# Supplementary material for: In silico pathway reconstruction: Iron-sulfur cluster biogenesis in Saccharomyces cerevisiae
Source: BMC Syst Biol. 2007 Jan 31;1:10. doi: 10.1186/1752-0509-1-10 (PMC1839888; doi:10.1186/1752-0509-1-10)
Supplement: Additional File 2 — Structural models used for the docking studies of the ISC biogenesis proteins. Structural models used for the docking studies of the ISC biogenesis proteins in PDB format. [file 1752-0509-1-10-S2.zip]

Archive with 12 entries (12 files):
- Arh1.pdb
- Grx5.pdb
- Isa1.pdb
- Isa2.pdb
- Isu1.pdb
- Isu2.pdb
- Jac1.pdb
- Mge1.pdb
- Nfs1.pdb
- Ssq1.pdb
- Yah1.pdb
- Yfh1.pdb
