# Supplementary material for: In silico pathway reconstruction: Iron-sulfur cluster biogenesis in Saccharomyces cerevisiae
Source: BMC Syst Biol. 2007 Jan 31;1:10. doi: 10.1186/1752-0509-1-10 (PMC1839888; doi:10.1186/1752-0509-1-10)
Supplement: Additional File 2 — Structural models used for the docking studies of the ISC biogenesis proteins. Structural models used for the docking studies of the ISC biogenesis proteins in PDB format. [file 1752-0509-1-10-S2.zip › Arh1.pdb]

COMPND    ?
REMARK    File generated by Swiss-PdbViewer  3.70b15
REMARK    http://www.expasy.org/spdbv/
HETATM    1 AP   FAD A 461       7.577  63.495 125.438  1.00 13.97
HETATM    2 AO1  FAD A 461       7.005  60.003 126.310  1.00 16.35
HETATM    3 AO2  FAD A 461       8.816  63.603 124.560  1.00 14.20
HETATM    4 AO5* FAD A 461       6.130  60.026 124.180  1.00 18.56
HETATM    5 AC5* FAD A 461       5.751  60.009 127.067  1.00 13.97
HETATM    6 AC4* FAD A 461      10.581  62.683 119.926  1.00 22.81
HETATM    7 AO4* FAD A 461       7.329  56.805 128.030  1.00 13.14
HETATM    8 AC3* FAD A 461       6.193  57.486 127.578  1.00 14.68
HETATM    9 AO3* FAD A 461      14.856  64.812 117.943  1.00 30.21
HETATM   10 AC2* FAD A 461       4.831  56.861 127.831  1.00 13.94
HETATM   11 AO2* FAD A 461      15.139  61.358 115.101  1.00 28.78
HETATM   12 AC1* FAD A 461       4.515  57.431 129.181  1.00 14.16
HETATM   13 AN9  FAD A 461       3.108  57.427 129.600  1.00 14.14
HETATM   14 AC8  FAD A 461      10.413  61.129 116.863  1.00 26.55
HETATM   15 AN7  FAD A 461       0.856  57.537 129.473  1.00 14.98
HETATM   16 AC5  FAD A 461      13.094  61.688 116.205  1.00 27.19
HETATM   17 AC6  FAD A 461      12.384  62.550 117.178  1.00 27.00
HETATM   18 AN6  FAD A 461      -0.862  57.186 132.069  1.00 17.76
HETATM   19 AN1  FAD A 461       1.191  56.941 133.164  1.00 14.75
HETATM   20 AC2  FAD A 461       1.995  57.598 128.794  1.00 15.41
HETATM   21 AN3  FAD A 461       3.354  57.032 132.069  1.00 13.76
HETATM   22 AC4  FAD A 461       0.443  57.148 132.020  1.00 15.36
HETATM   23  N1  FAD A 461      13.014  63.615 117.759  1.00 27.70
HETATM   24  C2  FAD A 461      14.284  63.893 117.454  1.00 28.57
HETATM   25  O2  FAD A 461      10.383  61.286 120.062  1.00 25.47
HETATM   26  N3  FAD A 461      15.033  63.101 116.521  1.00 28.58
HETATM   27  C4  FAD A 461      14.475  62.003 115.886  1.00 27.79
HETATM   28  O4  FAD A 461       9.856  64.887 120.615  1.00 21.99
HETATM   29  C4A FAD A 461      10.290  63.068 118.446  1.00 24.15
HETATM   30  N5  FAD A 461      12.497  60.625 115.608  1.00 26.69
HETATM   31  C5A FAD A 461       1.232  57.317 130.780  1.00 15.55
HETATM   32  C6  FAD A 461       9.067  60.787 117.144  1.00 26.69
HETATM   33  C7  FAD A 461      10.562  59.233 115.291  1.00 26.86
HETATM   34  C7M FAD A 461       7.030  59.364 116.854  1.00 26.09
HETATM   35  C8  FAD A 461       9.246  58.888 115.556  1.00 26.84
HETATM   36  C8M FAD A 461       8.718  63.988 123.024  1.00 16.21
HETATM   37  C9  FAD A 461       8.622  57.696 114.858  1.00 26.11
HETATM   38  C9A FAD A 461      11.183  60.351 115.928  1.00 26.11
HETATM   39  N10 FAD A 461      11.090  62.263 117.482  1.00 26.35
HETATM   40  C10 FAD A 461       2.560  56.892 133.154  1.00 14.35
HETATM   41  C1* FAD A 461       8.464  59.682 116.513  1.00 26.76
HETATM   42  C2* FAD A 461       9.758  63.162 122.271  1.00 19.54
HETATM   43  O2* FAD A 461       4.822  55.460 127.843  1.00 14.77
HETATM   44  C3* FAD A 461       5.993  58.917 128.130  1.00 13.86
HETATM   45  O3* FAD A 461       9.557  61.750 122.524  1.00 25.04
HETATM   46  C4* FAD A 461       9.617  63.492 120.784  1.00 21.85
HETATM   47  O4* FAD A 461       4.798  58.859 128.987  1.00 12.06
HETATM   48  C5* FAD A 461       2.646  57.243 130.902  1.00 13.17
HETATM   49  O5* FAD A 461       8.531  60.413 124.695  1.00 19.05
HETATM   50  P   FAD A 461       7.229  60.675 124.957  1.00 18.78
HETATM   51  O1P FAD A 461       8.222  63.581 126.852  1.00 15.90
HETATM   52  O2P FAD A 461       6.598  64.439 125.200  1.00 14.72
HETATM   53  O3P FAD A 461       6.883  62.205 125.285  1.00 18.07
ATOM     54  N   ILE     9      16.877  76.441 137.078  1.00  0.00
ATOM     55  CA  ILE     9      15.814  77.036 137.909  1.00  0.00
ATOM     56  C   ILE     9      16.335  77.341 139.330  1.00  0.00
ATOM     57  O   ILE     9      17.465  76.966 139.626  1.00  0.00
ATOM     58  CB  ILE     9      14.567  76.292 137.383  1.00  0.00
ATOM     59  CG1 ILE     9      14.196  77.204 136.220  1.00  0.00
ATOM     60  CG2 ILE     9      13.280  75.826 138.064  1.00  0.00
ATOM     61  CD1 ILE     9      13.443  78.505 136.533  1.00  0.00
ATOM     62  N   SER    10      15.807  78.409 139.922  1.00  0.00
ATOM     63  CA  SER    10      16.421  79.018 141.129  1.00  0.00
ATOM     64  C   SER    10      16.299  78.140 142.378  1.00  0.00
ATOM     65  O   SER    10      15.198  78.018 142.907  1.00  0.00
ATOM     66  CB  SER    10      15.821  80.397 141.428  1.00  0.00
ATOM     67  OG  SER    10      16.450  80.971 142.576  1.00  0.00
ATOM     68  N   SER    11      17.419  77.528 142.771  1.00  0.00
ATOM     69  CA  SER    11      17.561  76.689 143.986  1.00  0.00
ATOM     70  C   SER    11      16.521  76.989 145.083  1.00  0.00
ATOM     71  O   SER    11      16.299  78.140 145.452  1.00  0.00
ATOM     72  CB  SER    11      18.988  76.819 144.515  1.00  0.00
ATOM     73  OG  SER    11      19.147  76.007 145.678  1.00  0.00
ATOM     74  N   GLN    12      15.986  75.930 145.682  1.00  0.00
ATOM     75  CA  GLN    12      14.731  76.026 146.451  1.00  0.00
ATOM     76  C   GLN    12      15.172  75.770 147.875  1.00  0.00
ATOM     77  O   GLN    12      16.013  74.919 148.171  1.00  0.00
ATOM     78  CB  GLN    12      13.570  75.115 145.953  1.00  0.00
ATOM     79  CG  GLN    12      12.690  74.407 147.009  1.00  0.00
ATOM     80  CD  GLN    12      11.780  73.259 146.529  1.00  0.00
ATOM     81  OE1 GLN    12      10.572  73.313 146.583  1.00  0.00
ATOM     82  NE2 GLN    12      12.263  72.061 146.358  1.00  0.00
ATOM     83  N   ILE    13      14.467  76.473 148.728  1.00  0.00
ATOM     84  CA  ILE    13      14.829  76.503 150.146  1.00  0.00
ATOM     85  C   ILE    13      13.752  75.733 150.943  1.00  0.00
ATOM     86  O   ILE    13      13.958  75.429 152.115  1.00  0.00
ATOM     87  CB  ILE    13      15.047  77.985 150.541  1.00  0.00
ATOM     88  CG1 ILE    13      15.989  78.762 149.586  1.00  0.00
ATOM     89  CG2 ILE    13      15.516  78.137 151.994  1.00  0.00
ATOM     90  CD1 ILE    13      17.401  78.194 149.359  1.00  0.00
ATOM     91  N   ASN    14      12.737  75.208 150.242  1.00  0.00
ATOM     92  CA  ASN    14      11.582  74.545 150.875  1.00  0.00
ATOM     93  C   ASN    14      11.041  73.290 150.169  1.00  0.00
ATOM     94  O   ASN    14      10.280  73.308 149.212  1.00  0.00
ATOM     95  CB  ASN    14      10.478  75.560 151.176  1.00  0.00
ATOM     96  CG  ASN    14       9.766  76.157 149.961  1.00  0.00
ATOM     97  OD1 ASN    14      10.190  76.113 148.815  1.00  0.00
ATOM     98  ND2 ASN    14       8.676  76.814 150.273  1.00  0.00
ATOM     99  N   ARG    15      11.419  72.197 150.804  1.00  0.00
ATOM    100  CA  ARG    15      11.191  70.778 150.464  1.00  0.00
ATOM    101  C   ARG    15       9.904  70.338 149.727  1.00  0.00
ATOM    102  O   ARG    15       8.884  70.293 150.406  1.00  0.00
ATOM    103  CB  ARG    15      11.575  70.076 151.786  1.00  0.00
ATOM    104  CG  ARG    15      12.227  68.691 151.663  1.00  0.00
ATOM    105  CD  ARG    15      13.688  68.506 152.119  1.00  0.00
ATOM    106  NE  ARG    15      14.106  67.262 151.443  1.00  0.00
ATOM    107  CZ  ARG    15      15.174  66.462 151.605  1.00  0.00
ATOM    108  NH1 ARG    15      16.113  66.626 152.515  1.00  0.00
ATOM    109  NH2 ARG    15      15.314  65.379 150.856  1.00  0.00
ATOM    110  N   LYS    16       9.858  70.145 148.389  1.00  0.00
ATOM    111  CA  LYS    16       8.639  69.462 147.864  1.00  0.00
ATOM    112  C   LYS    16       8.577  68.125 147.092  1.00  0.00
ATOM    113  O   LYS    16       9.150  67.947 146.023  1.00  0.00
ATOM    114  CB  LYS    16       7.677  70.460 147.215  1.00  0.00
ATOM    115  CG  LYS    16       7.691  70.446 145.681  1.00  0.00
ATOM    116  CD  LYS    16       6.810  71.527 145.102  1.00  0.00
ATOM    117  CE  LYS    16       7.465  72.851 145.458  1.00  0.00
ATOM    118  NZ  LYS    16       6.636  73.876 144.867  1.00  0.00
ATOM    119  N   THR    17       7.463  67.460 147.375  1.00  0.00
ATOM    120  CA  THR    17       7.084  66.189 146.724  1.00  0.00
ATOM    121  C   THR    17       6.379  66.376 145.355  1.00  0.00
ATOM    122  O   THR    17       5.389  67.092 145.290  1.00  0.00
ATOM    123  CB  THR    17       6.361  65.213 147.696  1.00  0.00
ATOM    124  OG1 THR    17       4.976  65.479 147.872  1.00  0.00
ATOM    125  CG2 THR    17       6.947  65.218 149.116  1.00  0.00
ATOM    126  N   VAL    18       7.022  65.985 144.244  1.00  0.00
ATOM    127  CA  VAL    18       6.460  66.086 142.869  1.00  0.00
ATOM    128  C   VAL    18       6.405  64.723 142.171  1.00  0.00
ATOM    129  O   VAL    18       7.360  63.941 142.118  1.00  0.00
ATOM    130  CB  VAL    18       7.197  67.113 141.969  1.00  0.00
ATOM    131  CG1 VAL    18       6.802  67.089 140.482  1.00  0.00
ATOM    132  CG2 VAL    18       6.858  68.525 142.438  1.00  0.00
ATOM    133  N   SER    19       5.303  64.590 141.449  1.00  0.00
ATOM    134  CA  SER    19       5.086  63.443 140.572  1.00  0.00
ATOM    135  C   SER    19       5.193  63.770 139.074  1.00  0.00
ATOM    136  O   SER    19       4.730  64.812 138.618  1.00  0.00
ATOM    137  CB  SER    19       3.721  62.893 140.964  1.00  0.00
ATOM    138  OG  SER    19       2.668  63.398 140.194  1.00  0.00
ATOM    139  N   ILE    20       5.903  62.923 138.333  1.00  0.00
ATOM    140  CA  ILE    20       5.969  63.036 136.860  1.00  0.00
ATOM    141  C   ILE    20       5.479  61.716 136.249  1.00  0.00
ATOM    142  O   ILE    20       5.981  60.637 136.555  1.00  0.00
ATOM    143  CB  ILE    20       7.371  63.438 136.347  1.00  0.00
ATOM    144  CG1 ILE    20       7.830  64.754 137.003  1.00  0.00
ATOM    145  CG2 ILE    20       7.349  63.592 134.814  1.00  0.00
ATOM    146  CD1 ILE    20       9.275  65.170 136.702  1.00  0.00
ATOM    147  N   VAL    21       4.531  61.859 135.336  1.00  0.00
ATOM    148  CA  VAL    21       3.869  60.746 134.635  1.00  0.00
ATOM    149  C   VAL    21       4.402  60.760 133.190  1.00  0.00
ATOM    150  O   VAL    21       4.039  61.623 132.386  1.00  0.00
ATOM    151  CB  VAL    21       2.346  60.964 134.760  1.00  0.00
ATOM    152  CG1 VAL    21       1.527  59.939 133.981  1.00  0.00
ATOM    153  CG2 VAL    21       1.892  60.893 136.222  1.00  0.00
ATOM    154  N   GLY    22       5.419  59.913 132.988  1.00  0.00
ATOM    155  CA  GLY    22       6.157  59.817 131.714  1.00  0.00
ATOM    156  C   GLY    22       7.645  60.144 131.909  1.00  0.00
ATOM    157  O   GLY    22       8.004  61.187 132.448  1.00  0.00
ATOM    158  N   SER    23       8.472  59.352 131.237  1.00  0.00
ATOM    159  CA  SER    23       9.944  59.355 131.378  1.00  0.00
ATOM    160  C   SER    23      10.636  59.618 130.034  1.00  0.00
ATOM    161  O   SER    23      11.776  59.222 129.795  1.00  0.00
ATOM    162  CB  SER    23      10.429  58.018 131.960  1.00  0.00
ATOM    163  OG  SER    23      10.296  56.951 131.009  1.00  0.00
ATOM    164  N   GLY    24       9.839  60.134 129.093  1.00  0.00
ATOM    165  CA  GLY    24      10.367  60.664 127.831  1.00  0.00
ATOM    166  C   GLY    24      11.210  61.931 128.086  1.00  0.00
ATOM    167  O   GLY    24      11.267  62.413 129.223  1.00  0.00
ATOM    168  N   PRO    25      11.634  62.605 127.007  1.00  0.00
ATOM    169  CA  PRO    25      12.419  63.853 127.087  1.00  0.00
ATOM    170  C   PRO    25      11.752  64.932 127.949  1.00  0.00
ATOM    171  O   PRO    25      12.385  65.467 128.853  1.00  0.00
ATOM    172  CB  PRO    25      12.512  64.349 125.647  1.00  0.00
ATOM    173  CG  PRO    25      12.466  63.061 124.831  1.00  0.00
ATOM    174  CD  PRO    25      11.487  62.179 125.599  1.00  0.00
ATOM    175  N   SER    26      10.433  65.088 127.812  1.00  0.00
ATOM    176  CA  SER    26       9.746  66.193 128.502  1.00  0.00
ATOM    177  C   SER    26       9.673  65.976 130.016  1.00  0.00
ATOM    178  O   SER    26      10.041  66.885 130.751  1.00  0.00
ATOM    179  CB  SER    26       8.350  66.449 127.958  1.00  0.00
ATOM    180  OG  SER    26       8.044  67.795 128.314  1.00  0.00
ATOM    181  N   GLY    27       9.438  64.718 130.420  1.00  0.00
ATOM    182  CA  GLY    27       9.477  64.302 131.836  1.00  0.00
ATOM    183  C   GLY    27      10.856  64.541 132.469  1.00  0.00
ATOM    184  O   GLY    27      10.961  65.248 133.468  1.00  0.00
ATOM    185  N   PHE    28      11.894  64.200 131.709  1.00  0.00
ATOM    186  CA  PHE    28      13.287  64.363 132.150  1.00  0.00
ATOM    187  C   PHE    28      13.808  65.796 132.242  1.00  0.00
ATOM    188  O   PHE    28      14.454  66.162 133.223  1.00  0.00
ATOM    189  CB  PHE    28      14.191  63.493 131.287  1.00  0.00
ATOM    190  CG  PHE    28      14.249  62.122 131.947  1.00  0.00
ATOM    191  CD1 PHE    28      14.806  62.053 133.206  1.00  0.00
ATOM    192  CD2 PHE    28      13.750  60.980 131.345  1.00  0.00
ATOM    193  CE1 PHE    28      14.889  60.848 133.868  1.00  0.00
ATOM    194  CE2 PHE    28      13.842  59.761 132.006  1.00  0.00
ATOM    195  CZ  PHE    28      14.411  59.687 133.274  1.00  0.00
ATOM    196  N   TYR    29      13.360  66.617 131.302  1.00  0.00
ATOM    197  CA  TYR    29      13.661  68.057 131.321  1.00  0.00
ATOM    198  C   TYR    29      12.950  68.777 132.463  1.00  0.00
ATOM    199  O   TYR    29      13.591  69.530 133.189  1.00  0.00
ATOM    200  CB  TYR    29      13.350  68.705 129.976  1.00  0.00
ATOM    201  CG  TYR    29      14.344  68.239 128.915  1.00  0.00
ATOM    202  CD1 TYR    29      15.697  68.086 129.196  1.00  0.00
ATOM    203  CD2 TYR    29      13.850  67.896 127.672  1.00  0.00
ATOM    204  CE1 TYR    29      16.550  67.579 128.229  1.00  0.00
ATOM    205  CE2 TYR    29      14.702  67.409 126.688  1.00  0.00
ATOM    206  CZ  TYR    29      16.053  67.245 126.977  1.00  0.00
ATOM    207  OH  TYR    29      16.898  66.753 126.037  1.00  0.00
ATOM    208  N   THR    30      11.734  68.316 132.748  1.00  0.00
ATOM    209  CA  THR    30      10.953  68.805 133.895  1.00  0.00
ATOM    210  C   THR    30      11.635  68.385 135.213  1.00  0.00
ATOM    211  O   THR    30      11.836  69.228 136.080  1.00  0.00
ATOM    212  CB  THR    30       9.507  68.289 133.865  1.00  0.00
ATOM    213  OG1 THR    30       8.835  68.530 132.624  1.00  0.00
ATOM    214  CG2 THR    30       8.700  69.008 134.939  1.00  0.00
ATOM    215  N   ALA    31      12.084  67.131 135.302  1.00  0.00
ATOM    216  CA  ALA    31      12.804  66.612 136.484  1.00  0.00
ATOM    217  C   ALA    31      14.092  67.402 136.759  1.00  0.00
ATOM    218  O   ALA    31      14.232  67.978 137.837  1.00  0.00
ATOM    219  CB  ALA    31      13.128  65.128 136.290  1.00  0.00
ATOM    220  N   TYR    32      14.851  67.649 135.688  1.00  0.00
ATOM    221  CA  TYR    32      16.076  68.465 135.752  1.00  0.00
ATOM    222  C   TYR    32      15.749  69.898 136.194  1.00  0.00
ATOM    223  O   TYR    32      16.313  70.384 137.170  1.00  0.00
ATOM    224  CB  TYR    32      16.780  68.458 134.390  1.00  0.00
ATOM    225  CG  TYR    32      18.115  69.202 134.467  1.00  0.00
ATOM    226  CD1 TYR    32      19.164  68.640 135.180  1.00  0.00
ATOM    227  CD2 TYR    32      18.254  70.459 133.893  1.00  0.00
ATOM    228  CE1 TYR    32      20.357  69.336 135.326  1.00  0.00
ATOM    229  CE2 TYR    32      19.450  71.152 134.028  1.00  0.00
ATOM    230  CZ  TYR    32      20.502  70.586 134.737  1.00  0.00
ATOM    231  OH  TYR    32      21.713  71.200 134.746  1.00  0.00
ATOM    232  N   HIS    33      14.651  70.415 135.644  1.00  0.00
ATOM    233  CA  HIS    33      14.115  71.738 135.977  1.00  0.00
ATOM    234  C   HIS    33      13.832  71.902 137.471  1.00  0.00
ATOM    235  O   HIS    33      14.354  72.806 138.120  1.00  0.00
ATOM    236  CB  HIS    33      12.844  71.993 135.179  1.00  0.00
ATOM    237  CG  HIS    33      12.445  73.436 135.402  1.00  0.00
ATOM    238  ND1 HIS    33      13.048  74.421 134.791  1.00  0.00
ATOM    239  CD2 HIS    33      11.283  73.888 135.825  1.00  0.00
ATOM    240  CE1 HIS    33      12.219  75.447 134.719  1.00  0.00
ATOM    241  NE2 HIS    33      11.137  75.133 135.399  1.00  0.00
ATOM    242  N   LEU    34      13.115  70.913 137.975  1.00  0.00
ATOM    243  CA  LEU    34      12.703  70.864 139.376  1.00  0.00
ATOM    244  C   LEU    34      13.909  70.803 140.307  1.00  0.00
ATOM    245  O   LEU    34      14.205  71.881 140.795  1.00  0.00
ATOM    246  CB  LEU    34      11.679  69.745 139.535  1.00  0.00
ATOM    247  CG  LEU    34      10.218  70.229 139.509  1.00  0.00
ATOM    248  CD1 LEU    34       9.891  71.401 138.573  1.00  0.00
ATOM    249  CD2 LEU    34       9.393  69.041 139.039  1.00  0.00
ATOM    250  N   LEU    35      14.821  69.864 140.034  1.00  0.00
ATOM    251  CA  LEU    35      16.027  69.619 140.860  1.00  0.00
ATOM    252  C   LEU    35      17.057  70.756 140.912  1.00  0.00
ATOM    253  O   LEU    35      17.749  70.934 141.913  1.00  0.00
ATOM    254  CB  LEU    35      16.747  68.342 140.431  1.00  0.00
ATOM    255  CG  LEU    35      15.889  67.085 140.598  1.00  0.00
ATOM    256  CD1 LEU    35      16.675  65.892 140.057  1.00  0.00
ATOM    257  CD2 LEU    35      15.473  66.846 142.054  1.00  0.00
ATOM    258  N   LYS    36      17.015  71.597 139.890  1.00  0.00
ATOM    259  CA  LYS    36      17.898  72.768 139.779  1.00  0.00
ATOM    260  C   LYS    36      17.233  74.053 140.327  1.00  0.00
ATOM    261  O   LYS    36      17.957  74.843 140.923  1.00  0.00
ATOM    262  CB  LYS    36      18.411  72.889 138.340  1.00  0.00
ATOM    263  CG  LYS    36      17.279  73.372 137.447  1.00  0.00
ATOM    264  CD  LYS    36      17.503  73.286 135.951  1.00  0.00
ATOM    265  CE  LYS    36      16.285  73.966 135.344  1.00  0.00
ATOM    266  NZ  LYS    36      16.660  74.986 134.370  1.00  0.00
ATOM    267  N   LYS    37      15.892  74.221 140.202  1.00 99.99
ATOM    268  CA  LYS    37      15.112  75.170 141.069  1.00 99.99
ATOM    269  C   LYS    37      15.448  74.882 142.524  1.00 99.99
ATOM    270  O   LYS    37      14.883  75.479 143.410  1.00 99.99
ATOM    271  CB  LYS    37      13.567  75.050 141.101  1.00 99.99
ATOM    272  CG  LYS    37      12.814  76.276 141.689  1.00 99.99
ATOM    273  CD  LYS    37      13.010  77.526 140.828  1.00 99.99
ATOM    274  CE  LYS    37      12.384  78.874 141.172  1.00 99.99
ATOM    275  NZ  LYS    37      12.781  79.817 140.109  1.00 99.99
ATOM    276  N   SER    38      15.696  73.609 142.640  1.00 99.99
ATOM    277  CA  SER    38      16.101  72.869 143.801  1.00 99.99
ATOM    278  C   SER    38      17.639  72.885 143.998  1.00 99.99
ATOM    279  O   SER    38      18.243  73.754 143.381  1.00 99.99
ATOM    280  CB  SER    38      15.348  71.600 143.408  1.00 99.99
ATOM    281  OG  SER    38      13.926  71.841 143.499  1.00 99.99
ATOM    282  N   PRO    39      18.254  72.276 145.055  1.00 99.99
ATOM    283  CA  PRO    39      18.894  70.957 144.991  1.00 99.99
ATOM    284  C   PRO    39      18.628  69.721 145.998  1.00 99.99
ATOM    285  O   PRO    39      18.412  68.807 145.186  1.00 99.99
ATOM    286  CB  PRO    39      20.359  71.297 144.816  1.00 99.99
ATOM    287  CG  PRO    39      20.504  72.618 145.582  1.00 99.99
ATOM    288  CD  PRO    39      19.084  73.029 145.999  1.00 99.99
ATOM    289  N   ILE    40      18.536  69.691 147.262  1.00 99.99
ATOM    290  CA  ILE    40      17.776  68.923 148.504  1.00 99.99
ATOM    291  C   ILE    40      16.236  68.888 148.809  1.00 99.99
ATOM    292  O   ILE    40      15.686  67.804 149.015  1.00 99.99
ATOM    293  CB  ILE    40      18.414  69.411 149.801  1.00 99.99
ATOM    294  CG1 ILE    40      19.910  69.704 149.766  1.00 99.99
ATOM    295  CG2 ILE    40      18.097  68.483 150.993  1.00 99.99
ATOM    296  CD1 ILE    40      20.228  70.821 150.763  1.00 99.99
ATOM    297  N   PRO    41      15.395  69.914 149.197  1.00 99.99
ATOM    298  CA  PRO    41      13.924  69.921 149.025  1.00 99.99
ATOM    299  C   PRO    41      12.982  69.036 148.122  1.00 99.99
ATOM    300  O   PRO    41      12.341  68.130 148.646  1.00 99.99
ATOM    301  CB  PRO    41      13.671  71.425 148.977  1.00 99.99
ATOM    302  CG  PRO    41      14.590  72.046 150.018  1.00 99.99
ATOM    303  CD  PRO    41      15.761  71.066 150.055  1.00 99.99
ATOM    304  N   LEU    42      12.659  69.441 146.886  1.00  0.00
ATOM    305  CA  LEU    42      11.893  68.748 145.814  1.00  0.00
ATOM    306  C   LEU    42      12.244  67.251 145.674  1.00  0.00
ATOM    307  O   LEU    42      13.310  66.854 145.211  1.00  0.00
ATOM    308  CB  LEU    42      12.249  69.412 144.463  1.00  0.00
ATOM    309  CG  LEU    42      11.277  70.092 143.477  1.00  0.00
ATOM    310  CD1 LEU    42      10.163  69.151 143.067  1.00  0.00
ATOM    311  CD2 LEU    42      10.710  71.449 143.887  1.00  0.00
ATOM    312  N   ASN    43      11.257  66.401 145.867  1.00  0.00
ATOM    313  CA  ASN    43      11.417  65.028 145.388  1.00  0.00
ATOM    314  C   ASN    43      10.678  64.864 144.077  1.00  0.00
ATOM    315  O   ASN    43       9.693  65.537 143.784  1.00  0.00
ATOM    316  CB  ASN    43      11.014  63.934 146.360  1.00  0.00
ATOM    317  CG  ASN    43       9.616  64.065 146.891  1.00  0.00
ATOM    318  OD1 ASN    43       8.665  64.029 146.129  1.00  0.00
ATOM    319  ND2 ASN    43       9.524  63.975 148.196  1.00  0.00
ATOM    320  N   VAL    44      11.273  64.004 143.284  1.00  0.00
ATOM    321  CA  VAL    44      10.759  63.690 141.955  1.00  0.00
ATOM    322  C   VAL    44      10.635  62.174 141.883  1.00  0.00
ATOM    323  O   VAL    44      11.586  61.421 142.053  1.00  0.00
ATOM    324  CB  VAL    44      11.642  64.286 140.848  1.00  0.00
ATOM    325  CG1 VAL    44      11.107  63.885 139.472  1.00  0.00
ATOM    326  CG2 VAL    44      11.673  65.818 140.915  1.00  0.00
ATOM    327  N   THR    45       9.381  61.793 141.828  1.00  0.00
ATOM    328  CA  THR    45       8.963  60.398 141.618  1.00  0.00
ATOM    329  C   THR    45       8.370  60.334 140.207  1.00  0.00
ATOM    330  O   THR    45       7.523  61.155 139.847  1.00  0.00
ATOM    331  CB  THR    45       7.928  60.008 142.681  1.00  0.00
ATOM    332  OG1 THR    45       6.931  61.027 142.749  1.00  0.00
ATOM    333  CG2 THR    45       8.540  59.840 144.074  1.00  0.00
ATOM    334  N   ILE    46       9.001  59.524 139.369  1.00  0.00
ATOM    335  CA  ILE    46       8.610  59.395 137.954  1.00  0.00
ATOM    336  C   ILE    46       7.947  58.024 137.734  1.00  0.00
ATOM    337  O   ILE    46       8.490  56.970 138.067  1.00  0.00
ATOM    338  CB  ILE    46       9.833  59.705 137.062  1.00  0.00
ATOM    339  CG1 ILE    46       9.474  59.862 135.576  1.00  0.00
ATOM    340  CG2 ILE    46      10.937  58.665 137.259  1.00  0.00
ATOM    341  CD1 ILE    46      10.590  60.540 134.764  1.00  0.00
ATOM    342  N   TRP    47       6.713  58.107 137.263  1.00  0.00
ATOM    343  CA  TRP    47       5.854  56.947 136.989  1.00  0.00
ATOM    344  C   TRP    47       5.769  56.716 135.479  1.00  0.00
ATOM    345  O   TRP    47       5.417  57.613 134.710  1.00  0.00
ATOM    346  CB  TRP    47       4.451  57.164 137.566  1.00  0.00
ATOM    347  CG  TRP    47       4.403  56.974 139.086  1.00  0.00
ATOM    348  CD1 TRP    47       4.200  55.870 139.793  1.00  0.00
ATOM    349  CD2 TRP    47       4.447  57.986 140.006  1.00  0.00
ATOM    350  NE1 TRP    47       4.084  56.140 141.089  1.00  0.00
ATOM    351  CE2 TRP    47       4.223  57.446 141.265  1.00  0.00
ATOM    352  CE3 TRP    47       4.759  59.305 139.833  1.00  0.00
ATOM    353  CZ2 TRP    47       4.269  58.243 142.400  1.00  0.00
ATOM    354  CZ3 TRP    47       4.798  60.076 140.961  1.00  0.00
ATOM    355  CH2 TRP    47       4.530  59.589 142.231  1.00  0.00
ATOM    356  N   GLU    48       6.271  55.555 135.077  1.00  0.00
ATOM    357  CA  GLU    48       6.302  55.144 133.667  1.00  0.00
ATOM    358  C   GLU    48       5.405  53.927 133.425  1.00  0.00
ATOM    359  O   GLU    48       5.530  52.911 134.102  1.00  0.00
ATOM    360  CB  GLU    48       7.754  54.841 133.273  1.00  0.00
ATOM    361  CG  GLU    48       7.931  54.589 131.769  1.00  0.00
ATOM    362  CD  GLU    48       7.316  55.709 130.922  1.00  0.00
ATOM    363  OE1 GLU    48       7.463  56.882 131.307  1.00  0.00
ATOM    364  OE2 GLU    48       6.567  55.373 129.985  1.00  0.00
ATOM    365  N   LYS    49       4.698  53.994 132.301  1.00  0.00
ATOM    366  CA  LYS    49       3.782  52.928 131.845  1.00  0.00
ATOM    367  C   LYS    49       4.526  51.640 131.479  1.00  0.00
ATOM    368  O   LYS    49       4.125  50.547 131.865  1.00  0.00
ATOM    369  CB  LYS    49       2.938  53.382 130.645  1.00  0.00
ATOM    370  CG  LYS    49       1.894  54.444 131.005  1.00  0.00
ATOM    371  CD  LYS    49       2.544  55.805 131.245  1.00  0.00
ATOM    372  CE  LYS    49       1.541  56.864 131.679  1.00  0.00
ATOM    373  NZ  LYS    49       2.198  58.171 131.571  1.00  0.00
ATOM    374  N   LEU    50       5.672  51.821 130.833  1.00  0.00
ATOM    375  CA  LEU    50       6.557  50.721 130.436  1.00  0.00
ATOM    376  C   LEU    50       7.598  50.399 131.516  1.00  0.00
ATOM    377  O   LEU    50       7.895  51.260 132.349  1.00  0.00
ATOM    378  CB  LEU    50       7.226  51.137 129.127  1.00  0.00
ATOM    379  CG  LEU    50       6.556  50.619 127.847  1.00  0.00
ATOM    380  CD1 LEU    50       5.026  50.475 127.881  1.00  0.00
ATOM    381  CD2 LEU    50       6.908  51.643 126.781  1.00  0.00
ATOM    382  N   PRO    51       8.094  49.154 131.530  1.00  0.00
ATOM    383  CA  PRO    51       9.244  48.751 132.362  1.00  0.00
ATOM    384  C   PRO    51      10.489  49.626 132.146  1.00  0.00
ATOM    385  O   PRO    51      11.293  49.755 133.065  1.00  0.00
ATOM    386  CB  PRO    51       9.560  47.321 131.929  1.00  0.00
ATOM    387  CG  PRO    51       8.211  46.764 131.481  1.00  0.00
ATOM    388  CD  PRO    51       7.483  47.971 130.888  1.00  0.00
ATOM    389  N   VAL    52      10.600  50.247 130.972  1.00  0.00
ATOM    390  CA  VAL    52      11.803  50.999 130.568  1.00  0.00
ATOM    391  C   VAL    52      11.509  52.513 130.437  1.00  0.00
ATOM    392  O   VAL    52      10.378  52.904 130.124  1.00  0.00
ATOM    393  CB  VAL    52      12.372  50.432 129.252  1.00  0.00
ATOM    394  CG1 VAL    52      12.683  48.932 129.315  1.00  0.00
ATOM    395  CG2 VAL    52      11.399  50.664 128.109  1.00  0.00
ATOM    396  N   PRO    53      12.511  53.357 130.702  1.00  0.00
ATOM    397  CA  PRO    53      12.395  54.814 130.535  1.00  0.00
ATOM    398  C   PRO    53      12.728  55.268 129.104  1.00  0.00
ATOM    399  O   PRO    53      12.871  54.449 128.201  1.00  0.00
ATOM    400  CB  PRO    53      13.377  55.365 131.572  1.00  0.00
ATOM    401  CG  PRO    53      14.508  54.342 131.552  1.00  0.00
ATOM    402  CD  PRO    53      13.766  53.017 131.393  1.00  0.00
ATOM    403  N   PHE    54      12.491  56.563 128.882  1.00  0.00
ATOM    404  CA  PHE    54      12.985  57.381 127.744  1.00  0.00
ATOM    405  C   PHE    54      11.985  57.665 126.620  1.00  0.00
ATOM    406  O   PHE    54      12.238  58.500 125.746  1.00  0.00
ATOM    407  CB  PHE    54      14.369  56.956 127.217  1.00  0.00
ATOM    408  CG  PHE    54      15.416  56.850 128.337  1.00  0.00
ATOM    409  CD1 PHE    54      15.290  57.542 129.540  1.00  0.00
ATOM    410  CD2 PHE    54      16.454  55.945 128.182  1.00  0.00
ATOM    411  CE1 PHE    54      16.172  57.315 130.587  1.00  0.00
ATOM    412  CE2 PHE    54      17.353  55.728 129.219  1.00  0.00
ATOM    413  CZ  PHE    54      17.211  56.407 130.426  1.00  0.00
ATOM    414  N   GLY    55      10.794  57.063 126.754  1.00  0.00
ATOM    415  CA  GLY    55       9.670  57.248 125.815  1.00  0.00
ATOM    416  C   GLY    55      10.116  57.002 124.369  1.00  0.00
ATOM    417  O   GLY    55      10.865  56.070 124.079  1.00  0.00
ATOM    418  N   LEU    56       9.939  58.052 123.578  1.00  0.00
ATOM    419  CA  LEU    56      10.282  58.023 122.146  1.00  0.00
ATOM    420  C   LEU    56      11.776  58.110 121.804  1.00  0.00
ATOM    421  O   LEU    56      12.157  57.735 120.698  1.00  0.00
ATOM    422  CB  LEU    56       9.410  59.040 121.403  1.00  0.00
ATOM    423  CG  LEU    56       8.178  58.442 120.694  1.00  0.00
ATOM    424  CD1 LEU    56       7.478  57.286 121.425  1.00  0.00
ATOM    425  CD2 LEU    56       7.160  59.565 120.515  1.00  0.00
ATOM    426  N   SER    57      12.614  58.447 122.787  1.00  0.00
ATOM    427  CA  SER    57      14.080  58.355 122.605  1.00  0.00
ATOM    428  C   SER    57      14.487  56.890 122.372  1.00  0.00
ATOM    429  O   SER    57      15.149  56.603 121.382  1.00  0.00
ATOM    430  CB  SER    57      14.858  58.932 123.792  1.00  0.00
ATOM    431  OG  SER    57      16.257  58.885 123.507  1.00  0.00
ATOM    432  N   ARG    58      13.833  55.991 123.112  1.00  0.00
ATOM    433  CA  ARG    58      13.976  54.539 122.929  1.00  0.00
ATOM    434  C   ARG    58      13.057  53.979 121.822  1.00  0.00
ATOM    435  O   ARG    58      13.542  53.370 120.877  1.00  0.00
ATOM    436  CB  ARG    58      13.707  53.874 124.282  1.00  0.00
ATOM    437  CG  ARG    58      13.770  52.352 124.187  1.00  0.00
ATOM    438  CD  ARG    58      13.498  51.740 125.550  1.00  0.00
ATOM    439  NE  ARG    58      13.152  50.323 125.352  1.00  0.00
ATOM    440  CZ  ARG    58      13.944  49.287 125.620  1.00  0.00
ATOM    441  NH1 ARG    58      15.175  49.488 126.061  1.00  0.00
ATOM    442  NH2 ARG    58      13.504  48.040 125.517  1.00  0.00
ATOM    443  N   TYR    59      11.773  54.331 121.862  1.00  0.00
ATOM    444  CA  TYR    59      10.743  53.641 121.057  1.00  0.00
ATOM    445  C   TYR    59      10.317  54.289 119.736  1.00  0.00
ATOM    446  O   TYR    59       9.636  53.671 118.918  1.00  0.00
ATOM    447  CB  TYR    59       9.516  53.424 121.937  1.00  0.00
ATOM    448  CG  TYR    59       9.874  52.445 123.048  1.00  0.00
ATOM    449  CD1 TYR    59       9.797  52.839 124.372  1.00  0.00
ATOM    450  CD2 TYR    59      10.143  51.128 122.715  1.00  0.00
ATOM    451  CE1 TYR    59       9.880  51.878 125.364  1.00  0.00
ATOM    452  CE2 TYR    59      10.260  50.170 123.706  1.00  0.00
ATOM    453  CZ  TYR    59      10.065  50.536 125.027  1.00  0.00
ATOM    454  OH  TYR    59       9.749  49.545 125.897  1.00  0.00
ATOM    455  N   GLY    60      10.740  55.542 119.564  1.00  0.00
ATOM    456  CA  GLY    60      10.335  56.380 118.421  1.00  0.00
ATOM    457  C   GLY    60      11.491  56.596 117.441  1.00  0.00
ATOM    458  O   GLY    60      11.378  56.225 116.275  1.00  0.00
ATOM    459  N   VAL    61      12.575  57.197 117.937  1.00  0.00
ATOM    460  CA  VAL    61      13.805  57.455 117.155  1.00  0.00
ATOM    461  C   VAL    61      14.213  56.155 116.444  1.00  0.00
ATOM    462  O   VAL    61      14.193  55.068 117.019  1.00  0.00
ATOM    463  CB  VAL    61      14.931  57.991 118.068  1.00  0.00
ATOM    464  CG1 VAL    61      16.247  58.219 117.315  1.00  0.00
ATOM    465  CG2 VAL    61      14.534  59.324 118.711  1.00  0.00
ATOM    466  N   ALA    62      14.421  56.295 115.140  1.00  0.00
ATOM    467  CA  ALA    62      14.722  55.144 114.276  1.00  0.00
ATOM    468  C   ALA    62      16.010  54.444 114.753  1.00  0.00
ATOM    469  O   ALA    62      16.948  55.129 115.162  1.00  0.00
ATOM    470  CB  ALA    62      14.855  55.629 112.833  1.00  0.00
ATOM    471  N   PRO    63      16.071  53.108 114.676  1.00  0.00
ATOM    472  CA  PRO    63      17.271  52.321 115.028  1.00  0.00
ATOM    473  C   PRO    63      18.496  52.674 114.171  1.00  0.00
ATOM    474  O   PRO    63      19.618  52.410 114.587  1.00  0.00
ATOM    475  CB  PRO    63      16.884  50.862 114.815  1.00  0.00
ATOM    476  CG  PRO    63      15.372  50.867 114.993  1.00  0.00
ATOM    477  CD  PRO    63      14.930  52.215 114.423  1.00  0.00
ATOM    478  N   ASP    64      18.269  53.173 112.950  1.00  0.00
ATOM    479  CA  ASP    64      19.334  53.794 112.130  1.00  0.00
ATOM    480  C   ASP    64      19.656  55.261 112.490  1.00  0.00
ATOM    481  O   ASP    64      20.447  55.910 111.809  1.00  0.00
ATOM    482  CB  ASP    64      19.040  53.693 110.626  1.00  0.00
ATOM    483  CG  ASP    64      19.320  52.328 109.989  1.00  0.00
ATOM    484  OD1 ASP    64      20.206  51.609 110.490  1.00  0.00
ATOM    485  OD2 ASP    64      18.590  52.025 109.023  1.00  0.00
ATOM    486  N   HIS    65      19.062  55.770 113.571  1.00  0.00
ATOM    487  CA  HIS    65      19.437  57.057 114.191  1.00  0.00
ATOM    488  C   HIS    65      19.976  56.916 115.644  1.00  0.00
ATOM    489  O   HIS    65      19.614  57.733 116.499  1.00  0.00
ATOM    490  CB  HIS    65      18.230  58.016 114.154  1.00  0.00
ATOM    491  CG  HIS    65      17.765  58.501 112.777  1.00  0.00
ATOM    492  ND1 HIS    65      16.521  58.875 112.479  1.00  0.00
ATOM    493  CD2 HIS    65      18.537  58.757 111.725  1.00  0.00
ATOM    494  CE1 HIS    65      16.534  59.367 111.242  1.00  0.00
ATOM    495  NE2 HIS    65      17.776  59.286 110.778  1.00  0.00
ATOM    496  N   PRO    66      20.967  56.043 115.929  1.00  0.00
ATOM    497  CA  PRO    66      21.514  55.873 117.295  1.00  0.00
ATOM    498  C   PRO    66      22.089  57.153 117.928  1.00  0.00
ATOM    499  O   PRO    66      21.911  57.373 119.122  1.00  0.00
ATOM    500  CB  PRO    66      22.629  54.832 117.177  1.00  0.00
ATOM    501  CG  PRO    66      22.234  54.022 115.949  1.00  0.00
ATOM    502  CD  PRO    66      21.633  55.081 115.026  1.00  0.00
ATOM    503  N   GLU    67      22.637  58.066 117.122  1.00  0.00
ATOM    504  CA  GLU    67      23.350  59.263 117.623  1.00  0.00
ATOM    505  C   GLU    67      22.539  60.194 118.543  1.00  0.00
ATOM    506  O   GLU    67      23.025  60.553 119.614  1.00  0.00
ATOM    507  CB  GLU    67      24.039  60.066 116.504  1.00  0.00
ATOM    508  CG  GLU    67      23.152  60.476 115.317  1.00  0.00
ATOM    509  CD  GLU    67      23.035  59.446 114.185  1.00  0.00
ATOM    510  OE1 GLU    67      22.481  59.841 113.140  1.00  0.00
ATOM    511  OE2 GLU    67      23.333  58.256 114.435  1.00  0.00
ATOM    512  N   VAL    68      21.272  60.447 118.205  1.00  0.00
ATOM    513  CA  VAL    68      20.415  61.336 119.032  1.00  0.00
ATOM    514  C   VAL    68      20.004  60.627 120.339  1.00  0.00
ATOM    515  O   VAL    68      19.883  61.286 121.373  1.00  0.00
ATOM    516  CB  VAL    68      19.168  61.892 118.303  1.00  0.00
ATOM    517  CG1 VAL    68      18.365  62.879 119.159  1.00  0.00
ATOM    518  CG2 VAL    68      19.496  62.676 117.043  1.00  0.00
ATOM    519  N   LYS    69      19.937  59.293 120.310  1.00  0.00
ATOM    520  CA  LYS    69      19.613  58.477 121.497  1.00  0.00
ATOM    521  C   LYS    69      20.595  58.693 122.665  1.00  0.00
ATOM    522  O   LYS    69      20.164  58.634 123.816  1.00  0.00
ATOM    523  CB  LYS    69      19.518  56.986 121.149  1.00  0.00
ATOM    524  CG  LYS    69      18.359  56.654 120.201  1.00  0.00
ATOM    525  CD  LYS    69      18.387  55.161 119.855  1.00  0.00
ATOM    526  CE  LYS    69      17.322  54.741 118.835  1.00  0.00
ATOM    527  NZ  LYS    69      15.977  54.651 119.420  1.00  0.00
ATOM    528  N   ASN    70      21.806  59.184 122.369  1.00  0.00
ATOM    529  CA  ASN    70      22.812  59.581 123.381  1.00  0.00
ATOM    530  C   ASN    70      22.322  60.622 124.405  1.00  0.00
ATOM    531  O   ASN    70      22.828  60.645 125.526  1.00  0.00
ATOM    532  CB  ASN    70      24.099  60.084 122.719  1.00  0.00
ATOM    533  CG  ASN    70      24.887  58.973 122.017  1.00  0.00
ATOM    534  OD1 ASN    70      25.028  57.853 122.482  1.00  0.00
ATOM    535  ND2 ASN    70      25.456  59.309 120.883  1.00  0.00
ATOM    536  N   CYS    71      21.255  61.360 124.077  1.00  0.00
ATOM    537  CA  CYS    71      20.564  62.250 125.037  1.00  0.00
ATOM    538  C   CYS    71      20.110  61.519 126.317  1.00  0.00
ATOM    539  O   CYS    71      20.041  62.126 127.385  1.00  0.00
ATOM    540  CB  CYS    71      19.368  62.947 124.376  1.00  0.00
ATOM    541  SG  CYS    71      17.989  61.838 123.906  1.00  0.00
ATOM    542  N   GLU    72      19.897  60.201 126.214  1.00  0.00
ATOM    543  CA  GLU    72      19.577  59.343 127.371  1.00  0.00
ATOM    544  C   GLU    72      20.634  59.411 128.489  1.00  0.00
ATOM    545  O   GLU    72      20.269  59.316 129.654  1.00  0.00
ATOM    546  CB  GLU    72      19.322  57.888 126.954  1.00  0.00
ATOM    547  CG  GLU    72      20.562  57.115 126.478  1.00  0.00
ATOM    548  CD  GLU    72      20.237  55.662 126.118  1.00  0.00
ATOM    549  OE1 GLU    72      19.214  55.449 125.430  1.00  0.00
ATOM    550  OE2 GLU    72      21.028  54.797 126.547  1.00  0.00
ATOM    551  N   GLU    73      21.895  59.685 128.141  1.00  0.00
ATOM    552  CA  GLU    73      22.975  59.897 129.128  1.00  0.00
ATOM    553  C   GLU    73      22.663  61.044 130.104  1.00  0.00
ATOM    554  O   GLU    73      22.726  60.830 131.309  1.00  0.00
ATOM    555  CB  GLU    73      24.319  60.155 128.434  1.00  0.00
ATOM    556  CG  GLU    73      24.820  58.954 127.618  1.00  0.00
ATOM    557  CD  GLU    73      25.034  57.686 128.455  1.00  0.00
ATOM    558  OE1 GLU    73      25.661  57.791 129.532  1.00  0.00
ATOM    559  OE2 GLU    73      24.526  56.636 128.008  1.00  0.00
ATOM    560  N   THR    74      22.068  62.125 129.593  1.00  0.00
ATOM    561  CA  THR    74      21.583  63.263 130.409  1.00  0.00
ATOM    562  C   THR    74      20.467  62.797 131.359  1.00  0.00
ATOM    563  O   THR    74      20.478  63.118 132.546  1.00  0.00
ATOM    564  CB  THR    74      21.056  64.384 129.497  1.00  0.00
ATOM    565  OG1 THR    74      22.060  64.704 128.530  1.00  0.00
ATOM    566  CG2 THR    74      20.653  65.648 130.268  1.00  0.00
ATOM    567  N   PHE    75      19.574  61.955 130.843  1.00  0.00
ATOM    568  CA  PHE    75      18.482  61.365 131.640  1.00  0.00
ATOM    569  C   PHE    75      19.000  60.396 132.710  1.00  0.00
ATOM    570  O   PHE    75      18.548  60.448 133.845  1.00  0.00
ATOM    571  CB  PHE    75      17.465  60.651 130.751  1.00  0.00
ATOM    572  CG  PHE    75      16.917  61.482 129.586  1.00  0.00
ATOM    573  CD1 PHE    75      16.993  62.871 129.523  1.00  0.00
ATOM    574  CD2 PHE    75      16.279  60.785 128.575  1.00  0.00
ATOM    575  CE1 PHE    75      16.448  63.548 128.443  1.00  0.00
ATOM    576  CE2 PHE    75      15.712  61.458 127.500  1.00  0.00
ATOM    577  CZ  PHE    75      15.808  62.845 127.430  1.00  0.00
ATOM    578  N   THR    76      20.084  59.690 132.410  1.00  0.00
ATOM    579  CA  THR    76      20.741  58.800 133.389  1.00  0.00
ATOM    580  C   THR    76      21.471  59.640 134.448  1.00  0.00
ATOM    581  O   THR    76      21.406  59.318 135.638  1.00  0.00
ATOM    582  CB  THR    76      21.687  57.801 132.706  1.00  0.00
ATOM    583  OG1 THR    76      20.958  57.092 131.700  1.00  0.00
ATOM    584  CG2 THR    76      22.259  56.778 133.696  1.00  0.00
ATOM    585  N   THR    77      21.995  60.789 134.014  1.00  0.00
ATOM    586  CA  THR    77      22.673  61.730 134.916  1.00  0.00
ATOM    587  C   THR    77      21.658  62.335 135.873  1.00  0.00
ATOM    588  O   THR    77      21.807  61.988 137.023  1.00  0.00
ATOM    589  CB  THR    77      23.534  62.809 134.245  1.00  0.00
ATOM    590  OG1 THR    77      24.512  62.140 133.450  1.00  0.00
ATOM    591  CG2 THR    77      24.264  63.694 135.269  1.00  0.00
ATOM    592  N   CYS    78      20.514  62.840 135.411  1.00  0.00
ATOM    593  CA  CYS    78      19.536  63.503 136.304  1.00  0.00
ATOM    594  C   CYS    78      18.795  62.507 137.200  1.00  0.00
ATOM    595  O   CYS    78      18.599  62.745 138.390  1.00  0.00
ATOM    596  CB  CYS    78      18.476  64.252 135.491  1.00  0.00
ATOM    597  SG  CYS    78      17.520  63.131 134.409  1.00  0.00
ATOM    598  N   ALA    79      18.486  61.366 136.591  1.00  0.00
ATOM    599  CA  ALA    79      17.511  60.437 137.153  1.00  0.00
ATOM    600  C   ALA    79      18.246  59.645 138.196  1.00  0.00
ATOM    601  O   ALA    79      18.042  59.852 139.385  1.00  0.00
ATOM    602  CB  ALA    79      16.942  59.446 136.136  1.00  0.00
ATOM    603  N   GLU    80      19.221  58.868 137.752  1.00  0.00
ATOM    604  CA  GLU    80      19.369  57.739 138.641  1.00  0.00
ATOM    605  C   GLU    80      20.699  57.718 139.349  1.00  0.00
ATOM    606  O   GLU    80      21.106  58.752 139.879  1.00  0.00
ATOM    607  CB  GLU    80      18.490  56.507 138.331  1.00  0.00
ATOM    608  CG  GLU    80      18.559  55.632 137.069  1.00  0.00
ATOM    609  CD  GLU    80      18.222  56.079 135.644  1.00  0.00
ATOM    610  OE1 GLU    80      17.596  55.247 134.950  1.00  0.00
ATOM    611  OE2 GLU    80      18.723  57.141 135.225  1.00  0.00
ATOM    612  N   GLU    81      21.454  56.698 139.020  1.00  0.00
ATOM    613  CA  GLU    81      22.584  56.310 139.860  1.00  0.00
ATOM    614  C   GLU    81      23.595  57.459 140.003  1.00  0.00
ATOM    615  O   GLU    81      23.487  58.105 141.031  1.00  0.00
ATOM    616  CB  GLU    81      23.100  54.929 139.437  1.00  0.00
ATOM    617  CG  GLU    81      21.989  53.854 139.433  1.00  0.00
ATOM    618  CD  GLU    81      21.054  53.879 138.209  1.00  0.00
ATOM    619  OE1 GLU    81      21.388  54.561 137.212  1.00  0.00
ATOM    620  OE2 GLU    81      19.954  53.302 138.310  1.00  0.00
ATOM    621  N   PHE    82      24.021  58.065 138.895  1.00  0.00
ATOM    622  CA  PHE    82      24.984  59.192 138.963  1.00  0.00
ATOM    623  C   PHE    82      24.518  60.417 139.767  1.00  0.00
ATOM    624  O   PHE    82      25.173  60.772 140.742  1.00  0.00
ATOM    625  CB  PHE    82      25.436  59.634 137.572  1.00  0.00
ATOM    626  CG  PHE    82      26.093  58.457 136.859  1.00  0.00
ATOM    627  CD1 PHE    82      25.357  57.776 135.901  1.00  0.00
ATOM    628  CD2 PHE    82      27.355  58.011 137.237  1.00  0.00
ATOM    629  CE1 PHE    82      25.906  56.666 135.278  1.00  0.00
ATOM    630  CE2 PHE    82      27.902  56.898 136.610  1.00  0.00
ATOM    631  CZ  PHE    82      27.180  56.236 135.622  1.00  0.00
ATOM    632  N   SER    83      23.271  60.839 139.562  1.00  0.00
ATOM    633  CA  SER    83      22.717  62.006 140.281  1.00  0.00
ATOM    634  C   SER    83      22.505  61.736 141.776  1.00  0.00
ATOM    635  O   SER    83      22.743  62.634 142.584  1.00  0.00
ATOM    636  CB  SER    83      21.398  62.414 139.649  1.00  0.00
ATOM    637  OG  SER    83      20.798  63.580 140.189  1.00  0.00
ATOM    638  N   SER    84      22.172  60.488 142.127  1.00  0.00
ATOM    639  CA  SER    84      22.027  60.066 143.537  1.00  0.00
ATOM    640  C   SER    84      23.386  60.174 144.271  1.00  0.00
ATOM    641  O   SER    84      23.489  61.097 145.080  1.00  0.00
ATOM    642  CB  SER    84      21.325  58.707 143.720  1.00  0.00
ATOM    643  OG  SER    84      20.006  58.640 143.176  1.00  0.00
ATOM    644  N   PRO    85      24.449  59.408 143.932  1.00  0.00
ATOM    645  CA  PRO    85      25.831  59.716 144.347  1.00  0.00
ATOM    646  C   PRO    85      26.366  61.148 144.254  1.00  0.00
ATOM    647  O   PRO    85      27.172  61.510 145.104  1.00  0.00
ATOM    648  CB  PRO    85      26.737  58.763 143.560  1.00  0.00
ATOM    649  CG  PRO    85      25.797  57.718 142.965  1.00  0.00
ATOM    650  CD  PRO    85      24.471  57.956 143.689  1.00  0.00
ATOM    651  N   THR    86      25.863  61.974 143.339  1.00  0.00
ATOM    652  CA  THR    86      26.413  63.341 143.180  1.00  0.00
ATOM    653  C   THR    86      25.577  64.409 143.903  1.00  0.00
ATOM    654  O   THR    86      25.805  65.603 143.729  1.00  0.00
ATOM    655  CB  THR    86      26.646  63.752 141.713  1.00  0.00
ATOM    656  OG1 THR    86      25.421  63.753 140.972  1.00  0.00
ATOM    657  CG2 THR    86      27.707  62.875 141.040  1.00  0.00
ATOM    658  N   ASN    87      24.568  63.953 144.653  1.00  0.00
ATOM    659  CA  ASN    87      23.702  64.794 145.504  1.00  0.00
ATOM    660  C   ASN    87      22.998  65.917 144.717  1.00  0.00
ATOM    661  O   ASN    87      22.779  67.015 145.226  1.00  0.00
ATOM    662  CB  ASN    87      24.508  65.352 146.692  1.00  0.00
ATOM    663  CG  ASN    87      25.226  64.254 147.483  1.00  0.00
ATOM    664  OD1 ASN    87      26.435  64.085 147.434  1.00  0.00
ATOM    665  ND2 ASN    87      24.468  63.483 148.230  1.00  0.00
ATOM    666  N   GLN    88      22.461  65.553 143.553  1.00  0.00
ATOM    667  CA  GLN    88      21.788  66.537 142.674  1.00  0.00
ATOM    668  C   GLN    88      20.290  66.647 143.007  1.00  0.00
ATOM    669  O   GLN    88      19.581  67.536 142.535  1.00  0.00
ATOM    670  CB  GLN    88      21.983  66.123 141.213  1.00  0.00
ATOM    671  CG  GLN    88      21.486  67.146 140.176  1.00  0.00
ATOM    672  CD  GLN    88      21.376  66.629 138.731  1.00  0.00
ATOM    673  OE1 GLN    88      20.737  67.220 137.872  1.00  0.00
ATOM    674  NE2 GLN    88      22.040  65.542 138.400  1.00  0.00
ATOM    675  N   LYS    89      19.860  65.782 143.917  1.00  0.00
ATOM    676  CA  LYS    89      18.439  65.642 144.195  1.00  0.00
ATOM    677  C   LYS    89      18.025  66.352 145.432  1.00  0.00
ATOM    678  O   LYS    89      18.697  66.388 146.466  1.00  0.00
ATOM    679  CB  LYS    89      17.940  64.236 144.443  1.00  0.00
ATOM    680  CG  LYS    89      17.613  63.648 143.105  1.00  0.00
ATOM    681  CD  LYS    89      18.825  62.819 142.782  1.00  0.00
ATOM    682  CE  LYS    89      18.466  62.055 141.541  1.00  0.00
ATOM    683  NZ  LYS    89      19.493  61.045 141.405  1.00  0.00
ATOM    684  N   HIS    90      16.808  66.803 145.214  1.00  0.00
ATOM    685  CA  HIS    90      16.059  67.313 146.324  1.00  0.00
ATOM    686  C   HIS    90      15.602  65.953 146.981  1.00  0.00
ATOM    687  O   HIS    90      16.181  65.613 148.010  1.00  0.00
ATOM    688  CB  HIS    90      15.358  68.630 145.812  1.00  0.00
ATOM    689  CG  HIS    90      15.514  70.166 146.180  1.00  0.00
ATOM    690  ND1 HIS    90      14.677  71.170 146.067  1.00  0.00
ATOM    691  CD2 HIS    90      16.343  70.974 146.805  1.00  0.00
ATOM    692  CE1 HIS    90      15.107  72.363 146.526  1.00  0.00
ATOM    693  NE2 HIS    90      16.225  72.229 147.139  1.00  0.00
ATOM    694  N   LYS    91      15.257  64.956 146.123  1.00  0.00
ATOM    695  CA  LYS    91      14.888  63.517 146.322  1.00  0.00
ATOM    696  C   LYS    91      14.425  63.007 144.877  1.00  0.00
ATOM    697  O   LYS    91      13.879  63.856 144.181  1.00  0.00
ATOM    698  CB  LYS    91      13.982  63.685 147.599  1.00  0.00
ATOM    699  CG  LYS    91      13.240  62.810 148.640  1.00  0.00
ATOM    700  CD  LYS    91      13.155  63.330 150.108  1.00  0.00
ATOM    701  CE  LYS    91      12.315  64.519 150.642  1.00  0.00
ATOM    702  NZ  LYS    91      12.720  64.873 152.031  1.00  0.00
ATOM    703  N   PHE    92      14.913  61.916 144.199  1.00  0.00
ATOM    704  CA  PHE    92      14.413  61.330 142.876  1.00  0.00
ATOM    705  C   PHE    92      14.355  59.785 142.845  1.00  0.00
ATOM    706  O   PHE    92      15.374  59.129 143.057  1.00  0.00
ATOM    707  CB  PHE    92      15.148  61.674 141.537  1.00  0.00
ATOM    708  CG  PHE    92      14.747  61.056 140.152  1.00  0.00
ATOM    709  CD1 PHE    92      14.953  59.724 139.763  1.00  0.00
ATOM    710  CD2 PHE    92      14.168  61.890 139.204  1.00  0.00
ATOM    711  CE1 PHE    92      14.523  59.241 138.523  1.00  0.00
ATOM    712  CE2 PHE    92      13.752  61.430 137.956  1.00  0.00
ATOM    713  CZ  PHE    92      13.901  60.092 137.615  1.00  0.00
ATOM    714  N   SER    93      13.293  59.271 142.215  1.00  0.00
ATOM    715  CA  SER    93      13.017  57.826 142.027  1.00  0.00
ATOM    716  C   SER    93      12.252  57.519 140.723  1.00  0.00
ATOM    717  O   SER    93      11.451  58.327 140.254  1.00  0.00
ATOM    718  CB  SER    93      12.188  57.305 143.207  1.00  0.00
ATOM    719  OG  SER    93      10.899  57.926 143.207  1.00  0.00
ATOM    720  N   PHE    94      12.451  56.303 140.207  1.00  0.00
ATOM    721  CA  PHE    94      11.742  55.765 139.027  1.00  0.00
ATOM    722  C   PHE    94      10.897  54.534 139.394  1.00  0.00
ATOM    723  O   PHE    94      11.390  53.623 140.062  1.00  0.00
ATOM    724  CB  PHE    94      12.781  55.407 137.953  1.00  0.00
ATOM    725  CG  PHE    94      12.174  54.757 136.705  1.00  0.00
ATOM    726  CD1 PHE    94      11.609  55.535 135.707  1.00  0.00
ATOM    727  CD2 PHE    94      12.199  53.378 136.568  1.00  0.00
ATOM    728  CE1 PHE    94      11.051  54.945 134.581  1.00  0.00
ATOM    729  CE2 PHE    94      11.657  52.780 135.437  1.00  0.00
ATOM    730  CZ  PHE    94      11.073  53.561 134.444  1.00  0.00
ATOM    731  N   VAL    95       9.653  54.547 138.919  1.00  0.00
ATOM    732  CA  VAL    95       8.684  53.440 139.056  1.00  0.00
ATOM    733  C   VAL    95       8.106  53.172 137.656  1.00  0.00
ATOM    734  O   VAL    95       7.331  53.972 137.133  1.00  0.00
ATOM    735  CB  VAL    95       7.575  53.792 140.076  1.00  0.00
ATOM    736  CG1 VAL    95       6.517  52.690 140.199  1.00  0.00
ATOM    737  CG2 VAL    95       8.147  54.040 141.476  1.00  0.00
ATOM    738  N   GLY    96       8.676  52.167 136.992  1.00  0.00
ATOM    739  CA  GLY    96       8.179  51.694 135.686  1.00  0.00
ATOM    740  C   GLY    96       7.140  50.581 135.883  1.00  0.00
ATOM    741  O   GLY    96       6.920  50.104 136.998  1.00  0.00
ATOM    742  N   GLY    97       6.456  50.263 134.780  1.00  0.00
ATOM    743  CA  GLY    97       5.301  49.338 134.786  1.00  0.00
ATOM    744  C   GLY    97       4.121  49.843 135.640  1.00  0.00
ATOM    745  O   GLY    97       3.374  49.062 136.227  1.00  0.00
ATOM    746  N   ILE    98       4.003  51.160 135.759  1.00  0.00
ATOM    747  CA  ILE    98       2.871  51.816 136.433  1.00  0.00
ATOM    748  C   ILE    98       2.121  52.638 135.376  1.00  0.00
ATOM    749  O   ILE    98       2.625  53.566 134.742  1.00  0.00
ATOM    750  CB  ILE    98       3.361  52.661 137.621  1.00  0.00
ATOM    751  CG1 ILE    98       2.218  53.291 138.428  1.00  0.00
ATOM    752  CG2 ILE    98       4.356  53.716 137.153  1.00  0.00
ATOM    753  CD1 ILE    98       1.586  52.327 139.427  1.00  0.00
ATOM    754  N   THR    99       0.863  52.277 135.247  1.00  0.00
ATOM    755  CA  THR    99       0.008  52.821 134.186  1.00  0.00
ATOM    756  C   THR    99      -1.021  53.738 134.845  1.00  0.00
ATOM    757  O   THR    99      -1.862  53.292 135.629  1.00  0.00
ATOM    758  CB  THR    99      -0.643  51.677 133.395  1.00  0.00
ATOM    759  OG1 THR    99      -1.317  50.795 134.298  1.00  0.00
ATOM    760  CG2 THR    99       0.386  50.895 132.570  1.00  0.00
ATOM    761  N   ILE   100      -0.669  55.020 134.849  1.00  0.00
ATOM    762  CA  ILE   100      -1.581  56.053 135.380  1.00  0.00
ATOM    763  C   ILE   100      -2.860  56.094 134.530  1.00  0.00
ATOM    764  O   ILE   100      -2.819  56.109 133.300  1.00  0.00
ATOM    765  CB  ILE   100      -0.888  57.421 135.524  1.00  0.00
ATOM    766  CG1 ILE   100       0.427  57.321 136.325  1.00  0.00
ATOM    767  CG2 ILE   100      -1.834  58.472 136.127  1.00  0.00
ATOM    768  CD1 ILE   100       0.354  56.672 137.716  1.00  0.00
ATOM    769  N   GLY   101      -3.952  55.869 135.263  1.00  0.00
ATOM    770  CA  GLY   101      -5.268  55.603 134.661  1.00  0.00
ATOM    771  C   GLY   101      -5.747  54.169 134.938  1.00  0.00
ATOM    772  O   GLY   101      -6.937  53.899 134.797  1.00  0.00
ATOM    773  N   LYS   102      -4.808  53.280 135.271  1.00  0.00
ATOM    774  CA  LYS   102      -5.093  51.861 135.555  1.00  0.00
ATOM    775  C   LYS   102      -4.692  51.486 136.990  1.00  0.00
ATOM    776  O   LYS   102      -5.558  51.283 137.834  1.00  0.00
ATOM    777  CB  LYS   102      -4.429  50.915 134.540  1.00  0.00
ATOM    778  CG  LYS   102      -4.924  51.058 133.095  1.00  0.00
ATOM    779  CD  LYS   102      -4.231  52.183 132.321  1.00  0.00
ATOM    780  CE  LYS   102      -4.896  52.379 130.958  1.00  0.00
ATOM    781  NZ  LYS   102      -4.245  53.451 130.192  1.00  0.00
ATOM    782  N   GLU   103      -3.389  51.500 137.276  1.00  0.00
ATOM    783  CA  GLU   103      -2.858  51.148 138.608  1.00  0.00
ATOM    784  C   GLU   103      -3.119  52.225 139.678  1.00  0.00
ATOM    785  O   GLU   103      -3.453  51.904 140.814  1.00  0.00
ATOM    786  CB  GLU   103      -1.364  50.833 138.493  1.00  0.00
ATOM    787  CG  GLU   103      -1.053  49.648 137.569  1.00  0.00
ATOM    788  CD  GLU   103      -1.679  48.334 138.046  1.00  0.00
ATOM    789  OE1 GLU   103      -1.529  48.035 139.247  1.00  0.00
ATOM    790  OE2 GLU   103      -2.242  47.636 137.177  1.00  0.00
ATOM    791  N   ILE   104      -2.820  53.477 139.335  1.00  0.00
ATOM    792  CA  ILE   104      -3.135  54.666 140.157  1.00  0.00
ATOM    793  C   ILE   104      -3.873  55.662 139.242  1.00  0.00
ATOM    794  O   ILE   104      -3.654  55.694 138.029  1.00  0.00
ATOM    795  CB  ILE   104      -1.844  55.267 140.765  1.00  0.00
ATOM    796  CG1 ILE   104      -1.120  54.231 141.641  1.00  0.00
ATOM    797  CG2 ILE   104      -2.143  56.516 141.613  1.00  0.00
ATOM    798  CD1 ILE   104       0.327  54.599 141.994  1.00  0.00
ATOM    799  N   LEU   105      -4.731  56.471 139.850  1.00  0.00
ATOM    800  CA  LEU   105      -5.511  57.505 139.144  1.00  0.00
ATOM    801  C   LEU   105      -4.957  58.900 139.454  1.00  0.00
ATOM    802  O   LEU   105      -4.410  59.134 140.533  1.00  0.00
ATOM    803  CB  LEU   105      -6.974  57.416 139.592  1.00  0.00
ATOM    804  CG  LEU   105      -7.606  56.050 139.295  1.00  0.00
ATOM    805  CD1 LEU   105      -8.945  55.938 140.024  1.00  0.00
ATOM    806  CD2 LEU   105      -7.808  55.837 137.791  1.00  0.00
ATOM    807  N   LEU   106      -5.241  59.839 138.556  1.00  0.00
ATOM    808  CA  LEU   106      -4.808  61.242 138.713  1.00  0.00
ATOM    809  C   LEU   106      -5.284  61.908 140.013  1.00  0.00
ATOM    810  O   LEU   106      -4.458  62.463 140.734  1.00  0.00
ATOM    811  CB  LEU   106      -5.236  62.065 137.496  1.00  0.00
ATOM    812  CG  LEU   106      -4.476  61.646 136.236  1.00  0.00
ATOM    813  CD1 LEU   106      -5.109  62.306 135.015  1.00  0.00
ATOM    814  CD2 LEU   106      -3.004  62.052 136.339  1.00  0.00
ATOM    815  N   LYS   107      -6.509  61.581 140.429  1.00  0.00
ATOM    816  CA  LYS   107      -7.078  62.091 141.694  1.00  0.00
ATOM    817  C   LYS   107      -6.322  61.586 142.942  1.00  0.00
ATOM    818  O   LYS   107      -6.122  62.336 143.895  1.00  0.00
ATOM    819  CB  LYS   107      -8.577  61.762 141.753  1.00  0.00
ATOM    820  CG  LYS   107      -9.300  62.456 142.917  1.00  0.00
ATOM    821  CD  LYS   107      -9.277  63.983 142.793  1.00  0.00
ATOM    822  CE  LYS   107      -9.822  64.645 144.059  1.00  0.00
ATOM    823  NZ  LYS   107      -9.844  66.108 143.918  1.00  0.00
ATOM    824  N   GLU   108      -5.786  60.367 142.861  1.00  0.00
ATOM    825  CA  GLU   108      -4.951  59.782 143.932  1.00  0.00
ATOM    826  C   GLU   108      -3.547  60.406 143.975  1.00  0.00
ATOM    827  O   GLU   108      -3.134  60.908 145.018  1.00  0.00
ATOM    828  CB  GLU   108      -4.838  58.266 143.768  1.00  0.00
ATOM    829  CG  GLU   108      -6.202  57.570 143.847  1.00  0.00
ATOM    830  CD  GLU   108      -6.139  56.059 143.591  1.00  0.00
ATOM    831  OE1 GLU   108      -7.200  55.432 143.786  1.00  0.00
ATOM    832  OE2 GLU   108      -5.139  55.608 142.982  1.00  0.00
ATOM    833  N   LEU   109      -2.944  60.593 142.797  1.00  0.00
ATOM    834  CA  LEU   109      -1.634  61.268 142.682  1.00  0.00
ATOM    835  C   LEU   109      -1.672  62.714 143.187  1.00  0.00
ATOM    836  O   LEU   109      -0.794  63.126 143.944  1.00  0.00
ATOM    837  CB  LEU   109      -1.112  61.271 141.244  1.00  0.00
ATOM    838  CG  LEU   109      -0.669  59.898 140.736  1.00  0.00
ATOM    839  CD1 LEU   109      -0.294  60.044 139.265  1.00  0.00
ATOM    840  CD2 LEU   109       0.531  59.347 141.517  1.00  0.00
ATOM    841  N   LEU   110      -2.804  63.376 142.954  1.00  0.00
ATOM    842  CA  LEU   110      -2.985  64.765 143.397  1.00  0.00
ATOM    843  C   LEU   110      -3.022  64.846 144.930  1.00  0.00
ATOM    844  O   LEU   110      -2.207  65.569 145.499  1.00  0.00
ATOM    845  CB  LEU   110      -4.255  65.407 142.828  1.00  0.00
ATOM    846  CG  LEU   110      -4.094  66.905 142.510  1.00  0.00
ATOM    847  CD1 LEU   110      -5.472  67.524 142.272  1.00  0.00
ATOM    848  CD2 LEU   110      -3.281  67.709 143.532  1.00  0.00
ATOM    849  N   ASP   111      -3.661  63.856 145.554  1.00  0.00
ATOM    850  CA  ASP   111      -3.770  63.825 147.025  1.00  0.00
ATOM    851  C   ASP   111      -2.416  63.623 147.719  1.00  0.00
ATOM    852  O   ASP   111      -2.309  63.759 148.931  1.00  0.00
ATOM    853  CB  ASP   111      -4.718  62.710 147.480  1.00  0.00
ATOM    854  CG  ASP   111      -6.188  62.980 147.146  1.00  0.00
ATOM    855  OD1 ASP   111      -6.581  64.168 147.136  1.00  0.00
ATOM    856  OD2 ASP   111      -6.898  61.974 146.933  1.00  0.00
ATOM    857  N   ASN   112      -1.454  63.110 146.959  1.00  0.00
ATOM    858  CA  ASN   112      -0.223  62.528 147.513  1.00  0.00
ATOM    859  C   ASN   112       1.088  63.214 147.193  1.00  0.00
ATOM    860  O   ASN   112       2.097  63.033 147.872  1.00  0.00
ATOM    861  CB  ASN   112      -0.180  61.099 147.003  1.00  0.00
ATOM    862  CG  ASN   112      -1.317  60.284 147.609  1.00  0.00
ATOM    863  OD1 ASN   112      -1.676  59.233 147.103  1.00  0.00
ATOM    864  ND2 ASN   112      -1.876  60.780 148.699  1.00  0.00
ATOM    865  N   GLN   113       1.049  63.748 145.994  1.00  0.00
ATOM    866  CA  GLN   113       2.194  64.399 145.382  1.00  0.00
ATOM    867  C   GLN   113       1.955  65.902 145.241  1.00  0.00
ATOM    868  O   GLN   113       2.926  66.624 145.099  1.00  0.00
ATOM    869  CB  GLN   113       2.457  63.675 144.063  1.00  0.00
ATOM    870  CG  GLN   113       2.929  62.230 144.311  1.00  0.00
ATOM    871  CD  GLN   113       4.299  62.131 145.002  1.00  0.00
ATOM    872  OE1 GLN   113       4.562  61.257 145.811  1.00  0.00
ATOM    873  NE2 GLN   113       5.218  63.002 144.654  1.00  0.00
ATOM    874  N   ASP   114       0.702  66.368 145.319  1.00  0.00
ATOM    875  CA  ASP   114       0.318  67.799 145.303  1.00  0.00
ATOM    876  C   ASP   114       0.635  68.602 144.030  1.00  0.00
ATOM    877  O   ASP   114      -0.113  69.512 143.688  1.00  0.00
ATOM    878  CB  ASP   114       0.814  68.539 146.551  1.00  0.00
ATOM    879  CG  ASP   114       0.029  68.127 147.796  1.00  0.00
ATOM    880  OD1 ASP   114       0.705  67.683 148.744  1.00  0.00
ATOM    881  OD2 ASP   114      -1.204  68.334 147.799  1.00  0.00
ATOM    882  N   ALA   115       1.811  68.403 143.447  1.00  0.00
ATOM    883  CA  ALA   115       2.061  68.769 142.046  1.00  0.00
ATOM    884  C   ALA   115       2.491  67.525 141.262  1.00  0.00
ATOM    885  O   ALA   115       3.292  66.699 141.705  1.00  0.00
ATOM    886  CB  ALA   115       3.091  69.892 141.934  1.00  0.00
ATOM    887  N   VAL   116       1.718  67.315 140.208  1.00  0.00
ATOM    888  CA  VAL   116       1.858  66.177 139.283  1.00  0.00
ATOM    889  C   VAL   116       2.066  66.788 137.896  1.00  0.00
ATOM    890  O   VAL   116       1.307  67.662 137.506  1.00  0.00
ATOM    891  CB  VAL   116       0.551  65.354 139.309  1.00  0.00
ATOM    892  CG1 VAL   116       0.526  64.193 138.301  1.00  0.00
ATOM    893  CG2 VAL   116       0.179  64.878 140.726  1.00  0.00
ATOM    894  N   ILE   117       3.024  66.274 137.146  1.00  0.00
ATOM    895  CA  ILE   117       3.289  66.719 135.769  1.00  0.00
ATOM    896  C   ILE   117       3.053  65.522 134.846  1.00  0.00
ATOM    897  O   ILE   117       3.660  64.461 134.991  1.00  0.00
ATOM    898  CB  ILE   117       4.708  67.312 135.666  1.00  0.00
ATOM    899  CG1 ILE   117       4.779  68.558 136.560  1.00  0.00
ATOM    900  CG2 ILE   117       5.059  67.697 134.219  1.00  0.00
ATOM    901  CD1 ILE   117       6.148  68.794 137.192  1.00  0.00
ATOM    902  N   LEU   118       2.052  65.700 134.000  1.00  0.00
ATOM    903  CA  LEU   118       1.698  64.746 132.941  1.00  0.00
ATOM    904  C   LEU   118       2.351  65.242 131.655  1.00  0.00
ATOM    905  O   LEU   118       2.117  66.362 131.206  1.00  0.00
ATOM    906  CB  LEU   118       0.190  64.708 132.698  1.00  0.00
ATOM    907  CG  LEU   118      -0.629  64.159 133.863  1.00  0.00
ATOM    908  CD1 LEU   118      -1.000  65.246 134.880  1.00  0.00
ATOM    909  CD2 LEU   118      -1.864  63.487 133.271  1.00  0.00
ATOM    910  N   SER   119       3.378  64.516 131.254  1.00  0.00
ATOM    911  CA  SER   119       4.117  64.871 130.029  1.00  0.00
ATOM    912  C   SER   119       4.443  63.682 129.137  1.00  0.00
ATOM    913  O   SER   119       5.441  63.637 128.413  1.00  0.00
ATOM    914  CB  SER   119       5.383  65.626 130.403  1.00  0.00
ATOM    915  OG  SER   119       6.106  64.954 131.431  1.00  0.00
ATOM    916  N   TYR   120       3.472  62.785 129.104  1.00  0.00
ATOM    917  CA  TYR   120       3.632  61.522 128.386  1.00  0.00
ATOM    918  C   TYR   120       3.616  61.662 126.848  1.00  0.00
ATOM    919  O   TYR   120       4.363  60.948 126.185  1.00  0.00
ATOM    920  CB  TYR   120       2.624  60.553 129.006  1.00  0.00
ATOM    921  CG  TYR   120       3.009  59.078 128.867  1.00  0.00
ATOM    922  CD1 TYR   120       4.331  58.648 128.752  1.00  0.00
ATOM    923  CD2 TYR   120       1.973  58.187 128.627  1.00  0.00
ATOM    924  CE1 TYR   120       4.605  57.361 128.309  1.00  0.00
ATOM    925  CE2 TYR   120       2.243  56.897 128.193  1.00  0.00
ATOM    926  CZ  TYR   120       3.562  56.497 128.001  1.00  0.00
ATOM    927  OH  TYR   120       3.840  55.354 127.329  1.00  0.00
ATOM    928  N   GLY   121       3.087  62.792 126.351  1.00  0.00
ATOM    929  CA  GLY   121       2.941  63.024 124.899  1.00  0.00
ATOM    930  C   GLY   121       1.579  62.617 124.311  1.00  0.00
ATOM    931  O   GLY   121       0.568  62.600 125.009  1.00  0.00
ATOM    932  N   CYS   122       1.705  62.012 123.125  1.00  0.00
ATOM    933  CA  CYS   122       0.666  61.546 122.182  1.00  0.00
ATOM    934  C   CYS   122       1.140  60.150 121.599  1.00  0.00
ATOM    935  O   CYS   122       2.064  60.218 120.797  1.00  0.00
ATOM    936  CB  CYS   122       0.762  62.837 121.338  1.00  0.00
ATOM    937  SG  CYS   122      -0.145  63.345 119.843  1.00  0.00
ATOM    938  N   THR   123       0.628  58.942 122.053  1.00  0.00
ATOM    939  CA  THR   123       0.844  57.440 121.812  1.00  0.00
ATOM    940  C   THR   123      -0.031  56.484 120.905  1.00  0.00
ATOM    941  O   THR   123       0.465  55.393 120.623  1.00  0.00
ATOM    942  CB  THR   123       0.946  56.444 122.984  1.00  0.00
ATOM    943  OG1 THR   123      -0.176  56.485 123.860  1.00  0.00
ATOM    944  CG2 THR   123       2.348  56.198 123.527  1.00  0.00
ATOM    945  N   GLY   124      -1.329  56.753 120.569  1.00  0.00
ATOM    946  CA  GLY   124      -2.096  56.231 119.376  1.00  0.00
ATOM    947  C   GLY   124      -2.208  57.152 118.091  1.00  0.00
ATOM    948  O   GLY   124      -2.097  58.370 118.101  1.00  0.00
ATOM    949  N   ASP   125      -2.830  56.759 116.994  1.00  0.00
ATOM    950  CA  ASP   125      -2.614  57.531 115.731  1.00  0.00
ATOM    951  C   ASP   125      -3.679  58.534 115.227  1.00  0.00
ATOM    952  O   ASP   125      -4.832  58.457 115.637  1.00  0.00
ATOM    953  CB  ASP   125      -2.343  56.498 114.665  1.00  0.00
ATOM    954  CG  ASP   125      -3.577  55.613 114.541  1.00  0.00
ATOM    955  OD1 ASP   125      -4.439  56.011 113.741  1.00  0.00
ATOM    956  OD2 ASP   125      -3.638  54.642 115.324  1.00  0.00
ATOM    957  N   ARG   126      -3.255  59.538 114.449  1.00  0.00
ATOM    958  CA  ARG   126      -4.176  60.330 113.597  1.00  0.00
ATOM    959  C   ARG   126      -4.643  59.439 112.461  1.00  0.00
ATOM    960  O   ARG   126      -3.769  58.958 111.767  1.00  0.00
ATOM    961  CB  ARG   126      -3.458  61.497 112.900  1.00  0.00
ATOM    962  CG  ARG   126      -3.062  62.590 113.874  1.00  0.00
ATOM    963  CD  ARG   126      -4.330  63.178 114.471  1.00  0.00
ATOM    964  NE  ARG   126      -3.916  63.788 115.731  1.00  0.00
ATOM    965  CZ  ARG   126      -4.709  64.434 116.569  1.00  0.00
ATOM    966  NH1 ARG   126      -6.018  64.520 116.368  1.00  0.00
ATOM    967  NH2 ARG   126      -4.137  65.116 117.540  1.00  0.00
ATOM    968  N   LYS   127      -5.941  59.347 112.212  1.00  0.00
ATOM    969  CA  LYS   127      -6.486  58.518 111.120  1.00  0.00
ATOM    970  C   LYS   127      -6.795  59.378 109.888  1.00  0.00
ATOM    971  O   LYS   127      -6.915  60.599 109.969  1.00  0.00
ATOM    972  CB  LYS   127      -7.759  57.782 111.564  1.00  0.00
ATOM    973  CG  LYS   127      -7.530  56.681 112.609  1.00  0.00
ATOM    974  CD  LYS   127      -7.390  57.218 114.038  1.00  0.00
ATOM    975  CE  LYS   127      -7.143  56.080 115.031  1.00  0.00
ATOM    976  NZ  LYS   127      -6.819  56.577 116.375  1.00  0.00
ATOM    977  N   LEU   128      -6.804  58.712 108.739  1.00  0.00
ATOM    978  CA  LEU   128      -7.174  59.325 107.451  1.00  0.00
ATOM    979  C   LEU   128      -8.683  59.537 107.269  1.00  0.00
ATOM    980  O   LEU   128      -9.089  60.450 106.558  1.00  0.00
ATOM    981  CB  LEU   128      -6.600  58.449 106.336  1.00  0.00
ATOM    982  CG  LEU   128      -5.328  58.995 105.673  1.00  0.00
ATOM    983  CD1 LEU   128      -4.256  59.490 106.650  1.00  0.00
ATOM    984  CD2 LEU   128      -4.736  57.867 104.837  1.00  0.00
ATOM    985  N   ASN   129      -9.475  58.667 107.903  1.00  0.00
ATOM    986  CA  ASN   129     -10.952  58.655 107.827  1.00  0.00
ATOM    987  C   ASN   129     -11.435  58.446 106.378  1.00  0.00
ATOM    988  O   ASN   129     -12.196  59.227 105.811  1.00  0.00
ATOM    989  CB  ASN   129     -11.550  59.912 108.483  1.00  0.00
ATOM    990  CG  ASN   129     -11.071  60.101 109.926  1.00  0.00
ATOM    991  OD1 ASN   129     -11.050  59.197 110.751  1.00  0.00
ATOM    992  ND2 ASN   129     -10.601  61.293 110.218  1.00  0.00
ATOM    993  N   ILE   130     -10.842  57.430 105.755  1.00  0.00
ATOM    994  CA  ILE   130     -11.175  56.998 104.387  1.00  0.00
ATOM    995  C   ILE   130     -11.630  55.524 104.389  1.00  0.00
ATOM    996  O   ILE   130     -11.177  54.744 105.239  1.00  0.00
ATOM    997  CB  ILE   130     -10.013  57.243 103.398  1.00  0.00
ATOM    998  CG1 ILE   130      -8.746  56.439 103.737  1.00  0.00
ATOM    999  CG2 ILE   130      -9.740  58.753 103.281  1.00  0.00
ATOM   1000  CD1 ILE   130      -7.717  56.404 102.600  1.00  0.00
ATOM   1001  N   PRO   131     -12.542  55.148 103.479  1.00  0.00
ATOM   1002  CA  PRO   131     -12.968  53.746 103.303  1.00  0.00
ATOM   1003  C   PRO   131     -11.759  52.833 103.058  1.00  0.00
ATOM   1004  O   PRO   131     -10.781  53.234 102.424  1.00  0.00
ATOM   1005  CB  PRO   131     -13.872  53.772 102.072  1.00  0.00
ATOM   1006  CG  PRO   131     -14.505  55.161 102.133  1.00  0.00
ATOM   1007  CD  PRO   131     -13.379  56.051 102.664  1.00  0.00
ATOM   1008  N   GLY   132     -11.772  51.716 103.794  1.00  0.00
ATOM   1009  CA  GLY   132     -10.726  50.676 103.699  1.00  0.00
ATOM   1010  C   GLY   132      -9.504  50.882 104.612  1.00  0.00
ATOM   1011  O   GLY   132      -8.603  50.050 104.625  1.00  0.00
ATOM   1012  N   GLU   133      -9.542  51.913 105.457  1.00  0.00
ATOM   1013  CA  GLU   133      -8.463  52.205 106.427  1.00  0.00
ATOM   1014  C   GLU   133      -8.731  51.637 107.832  1.00  0.00
ATOM   1015  O   GLU   133      -7.921  51.789 108.746  1.00  0.00
ATOM   1016  CB  GLU   133      -8.218  53.729 106.400  1.00  0.00
ATOM   1017  CG  GLU   133      -8.187  54.540 107.702  1.00  0.00
ATOM   1018  CD  GLU   133      -9.593  54.681 108.288  1.00  0.00
ATOM   1019  OE1 GLU   133      -9.994  53.850 109.124  1.00  0.00
ATOM   1020  OE2 GLU   133     -10.232  55.678 107.906  1.00  0.00
ATOM   1021  N   LEU   134      -9.963  51.176 108.015  1.00  0.00
ATOM   1022  CA  LEU   134     -10.529  50.903 109.343  1.00  0.00
ATOM   1023  C   LEU   134      -9.678  49.862 110.050  1.00  0.00
ATOM   1024  O   LEU   134      -9.382  48.846 109.437  1.00  0.00
ATOM   1025  CB  LEU   134     -11.969  50.406 109.182  1.00  0.00
ATOM   1026  CG  LEU   134     -12.990  51.521 108.898  1.00  0.00
ATOM   1027  CD1 LEU   134     -12.767  52.275 107.580  1.00  0.00
ATOM   1028  CD2 LEU   134     -14.388  50.905 108.889  1.00  0.00
ATOM   1029  N   GLY   135      -9.415  50.119 111.338  1.00  0.00
ATOM   1030  CA  GLY   135      -8.733  49.158 112.223  1.00  0.00
ATOM   1031  C   GLY   135      -9.432  47.798 112.107  1.00  0.00
ATOM   1032  O   GLY   135      -8.890  46.859 111.563  1.00  0.00
ATOM   1033  N   THR   136     -10.751  47.837 112.144  1.00  0.00
ATOM   1034  CA  THR   136     -11.553  46.612 111.956  1.00  0.00
ATOM   1035  C   THR   136     -11.348  45.842 110.624  1.00  0.00
ATOM   1036  O   THR   136     -11.196  44.625 110.559  1.00  0.00
ATOM   1037  CB  THR   136     -13.024  46.875 112.255  1.00  0.00
ATOM   1038  OG1 THR   136     -13.521  47.765 111.261  1.00  0.00
ATOM   1039  CG2 THR   136     -13.210  47.470 113.659  1.00  0.00
ATOM   1040  N   LYS   137     -11.113  46.566 109.551  1.00  0.00
ATOM   1041  CA  LYS   137     -10.914  45.907 108.247  1.00  0.00
ATOM   1042  C   LYS   137      -9.560  46.241 107.609  1.00  0.00
ATOM   1043  O   LYS   137      -9.411  46.191 106.388  1.00  0.00
ATOM   1044  CB  LYS   137     -12.113  46.239 107.359  1.00  0.00
ATOM   1045  CG  LYS   137     -13.374  45.580 107.920  1.00  0.00
ATOM   1046  CD  LYS   137     -14.568  45.944 107.053  1.00  0.00
ATOM   1047  CE  LYS   137     -15.842  45.313 107.604  1.00  0.00
ATOM   1048  NZ  LYS   137     -16.947  45.627 106.694  1.00  0.00
ATOM   1049  N   GLY   138      -8.547  46.387 108.472  1.00 99.99
ATOM   1050  CA  GLY   138      -7.270  46.981 108.050  1.00 99.99
ATOM   1051  C   GLY   138      -6.482  47.572 109.220  1.00 99.99
ATOM   1052  O   GLY   138      -6.893  47.689 110.363  1.00 99.99
ATOM   1053  N   VAL   139      -5.264  47.932 108.895  1.00  0.00
ATOM   1054  CA  VAL   139      -4.281  48.387 109.880  1.00  0.00
ATOM   1055  C   VAL   139      -3.860  49.816 109.515  1.00  0.00
ATOM   1056  O   VAL   139      -3.333  50.042 108.427  1.00  0.00
ATOM   1057  CB  VAL   139      -3.183  47.334 109.687  1.00  0.00
ATOM   1058  CG1 VAL   139      -1.748  47.853 109.827  1.00  0.00
ATOM   1059  CG2 VAL   139      -3.517  46.043 110.447  1.00  0.00
ATOM   1060  N   PHE   140      -3.782  50.642 110.544  1.00  0.00
ATOM   1061  CA  PHE   140      -3.206  51.987 110.413  1.00  0.00
ATOM   1062  C   PHE   140      -1.888  52.078 111.215  1.00  0.00
ATOM   1063  O   PHE   140      -1.608  51.210 112.020  1.00  0.00
ATOM   1064  CB  PHE   140      -4.287  52.915 110.970  1.00  0.00
ATOM   1065  CG  PHE   140      -3.973  54.387 110.756  1.00  0.00
ATOM   1066  CD1 PHE   140      -4.496  55.104 109.699  1.00  0.00
ATOM   1067  CD2 PHE   140      -3.083  54.979 111.615  1.00  0.00
ATOM   1068  CE1 PHE   140      -4.096  56.415 109.506  1.00  0.00
ATOM   1069  CE2 PHE   140      -2.620  56.269 111.399  1.00  0.00
ATOM   1070  CZ  PHE   140      -3.132  56.978 110.328  1.00  0.00
ATOM   1071  N   SER   141      -0.893  52.750 110.652  1.00  0.00
ATOM   1072  CA  SER   141      -0.139  53.856 111.300  1.00  0.00
ATOM   1073  C   SER   141       1.348  53.594 111.302  1.00  0.00
ATOM   1074  O   SER   141       1.796  52.566 111.797  1.00  0.00
ATOM   1075  CB  SER   141      -0.374  54.204 112.782  1.00  0.00
ATOM   1076  OG  SER   141       0.104  55.542 113.017  1.00  0.00
ATOM   1077  N   SER   142       2.034  54.712 111.128  1.00  0.00
ATOM   1078  CA  SER   142       3.460  54.824 111.452  1.00  0.00
ATOM   1079  C   SER   142       3.719  54.646 112.933  1.00  0.00
ATOM   1080  O   SER   142       4.645  53.931 113.275  1.00  0.00
ATOM   1081  CB  SER   142       3.978  56.197 111.089  1.00  0.00
ATOM   1082  OG  SER   142       3.839  56.287 109.682  1.00  0.00
ATOM   1083  N   ARG   143       2.856  55.203 113.777  1.00  0.00
ATOM   1084  CA  ARG   143       2.982  55.024 115.231  1.00  0.00
ATOM   1085  C   ARG   143       3.134  53.537 115.544  1.00  0.00
ATOM   1086  O   ARG   143       4.226  53.068 115.843  1.00  0.00
ATOM   1087  CB  ARG   143       1.706  55.525 115.868  1.00  0.00
ATOM   1088  CG  ARG   143       1.750  55.206 117.350  1.00  0.00
ATOM   1089  CD  ARG   143       0.598  55.977 117.883  1.00  0.00
ATOM   1090  NE  ARG   143       0.929  57.402 117.882  1.00  0.00
ATOM   1091  CZ  ARG   143       0.568  58.430 118.656  1.00  0.00
ATOM   1092  NH1 ARG   143      -0.168  58.741 119.654  1.00  0.00
ATOM   1093  NH2 ARG   143       0.568  59.562 118.167  1.00  0.00
ATOM   1094  N   GLU   144       2.116  52.868 115.031  1.00  0.00
ATOM   1095  CA  GLU   144       1.987  51.443 115.083  1.00  0.00
ATOM   1096  C   GLU   144       3.295  50.852 114.471  1.00  0.00
ATOM   1097  O   GLU   144       4.096  50.295 115.223  1.00  0.00
ATOM   1098  CB  GLU   144       0.582  51.248 114.457  1.00  0.00
ATOM   1099  CG  GLU   144      -0.605  51.492 115.429  1.00  0.00
ATOM   1100  CD  GLU   144      -1.943  50.720 115.245  1.00  0.00
ATOM   1101  OE1 GLU   144      -2.604  50.497 116.279  1.00  0.00
ATOM   1102  OE2 GLU   144      -2.299  50.286 114.133  1.00  0.00
ATOM   1103  N   PHE   145       3.631  51.117 113.207  1.00  0.00
ATOM   1104  CA  PHE   145       4.783  50.486 112.520  1.00  0.00
ATOM   1105  C   PHE   145       6.182  50.735 113.127  1.00  0.00
ATOM   1106  O   PHE   145       6.982  49.804 113.215  1.00  0.00
ATOM   1107  CB  PHE   145       4.705  50.816 111.026  1.00  0.00
ATOM   1108  CG  PHE   145       5.801  50.115 110.225  1.00  0.00
ATOM   1109  CD1 PHE   145       5.816  48.739 110.055  1.00  0.00
ATOM   1110  CD2 PHE   145       6.846  50.879 109.740  1.00  0.00
ATOM   1111  CE1 PHE   145       6.879  48.150 109.384  1.00  0.00
ATOM   1112  CE2 PHE   145       7.919  50.291 109.082  1.00  0.00
ATOM   1113  CZ  PHE   145       7.931  48.916 108.899  1.00  0.00
ATOM   1114  N   VAL   146       6.396  51.950 113.634  1.00  0.00
ATOM   1115  CA  VAL   146       7.587  52.369 114.408  1.00  0.00
ATOM   1116  C   VAL   146       7.663  51.545 115.702  1.00  0.00
ATOM   1117  O   VAL   146       8.693  50.941 115.986  1.00  0.00
ATOM   1118  CB  VAL   146       7.522  53.874 114.757  1.00  0.00
ATOM   1119  CG1 VAL   146       8.666  54.339 115.661  1.00  0.00
ATOM   1120  CG2 VAL   146       7.612  54.752 113.516  1.00  0.00
ATOM   1121  N   ASN   147       6.531  51.457 116.401  1.00  0.00
ATOM   1122  CA  ASN   147       6.422  50.712 117.666  1.00  0.00
ATOM   1123  C   ASN   147       6.792  49.228 117.454  1.00  0.00
ATOM   1124  O   ASN   147       7.814  48.814 117.998  1.00  0.00
ATOM   1125  CB  ASN   147       5.033  50.892 118.304  1.00  0.00
ATOM   1126  CG  ASN   147       4.614  52.334 118.653  1.00  0.00
ATOM   1127  OD1 ASN   147       5.387  53.237 118.940  1.00  0.00
ATOM   1128  ND2 ASN   147       3.316  52.561 118.640  1.00  0.00
ATOM   1129  N   TRP   148       6.197  48.564 116.453  1.00  0.00
ATOM   1130  CA  TRP   148       6.533  47.160 116.111  1.00  0.00
ATOM   1131  C   TRP   148       8.030  46.951 115.770  1.00  0.00
ATOM   1132  O   TRP   148       8.665  46.120 116.424  1.00  0.00
ATOM   1133  CB  TRP   148       5.542  46.652 115.046  1.00  0.00
ATOM   1134  CG  TRP   148       5.709  45.224 114.489  1.00  0.00
ATOM   1135  CD1 TRP   148       5.460  44.051 115.076  1.00  0.00
ATOM   1136  CD2 TRP   148       6.081  44.942 113.188  1.00  0.00
ATOM   1137  NE1 TRP   148       5.687  43.056 114.211  1.00  0.00
ATOM   1138  CE2 TRP   148       6.072  43.561 113.041  1.00  0.00
ATOM   1139  CE3 TRP   148       6.710  45.749 112.259  1.00  0.00
ATOM   1140  CZ2 TRP   148       6.726  42.986 111.956  1.00  0.00
ATOM   1141  CZ3 TRP   148       7.417  45.174 111.220  1.00  0.00
ATOM   1142  CH2 TRP   148       7.431  43.791 111.069  1.00  0.00
ATOM   1143  N   TYR   149       8.656  47.872 115.026  1.00  0.00
ATOM   1144  CA  TYR   149      10.094  47.751 114.692  1.00  0.00
ATOM   1145  C   TYR   149      11.089  48.198 115.783  1.00  0.00
ATOM   1146  O   TYR   149      12.234  47.754 115.811  1.00  0.00
ATOM   1147  CB  TYR   149      10.441  48.341 113.315  1.00  0.00
ATOM   1148  CG  TYR   149      10.387  49.858 113.119  1.00  0.00
ATOM   1149  CD1 TYR   149      11.219  50.714 113.827  1.00  0.00
ATOM   1150  CD2 TYR   149       9.674  50.350 112.038  1.00  0.00
ATOM   1151  CE1 TYR   149      11.337  52.047 113.463  1.00  0.00
ATOM   1152  CE2 TYR   149       9.785  51.685 111.663  1.00  0.00
ATOM   1153  CZ  TYR   149      10.620  52.538 112.376  1.00  0.00
ATOM   1154  OH  TYR   149      10.737  53.837 111.989  1.00  0.00
ATOM   1155  N   ASN   150      10.657  49.093 116.666  1.00  0.00
ATOM   1156  CA  ASN   150      11.463  49.528 117.826  1.00  0.00
ATOM   1157  C   ASN   150      11.206  48.703 119.093  1.00  0.00
ATOM   1158  O   ASN   150      11.600  49.079 120.197  1.00  0.00
ATOM   1159  CB  ASN   150      11.239  51.017 118.096  1.00  0.00
ATOM   1160  CG  ASN   150      12.218  51.869 117.292  1.00  0.00
ATOM   1161  OD1 ASN   150      13.317  51.461 116.964  1.00  0.00
ATOM   1162  ND2 ASN   150      11.833  53.080 116.973  1.00  0.00
ATOM   1163  N   GLY   151      10.354  47.688 118.913  1.00  0.00
ATOM   1164  CA  GLY   151      10.075  46.669 119.931  1.00  0.00
ATOM   1165  C   GLY   151       9.536  47.216 121.252  1.00  0.00
ATOM   1166  O   GLY   151       9.918  46.772 122.335  1.00  0.00
ATOM   1167  N   HIS   152       8.680  48.223 121.133  1.00  0.00
ATOM   1168  CA  HIS   152       7.799  48.597 122.247  1.00  0.00
ATOM   1169  C   HIS   152       6.876  47.381 122.539  1.00  0.00
ATOM   1170  O   HIS   152       6.639  46.566 121.644  1.00  0.00
ATOM   1171  CB  HIS   152       7.093  49.901 121.842  1.00  0.00
ATOM   1172  CG  HIS   152       6.352  50.596 122.987  1.00  0.00
ATOM   1173  ND1 HIS   152       5.288  50.069 123.575  1.00  0.00
ATOM   1174  CD2 HIS   152       6.346  51.900 123.261  1.00  0.00
ATOM   1175  CE1 HIS   152       4.598  51.035 124.166  1.00  0.00
ATOM   1176  NE2 HIS   152       5.258  52.175 123.980  1.00  0.00
ATOM   1177  N   PRO   153       6.539  47.132 123.815  1.00  0.00
ATOM   1178  CA  PRO   153       5.680  46.014 124.260  1.00  0.00
ATOM   1179  C   PRO   153       4.490  45.666 123.353  1.00  0.00
ATOM   1180  O   PRO   153       3.694  46.535 123.001  1.00  0.00
ATOM   1181  CB  PRO   153       5.178  46.484 125.624  1.00  0.00
ATOM   1182  CG  PRO   153       6.401  47.189 126.204  1.00  0.00
ATOM   1183  CD  PRO   153       7.051  47.860 124.993  1.00  0.00
ATOM   1184  N   ASP   154       4.357  44.365 123.089  1.00  0.00
ATOM   1185  CA  ASP   154       3.199  43.791 122.371  1.00  0.00
ATOM   1186  C   ASP   154       1.915  43.876 123.210  1.00  0.00
ATOM   1187  O   ASP   154       1.948  43.702 124.428  1.00  0.00
ATOM   1188  CB  ASP   154       3.456  42.324 122.009  1.00  0.00
ATOM   1189  CG  ASP   154       4.603  42.170 121.009  1.00  0.00
ATOM   1190  OD1 ASP   154       4.394  42.561 119.840  1.00  0.00
ATOM   1191  OD2 ASP   154       5.645  41.621 121.433  1.00  0.00
ATOM   1192  N   PHE   155       0.800  44.074 122.515  1.00  0.00
ATOM   1193  CA  PHE   155      -0.528  44.199 123.141  1.00  0.00
ATOM   1194  C   PHE   155      -1.622  43.574 122.254  1.00  0.00
ATOM   1195  O   PHE   155      -1.367  43.207 121.106  1.00  0.00
ATOM   1196  CB  PHE   155      -0.766  45.691 123.412  1.00  0.00
ATOM   1197  CG  PHE   155      -2.066  45.935 124.175  1.00  0.00
ATOM   1198  CD1 PHE   155      -2.182  45.567 125.508  1.00  0.00
ATOM   1199  CD2 PHE   155      -3.174  46.379 123.474  1.00  0.00
ATOM   1200  CE1 PHE   155      -3.422  45.609 126.129  1.00  0.00
ATOM   1201  CE2 PHE   155      -4.417  46.424 124.092  1.00  0.00
ATOM   1202  CZ  PHE   155      -4.543  46.033 125.421  1.00  0.00
ATOM   1203  N   ALA   156      -2.765  43.280 122.874  1.00 99.99
ATOM   1204  CA  ALA   156      -3.968  42.791 122.173  1.00 99.99
ATOM   1205  C   ALA   156      -4.454  43.803 121.127  1.00 99.99
ATOM   1206  O   ALA   156      -4.466  45.013 121.346  1.00 99.99
ATOM   1207  CB  ALA   156      -5.083  42.552 123.193  1.00 99.99
ATOM   1208  N   LYS   157      -4.778  43.276 119.956  1.00 99.99
ATOM   1209  CA  LYS   157      -5.271  44.101 118.840  1.00 99.99
ATOM   1210  C   LYS   157      -6.492  43.465 118.198  1.00 99.99
ATOM   1211  O   LYS   157      -6.737  42.267 118.331  1.00 99.99
ATOM   1212  CB  LYS   157      -4.180  44.305 117.793  1.00 99.99
ATOM   1213  CG  LYS   157      -3.004  45.056 118.410  1.00 99.99
ATOM   1214  CD  LYS   157      -3.232  46.534 118.698  1.00 99.99
ATOM   1215  CE  LYS   157      -1.875  47.145 119.035  1.00 99.99
ATOM   1216  NZ  LYS   157      -2.033  48.582 119.259  1.00 99.99
ATOM   1217  N   ASP   158      -7.341  44.343 117.693  1.00 99.99
ATOM   1218  CA  ASP   158      -8.563  43.908 117.011  1.00 99.99
ATOM   1219  C   ASP   158      -8.640  44.506 115.627  1.00 99.99
ATOM   1220  O   ASP   158      -8.705  45.728 115.487  1.00 99.99
ATOM   1221  CB  ASP   158      -9.802  44.267 117.823  1.00 99.99
ATOM   1222  CG  ASP   158      -9.812  43.428 119.099  1.00 99.99
ATOM   1223  OD1 ASP   158      -9.823  42.186 118.961  1.00 99.99
ATOM   1224  OD2 ASP   158      -9.765  44.058 120.176  1.00 99.99
ATOM   1225  N   LYS   159      -8.388  43.597 114.682  1.00 99.99
ATOM   1226  CA  LYS   159      -8.463  43.864 113.241  1.00 99.99
ATOM   1227  C   LYS   159      -7.435  44.933 112.780  1.00 99.99
ATOM   1228  O   LYS   159      -7.140  45.088 111.597  1.00 99.99
ATOM   1229  CB  LYS   159      -9.948  44.173 113.041  1.00 99.99
ATOM   1230  CG  LYS   159     -10.967  43.017 113.148  1.00 99.99
ATOM   1231  CD  LYS   159     -12.415  43.529 113.009  1.00 99.99
ATOM   1232  CE  LYS   159     -13.469  42.498 112.587  1.00 99.99
ATOM   1233  NZ  LYS   159     -14.751  43.126 112.206  1.00 99.99
ATOM   1234  N   ARG   160      -6.571  45.255 113.732  1.00 99.99
ATOM   1235  CA  ARG   160      -5.538  46.267 113.591  1.00 99.99
ATOM   1236  C   ARG   160      -4.200  45.608 113.898  1.00 99.99
ATOM   1237  O   ARG   160      -4.085  44.481 114.382  1.00 99.99
ATOM   1238  CB  ARG   160      -5.826  47.403 114.562  1.00 99.99
ATOM   1239  CG  ARG   160      -5.316  48.707 113.964  1.00 99.99
ATOM   1240  CD  ARG   160      -5.721  49.823 114.907  1.00 99.99
ATOM   1241  NE  ARG   160      -5.541  51.105 114.220  1.00 99.99
ATOM   1242  CZ  ARG   160      -6.010  52.268 114.663  1.00 99.99
ATOM   1243  NH1 ARG   160      -6.684  52.357 115.803  1.00 99.99
ATOM   1244  NH2 ARG   160      -5.905  53.349 113.914  1.00 99.99
ATOM   1245  N   PHE   161      -3.202  46.364 113.506  1.00  0.00
ATOM   1246  CA  PHE   161      -1.804  45.998 113.614  1.00  0.00
ATOM   1247  C   PHE   161      -1.474  45.803 115.111  1.00  0.00
ATOM   1248  O   PHE   161      -2.085  46.448 115.955  1.00  0.00
ATOM   1249  CB  PHE   161      -1.231  47.198 112.824  1.00  0.00
ATOM   1250  CG  PHE   161      -0.289  48.282 113.352  1.00  0.00
ATOM   1251  CD1 PHE   161      -0.384  48.333 114.722  1.00  0.00
ATOM   1252  CD2 PHE   161       0.959  48.521 112.763  1.00  0.00
ATOM   1253  CE1 PHE   161       0.704  48.370 115.566  1.00  0.00
ATOM   1254  CE2 PHE   161       2.082  48.532 113.592  1.00  0.00
ATOM   1255  CZ  PHE   161       1.961  48.407 114.988  1.00  0.00
ATOM   1256  N   THR   162      -0.669  44.794 115.403  1.00  0.00
ATOM   1257  CA  THR   162       0.018  44.621 116.705  1.00  0.00
ATOM   1258  C   THR   162       1.568  44.572 116.746  1.00  0.00
ATOM   1259  O   THR   162       2.211  45.372 117.418  1.00  0.00
ATOM   1260  CB  THR   162      -0.517  43.370 117.417  1.00  0.00
ATOM   1261  OG1 THR   162       0.158  43.245 118.667  1.00  0.00
ATOM   1262  CG2 THR   162      -0.463  42.068 116.606  1.00  0.00
ATOM   1263  N   ASP   163       2.194  43.787 115.875  1.00  0.00
ATOM   1264  CA  ASP   163       1.883  43.902 114.455  1.00  0.00
ATOM   1265  C   ASP   163       1.747  42.731 113.542  1.00  0.00
ATOM   1266  O   ASP   163       0.776  42.656 112.796  1.00  0.00
ATOM   1267  CB  ASP   163       2.723  44.961 113.728  1.00  0.00
ATOM   1268  CG  ASP   163       1.638  45.669 113.036  1.00  0.00
ATOM   1269  OD1 ASP   163       1.040  46.185 113.954  1.00  0.00
ATOM   1270  OD2 ASP   163       1.179  45.333 111.924  1.00  0.00
ATOM   1271  N   PHE   164       3.001  42.432 113.249  1.00  0.00
ATOM   1272  CA  PHE   164       3.434  41.456 112.299  1.00  0.00
ATOM   1273  C   PHE   164       2.836  41.816 110.924  1.00  0.00
ATOM   1274  O   PHE   164       1.907  41.172 110.447  1.00  0.00
ATOM   1275  CB  PHE   164       2.931  40.249 113.074  1.00  0.00
ATOM   1276  CG  PHE   164       3.315  39.037 112.330  1.00  0.00
ATOM   1277  CD1 PHE   164       4.651  38.710 112.333  1.00  0.00
ATOM   1278  CD2 PHE   164       2.338  38.425 111.582  1.00  0.00
ATOM   1279  CE1 PHE   164       5.050  37.717 111.472  1.00  0.00
ATOM   1280  CE2 PHE   164       2.746  37.427 110.724  1.00  0.00
ATOM   1281  CZ  PHE   164       4.100  37.094 110.670  1.00  0.00
ATOM   1282  N   ASP   165       3.176  43.018 110.447  1.00  0.00
ATOM   1283  CA  ASP   165       2.771  43.413 109.086  1.00  0.00
ATOM   1284  C   ASP   165       3.366  42.444 108.056  1.00  0.00
ATOM   1285  O   ASP   165       4.462  41.911 108.231  1.00  0.00
ATOM   1286  CB  ASP   165       3.173  44.861 108.770  1.00  0.00
ATOM   1287  CG  ASP   165       4.672  45.162 108.646  1.00  0.00
ATOM   1288  OD1 ASP   165       5.498  44.324 109.062  1.00  0.00
ATOM   1289  OD2 ASP   165       4.939  46.326 108.296  1.00  0.00
ATOM   1290  N   TRP   166       2.539  42.101 107.085  1.00  0.00
ATOM   1291  CA  TRP   166       3.017  41.392 105.890  1.00  0.00
ATOM   1292  C   TRP   166       3.884  42.329 105.043  1.00  0.00
ATOM   1293  O   TRP   166       3.395  43.329 104.519  1.00  0.00
ATOM   1294  CB  TRP   166       1.821  40.872 105.094  1.00  0.00
ATOM   1295  CG  TRP   166       1.178  39.691 105.818  1.00  0.00
ATOM   1296  CD1 TRP   166       1.586  38.433 105.706  1.00  0.00
ATOM   1297  CD2 TRP   166       0.085  39.702 106.672  1.00  0.00
ATOM   1298  NE1 TRP   166       0.796  37.641 106.427  1.00  0.00
ATOM   1299  CE2 TRP   166      -0.139  38.380 107.028  1.00  0.00
ATOM   1300  CE3 TRP   166      -0.726  40.715 107.168  1.00  0.00
ATOM   1301  CZ2 TRP   166      -1.196  38.068 107.875  1.00  0.00
ATOM   1302  CZ3 TRP   166      -1.782  40.402 108.015  1.00  0.00
ATOM   1303  CH2 TRP   166      -2.018  39.076 108.365  1.00  0.00
ATOM   1304  N   SER   167       5.191  42.097 105.094  1.00  0.00
ATOM   1305  CA  SER   167       6.130  42.908 104.289  1.00  0.00
ATOM   1306  C   SER   167       6.562  42.225 102.974  1.00  0.00
ATOM   1307  O   SER   167       7.414  42.742 102.254  1.00  0.00
ATOM   1308  CB  SER   167       7.334  43.301 105.157  1.00  0.00
ATOM   1309  OG  SER   167       6.878  44.013 106.315  1.00  0.00
ATOM   1310  N   LYS   168       5.709  41.310 102.505  1.00  0.00
ATOM   1311  CA  LYS   168       5.993  40.447 101.336  1.00  0.00
ATOM   1312  C   LYS   168       5.522  40.941  99.959  1.00  0.00
ATOM   1313  O   LYS   168       5.698  40.295  98.930  1.00  0.00
ATOM   1314  CB  LYS   168       5.496  39.009 101.525  1.00  0.00
ATOM   1315  CG  LYS   168       6.322  38.238 102.552  1.00  0.00
ATOM   1316  CD  LYS   168       5.711  38.427 103.935  1.00  0.00
ATOM   1317  CE  LYS   168       6.566  37.771 105.009  1.00  0.00
ATOM   1318  NZ  LYS   168       5.837  37.864 106.276  1.00  0.00
ATOM   1319  N   VAL   169       4.902  42.101  99.975  1.00  0.00
ATOM   1320  CA  VAL   169       4.291  42.756  98.807  1.00  0.00
ATOM   1321  C   VAL   169       5.263  43.796  98.210  1.00  0.00
ATOM   1322  O   VAL   169       5.924  44.508  98.960  1.00  0.00
ATOM   1323  CB  VAL   169       2.935  43.334  99.268  1.00  0.00
ATOM   1324  CG1 VAL   169       1.882  42.225  99.309  1.00  0.00
ATOM   1325  CG2 VAL   169       2.975  44.003 100.657  1.00  0.00
ATOM   1326  N   SER   170       5.264  43.946  96.884  1.00  0.00
ATOM   1327  CA  SER   170       6.268  44.753  96.146  1.00  0.00
ATOM   1328  C   SER   170       6.335  46.281  96.400  1.00  0.00
ATOM   1329  O   SER   170       7.425  46.844  96.364  1.00  0.00
ATOM   1330  CB  SER   170       6.155  44.445  94.645  1.00  0.00
ATOM   1331  OG  SER   170       7.186  45.085  93.886  1.00  0.00
ATOM   1332  N   LYS   171       5.227  46.931  96.767  1.00  0.00
ATOM   1333  CA  LYS   171       5.127  48.413  96.871  1.00  0.00
ATOM   1334  C   LYS   171       4.430  48.980  98.125  1.00  0.00
ATOM   1335  O   LYS   171       3.222  49.217  98.122  1.00  0.00
ATOM   1336  CB  LYS   171       4.404  48.984  95.638  1.00  0.00
ATOM   1337  CG  LYS   171       4.380  50.522  95.621  1.00  0.00
ATOM   1338  CD  LYS   171       3.323  51.065  94.664  1.00  0.00
ATOM   1339  CE  LYS   171       1.954  51.123  95.336  1.00  0.00
ATOM   1340  NZ  LYS   171       0.935  51.519  94.358  1.00  0.00
ATOM   1341  N   VAL   172       5.192  49.514  99.063  1.00  0.00
ATOM   1342  CA  VAL   172       4.521  50.148 100.213  1.00  0.00
ATOM   1343  C   VAL   172       4.149  51.600  99.851  1.00  0.00
ATOM   1344  O   VAL   172       4.815  52.254  99.050  1.00  0.00
ATOM   1345  CB  VAL   172       5.342  50.009 101.499  1.00  0.00
ATOM   1346  CG1 VAL   172       4.594  50.634 102.673  1.00  0.00
ATOM   1347  CG2 VAL   172       5.580  48.535 101.828  1.00  0.00
ATOM   1348  N   GLY   173       2.987  52.015 100.356  1.00  0.00
ATOM   1349  CA  GLY   173       2.542  53.414 100.298  1.00  0.00
ATOM   1350  C   GLY   173       2.562  53.988 101.714  1.00  0.00
ATOM   1351  O   GLY   173       2.109  53.341 102.658  1.00  0.00
ATOM   1352  N   ILE   174       3.303  55.077 101.865  1.00  0.00
ATOM   1353  CA  ILE   174       3.303  55.858 103.115  1.00  0.00
ATOM   1354  C   ILE   174       2.656  57.212 102.814  1.00  0.00
ATOM   1355  O   ILE   174       3.053  57.939 101.902  1.00  0.00
ATOM   1356  CB  ILE   174       4.714  56.065 103.708  1.00  0.00
ATOM   1357  CG1 ILE   174       5.576  54.796 103.766  1.00  0.00
ATOM   1358  CG2 ILE   174       4.702  56.766 105.074  1.00  0.00
ATOM   1359  CD1 ILE   174       4.938  53.575 104.411  1.00  0.00
ATOM   1360  N   ILE   175       1.747  57.570 103.708  1.00  0.00
ATOM   1361  CA  ILE   175       0.987  58.826 103.599  1.00  0.00
ATOM   1362  C   ILE   175       1.644  59.839 104.533  1.00  0.00
ATOM   1363  O   ILE   175       1.820  59.582 105.723  1.00  0.00
ATOM   1364  CB  ILE   175      -0.506  58.615 103.916  1.00  0.00
ATOM   1365  CG1 ILE   175      -1.118  57.456 103.108  1.00  0.00
ATOM   1366  CG2 ILE   175      -1.306  59.916 103.743  1.00  0.00
ATOM   1367  CD1 ILE   175      -0.844  57.473 101.596  1.00  0.00
ATOM   1368  N   GLY   176       2.048  60.936 103.899  1.00  0.00
ATOM   1369  CA  GLY   176       2.891  61.958 104.533  1.00  0.00
ATOM   1370  C   GLY   176       4.319  61.837 103.991  1.00  0.00
ATOM   1371  O   GLY   176       4.768  60.776 103.559  1.00  0.00
ATOM   1372  N   ASN   177       4.999  62.976 104.044  1.00  0.00
ATOM   1373  CA  ASN   177       6.410  63.126 103.638  1.00  0.00
ATOM   1374  C   ASN   177       7.281  63.852 104.679  1.00  0.00
ATOM   1375  O   ASN   177       8.347  64.377 104.360  1.00  0.00
ATOM   1376  CB  ASN   177       6.452  63.821 102.269  1.00  0.00
ATOM   1377  CG  ASN   177       6.128  62.846 101.137  1.00  0.00
ATOM   1378  OD1 ASN   177       5.385  63.093 100.204  1.00  0.00
ATOM   1379  ND2 ASN   177       6.713  61.689 101.212  1.00  0.00
ATOM   1380  N   GLY   178       6.777  63.881 105.923  1.00  0.00
ATOM   1381  CA  GLY   178       7.517  64.420 107.080  1.00  0.00
ATOM   1382  C   GLY   178       8.632  63.455 107.511  1.00  0.00
ATOM   1383  O   GLY   178       8.809  62.385 106.926  1.00  0.00
ATOM   1384  N   ASN   179       9.094  63.651 108.739  1.00  0.00
ATOM   1385  CA  ASN   179      10.272  62.894 109.206  1.00  0.00
ATOM   1386  C   ASN   179       9.964  61.447 109.608  1.00  0.00
ATOM   1387  O   ASN   179      10.660  60.536 109.165  1.00  0.00
ATOM   1388  CB  ASN   179      11.060  63.644 110.282  1.00  0.00
ATOM   1389  CG  ASN   179      11.857  64.826 109.715  1.00  0.00
ATOM   1390  OD1 ASN   179      11.898  65.896 110.299  1.00  0.00
ATOM   1391  ND2 ASN   179      12.490  64.659 108.569  1.00  0.00
ATOM   1392  N   VAL   180       8.819  61.235 110.260  1.00  0.00
ATOM   1393  CA  VAL   180       8.345  59.863 110.553  1.00  0.00
ATOM   1394  C   VAL   180       8.050  59.076 109.259  1.00  0.00
ATOM   1395  O   VAL   180       8.529  57.952 109.137  1.00  0.00
ATOM   1396  CB  VAL   180       7.171  59.840 111.553  1.00  0.00
ATOM   1397  CG1 VAL   180       6.758  58.409 111.916  1.00  0.00
ATOM   1398  CG2 VAL   180       7.558  60.542 112.858  1.00  0.00
ATOM   1399  N   ALA   181       7.528  59.753 108.234  1.00  0.00
ATOM   1400  CA  ALA   181       7.296  59.134 106.913  1.00  0.00
ATOM   1401  C   ALA   181       8.601  58.624 106.281  1.00  0.00
ATOM   1402  O   ALA   181       8.675  57.466 105.885  1.00  0.00
ATOM   1403  CB  ALA   181       6.611  60.133 105.984  1.00  0.00
ATOM   1404  N   LEU   182       9.672  59.395 106.463  1.00  0.00
ATOM   1405  CA  LEU   182      11.029  59.005 106.039  1.00  0.00
ATOM   1406  C   LEU   182      11.607  57.838 106.844  1.00  0.00
ATOM   1407  O   LEU   182      12.041  56.862 106.238  1.00  0.00
ATOM   1408  CB  LEU   182      11.943  60.221 106.129  1.00  0.00
ATOM   1409  CG  LEU   182      12.033  61.066 104.856  1.00  0.00
ATOM   1410  CD1 LEU   182      10.711  61.336 104.130  1.00  0.00
ATOM   1411  CD2 LEU   182      12.545  62.408 105.341  1.00  0.00
ATOM   1412  N   ASP   183      11.383  57.849 108.160  1.00  0.00
ATOM   1413  CA  ASP   183      11.790  56.738 109.046  1.00  0.00
ATOM   1414  C   ASP   183      11.148  55.414 108.611  1.00  0.00
ATOM   1415  O   ASP   183      11.874  54.485 108.268  1.00  0.00
ATOM   1416  CB  ASP   183      11.427  57.004 110.513  1.00  0.00
ATOM   1417  CG  ASP   183      12.307  58.026 111.243  1.00  0.00
ATOM   1418  OD1 ASP   183      13.189  58.636 110.599  1.00  0.00
ATOM   1419  OD2 ASP   183      12.019  58.246 112.437  1.00  0.00
ATOM   1420  N   ILE   184       9.841  55.459 108.340  1.00  0.00
ATOM   1421  CA  ILE   184       9.077  54.264 107.917  1.00  0.00
ATOM   1422  C   ILE   184       9.670  53.695 106.628  1.00  0.00
ATOM   1423  O   ILE   184      10.016  52.519 106.572  1.00  0.00
ATOM   1424  CB  ILE   184       7.586  54.574 107.678  1.00  0.00
ATOM   1425  CG1 ILE   184       6.925  55.285 108.864  1.00  0.00
ATOM   1426  CG2 ILE   184       6.806  53.303 107.318  1.00  0.00
ATOM   1427  CD1 ILE   184       7.091  54.564 110.203  1.00  0.00
ATOM   1428  N   THR   185      10.031  54.608 105.743  1.00  0.00
ATOM   1429  CA  THR   185      10.483  54.183 104.423  1.00  0.00
ATOM   1430  C   THR   185      11.908  53.645 104.456  1.00  0.00
ATOM   1431  O   THR   185      12.162  52.588 103.884  1.00  0.00
ATOM   1432  CB  THR   185      10.402  55.283 103.394  1.00  0.00
ATOM   1433  OG1 THR   185       9.156  55.966 103.501  1.00  0.00
ATOM   1434  CG2 THR   185      10.440  54.506 102.097  1.00  0.00
ATOM   1435  N   ARG   186      12.766  54.317 105.214  1.00  0.00
ATOM   1436  CA  ARG   186      14.157  53.858 105.343  1.00  0.00
ATOM   1437  C   ARG   186      14.183  52.435 105.913  1.00  0.00
ATOM   1438  O   ARG   186      14.767  51.553 105.293  1.00  0.00
ATOM   1439  CB  ARG   186      14.991  54.748 106.255  1.00  0.00
ATOM   1440  CG  ARG   186      15.276  56.143 105.691  1.00  0.00
ATOM   1441  CD  ARG   186      16.545  56.734 106.324  1.00  0.00
ATOM   1442  NE  ARG   186      16.536  56.579 107.793  1.00  0.00
ATOM   1443  CZ  ARG   186      15.726  57.198 108.656  1.00  0.00
ATOM   1444  NH1 ARG   186      14.912  58.171 108.272  1.00  0.00
ATOM   1445  NH2 ARG   186      15.493  56.649 109.837  1.00  0.00
ATOM   1446  N   VAL   187      13.274  52.194 106.862  1.00  0.00
ATOM   1447  CA  VAL   187      13.114  50.878 107.510  1.00  0.00
ATOM   1448  C   VAL   187      12.495  49.836 106.561  1.00  0.00
ATOM   1449  O   VAL   187      12.792  48.649 106.646  1.00  0.00
ATOM   1450  CB  VAL   187      12.338  50.981 108.837  1.00  0.00
ATOM   1451  CG1 VAL   187      12.263  49.633 109.566  1.00  0.00
ATOM   1452  CG2 VAL   187      13.000  51.994 109.773  1.00  0.00
ATOM   1453  N   LEU   188      11.636  50.274 105.654  1.00  0.00
ATOM   1454  CA  LEU   188      11.014  49.335 104.710  1.00  0.00
ATOM   1455  C   LEU   188      11.952  48.837 103.623  1.00  0.00
ATOM   1456  O   LEU   188      11.751  47.756 103.078  1.00  0.00
ATOM   1457  CB  LEU   188       9.782  49.947 104.061  1.00  0.00
ATOM   1458  CG  LEU   188       8.629  49.929 105.056  1.00  0.00
ATOM   1459  CD1 LEU   188       7.535  50.836 104.521  1.00  0.00
ATOM   1460  CD2 LEU   188       8.098  48.507 105.268  1.00  0.00
ATOM   1461  N   ILE   189      12.940  49.657 103.300  1.00  0.00
ATOM   1462  CA  ILE   189      13.677  49.442 102.058  1.00  0.00
ATOM   1463  C   ILE   189      14.866  48.469 102.267  1.00  0.00
ATOM   1464  O   ILE   189      16.053  48.741 102.102  1.00  0.00
ATOM   1465  CB  ILE   189      13.551  50.850 101.442  1.00  0.00
ATOM   1466  CG1 ILE   189      12.126  51.067 100.894  1.00  0.00
ATOM   1467  CG2 ILE   189      14.526  51.223 100.364  1.00  0.00
ATOM   1468  CD1 ILE   189      11.630  50.021  99.876  1.00  0.00
ATOM   1469  N   SER   190      14.360  47.231 102.251  1.00  0.00
ATOM   1470  CA  SER   190      14.767  45.906 102.783  1.00  0.00
ATOM   1471  C   SER   190      16.183  45.323 102.805  1.00  0.00
ATOM   1472  O   SER   190      16.507  44.550 103.700  1.00  0.00
ATOM   1473  CB  SER   190      13.868  44.838 102.150  1.00  0.00
ATOM   1474  OG  SER   190      12.505  45.056 102.519  1.00  0.00
ATOM   1475  N   ASN   191      16.997  45.634 101.808  1.00  0.00
ATOM   1476  CA  ASN   191      18.375  45.112 101.713  1.00  0.00
ATOM   1477  C   ASN   191      19.332  45.906 102.619  1.00  0.00
ATOM   1478  O   ASN   191      20.173  45.319 103.298  1.00  0.00
ATOM   1479  CB  ASN   191      18.784  45.099 100.238  1.00  0.00
ATOM   1480  CG  ASN   191      20.131  44.474  99.887  1.00  0.00
ATOM   1481  OD1 ASN   191      20.792  43.806 100.666  1.00  0.00
ATOM   1482  ND2 ASN   191      20.553  44.727  98.669  1.00  0.00
ATOM   1483  N   GLN   192      19.008  47.185 102.834  1.00  0.00
ATOM   1484  CA  GLN   192      19.729  48.027 103.818  1.00  0.00
ATOM   1485  C   GLN   192      19.418  47.475 105.204  1.00  0.00
ATOM   1486  O   GLN   192      20.266  46.833 105.816  1.00  0.00
ATOM   1487  CB  GLN   192      19.252  49.476 103.876  1.00  0.00
ATOM   1488  CG  GLN   192      18.794  49.980 102.523  1.00  0.00
ATOM   1489  CD  GLN   192      18.666  51.482 102.564  1.00  0.00
ATOM   1490  OE1 GLN   192      18.116  52.113 103.453  1.00  0.00
ATOM   1491  NE2 GLN   192      19.211  52.051 101.532  1.00  0.00
ATOM   1492  N   ILE   193      18.111  47.379 105.427  1.00  0.00
ATOM   1493  CA  ILE   193      17.524  46.867 106.662  1.00  0.00
ATOM   1494  C   ILE   193      17.959  45.444 106.985  1.00  0.00
ATOM   1495  O   ILE   193      18.092  45.101 108.158  1.00  0.00
ATOM   1496  CB  ILE   193      16.007  47.047 106.604  1.00  0.00
ATOM   1497  CG1 ILE   193      15.685  48.544 106.510  1.00  0.00
ATOM   1498  CG2 ILE   193      15.288  46.398 107.782  1.00  0.00
ATOM   1499  CD1 ILE   193      16.184  49.432 107.660  1.00  0.00
ATOM   1500  N   ASP   194      18.374  44.702 105.974  1.00  0.00
ATOM   1501  CA  ASP   194      18.722  43.353 106.368  1.00  0.00
ATOM   1502  C   ASP   194      20.175  43.278 106.835  1.00  0.00
ATOM   1503  O   ASP   194      20.338  43.361 108.048  1.00  0.00
ATOM   1504  CB  ASP   194      17.922  42.278 105.635  1.00  0.00
ATOM   1505  CG  ASP   194      18.470  41.598 104.392  1.00  0.00
ATOM   1506  OD1 ASP   194      19.512  42.066 103.884  1.00  0.00
ATOM   1507  OD2 ASP   194      17.839  40.589 104.015  1.00  0.00
ATOM   1508  N   GLU   195      21.131  43.742 106.033  1.00  0.00
ATOM   1509  CA  GLU   195      22.517  43.538 106.501  1.00  0.00
ATOM   1510  C   GLU   195      23.086  44.705 107.318  1.00  0.00
ATOM   1511  O   GLU   195      23.664  44.485 108.376  1.00  0.00
ATOM   1512  CB  GLU   195      23.444  42.965 105.423  1.00  0.00
ATOM   1513  CG  GLU   195      22.891  41.655 104.828  1.00  0.00
ATOM   1514  CD  GLU   195      22.286  40.666 105.842  1.00  0.00
ATOM   1515  OE1 GLU   195      21.055  40.740 106.057  1.00  0.00
ATOM   1516  OE2 GLU   195      23.054  39.830 106.363  1.00  0.00
ATOM   1517  N   ILE   196      22.563  45.891 107.029  1.00  0.00
ATOM   1518  CA  ILE   196      22.927  47.139 107.729  1.00  0.00
ATOM   1519  C   ILE   196      22.150  47.284 109.033  1.00  0.00
ATOM   1520  O   ILE   196      22.718  47.539 110.091  1.00  0.00
ATOM   1521  CB  ILE   196      22.678  48.319 106.773  1.00  0.00
ATOM   1522  CG1 ILE   196      23.454  48.082 105.470  1.00  0.00
ATOM   1523  CG2 ILE   196      22.934  49.708 107.379  1.00  0.00
ATOM   1524  CD1 ILE   196      24.937  47.699 105.636  1.00  0.00
ATOM   1525  N   TRP   197      20.908  46.848 108.979  1.00  0.00
ATOM   1526  CA  TRP   197      20.048  47.074 110.127  1.00  0.00
ATOM   1527  C   TRP   197      19.994  45.866 111.072  1.00  0.00
ATOM   1528  O   TRP   197      19.683  46.028 112.249  1.00  0.00
ATOM   1529  CB  TRP   197      18.776  47.588 109.508  1.00  0.00
ATOM   1530  CG  TRP   197      17.608  47.489 110.439  1.00  0.00
ATOM   1531  CD1 TRP   197      16.822  46.442 110.586  1.00  0.00
ATOM   1532  CD2 TRP   197      17.052  48.571 111.058  1.00  0.00
ATOM   1533  NE1 TRP   197      15.779  46.831 111.283  1.00  0.00
ATOM   1534  CE2 TRP   197      15.876  48.121 111.594  1.00  0.00
ATOM   1535  CE3 TRP   197      17.292  49.913 110.881  1.00  0.00
ATOM   1536  CZ2 TRP   197      14.936  49.049 111.995  1.00  0.00
ATOM   1537  CZ3 TRP   197      16.318  50.842 111.208  1.00  0.00
ATOM   1538  CH2 TRP   197      15.132  50.390 111.762  1.00  0.00
ATOM   1539  N   GLU   198      20.639  44.783 110.635  1.00  0.00
ATOM   1540  CA  GLU   198      21.076  43.705 111.535  1.00  0.00
ATOM   1541  C   GLU   198      22.138  44.214 112.530  1.00  0.00
ATOM   1542  O   GLU   198      22.373  43.556 113.536  1.00  0.00
ATOM   1543  CB  GLU   198      21.592  42.516 110.716  1.00  0.00
ATOM   1544  CG  GLU   198      21.784  41.233 111.538  1.00  0.00
ATOM   1545  CD  GLU   198      20.502  40.781 112.250  1.00  0.00
ATOM   1546  OE1 GLU   198      19.567  40.365 111.532  1.00  0.00
ATOM   1547  OE2 GLU   198      20.466  40.888 113.496  1.00  0.00
ATOM   1548  N   ASN   199      22.773  45.356 112.244  1.00  0.00
ATOM   1549  CA  ASN   199      23.728  45.993 113.172  1.00  0.00
ATOM   1550  C   ASN   199      23.126  47.128 114.034  1.00  0.00
ATOM   1551  O   ASN   199      23.852  47.790 114.775  1.00  0.00
ATOM   1552  CB  ASN   199      24.933  46.509 112.368  1.00  0.00
ATOM   1553  CG  ASN   199      25.788  45.408 111.724  1.00  0.00
ATOM   1554  OD1 ASN   199      26.151  45.460 110.558  1.00  0.00
ATOM   1555  ND2 ASN   199      26.153  44.401 112.489  1.00  0.00
ATOM   1556  N   THR   200      21.797  47.268 114.052  1.00  0.00
ATOM   1557  CA  THR   200      21.097  48.327 114.827  1.00  0.00
ATOM   1558  C   THR   200      20.248  47.676 115.927  1.00  0.00
ATOM   1559  O   THR   200      19.824  46.542 115.761  1.00  0.00
ATOM   1560  CB  THR   200      20.138  49.179 113.970  1.00  0.00
ATOM   1561  OG1 THR   200      18.905  48.489 113.716  1.00  0.00
ATOM   1562  CG2 THR   200      20.795  49.649 112.674  1.00  0.00
ATOM   1563  N   ASP   201      19.784  48.461 116.896  1.00  0.00
ATOM   1564  CA  ASP   201      18.886  47.938 117.953  1.00  0.00
ATOM   1565  C   ASP   201      17.399  47.669 117.616  1.00  0.00
ATOM   1566  O   ASP   201      16.576  47.602 118.531  1.00  0.00
ATOM   1567  CB  ASP   201      18.965  48.829 119.196  1.00  0.00
ATOM   1568  CG  ASP   201      18.303  50.207 119.080  1.00  0.00
ATOM   1569  OD1 ASP   201      17.826  50.555 117.975  1.00  0.00
ATOM   1570  OD2 ASP   201      18.475  50.969 120.054  1.00  0.00
ATOM   1571  N   ILE   202      17.036  47.535 116.343  1.00  0.00
ATOM   1572  CA  ILE   202      15.665  47.097 115.964  1.00  0.00
ATOM   1573  C   ILE   202      15.250  45.823 116.736  1.00  0.00
ATOM   1574  O   ILE   202      16.059  44.932 116.998  1.00  0.00
ATOM   1575  CB  ILE   202      15.547  46.831 114.444  1.00  0.00
ATOM   1576  CG1 ILE   202      14.202  46.159 114.080  1.00  0.00
ATOM   1577  CG2 ILE   202      16.727  45.950 114.015  1.00  0.00
ATOM   1578  CD1 ILE   202      13.368  46.359 112.822  1.00  0.00
ATOM   1579  N   SER   203      13.937  45.693 116.909  1.00  0.00
ATOM   1580  CA  SER   203      13.288  44.398 117.185  1.00  0.00
ATOM   1581  C   SER   203      13.744  43.296 116.203  1.00  0.00
ATOM   1582  O   SER   203      13.630  43.375 114.976  1.00  0.00
ATOM   1583  CB  SER   203      11.760  44.549 117.110  1.00  0.00
ATOM   1584  OG  SER   203      11.276  44.742 115.778  1.00  0.00
ATOM   1585  N   SER   204      14.105  42.169 116.806  1.00  0.00
ATOM   1586  CA  SER   204      14.465  40.946 116.059  1.00  0.00
ATOM   1587  C   SER   204      13.313  40.474 115.156  1.00  0.00
ATOM   1588  O   SER   204      13.513  40.243 113.965  1.00  0.00
ATOM   1589  CB  SER   204      14.876  39.839 117.034  1.00  0.00
ATOM   1590  OG  SER   204      15.037  38.599 116.342  1.00  0.00
ATOM   1591  N   LEU   205      12.082  40.574 115.666  1.00  0.00
ATOM   1592  CA  LEU   205      10.889  40.229 114.869  1.00  0.00
ATOM   1593  C   LEU   205      10.768  41.033 113.563  1.00  0.00
ATOM   1594  O   LEU   205      10.507  40.434 112.520  1.00  0.00
ATOM   1595  CB  LEU   205       9.594  40.315 115.689  1.00  0.00
ATOM   1596  CG  LEU   205       8.380  39.730 114.943  1.00  0.00
ATOM   1597  CD1 LEU   205       8.561  38.242 114.615  1.00  0.00
ATOM   1598  CD2 LEU   205       7.107  39.931 115.765  1.00  0.00
ATOM   1599  N   ALA   206      11.182  42.299 113.576  1.00  0.00
ATOM   1600  CA  ALA   206      11.062  43.089 112.343  1.00  0.00
ATOM   1601  C   ALA   206      12.265  42.908 111.401  1.00  0.00
ATOM   1602  O   ALA   206      12.032  42.706 110.213  1.00  0.00
ATOM   1603  CB  ALA   206      10.639  44.525 112.629  1.00  0.00
ATOM   1604  N   LEU   207      13.441  42.611 111.968  1.00  0.00
ATOM   1605  CA  LEU   207      14.603  42.089 111.213  1.00  0.00
ATOM   1606  C   LEU   207      14.251  40.840 110.391  1.00  0.00
ATOM   1607  O   LEU   207      14.358  40.855 109.166  1.00  0.00
ATOM   1608  CB  LEU   207      15.711  41.675 112.184  1.00  0.00
ATOM   1609  CG  LEU   207      16.520  42.849 112.711  1.00  0.00
ATOM   1610  CD1 LEU   207      17.329  42.395 113.923  1.00  0.00
ATOM   1611  CD2 LEU   207      17.481  43.324 111.623  1.00  0.00
ATOM   1612  N   ASN   208      13.554  39.915 111.053  1.00  0.00
ATOM   1613  CA  ASN   208      13.113  38.639 110.457  1.00  0.00
ATOM   1614  C   ASN   208      12.205  38.846 109.232  1.00  0.00
ATOM   1615  O   ASN   208      12.462  38.300 108.161  1.00  0.00
ATOM   1616  CB  ASN   208      12.389  37.797 111.516  1.00  0.00
ATOM   1617  CG  ASN   208      13.326  37.261 112.603  1.00  0.00
ATOM   1618  OD1 ASN   208      14.415  36.771 112.357  1.00  0.00
ATOM   1619  ND2 ASN   208      12.851  37.218 113.826  1.00  0.00
ATOM   1620  N   LEU   209      11.276  39.791 109.357  1.00  0.00
ATOM   1621  CA  LEU   209      10.300  40.117 108.299  1.00  0.00
ATOM   1622  C   LEU   209      10.902  40.951 107.158  1.00  0.00
ATOM   1623  O   LEU   209      10.478  40.837 106.011  1.00  0.00
ATOM   1624  CB  LEU   209       9.112  40.847 108.941  1.00  0.00
ATOM   1625  CG  LEU   209       8.022  39.995 109.624  1.00  0.00
ATOM   1626  CD1 LEU   209       7.028  39.496 108.584  1.00  0.00
ATOM   1627  CD2 LEU   209       8.530  38.806 110.450  1.00  0.00
ATOM   1628  N   LEU   210      11.901  41.759 107.493  1.00  0.00
ATOM   1629  CA  LEU   210      12.596  42.628 106.532  1.00  0.00
ATOM   1630  C   LEU   210      13.661  41.911 105.688  1.00  0.00
ATOM   1631  O   LEU   210      13.920  42.321 104.561  1.00  0.00
ATOM   1632  CB  LEU   210      13.095  43.851 107.301  1.00  0.00
ATOM   1633  CG  LEU   210      11.901  44.745 107.679  1.00  0.00
ATOM   1634  CD1 LEU   210      12.182  45.624 108.901  1.00  0.00
ATOM   1635  CD2 LEU   210      11.503  45.623 106.490  1.00  0.00
ATOM   1636  N   ARG   211      14.121  40.758 106.176  1.00  0.00
ATOM   1637  CA  ARG   211      14.965  39.834 105.391  1.00  0.00
ATOM   1638  C   ARG   211      14.167  39.100 104.305  1.00  0.00
ATOM   1639  O   ARG   211      14.662  38.859 103.207  1.00  0.00
ATOM   1640  CB  ARG   211      15.652  38.814 106.301  1.00  0.00
ATOM   1641  CG  ARG   211      16.688  39.521 107.175  1.00  0.00
ATOM   1642  CD  ARG   211      17.630  38.560 107.887  1.00  0.00
ATOM   1643  NE  ARG   211      16.920  37.901 108.992  1.00  0.00
ATOM   1644  CZ  ARG   211      17.429  36.932 109.756  1.00  0.00
ATOM   1645  NH1 ARG   211      18.657  36.469 109.571  1.00  0.00
ATOM   1646  NH2 ARG   211      16.702  36.363 110.702  1.00  0.00
ATOM   1647  N   ARG   212      12.895  38.855 104.611  1.00  0.00
ATOM   1648  CA  ARG   212      11.985  38.124 103.717  1.00  0.00
ATOM   1649  C   ARG   212      11.039  39.005 102.892  1.00  0.00
ATOM   1650  O   ARG   212      10.254  38.452 102.130  1.00  0.00
ATOM   1651  CB  ARG   212      11.172  37.111 104.525  1.00  0.00
ATOM   1652  CG  ARG   212      12.046  35.929 104.950  1.00  0.00
ATOM   1653  CD  ARG   212      11.212  34.809 105.569  1.00  0.00
ATOM   1654  NE  ARG   212      10.670  35.218 106.877  1.00  0.00
ATOM   1655  CZ  ARG   212       9.865  34.480 107.648  1.00  0.00
ATOM   1656  NH1 ARG   212       9.455  33.275 107.272  1.00  0.00
ATOM   1657  NH2 ARG   212       9.473  34.918 108.836  1.00  0.00
ATOM   1658  N   ALA   213      11.089  40.323 103.090  1.00  0.00
ATOM   1659  CA  ALA   213      10.241  41.319 102.409  1.00  0.00
ATOM   1660  C   ALA   213      10.552  41.492 100.906  1.00  0.00
ATOM   1661  O   ALA   213      11.716  41.670 100.546  1.00  0.00
ATOM   1662  CB  ALA   213      10.427  42.653 103.135  1.00  0.00
ATOM   1663  N   PRO   214       9.585  41.160 100.038  1.00  0.00
ATOM   1664  CA  PRO   214       9.602  41.615  98.633  1.00  0.00
ATOM   1665  C   PRO   214       9.256  43.085  98.340  1.00  0.00
ATOM   1666  O   PRO   214       9.120  43.424  97.164  1.00  0.00
ATOM   1667  CB  PRO   214       8.635  40.688  97.893  1.00  0.00
ATOM   1668  CG  PRO   214       8.775  39.380  98.657  1.00  0.00
ATOM   1669  CD  PRO   214       8.874  39.876 100.095  1.00  0.00
ATOM   1670  N   VAL   215       9.061  43.948  99.342  1.00  0.00
ATOM   1671  CA  VAL   215       8.936  45.392  99.042  1.00  0.00
ATOM   1672  C   VAL   215      10.199  45.962  98.364  1.00  0.00
ATOM   1673  O   VAL   215      11.303  45.956  98.904  1.00  0.00
ATOM   1674  CB  VAL   215       8.445  46.249 100.225  1.00  0.00
ATOM   1675  CG1 VAL   215       9.423  46.340 101.401  1.00  0.00
ATOM   1676  CG2 VAL   215       8.071  47.643  99.713  1.00  0.00
ATOM   1677  N   LYS   216       9.950  46.536  97.196  1.00  0.00
ATOM   1678  CA  LYS   216      10.987  47.120  96.338  1.00  0.00
ATOM   1679  C   LYS   216      10.757  48.613  96.051  1.00  0.00
ATOM   1680  O   LYS   216      11.672  49.322  95.650  1.00  0.00
ATOM   1681  CB  LYS   216      11.055  46.277  95.064  1.00  0.00
ATOM   1682  CG  LYS   216      12.334  46.598  94.301  1.00  0.00
ATOM   1683  CD  LYS   216      12.623  45.592  93.201  1.00  0.00
ATOM   1684  CE  LYS   216      14.009  45.900  92.656  1.00  0.00
ATOM   1685  NZ  LYS   216      14.321  45.012  91.534  1.00  0.00
ATOM   1686  N   ASP   217       9.529  49.089  96.208  1.00  0.00
ATOM   1687  CA  ASP   217       9.215  50.516  96.047  1.00  0.00
ATOM   1688  C   ASP   217       8.285  50.974  97.162  1.00  0.00
ATOM   1689  O   ASP   217       7.421  50.230  97.612  1.00  0.00
ATOM   1690  CB  ASP   217       8.633  50.836  94.658  1.00  0.00
ATOM   1691  CG  ASP   217       7.382  50.057  94.233  1.00  0.00
ATOM   1692  OD1 ASP   217       7.198  48.934  94.734  1.00  0.00
ATOM   1693  OD2 ASP   217       6.655  50.583  93.363  1.00  0.00
ATOM   1694  N   VAL   218       8.691  52.062  97.781  1.00  0.00
ATOM   1695  CA  VAL   218       7.763  52.805  98.637  1.00  0.00
ATOM   1696  C   VAL   218       7.445  54.146  97.968  1.00  0.00
ATOM   1697  O   VAL   218       8.331  54.907  97.577  1.00  0.00
ATOM   1698  CB  VAL   218       8.310  52.961 100.060  1.00  0.00
ATOM   1699  CG1 VAL   218       7.284  53.666 100.938  1.00  0.00
ATOM   1700  CG2 VAL   218       8.555  51.611 100.732  1.00  0.00
ATOM   1701  N   LYS   219       6.146  54.392  97.880  1.00  0.00
ATOM   1702  CA  LYS   219       5.607  55.668  97.394  1.00  0.00
ATOM   1703  C   LYS   219       5.170  56.494  98.606  1.00  0.00
ATOM   1704  O   LYS   219       4.538  56.020  99.552  1.00  0.00
ATOM   1705  CB  LYS   219       4.458  55.464  96.396  1.00  0.00
ATOM   1706  CG  LYS   219       3.238  54.787  97.022  1.00  0.00
ATOM   1707  CD  LYS   219       2.047  54.714  96.075  1.00  0.00
ATOM   1708  CE  LYS   219       0.856  54.144  96.846  1.00  0.00
ATOM   1709  NZ  LYS   219      -0.285  53.926  95.953  1.00  0.00
ATOM   1710  N   LEU   220       5.691  57.702  98.603  1.00  0.00
ATOM   1711  CA  LEU   220       5.517  58.648  99.699  1.00  0.00
ATOM   1712  C   LEU   220       4.683  59.822  99.214  1.00  0.00
ATOM   1713  O   LEU   220       5.054  60.523  98.276  1.00  0.00
ATOM   1714  CB  LEU   220       6.916  58.999 100.203  1.00  0.00
ATOM   1715  CG  LEU   220       7.025  58.517 101.648  1.00  0.00
ATOM   1716  CD1 LEU   220       7.114  57.008 101.611  1.00  0.00
ATOM   1717  CD2 LEU   220       8.238  59.062 102.390  1.00  0.00
ATOM   1718  N   ILE   221       3.489  59.855  99.784  1.00  0.00
ATOM   1719  CA  ILE   221       2.365  60.637  99.247  1.00  0.00
ATOM   1720  C   ILE   221       2.060  61.799 100.195  1.00  0.00
ATOM   1721  O   ILE   221       1.557  61.609 101.303  1.00  0.00
ATOM   1722  CB  ILE   221       1.155  59.700  99.066  1.00  0.00
ATOM   1723  CG1 ILE   221       1.500  58.549  98.109  1.00  0.00
ATOM   1724  CG2 ILE   221      -0.073  60.469  98.557  1.00  0.00
ATOM   1725  CD1 ILE   221       0.533  57.372  98.241  1.00  0.00
ATOM   1726  N   ALA   222       2.455  62.982  99.751  1.00  0.00
ATOM   1727  CA  ALA   222       2.126  64.225 100.461  1.00  0.00
ATOM   1728  C   ALA   222       0.909  64.866  99.810  1.00  0.00
ATOM   1729  O   ALA   222       0.811  65.034  98.595  1.00  0.00
ATOM   1730  CB  ALA   222       3.277  65.229 100.443  1.00  0.00
ATOM   1731  N   ARG   223       0.046  65.314 100.706  1.00  0.00
ATOM   1732  CA  ARG   223      -1.194  65.982 100.311  1.00  0.00
ATOM   1733  C   ARG   223      -0.907  67.344  99.684  1.00  0.00
ATOM   1734  O   ARG   223      -1.141  67.478  98.490  1.00  0.00
ATOM   1735  CB  ARG   223      -2.150  66.013 101.495  1.00  0.00
ATOM   1736  CG  ARG   223      -2.742  64.616 101.653  1.00  0.00
ATOM   1737  CD  ARG   223      -3.743  64.621 102.795  1.00  0.00
ATOM   1738  NE  ARG   223      -4.224  63.249 103.001  1.00  0.00
ATOM   1739  CZ  ARG   223      -5.170  62.890 103.870  1.00  0.00
ATOM   1740  NH1 ARG   223      -5.744  63.777 104.672  1.00  0.00
ATOM   1741  NH2 ARG   223      -5.659  61.661 103.862  1.00  0.00
ATOM   1742  N   ARG   224      -0.114  68.163 100.372  1.00  0.00
ATOM   1743  CA  ARG   224       0.314  69.462  99.823  1.00  0.00
ATOM   1744  C   ARG   224       1.600  69.328  98.983  1.00  0.00
ATOM   1745  O   ARG   224       1.969  68.229  98.564  1.00  0.00
ATOM   1746  CB  ARG   224       0.396  70.489 100.958  1.00  0.00
ATOM   1747  CG  ARG   224      -0.997  70.752 101.543  1.00  0.00
ATOM   1748  CD  ARG   224      -1.036  71.957 102.482  1.00  0.00
ATOM   1749  NE  ARG   224      -0.225  71.716 103.689  1.00  0.00
ATOM   1750  CZ  ARG   224       0.179  72.652 104.554  1.00  0.00
ATOM   1751  NH1 ARG   224      -0.138  73.929 104.403  1.00  0.00
ATOM   1752  NH2 ARG   224       0.981  72.357 105.565  1.00  0.00
ATOM   1753  N   ASP   225       2.261  70.450  98.708  1.00  0.00
ATOM   1754  CA  ASP   225       3.449  70.445  97.833  1.00  0.00
ATOM   1755  C   ASP   225       4.731  70.277  98.667  1.00  0.00
ATOM   1756  O   ASP   225       4.709  70.376  99.894  1.00  0.00
ATOM   1757  CB  ASP   225       3.471  71.698  96.932  1.00  0.00
ATOM   1758  CG  ASP   225       3.628  73.043  97.653  1.00  0.00
ATOM   1759  OD1 ASP   225       4.083  73.009  98.816  1.00  0.00
ATOM   1760  OD2 ASP   225       3.381  74.074  97.006  1.00  0.00
ATOM   1761  N   PHE   226       5.852  70.299  97.963  1.00  0.00
ATOM   1762  CA  PHE   226       7.199  70.216  98.548  1.00  0.00
ATOM   1763  C   PHE   226       7.545  71.378  99.512  1.00  0.00
ATOM   1764  O   PHE   226       8.133  71.127 100.559  1.00  0.00
ATOM   1765  CB  PHE   226       8.157  70.102  97.361  1.00  0.00
ATOM   1766  CG  PHE   226       8.121  71.366  96.504  1.00  0.00
ATOM   1767  CD1 PHE   226       9.109  72.297  96.759  1.00  0.00
ATOM   1768  CD2 PHE   226       7.116  71.626  95.573  1.00  0.00
ATOM   1769  CE1 PHE   226       9.143  73.463  96.028  1.00  0.00
ATOM   1770  CE2 PHE   226       7.133  72.826  94.876  1.00  0.00
ATOM   1771  CZ  PHE   226       8.159  73.727  95.084  1.00  0.00
ATOM   1772  N   VAL   227       7.026  72.581  99.232  1.00  0.00
ATOM   1773  CA  VAL   227       7.157  73.790 100.083  1.00  0.00
ATOM   1774  C   VAL   227       6.508  73.619 101.473  1.00  0.00
ATOM   1775  O   VAL   227       7.047  74.091 102.469  1.00  0.00
ATOM   1776  CB  VAL   227       6.606  75.004  99.298  1.00  0.00
ATOM   1777  CG1 VAL   227       6.252  76.246 100.128  1.00  0.00
ATOM   1778  CG2 VAL   227       7.668  75.453  98.300  1.00  0.00
ATOM   1779  N   HIS   228       5.387  72.903 101.504  1.00  0.00
ATOM   1780  CA  HIS   228       4.603  72.659 102.731  1.00  0.00
ATOM   1781  C   HIS   228       5.057  71.465 103.571  1.00  0.00
ATOM   1782  O   HIS   228       4.434  71.146 104.584  1.00  0.00
ATOM   1783  CB  HIS   228       3.134  72.427 102.390  1.00  0.00
ATOM   1784  CG  HIS   228       2.480  73.704 101.894  1.00  0.00
ATOM   1785  ND1 HIS   228       2.211  73.978 100.628  1.00  0.00
ATOM   1786  CD2 HIS   228       2.242  74.782 102.623  1.00  0.00
ATOM   1787  CE1 HIS   228       1.819  75.239 100.544  1.00  0.00
ATOM   1788  NE2 HIS   228       1.831  75.709 101.781  1.00  0.00
ATOM   1789  N   SER   229       5.888  70.626 102.969  1.00  0.00
ATOM   1790  CA  SER   229       6.346  69.418 103.664  1.00  0.00
ATOM   1791  C   SER   229       7.140  69.725 104.948  1.00  0.00
ATOM   1792  O   SER   229       7.828  70.735 105.080  1.00  0.00
ATOM   1793  CB  SER   229       7.073  68.520 102.674  1.00  0.00
ATOM   1794  OG  SER   229       7.103  67.197 103.217  1.00  0.00
ATOM   1795  N   LYS   230       6.907  68.851 105.921  1.00  0.00
ATOM   1796  CA  LYS   230       7.376  69.002 107.316  1.00  0.00
ATOM   1797  C   LYS   230       8.729  68.339 107.600  1.00  0.00
ATOM   1798  O   LYS   230       9.201  68.310 108.736  1.00  0.00
ATOM   1799  CB  LYS   230       6.341  68.465 108.313  1.00  0.00
ATOM   1800  CG  LYS   230       5.087  69.338 108.406  1.00  0.00
ATOM   1801  CD  LYS   230       4.074  68.992 107.314  1.00  0.00
ATOM   1802  CE  LYS   230       2.911  69.980 107.315  1.00  0.00
ATOM   1803  NZ  LYS   230       1.920  69.587 106.306  1.00  0.00
ATOM   1804  N   PHE   231       9.230  67.611 106.609  1.00  0.00
ATOM   1805  CA  PHE   231      10.594  67.075 106.668  1.00  0.00
ATOM   1806  C   PHE   231      11.611  68.186 106.994  1.00  0.00
ATOM   1807  O   PHE   231      11.431  69.368 106.705  1.00  0.00
ATOM   1808  CB  PHE   231      10.931  66.453 105.316  1.00  0.00
ATOM   1809  CG  PHE   231      11.270  67.513 104.266  1.00  0.00
ATOM   1810  CD1 PHE   231      12.538  68.063 104.166  1.00  0.00
ATOM   1811  CD2 PHE   231      10.251  67.962 103.465  1.00  0.00
ATOM   1812  CE1 PHE   231      12.787  69.000 103.196  1.00  0.00
ATOM   1813  CE2 PHE   231      10.460  68.961 102.532  1.00  0.00
ATOM   1814  CZ  PHE   231      11.752  69.417 102.375  1.00  0.00
ATOM   1815  N   THR   232      12.762  67.708 107.417  1.00  0.00
ATOM   1816  CA  THR   232      13.956  68.531 107.641  1.00  0.00
ATOM   1817  C   THR   232      15.147  67.970 106.852  1.00  0.00
ATOM   1818  O   THR   232      15.176  66.795 106.470  1.00  0.00
ATOM   1819  CB  THR   232      14.214  68.641 109.142  1.00  0.00
ATOM   1820  OG1 THR   232      14.293  67.347 109.733  1.00  0.00
ATOM   1821  CG2 THR   232      13.177  69.541 109.824  1.00  0.00
ATOM   1822  N   ASN   233      16.143  68.824 106.661  1.00  0.00
ATOM   1823  CA  ASN   233      17.142  68.636 105.591  1.00  0.00
ATOM   1824  C   ASN   233      18.057  67.404 105.704  1.00  0.00
ATOM   1825  O   ASN   233      18.205  66.689 104.717  1.00  0.00
ATOM   1826  CB  ASN   233      17.940  69.929 105.403  1.00  0.00
ATOM   1827  CG  ASN   233      17.042  71.072 104.956  1.00  0.00
ATOM   1828  OD1 ASN   233      16.253  70.920 104.043  1.00  0.00
ATOM   1829  ND2 ASN   233      17.115  72.197 105.631  1.00  0.00
ATOM   1830  N   LYS   234      18.446  67.056 106.939  1.00  0.00
ATOM   1831  CA  LYS   234      19.471  66.001 107.216  1.00  0.00
ATOM   1832  C   LYS   234      18.925  64.644 106.841  1.00  0.00
ATOM   1833  O   LYS   234      19.498  63.900 106.055  1.00  0.00
ATOM   1834  CB  LYS   234      19.976  65.842 108.668  1.00  0.00
ATOM   1835  CG  LYS   234      21.022  66.731 109.363  1.00  0.00
ATOM   1836  CD  LYS   234      20.537  67.973 110.136  1.00  0.00
ATOM   1837  CE  LYS   234      19.102  68.143 110.668  1.00  0.00
ATOM   1838  NZ  LYS   234      18.881  69.429 111.373  1.00  0.00
ATOM   1839  N   GLU   235      17.659  64.565 107.189  1.00  0.00
ATOM   1840  CA  GLU   235      16.806  63.402 106.997  1.00  0.00
ATOM   1841  C   GLU   235      16.544  63.179 105.495  1.00  0.00
ATOM   1842  O   GLU   235      16.667  62.043 105.050  1.00  0.00
ATOM   1843  CB  GLU   235      15.552  63.616 107.853  1.00  0.00
ATOM   1844  CG  GLU   235      15.823  63.658 109.374  1.00  0.00
ATOM   1845  CD  GLU   235      16.610  64.861 109.935  1.00  0.00
ATOM   1846  OE1 GLU   235      16.587  65.946 109.307  1.00  0.00
ATOM   1847  OE2 GLU   235      17.288  64.668 110.964  1.00  0.00
ATOM   1848  N   LEU   236      16.417  64.262 104.716  1.00  0.00
ATOM   1849  CA  LEU   236      16.311  64.184 103.240  1.00  0.00
ATOM   1850  C   LEU   236      17.630  63.837 102.566  1.00  0.00
ATOM   1851  O   LEU   236      17.671  62.947 101.721  1.00  0.00
ATOM   1852  CB  LEU   236      15.766  65.481 102.620  1.00  0.00
ATOM   1853  CG  LEU   236      14.237  65.549 102.520  1.00  0.00
ATOM   1854  CD1 LEU   236      13.673  64.604 101.459  1.00  0.00
ATOM   1855  CD2 LEU   236      13.618  65.184 103.857  1.00  0.00
ATOM   1856  N   ARG   237      18.695  64.436 103.091  1.00  0.00
ATOM   1857  CA  ARG   237      20.063  64.108 102.671  1.00  0.00
ATOM   1858  C   ARG   237      20.321  62.615 102.867  1.00  0.00
ATOM   1859  O   ARG   237      20.289  61.921 101.864  1.00  0.00
ATOM   1860  CB  ARG   237      21.106  64.926 103.420  1.00  0.00
ATOM   1861  CG  ARG   237      20.943  66.392 103.067  1.00  0.00
ATOM   1862  CD  ARG   237      21.989  67.150 103.841  1.00  0.00
ATOM   1863  NE  ARG   237      21.643  68.571 103.764  1.00  0.00
ATOM   1864  CZ  ARG   237      22.339  69.511 104.352  1.00  0.00
ATOM   1865  NH1 ARG   237      23.393  69.155 105.051  1.00  0.00
ATOM   1866  NH2 ARG   237      22.236  70.758 103.927  1.00  0.00
ATOM   1867  N   GLU   238      20.134  62.107 104.085  1.00  0.00
ATOM   1868  CA  GLU   238      20.417  60.699 104.450  1.00  0.00
ATOM   1869  C   GLU   238      19.934  59.619 103.465  1.00  0.00
ATOM   1870  O   GLU   238      20.640  58.636 103.250  1.00  0.00
ATOM   1871  CB  GLU   238      19.827  60.384 105.820  1.00  0.00
ATOM   1872  CG  GLU   238      20.570  61.080 106.964  1.00  0.00
ATOM   1873  CD  GLU   238      19.889  60.875 108.322  1.00  0.00
ATOM   1874  OE1 GLU   238      20.361  61.512 109.286  1.00  0.00
ATOM   1875  OE2 GLU   238      18.863  60.159 108.387  1.00  0.00
ATOM   1876  N   LEU   239      18.800  59.863 102.810  1.00  0.00
ATOM   1877  CA  LEU   239      18.282  59.023 101.713  1.00  0.00
ATOM   1878  C   LEU   239      19.273  58.777 100.551  1.00  0.00
ATOM   1879  O   LEU   239      19.209  57.717  99.938  1.00  0.00
ATOM   1880  CB  LEU   239      16.973  59.634 101.201  1.00  0.00
ATOM   1881  CG  LEU   239      15.968  59.865 102.339  1.00  0.00
ATOM   1882  CD1 LEU   239      14.910  60.860 101.888  1.00  0.00
ATOM   1883  CD2 LEU   239      15.292  58.573 102.800  1.00  0.00
ATOM   1884  N   TRP   240      20.250  59.659 100.305  1.00  0.00
ATOM   1885  CA  TRP   240      21.307  59.401  99.294  1.00  0.00
ATOM   1886  C   TRP   240      22.284  58.287  99.697  1.00  0.00
ATOM   1887  O   TRP   240      22.776  57.545  98.849  1.00  0.00
ATOM   1888  CB  TRP   240      22.120  60.633  98.864  1.00  0.00
ATOM   1889  CG  TRP   240      22.901  61.334  99.981  1.00  0.00
ATOM   1890  CD1 TRP   240      22.498  62.431 100.589  1.00  0.00
ATOM   1891  CD2 TRP   240      24.054  60.929 100.630  1.00  0.00
ATOM   1892  NE1 TRP   240      23.246  62.665 101.664  1.00  0.00
ATOM   1893  CE2 TRP   240      24.223  61.766 101.721  1.00  0.00
ATOM   1894  CE3 TRP   240      25.103  60.144 100.197  1.00  0.00
ATOM   1895  CZ2 TRP   240      25.426  61.767 102.414  1.00  0.00
ATOM   1896  CZ3 TRP   240      26.330  60.183 100.845  1.00  0.00
ATOM   1897  CH2 TRP   240      26.488  60.985 101.969  1.00  0.00
ATOM   1898  N   GLU   241      22.541  58.165 100.999  1.00  0.00
ATOM   1899  CA  GLU   241      23.359  57.065 101.540  1.00  0.00
ATOM   1900  C   GLU   241      22.606  55.722 101.493  1.00  0.00
ATOM   1901  O   GLU   241      23.207  54.658 101.611  1.00  0.00
ATOM   1902  CB  GLU   241      23.869  57.445 102.934  1.00  0.00
ATOM   1903  CG  GLU   241      25.041  56.568 103.401  1.00  0.00
ATOM   1904  CD  GLU   241      26.198  56.510 102.393  1.00  0.00
ATOM   1905  OE1 GLU   241      26.761  57.587 102.094  1.00  0.00
ATOM   1906  OE2 GLU   241      26.475  55.392 101.914  1.00  0.00
ATOM   1907  N   LEU   242      21.312  55.804 101.190  1.00  0.00
ATOM   1908  CA  LEU   242      20.493  54.654 100.789  1.00  0.00
ATOM   1909  C   LEU   242      20.807  54.160  99.362  1.00  0.00
ATOM   1910  O   LEU   242      20.701  52.961  99.097  1.00  0.00
ATOM   1911  CB  LEU   242      18.998  54.963 100.957  1.00  0.00
ATOM   1912  CG  LEU   242      18.523  55.497 102.322  1.00  0.00
ATOM   1913  CD1 LEU   242      17.017  55.260 102.413  1.00  0.00
ATOM   1914  CD2 LEU   242      19.242  54.946 103.561  1.00  0.00
ATOM   1915  N   GLU   243      21.394  55.024  98.527  1.00  0.00
ATOM   1916  CA  GLU   243      21.767  54.637  97.150  1.00  0.00
ATOM   1917  C   GLU   243      22.889  53.590  97.121  1.00  0.00
ATOM   1918  O   GLU   243      22.824  52.664  96.319  1.00  0.00
ATOM   1919  CB  GLU   243      22.100  55.837  96.252  1.00  0.00
ATOM   1920  CG  GLU   243      22.238  55.445  94.770  1.00  0.00
ATOM   1921  CD  GLU   243      20.953  54.842  94.186  1.00  0.00
ATOM   1922  OE1 GLU   243      19.967  55.597  94.137  1.00  0.00
ATOM   1923  OE2 GLU   243      20.966  53.656  93.801  1.00  0.00
ATOM   1924  N   LYS   244      23.749  53.626  98.136  1.00  0.00
ATOM   1925  CA  LYS   244      24.856  52.660  98.277  1.00  0.00
ATOM   1926  C   LYS   244      24.403  51.277  98.768  1.00  0.00
ATOM   1927  O   LYS   244      25.103  50.286  98.580  1.00  0.00
ATOM   1928  CB  LYS   244      25.981  53.217  99.158  1.00  0.00
ATOM   1929  CG  LYS   244      26.745  54.348  98.459  1.00  0.00
ATOM   1930  CD  LYS   244      26.043  55.699  98.611  1.00  0.00
ATOM   1931  CE  LYS   244      26.687  56.746  97.708  1.00  0.00
ATOM   1932  NZ  LYS   244      26.082  58.054  97.972  1.00  0.00
ATOM   1933  N   TYR   245      23.219  51.236  99.375  1.00  0.00
ATOM   1934  CA  TYR   245      22.572  49.981  99.799  1.00  0.00
ATOM   1935  C   TYR   245      21.586  49.409  98.757  1.00  0.00
ATOM   1936  O   TYR   245      20.850  48.466  99.051  1.00  0.00
ATOM   1937  CB  TYR   245      21.835  50.238 101.110  1.00  0.00
ATOM   1938  CG  TYR   245      22.703  50.771 102.247  1.00  0.00
ATOM   1939  CD1 TYR   245      22.475  52.037 102.763  1.00  0.00
ATOM   1940  CD2 TYR   245      23.716  49.985 102.761  1.00  0.00
ATOM   1941  CE1 TYR   245      23.249  52.518 103.812  1.00  0.00
ATOM   1942  CE2 TYR   245      24.525  50.487 103.768  1.00  0.00
ATOM   1943  CZ  TYR   245      24.283  51.740 104.314  1.00  0.00
ATOM   1944  OH  TYR   245      24.993  52.164 105.392  1.00  0.00
ATOM   1945  N   GLY   246      21.421  50.152  97.650  1.00  0.00
ATOM   1946  CA  GLY   246      20.669  49.703  96.459  1.00  0.00
ATOM   1947  C   GLY   246      19.383  50.493  96.174  1.00  0.00
ATOM   1948  O   GLY   246      18.556  50.052  95.374  1.00  0.00
ATOM   1949  N   ILE   247      19.258  51.672  96.785  1.00  0.00
ATOM   1950  CA  ILE   247      18.001  52.447  96.736  1.00  0.00
ATOM   1951  C   ILE   247      18.208  53.729  95.958  1.00  0.00
ATOM   1952  O   ILE   247      18.952  54.603  96.398  1.00  0.00
ATOM   1953  CB  ILE   247      17.494  52.841  98.139  1.00  0.00
ATOM   1954  CG1 ILE   247      17.579  51.677  99.122  1.00  0.00
ATOM   1955  CG2 ILE   247      16.102  53.499  98.137  1.00  0.00
ATOM   1956  CD1 ILE   247      17.128  50.319  98.599  1.00  0.00
ATOM   1957  N   ARG   248      17.182  53.954  95.163  1.00  0.00
ATOM   1958  CA  ARG   248      17.084  55.188  94.397  1.00  0.00
ATOM   1959  C   ARG   248      15.877  56.005  94.848  1.00  0.00
ATOM   1960  O   ARG   248      14.765  55.495  94.985  1.00  0.00
ATOM   1961  CB  ARG   248      17.065  54.888  92.903  1.00  0.00
ATOM   1962  CG  ARG   248      17.261  56.204  92.160  1.00  0.00
ATOM   1963  CD  ARG   248      17.613  55.945  90.708  1.00  0.00
ATOM   1964  NE  ARG   248      17.831  57.251  90.071  1.00  0.00
ATOM   1965  CZ  ARG   248      18.248  57.428  88.818  1.00  0.00
ATOM   1966  NH1 ARG   248      18.534  56.392  88.040  1.00  0.00
ATOM   1967  NH2 ARG   248      18.332  58.644  88.300  1.00  0.00
ATOM   1968  N   GLY   249      16.230  57.207  95.309  1.00  0.00
ATOM   1969  CA  GLY   249      15.257  58.293  95.504  1.00  0.00
ATOM   1970  C   GLY   249      14.758  58.744  94.125  1.00  0.00
ATOM   1971  O   GLY   249      15.549  59.119  93.263  1.00  0.00
ATOM   1972  N   ARG   250      13.459  58.578  93.927  1.00  0.00
ATOM   1973  CA  ARG   250      12.762  58.922  92.680  1.00  0.00
ATOM   1974  C   ARG   250      11.774  60.054  92.918  1.00  0.00
ATOM   1975  O   ARG   250      10.831  59.945  93.708  1.00  0.00
ATOM   1976  CB  ARG   250      11.936  57.763  92.132  1.00  0.00
ATOM   1977  CG  ARG   250      12.768  56.621  91.561  1.00  0.00
ATOM   1978  CD  ARG   250      11.844  55.646  90.829  1.00  0.00
ATOM   1979  NE  ARG   250      10.903  55.004  91.769  1.00  0.00
ATOM   1980  CZ  ARG   250      10.170  53.912  91.522  1.00  0.00
ATOM   1981  NH1 ARG   250      10.245  53.277  90.361  1.00  0.00
ATOM   1982  NH2 ARG   250       9.460  53.334  92.481  1.00  0.00
ATOM   1983  N   ILE   251      12.164  61.207  92.410  1.00  0.00
ATOM   1984  CA  ILE   251      11.182  62.283  92.248  1.00  0.00
ATOM   1985  C   ILE   251      11.179  62.712  90.776  1.00  0.00
ATOM   1986  O   ILE   251      12.226  62.954  90.182  1.00  0.00
ATOM   1987  CB  ILE   251      11.421  63.466  93.200  1.00  0.00
ATOM   1988  CG1 ILE   251      12.126  63.074  94.508  1.00  0.00
ATOM   1989  CG2 ILE   251      10.026  63.994  93.546  1.00  0.00
ATOM   1990  CD1 ILE   251      12.727  64.246  95.286  1.00  0.00
ATOM   1991  N   ASP   252      10.013  62.554  90.153  1.00  0.00
ATOM   1992  CA  ASP   252       9.802  63.058  88.780  1.00  0.00
ATOM   1993  C   ASP   252       9.972  64.592  88.790  1.00  0.00
ATOM   1994  O   ASP   252       9.333  65.262  89.605  1.00  0.00
ATOM   1995  CB  ASP   252       8.416  62.707  88.211  1.00  0.00
ATOM   1996  CG  ASP   252       8.102  61.204  88.157  1.00  0.00
ATOM   1997  OD1 ASP   252       9.031  60.428  87.858  1.00  0.00
ATOM   1998  OD2 ASP   252       6.946  60.863  88.488  1.00  0.00
ATOM   1999  N   PRO   253      10.707  65.149  87.819  1.00  0.00
ATOM   2000  CA  PRO   253      10.862  66.608  87.650  1.00  0.00
ATOM   2001  C   PRO   253       9.539  67.400  87.732  1.00  0.00
ATOM   2002  O   PRO   253       9.493  68.427  88.403  1.00  0.00
ATOM   2003  CB  PRO   253      11.518  66.759  86.279  1.00  0.00
ATOM   2004  CG  PRO   253      12.363  65.492  86.131  1.00  0.00
ATOM   2005  CD  PRO   253      11.575  64.414  86.877  1.00  0.00
ATOM   2006  N   LYS   254       8.430  66.808  87.269  1.00  0.00
ATOM   2007  CA  LYS   254       7.084  67.423  87.341  1.00  0.00
ATOM   2008  C   LYS   254       6.570  67.709  88.768  1.00  0.00
ATOM   2009  O   LYS   254       5.840  68.677  88.968  1.00  0.00
ATOM   2010  CB  LYS   254       6.025  66.606  86.585  1.00  0.00
ATOM   2011  CG  LYS   254       6.240  66.565  85.067  1.00  0.00
ATOM   2012  CD  LYS   254       7.186  65.432  84.663  1.00  0.00
ATOM   2013  CE  LYS   254       7.536  65.508  83.178  1.00  0.00
ATOM   2014  NZ  LYS   254       8.402  64.382  82.805  1.00  0.00
ATOM   2015  N   PHE   255       7.001  66.914  89.754  1.00  0.00
ATOM   2016  CA  PHE   255       6.650  67.100  91.184  1.00  0.00
ATOM   2017  C   PHE   255       7.178  68.366  91.818  1.00  0.00
ATOM   2018  O   PHE   255       6.564  68.905  92.740  1.00  0.00
ATOM   2019  CB  PHE   255       7.255  66.062  92.109  1.00  0.00
ATOM   2020  CG  PHE   255       6.563  64.743  91.919  1.00  0.00
ATOM   2021  CD1 PHE   255       5.195  64.627  92.095  1.00  0.00
ATOM   2022  CD2 PHE   255       7.325  63.731  91.391  1.00  0.00
ATOM   2023  CE1 PHE   255       4.575  63.462  91.681  1.00  0.00
ATOM   2024  CE2 PHE   255       6.709  62.557  91.012  1.00  0.00
ATOM   2025  CZ  PHE   255       5.334  62.434  91.139  1.00  0.00
ATOM   2026  N   PHE   256       8.371  68.753  91.377  1.00  0.00
ATOM   2027  CA  PHE   256       8.933  70.000  91.919  1.00  0.00
ATOM   2028  C   PHE   256       8.028  71.159  91.596  1.00  0.00
ATOM   2029  O   PHE   256       8.102  72.224  92.209  1.00  0.00
ATOM   2030  CB  PHE   256      10.327  70.285  91.361  1.00  0.00
ATOM   2031  CG  PHE   256      11.227  69.542  92.308  1.00  0.00
ATOM   2032  CD1 PHE   256      11.103  68.170  92.214  1.00  0.00
ATOM   2033  CD2 PHE   256      11.496  70.137  93.533  1.00  0.00
ATOM   2034  CE1 PHE   256      11.171  67.391  93.346  1.00  0.00
ATOM   2035  CE2 PHE   256      11.592  69.347  94.664  1.00  0.00
ATOM   2036  CZ  PHE   256      11.426  67.969  94.572  1.00  0.00
ATOM   2037  N   GLN   257       7.264  70.894  90.527  1.00  0.00
ATOM   2038  CA  GLN   257       6.726  71.914  89.638  1.00  0.00
ATOM   2039  C   GLN   257       8.065  72.582  89.239  1.00  0.00
ATOM   2040  O   GLN   257       9.094  71.898  89.194  1.00  0.00
ATOM   2041  CB  GLN   257       5.620  72.568  90.501  1.00  0.00
ATOM   2042  CG  GLN   257       4.625  71.455  90.918  1.00  0.00
ATOM   2043  CD  GLN   257       3.865  71.533  92.248  1.00  0.00
ATOM   2044  OE1 GLN   257       2.716  71.148  92.316  1.00  0.00
ATOM   2045  NE2 GLN   257       4.456  71.932  93.353  1.00  0.00
ATOM   2046  N   LYS   258       8.145  73.864  88.991  1.00  0.00
ATOM   2047  CA  LYS   258       9.486  74.464  89.021  1.00  0.00
ATOM   2048  C   LYS   258       9.329  75.717  89.859  1.00  0.00
ATOM   2049  O   LYS   258       8.278  76.356  89.796  1.00  0.00
ATOM   2050  CB  LYS   258      10.160  74.638  87.643  1.00  0.00
ATOM   2051  CG  LYS   258      10.630  73.310  87.006  1.00  0.00
ATOM   2052  CD  LYS   258       9.507  72.522  86.306  1.00  0.00
ATOM   2053  CE  LYS   258       9.814  71.030  86.111  1.00  0.00
ATOM   2054  NZ  LYS   258       8.653  70.314  85.550  1.00  0.00
ATOM   2055  N   GLU   259      10.016  75.675  90.986  1.00  0.00
ATOM   2056  CA  GLU   259      10.135  76.954  91.669  1.00  0.00
ATOM   2057  C   GLU   259      11.556  77.470  91.656  1.00  0.00
ATOM   2058  O   GLU   259      12.528  76.787  91.974  1.00  0.00
ATOM   2059  CB  GLU   259       9.519  76.978  93.066  1.00  0.00
ATOM   2060  CG  GLU   259      10.307  76.227  94.133  1.00  0.00
ATOM   2061  CD  GLU   259       9.700  76.499  95.506  1.00  0.00
ATOM   2062  OE1 GLU   259       8.480  76.740  95.615  1.00  0.00
ATOM   2063  OE2 GLU   259      10.507  76.413  96.438  1.00  0.00
ATOM   2064  N   MET   260      11.531  78.779  91.559  1.00  0.00
ATOM   2065  CA  MET   260      12.675  79.529  92.035  1.00  0.00
ATOM   2066  C   MET   260      12.190  79.899  93.415  1.00  0.00
ATOM   2067  O   MET   260      11.242  80.659  93.532  1.00  0.00
ATOM   2068  CB  MET   260      13.004  80.742  91.170  1.00  0.00
ATOM   2069  CG  MET   260      13.686  80.248  89.892  1.00  0.00
ATOM   2070  SD  MET   260      15.191  79.248  90.206  1.00  0.00
ATOM   2071  CE  MET   260      16.335  80.522  90.694  1.00  0.00
ATOM   2072  N   PHE   261      12.490  78.981  94.325  1.00  0.00
ATOM   2073  CA  PHE   261      13.611  79.167  95.244  1.00  0.00
ATOM   2074  C   PHE   261      13.391  80.446  96.054  1.00  0.00
ATOM   2075  O   PHE   261      13.252  80.330  97.247  1.00  0.00
ATOM   2076  CB  PHE   261      14.932  79.110  94.477  1.00  0.00
ATOM   2077  CG  PHE   261      16.073  79.286  95.453  1.00  0.00
ATOM   2078  CD1 PHE   261      16.484  78.193  96.195  1.00  0.00
ATOM   2079  CD2 PHE   261      16.597  80.554  95.648  1.00  0.00
ATOM   2080  CE1 PHE   261      17.496  78.370  97.113  1.00  0.00
ATOM   2081  CE2 PHE   261      17.588  80.732  96.597  1.00  0.00
ATOM   2082  CZ  PHE   261      18.047  79.631  97.308  1.00  0.00
ATOM   2083  N   ASP   262      13.047  81.553  95.406  1.00  0.00
ATOM   2084  CA  ASP   262      12.147  82.573  95.975  1.00  0.00
ATOM   2085  C   ASP   262      10.951  82.028  96.815  1.00  0.00
ATOM   2086  O   ASP   262      11.087  82.222  98.016  1.00  0.00
ATOM   2087  CB  ASP   262      11.800  83.609  94.896  1.00  0.00
ATOM   2088  CG  ASP   262      11.001  84.805  95.427  1.00  0.00
ATOM   2089  OD1 ASP   262      10.463  85.531  94.568  1.00  0.00
ATOM   2090  OD2 ASP   262      10.898  84.937  96.667  1.00  0.00
ATOM   2091  N   PRO   263       9.849  81.374  96.374  1.00  0.00
ATOM   2092  CA  PRO   263       8.899  80.772  97.339  1.00  0.00
ATOM   2093  C   PRO   263       9.452  79.829  98.419  1.00  0.00
ATOM   2094  O   PRO   263       9.118  80.046  99.581  1.00  0.00
ATOM   2095  CB  PRO   263       7.753  80.140  96.543  1.00  0.00
ATOM   2096  CG  PRO   263       8.085  80.433  95.080  1.00  0.00
ATOM   2097  CD  PRO   263       9.083  81.593  95.134  1.00  0.00
ATOM   2098  N   SER   264      10.442  78.984  98.100  1.00  0.00
ATOM   2099  CA  SER   264      11.058  78.108  99.134  1.00  0.00
ATOM   2100  C   SER   264      11.816  78.920 100.174  1.00  0.00
ATOM   2101  O   SER   264      11.783  78.549 101.345  1.00  0.00
ATOM   2102  CB  SER   264      12.061  77.042  98.679  1.00  0.00
ATOM   2103  OG  SER   264      13.054  77.600  97.815  1.00  0.00
ATOM   2104  N   LYS   265      12.528  79.933  99.663  1.00  0.00
ATOM   2105  CA  LYS   265      13.172  81.029 100.398  1.00  0.00
ATOM   2106  C   LYS   265      12.085  81.602 101.268  1.00  0.00
ATOM   2107  O   LYS   265      12.023  80.888 102.248  1.00  0.00
ATOM   2108  CB  LYS   265      13.881  82.123  99.588  1.00  0.00
ATOM   2109  CG  LYS   265      15.240  81.653  99.066  1.00  0.00
ATOM   2110  CD  LYS   265      16.266  81.434 100.176  1.00  0.00
ATOM   2111  CE  LYS   265      17.212  82.621 100.342  1.00  0.00
ATOM   2112  NZ  LYS   265      18.320  82.255 101.233  1.00  0.00
ATOM   2113  N   TYR   266      11.066  82.275 100.682  1.00  0.00
ATOM   2114  CA  TYR   266       9.949  83.067 101.289  1.00  0.00
ATOM   2115  C   TYR   266       9.182  82.422 102.444  1.00  0.00
ATOM   2116  O   TYR   266       8.647  83.086 103.332  1.00  0.00
ATOM   2117  CB  TYR   266       8.884  83.589 100.305  1.00  0.00
ATOM   2118  CG  TYR   266       7.773  84.373 101.042  1.00  0.00
ATOM   2119  CD1 TYR   266       8.110  85.575 101.652  1.00  0.00
ATOM   2120  CD2 TYR   266       6.600  83.733 101.446  1.00  0.00
ATOM   2121  CE1 TYR   266       7.303  86.132 102.636  1.00  0.00
ATOM   2122  CE2 TYR   266       5.791  84.277 102.444  1.00  0.00
ATOM   2123  CZ  TYR   266       6.129  85.495 103.024  1.00  0.00
ATOM   2124  OH  TYR   266       5.208  86.175 103.760  1.00  0.00
ATOM   2125  N   ASP   267       9.444  81.155 102.582  1.00  0.00
ATOM   2126  CA  ASP   267       9.551  80.657 103.948  1.00  0.00
ATOM   2127  C   ASP   267      10.861  81.300 104.582  1.00  0.00
ATOM   2128  O   ASP   267      11.251  80.855 105.654  1.00  0.00
ATOM   2129  CB  ASP   267       9.388  79.131 103.710  1.00  0.00
ATOM   2130  CG  ASP   267       8.210  78.718 102.772  1.00  0.00
ATOM   2131  OD1 ASP   267       7.073  79.204 102.973  1.00  0.00
ATOM   2132  OD2 ASP   267       8.486  78.003 101.780  1.00  0.00
ATOM   2133  N   ARG   268      11.269  82.547 104.173  1.00  0.00
ATOM   2134  CA  ARG   268      12.652  83.020 103.815  1.00  0.00
ATOM   2135  C   ARG   268      13.811  82.267 104.478  1.00  0.00
ATOM   2136  O   ARG   268      13.823  82.300 105.698  1.00  0.00
ATOM   2137  CB  ARG   268      12.834  84.549 103.727  1.00  0.00
ATOM   2138  CG  ARG   268      12.806  85.300 105.061  1.00  0.00
ATOM   2139  CD  ARG   268      12.902  86.816 104.856  1.00  0.00
ATOM   2140  NE  ARG   268      13.966  87.355 105.723  1.00  0.00
ATOM   2141  CZ  ARG   268      14.029  88.582 106.258  1.00  0.00
ATOM   2142  NH1 ARG   268      13.052  89.468 106.113  1.00  0.00
ATOM   2143  NH2 ARG   268      15.138  88.997 106.857  1.00  0.00
ATOM   2144  N   ALA   269      14.776  81.712 103.715  1.00  0.00
ATOM   2145  CA  ALA   269      15.467  80.453 104.135  1.00  0.00
ATOM   2146  C   ALA   269      17.025  80.369 104.292  1.00  0.00
ATOM   2147  O   ALA   269      17.594  81.159 103.590  1.00  0.00
ATOM   2148  CB  ALA   269      14.670  79.320 103.509  1.00  0.00
ATOM   2149  N   PHE   270      17.623  79.643 105.347  1.00  0.00
ATOM   2150  CA  PHE   270      18.674  79.787 106.447  1.00  0.00
ATOM   2151  C   PHE   270      19.644  78.784 105.934  1.00  0.00
ATOM   2152  O   PHE   270      19.565  78.297 104.795  1.00  0.00
ATOM   2153  CB  PHE   270      18.602  79.970 108.112  1.00  0.00
ATOM   2154  CG  PHE   270      18.062  81.082 109.132  1.00  0.00
ATOM   2155  CD1 PHE   270      16.774  81.233 109.747  1.00  0.00
ATOM   2156  CD2 PHE   270      18.776  82.277 109.153  1.00  0.00
ATOM   2157  CE1 PHE   270      16.213  82.471 110.120  1.00  0.00
ATOM   2158  CE2 PHE   270      18.256  83.510 109.554  1.00  0.00
ATOM   2159  CZ  PHE   270      16.955  83.640 110.022  1.00  0.00
ATOM   2160  N   ASN   271      19.965  78.074 106.947  1.00  0.00
ATOM   2161  CA  ASN   271      19.706  76.714 106.696  1.00  0.00
ATOM   2162  C   ASN   271      18.172  76.560 106.984  1.00  0.00
ATOM   2163  O   ASN   271      17.717  75.447 106.856  1.00  0.00
ATOM   2164  CB  ASN   271      21.204  76.774 107.205  1.00  0.00
ATOM   2165  CG  ASN   271      22.249  75.771 106.903  1.00  0.00
ATOM   2166  OD1 ASN   271      22.134  74.873 106.083  1.00  0.00
ATOM   2167  ND2 ASN   271      23.361  76.079 107.522  1.00  0.00
ATOM   2168  N   ARG   272      17.132  77.417 107.601  1.00  0.00
ATOM   2169  CA  ARG   272      16.038  78.214 107.062  1.00  0.00
ATOM   2170  C   ARG   272      15.491  77.305 105.951  1.00  0.00
ATOM   2171  O   ARG   272      16.115  77.099 104.892  1.00  0.00
ATOM   2172  CB  ARG   272      15.590  79.889 107.134  1.00  0.00
ATOM   2173  CG  ARG   272      16.114  81.392 106.966  1.00  0.00
ATOM   2174  CD  ARG   272      17.240  82.465 106.245  1.00  0.00
ATOM   2175  NE  ARG   272      18.730  82.348 106.153  1.00  0.00
ATOM   2176  CZ  ARG   272      19.860  82.152 105.221  1.00  0.00
ATOM   2177  NH1 ARG   272      19.876  82.373 103.938  1.00  0.00
ATOM   2178  NH2 ARG   272      20.880  81.325 105.454  1.00  0.00
ATOM   2179  N   ARG   273      14.738  76.347 106.495  1.00  0.00
ATOM   2180  CA  ARG   273      14.755  74.899 106.166  1.00  0.00
ATOM   2181  C   ARG   273      14.280  74.510 104.769  1.00  0.00
ATOM   2182  O   ARG   273      14.988  73.810 104.051  1.00  0.00
ATOM   2183  CB  ARG   273      13.916  74.127 107.194  1.00  0.00
ATOM   2184  CG  ARG   273      14.416  74.325 108.621  1.00  0.00
ATOM   2185  CD  ARG   273      15.753  73.622 108.701  1.00  0.00
ATOM   2186  NE  ARG   273      15.653  72.184 108.971  1.00  0.00
ATOM   2187  CZ  ARG   273      16.669  71.337 109.143  1.00  0.00
ATOM   2188  NH1 ARG   273      17.903  71.722 109.010  1.00  0.00
ATOM   2189  NH2 ARG   273      16.519  70.206 109.808  1.00  0.00
ATOM   2190  N   VAL   274      13.216  75.195 104.366  1.00  0.00
ATOM   2191  CA  VAL   274      12.534  75.019 103.071  1.00  0.00
ATOM   2192  C   VAL   274      13.439  75.370 101.867  1.00  0.00
ATOM   2193  O   VAL   274      13.380  74.727 100.822  1.00  0.00
ATOM   2194  CB  VAL   274      11.187  75.773 103.051  1.00  0.00
ATOM   2195  CG1 VAL   274      10.387  75.465 101.781  1.00  0.00
ATOM   2196  CG2 VAL   274      10.300  75.417 104.251  1.00  0.00
ATOM   2197  N   GLU   275      14.419  76.249 102.038  1.00  0.00
ATOM   2198  CA  GLU   275      15.346  76.507 100.913  1.00  0.00
ATOM   2199  C   GLU   275      16.285  75.315 100.707  1.00  0.00
ATOM   2200  O   GLU   275      16.414  74.807  99.596  1.00  0.00
ATOM   2201  CB  GLU   275      16.155  77.767 101.159  1.00  0.00
ATOM   2202  CG  GLU   275      17.420  77.955 100.327  1.00  0.00
ATOM   2203  CD  GLU   275      18.322  79.030 100.926  1.00  0.00
ATOM   2204  OE1 GLU   275      19.172  79.558 100.185  1.00  0.00
ATOM   2205  OE2 GLU   275      18.227  79.232 102.145  1.00  0.00
ATOM   2206  N   MET   276      16.871  74.860 101.811  1.00  0.00
ATOM   2207  CA  MET   276      17.854  73.759 101.768  1.00  0.00
ATOM   2208  C   MET   276      17.200  72.454 101.280  1.00  0.00
ATOM   2209  O   MET   276      17.693  71.795 100.373  1.00  0.00
ATOM   2210  CB  MET   276      18.486  73.576 103.150  1.00  0.00
ATOM   2211  CG  MET   276      19.275  74.803 103.611  1.00  0.00
ATOM   2212  SD  MET   276      20.714  75.142 102.535  1.00  0.00
ATOM   2213  CE  MET   276      20.517  76.889 102.288  1.00  0.00
ATOM   2214  N   CYS   277      15.913  72.392 101.588  1.00  0.00
ATOM   2215  CA  CYS   277      14.966  71.306 101.346  1.00  0.00
ATOM   2216  C   CYS   277      14.720  71.070  99.853  1.00  0.00
ATOM   2217  O   CYS   277      15.069  70.023  99.307  1.00  0.00
ATOM   2218  CB  CYS   277      13.758  71.819 102.133  1.00  0.00
ATOM   2219  SG  CYS   277      12.209  72.327 101.292  1.00  0.00
ATOM   2220  N   SER   278      14.303  72.149  99.197  1.00  0.00
ATOM   2221  CA  SER   278      14.054  72.172  97.747  1.00  0.00
ATOM   2222  C   SER   278      15.367  71.976  96.980  1.00  0.00
ATOM   2223  O   SER   278      15.409  71.170  96.053  1.00  0.00
ATOM   2224  CB  SER   278      13.365  73.476  97.346  1.00  0.00
ATOM   2225  OG  SER   278      14.183  74.601  97.666  1.00  0.00
ATOM   2226  N   GLU   279      16.450  72.484  97.569  1.00  0.00
ATOM   2227  CA  GLU   279      17.826  72.257  97.103  1.00  0.00
ATOM   2228  C   GLU   279      18.319  70.805  97.188  1.00  0.00
ATOM   2229  O   GLU   279      19.385  70.575  96.635  1.00  0.00
ATOM   2230  CB  GLU   279      18.822  73.098  97.893  1.00  0.00
ATOM   2231  CG  GLU   279      18.992  74.537  97.416  1.00  0.00
ATOM   2232  CD  GLU   279      20.020  75.272  98.287  1.00  0.00
ATOM   2233  OE1 GLU   279      19.903  76.514  98.343  1.00  0.00
ATOM   2234  OE2 GLU   279      20.913  74.613  98.871  1.00  0.00
ATOM   2235  N   TYR   280      17.784  69.974  98.091  1.00  0.00
ATOM   2236  CA  TYR   280      18.051  68.510  98.113  1.00  0.00
ATOM   2237  C   TYR   280      17.151  67.755  97.143  1.00  0.00
ATOM   2238  O   TYR   280      17.542  66.796  96.479  1.00  0.00
ATOM   2239  CB  TYR   280      17.783  67.822  99.461  1.00  0.00
ATOM   2240  CG  TYR   280      18.807  68.176 100.524  1.00  0.00
ATOM   2241  CD1 TYR   280      18.400  69.056 101.513  1.00  0.00
ATOM   2242  CD2 TYR   280      20.150  68.081 100.184  1.00  0.00
ATOM   2243  CE1 TYR   280      19.304  69.970 102.020  1.00  0.00
ATOM   2244  CE2 TYR   280      21.057  69.000 100.683  1.00  0.00
ATOM   2245  CZ  TYR   280      20.596  70.009 101.519  1.00  0.00
ATOM   2246  OH  TYR   280      21.207  71.215 101.475  1.00  0.00
ATOM   2247  N   LEU   281      15.906  68.200  97.161  1.00  0.00
ATOM   2248  CA  LEU   281      14.837  67.607  96.372  1.00  0.00
ATOM   2249  C   LEU   281      15.132  67.730  94.867  1.00  0.00
ATOM   2250  O   LEU   281      15.298  66.690  94.237  1.00  0.00
ATOM   2251  CB  LEU   281      13.557  68.267  96.877  1.00  0.00
ATOM   2252  CG  LEU   281      13.032  67.803  98.244  1.00  0.00
ATOM   2253  CD1 LEU   281      11.741  68.561  98.557  1.00  0.00
ATOM   2254  CD2 LEU   281      12.748  66.300  98.283  1.00  0.00
ATOM   2255  N   LYS   282      15.621  68.899  94.435  1.00  0.00
ATOM   2256  CA  LYS   282      16.100  69.121  93.053  1.00  0.00
ATOM   2257  C   LYS   282      17.250  68.173  92.632  1.00  0.00
ATOM   2258  O   LYS   282      17.046  67.524  91.613  1.00  0.00
ATOM   2259  CB  LYS   282      16.461  70.590  92.778  1.00  0.00
ATOM   2260  CG  LYS   282      15.270  71.549  92.834  1.00  0.00
ATOM   2261  CD  LYS   282      15.752  72.986  92.617  1.00  0.00
ATOM   2262  CE  LYS   282      14.594  73.984  92.679  1.00  0.00
ATOM   2263  NZ  LYS   282      15.065  75.354  92.428  1.00  0.00
ATOM   2264  N   PRO   283      18.333  67.947  93.404  1.00  0.00
ATOM   2265  CA  PRO   283      19.362  66.925  93.123  1.00  0.00
ATOM   2266  C   PRO   283      18.814  65.510  92.974  1.00  0.00
ATOM   2267  O   PRO   283      19.242  64.825  92.051  1.00  0.00
ATOM   2268  CB  PRO   283      20.350  66.913  94.285  1.00  0.00
ATOM   2269  CG  PRO   283      20.145  68.243  94.991  1.00  0.00
ATOM   2270  CD  PRO   283      18.858  68.852  94.426  1.00  0.00
ATOM   2271  N   PHE   284      17.787  65.157  93.747  1.00  0.00
ATOM   2272  CA  PHE   284      17.157  63.833  93.592  1.00  0.00
ATOM   2273  C   PHE   284      16.425  63.686  92.258  1.00  0.00
ATOM   2274  O   PHE   284      16.592  62.661  91.610  1.00  0.00
ATOM   2275  CB  PHE   284      16.228  63.472  94.749  1.00  0.00
ATOM   2276  CG  PHE   284      17.004  63.115  96.015  1.00  0.00
ATOM   2277  CD1 PHE   284      18.095  62.251  95.976  1.00  0.00
ATOM   2278  CD2 PHE   284      16.652  63.742  97.200  1.00  0.00
ATOM   2279  CE1 PHE   284      18.848  62.037  97.122  1.00  0.00
ATOM   2280  CE2 PHE   284      17.409  63.536  98.344  1.00  0.00
ATOM   2281  CZ  PHE   284      18.511  62.684  98.305  1.00  0.00
ATOM   2282  N   ASN   285      15.826  64.776  91.776  1.00  0.00
ATOM   2283  CA  ASN   285      15.188  64.759  90.439  1.00  0.00
ATOM   2284  C   ASN   285      16.215  64.908  89.315  1.00  0.00
ATOM   2285  O   ASN   285      15.893  64.615  88.172  1.00  0.00
ATOM   2286  CB  ASN   285      14.233  65.910  90.132  1.00  0.00
ATOM   2287  CG  ASN   285      13.206  66.129  91.206  1.00  0.00
ATOM   2288  OD1 ASN   285      12.108  65.592  91.213  1.00  0.00
ATOM   2289  ND2 ASN   285      13.585  67.036  92.067  1.00  0.00
ATOM   2290  N   GLU   286      17.229  65.727  89.600  1.00  0.00
ATOM   2291  CA  GLU   286      18.209  66.219  88.612  1.00  0.00
ATOM   2292  C   GLU   286      19.181  65.181  88.132  1.00  0.00
ATOM   2293  O   GLU   286      19.699  65.220  87.017  1.00  0.00
ATOM   2294  CB  GLU   286      19.024  67.423  89.088  1.00  0.00
ATOM   2295  CG  GLU   286      18.247  68.733  88.935  1.00  0.00
ATOM   2296  CD  GLU   286      17.204  68.662  87.812  1.00  0.00
ATOM   2297  OE1 GLU   286      16.049  68.336  88.164  1.00  0.00
ATOM   2298  OE2 GLU   286      17.601  68.836  86.640  1.00  0.00
ATOM   2299  N   ARG   287      19.520  64.371  89.105  1.00  0.00
ATOM   2300  CA  ARG   287      20.058  63.083  88.750  1.00  0.00
ATOM   2301  C   ARG   287      18.815  62.253  88.388  1.00  0.00
ATOM   2302  O   ARG   287      17.816  62.212  89.103  1.00  0.00
ATOM   2303  CB  ARG   287      20.965  62.730  89.905  1.00  0.00
ATOM   2304  CG  ARG   287      20.242  62.059  91.040  1.00  0.00
ATOM   2305  CD  ARG   287      20.965  60.749  90.949  1.00  0.00
ATOM   2306  NE  ARG   287      20.408  59.919  91.988  1.00  0.00
ATOM   2307  CZ  ARG   287      21.015  58.849  92.441  1.00  0.00
ATOM   2308  NH1 ARG   287      22.244  58.508  92.061  1.00  0.00
ATOM   2309  NH2 ARG   287      20.320  58.127  93.276  1.00  0.00
ATOM   2310  N   SER   288      18.720  62.413  87.088  1.00  0.00
ATOM   2311  CA  SER   288      17.705  61.846  86.217  1.00  0.00
ATOM   2312  C   SER   288      18.504  61.153  85.128  1.00  0.00
ATOM   2313  O   SER   288      19.459  61.707  84.578  1.00  0.00
ATOM   2314  CB  SER   288      16.886  62.990  85.640  1.00  0.00
ATOM   2315  OG  SER   288      15.533  62.851  86.061  1.00  0.00
ATOM   2316  N   LYS   289      18.383  59.849  85.245  1.00  0.00
ATOM   2317  CA  LYS   289      18.952  58.922  84.271  1.00  0.00
ATOM   2318  C   LYS   289      17.772  58.425  83.432  1.00  0.00
ATOM   2319  O   LYS   289      16.697  58.127  83.950  1.00  0.00
ATOM   2320  CB  LYS   289      19.592  57.784  85.057  1.00  0.00
ATOM   2321  CG  LYS   289      20.416  56.865  84.156  1.00  0.00
ATOM   2322  CD  LYS   289      20.871  55.613  84.905  1.00  0.00
ATOM   2323  CE  LYS   289      19.705  54.660  85.185  1.00  0.00
ATOM   2324  NZ  LYS   289      20.193  53.465  85.880  1.00  0.00
ATOM   2325  N   LYS   290      17.960  58.550  82.129  1.00  0.00
ATOM   2326  CA  LYS   290      16.981  58.076  81.140  1.00  0.00
ATOM   2327  C   LYS   290      17.655  56.992  80.307  1.00  0.00
ATOM   2328  O   LYS   290      18.750  57.195  79.780  1.00  0.00
ATOM   2329  CB  LYS   290      16.500  59.192  80.204  1.00  0.00
ATOM   2330  CG  LYS   290      15.668  60.273  80.900  1.00  0.00
ATOM   2331  CD  LYS   290      16.541  61.364  81.521  1.00  0.00
ATOM   2332  CE  LYS   290      15.665  62.397  82.223  1.00  0.00
ATOM   2333  NZ  LYS   290      16.487  63.523  82.680  1.00  0.00
ATOM   2334  N   ASN   291      17.158  55.778  80.488  1.00  0.00
ATOM   2335  CA  ASN   291      17.599  54.669  79.631  1.00  0.00
ATOM   2336  C   ASN   291      16.533  54.272  78.612  1.00  0.00
ATOM   2337  O   ASN   291      15.371  54.037  78.939  1.00  0.00
ATOM   2338  CB  ASN   291      18.070  53.474  80.468  1.00  0.00
ATOM   2339  CG  ASN   291      19.306  53.774  81.332  1.00  0.00
ATOM   2340  OD1 ASN   291      19.651  53.026  82.232  1.00  0.00
ATOM   2341  ND2 ASN   291      20.037  54.832  81.039  1.00  0.00
ATOM   2342  N   TYR   292      16.961  54.370  77.362  1.00  0.00
ATOM   2343  CA  TYR   292      16.167  53.939  76.206  1.00  0.00
ATOM   2344  C   TYR   292      16.721  52.579  75.764  1.00  0.00
ATOM   2345  O   TYR   292      17.921  52.425  75.543  1.00  0.00
ATOM   2346  CB  TYR   292      16.248  54.993  75.086  1.00  0.00
ATOM   2347  CG  TYR   292      17.636  55.114  74.447  1.00  0.00
ATOM   2348  CD1 TYR   292      18.623  55.886  75.046  1.00  0.00
ATOM   2349  CD2 TYR   292      17.967  54.259  73.404  1.00  0.00
ATOM   2350  CE1 TYR   292      19.936  55.789  74.613  1.00  0.00
ATOM   2351  CE2 TYR   292      19.287  54.126  72.992  1.00  0.00
ATOM   2352  CZ  TYR   292      20.270  54.909  73.588  1.00  0.00
ATOM   2353  OH  TYR   292      21.536  54.891  73.096  1.00  0.00
ATOM   2354  N   LYS   293      15.956  51.558  76.107  1.00  0.00
ATOM   2355  CA  LYS   293      16.187  50.222  75.533  1.00  0.00
ATOM   2356  C   LYS   293      15.981  50.246  74.009  1.00  0.00
ATOM   2357  O   LYS   293      15.366  51.151  73.441  1.00  0.00
ATOM   2358  CB  LYS   293      15.256  49.209  76.210  1.00  0.00
ATOM   2359  CG  LYS   293      13.779  49.531  75.968  1.00  0.00
ATOM   2360  CD  LYS   293      12.885  48.802  76.960  1.00  0.00
ATOM   2361  CE  LYS   293      11.420  49.106  76.648  1.00  0.00
ATOM   2362  NZ  LYS   293      10.546  48.121  77.300  1.00  0.00
ATOM   2363  N   LYS   294      16.560  49.243  73.369  1.00  0.00
ATOM   2364  CA  LYS   294      16.249  48.951  71.960  1.00  0.00
ATOM   2365  C   LYS   294      14.766  48.551  71.901  1.00  0.00
ATOM   2366  O   LYS   294      14.190  48.112  72.898  1.00  0.00
ATOM   2367  CB  LYS   294      17.156  47.836  71.418  1.00  0.00
ATOM   2368  CG  LYS   294      18.626  48.269  71.308  1.00  0.00
ATOM   2369  CD  LYS   294      19.370  48.208  72.647  1.00  0.00
ATOM   2370  CE  LYS   294      20.692  48.973  72.593  1.00  0.00
ATOM   2371  NZ  LYS   294      21.403  48.866  73.875  1.00  0.00
ATOM   2372  N   ALA   295      14.120  48.868  70.787  1.00  0.00
ATOM   2373  CA  ALA   295      12.705  48.504  70.568  1.00  0.00
ATOM   2374  C   ALA   295      12.550  46.982  70.810  1.00  0.00
ATOM   2375  O   ALA   295      13.410  46.242  70.328  1.00  0.00
ATOM   2376  CB  ALA   295      12.354  48.946  69.142  1.00  0.00
ATOM   2377  N   PRO   296      11.356  46.510  71.203  1.00  0.00
ATOM   2378  CA  PRO   296      11.154  45.278  71.999  1.00  0.00
ATOM   2379  C   PRO   296      11.733  44.737  73.332  1.00  0.00
ATOM   2380  O   PRO   296      10.960  44.040  73.992  1.00  0.00
ATOM   2381  CB  PRO   296      10.983  44.202  70.922  1.00  0.00
ATOM   2382  CG  PRO   296      10.388  44.981  69.738  1.00  0.00
ATOM   2383  CD  PRO   296      10.258  46.433  70.232  1.00  0.00
ATOM   2384  N   PRO   297      13.005  44.904  73.747  1.00  0.00
ATOM   2385  CA  PRO   297      13.451  44.590  75.129  1.00  0.00
ATOM   2386  C   PRO   297      12.612  45.329  76.186  1.00  0.00
ATOM   2387  O   PRO   297      11.907  46.246  75.783  1.00  0.00
ATOM   2388  CB  PRO   297      14.877  45.135  75.205  1.00  0.00
ATOM   2389  CG  PRO   297      15.417  44.998  73.783  1.00  0.00
ATOM   2390  CD  PRO   297      14.183  45.054  72.880  1.00  0.00
ATOM   2391  N   PRO   298      12.330  44.692  77.331  1.00  0.00
ATOM   2392  CA  PRO   298      12.079  45.453  78.582  1.00  0.00
ATOM   2393  C   PRO   298      13.188  45.251  79.633  1.00  0.00
ATOM   2394  O   PRO   298      14.031  44.366  79.496  1.00  0.00
ATOM   2395  CB  PRO   298      10.768  44.895  79.147  1.00  0.00
ATOM   2396  CG  PRO   298      10.193  44.054  78.008  1.00  0.00
ATOM   2397  CD  PRO   298      11.450  43.514  77.322  1.00  0.00
ATOM   2398  N   SER   299      13.229  46.139  80.631  1.00  0.00
ATOM   2399  CA  SER   299      14.079  45.956  81.830  1.00  0.00
ATOM   2400  C   SER   299      13.498  44.824  82.690  1.00  0.00
ATOM   2401  O   SER   299      12.320  44.851  83.042  1.00  0.00
ATOM   2402  CB  SER   299      14.132  47.237  82.671  1.00  0.00
ATOM   2403  OG  SER   299      15.040  47.064  83.764  1.00  0.00
ATOM   2404  N   SER   300      14.372  43.904  83.079  1.00  0.00
ATOM   2405  CA  SER   300      13.969  42.723  83.873  1.00  0.00
ATOM   2406  C   SER   300      14.294  42.880  85.366  1.00  0.00
ATOM   2407  O   SER   300      13.611  42.302  86.208  1.00  0.00
ATOM   2408  CB  SER   300      14.584  41.426  83.331  1.00  0.00
ATOM   2409  OG  SER   300      14.121  41.186  81.998  1.00  0.00
ATOM   2410  N   GLY   301      15.332  43.678  85.660  1.00  0.00
ATOM   2411  CA  GLY   301      15.715  44.024  87.041  1.00  0.00
ATOM   2412  C   GLY   301      16.500  45.340  87.076  1.00  0.00
ATOM   2413  O   GLY   301      17.304  45.625  86.189  1.00  0.00
ATOM   2414  N   TYR   302      16.225  46.104  88.126  1.00  0.00
ATOM   2415  CA  TYR   302      16.846  47.409  88.434  1.00  0.00
ATOM   2416  C   TYR   302      16.559  47.690  89.936  1.00  0.00
ATOM   2417  O   TYR   302      15.571  47.183  90.439  1.00  0.00
ATOM   2418  CB  TYR   302      16.286  48.461  87.436  1.00  0.00
ATOM   2419  CG  TYR   302      14.792  48.792  87.584  1.00  0.00
ATOM   2420  CD1 TYR   302      13.756  48.381  86.747  1.00  0.00
ATOM   2421  CD2 TYR   302      14.455  49.194  88.847  1.00  0.00
ATOM   2422  CE1 TYR   302      12.429  48.397  87.181  1.00  0.00
ATOM   2423  CE2 TYR   302      13.182  49.049  89.326  1.00  0.00
ATOM   2424  CZ  TYR   302      12.123  48.748  88.489  1.00  0.00
ATOM   2425  OH  TYR   302      10.897  49.254  88.800  1.00  0.00
ATOM   2426  N   ASP   303      17.269  48.618  90.574  1.00  0.00
ATOM   2427  CA  ASP   303      17.221  49.021  92.012  1.00  0.00
ATOM   2428  C   ASP   303      15.857  49.107  92.744  1.00  0.00
ATOM   2429  O   ASP   303      14.818  49.323  92.125  1.00  0.00
ATOM   2430  CB  ASP   303      17.856  50.417  92.113  1.00  0.00
ATOM   2431  CG  ASP   303      19.253  50.503  91.488  1.00  0.00
ATOM   2432  OD1 ASP   303      20.233  50.490  92.258  1.00  0.00
ATOM   2433  OD2 ASP   303      19.308  50.466  90.235  1.00  0.00
ATOM   2434  N   LYS   304      15.902  49.044  94.080  1.00  0.00
ATOM   2435  CA  LYS   304      14.749  49.409  94.936  1.00  0.00
ATOM   2436  C   LYS   304      14.583  50.937  94.996  1.00  0.00
ATOM   2437  O   LYS   304      15.531  51.693  94.772  1.00  0.00
ATOM   2438  CB  LYS   304      14.893  48.877  96.363  1.00  0.00
ATOM   2439  CG  LYS   304      14.935  47.351  96.460  1.00  0.00
ATOM   2440  CD  LYS   304      15.178  46.909  97.899  1.00  0.00
ATOM   2441  CE  LYS   304      16.658  47.056  98.236  1.00  0.00
ATOM   2442  NZ  LYS   304      16.794  47.352  99.665  1.00  0.00
ATOM   2443  N   PHE   305      13.412  51.384  95.435  1.00  0.00
ATOM   2444  CA  PHE   305      13.036  52.796  95.289  1.00  0.00
ATOM   2445  C   PHE   305      12.203  53.404  96.391  1.00  0.00
ATOM   2446  O   PHE   305      11.191  52.863  96.835  1.00  0.00
ATOM   2447  CB  PHE   305      12.222  53.057  94.040  1.00  0.00
ATOM   2448  CG  PHE   305      12.953  52.559  92.828  1.00  0.00
ATOM   2449  CD1 PHE   305      12.396  51.450  92.254  1.00  0.00
ATOM   2450  CD2 PHE   305      13.871  53.357  92.170  1.00  0.00
ATOM   2451  CE1 PHE   305      12.642  51.271  90.924  1.00  0.00
ATOM   2452  CE2 PHE   305      14.222  53.071  90.859  1.00  0.00
ATOM   2453  CZ  PHE   305      13.568  52.031  90.218  1.00  0.00
ATOM   2454  N   TRP   306      12.444  54.698  96.389  1.00  0.00
ATOM   2455  CA  TRP   306      11.781  55.659  97.246  1.00  0.00
ATOM   2456  C   TRP   306      11.196  56.768  96.368  1.00  0.00
ATOM   2457  O   TRP   306      11.917  57.646  95.903  1.00  0.00
ATOM   2458  CB  TRP   306      12.883  56.184  98.155  1.00  0.00
ATOM   2459  CG  TRP   306      12.203  57.005  99.223  1.00  0.00
ATOM   2460  CD1 TRP   306      11.283  56.520 100.019  1.00  0.00
ATOM   2461  CD2 TRP   306      12.313  58.347  99.476  1.00  0.00
ATOM   2462  NE1 TRP   306      10.832  57.467 100.834  1.00  0.00
ATOM   2463  CE2 TRP   306      11.424  58.605 100.500  1.00  0.00
ATOM   2464  CE3 TRP   306      13.071  59.347  98.905  1.00  0.00
ATOM   2465  CZ2 TRP   306      11.279  59.897 100.958  1.00  0.00
ATOM   2466  CZ3 TRP   306      12.919  60.644  99.364  1.00  0.00
ATOM   2467  CH2 TRP   306      12.021  60.922 100.392  1.00  0.00
ATOM   2468  N   GLU   307       9.897  56.693  96.119  1.00  0.00
ATOM   2469  CA  GLU   307       9.235  57.645  95.212  1.00  0.00
ATOM   2470  C   GLU   307       8.444  58.678  96.025  1.00  0.00
ATOM   2471  O   GLU   307       7.750  58.333  96.978  1.00  0.00
ATOM   2472  CB  GLU   307       8.329  56.860  94.259  1.00  0.00
ATOM   2473  CG  GLU   307       7.670  57.756  93.202  1.00  0.00
ATOM   2474  CD  GLU   307       6.745  57.013  92.230  1.00  0.00
ATOM   2475  OE1 GLU   307       6.361  57.672  91.240  1.00  0.00
ATOM   2476  OE2 GLU   307       6.358  55.860  92.527  1.00  0.00
ATOM   2477  N   LEU   308       8.533  59.930  95.594  1.00  0.00
ATOM   2478  CA  LEU   308       7.809  61.038  96.244  1.00  0.00
ATOM   2479  C   LEU   308       6.794  61.610  95.268  1.00  0.00
ATOM   2480  O   LEU   308       7.107  61.989  94.141  1.00  0.00
ATOM   2481  CB  LEU   308       8.686  62.210  96.698  1.00  0.00
ATOM   2482  CG  LEU   308       9.740  61.851  97.742  1.00  0.00
ATOM   2483  CD1 LEU   308      10.889  61.100  97.073  1.00  0.00
ATOM   2484  CD2 LEU   308      10.245  63.123  98.423  1.00  0.00
ATOM   2485  N   ASP   309       5.566  61.559  95.746  1.00  0.00
ATOM   2486  CA  ASP   309       4.407  62.141  95.070  1.00  0.00
ATOM   2487  C   ASP   309       3.795  63.198  95.990  1.00  0.00
ATOM   2488  O   ASP   309       3.513  62.933  97.158  1.00  0.00
ATOM   2489  CB  ASP   309       3.399  61.033  94.768  1.00  0.00
ATOM   2490  CG  ASP   309       3.941  60.056  93.720  1.00  0.00
ATOM   2491  OD1 ASP   309       3.718  60.341  92.526  1.00  0.00
ATOM   2492  OD2 ASP   309       4.505  59.019  94.135  1.00  0.00
ATOM   2493  N   TYR   310       3.909  64.432  95.527  1.00  0.00
ATOM   2494  CA  TYR   310       3.237  65.576  96.169  1.00  0.00
ATOM   2495  C   TYR   310       1.868  65.813  95.521  1.00  0.00
ATOM   2496  O   TYR   310       1.535  65.194  94.510  1.00  0.00
ATOM   2497  CB  TYR   310       4.106  66.831  96.054  1.00  0.00
ATOM   2498  CG  TYR   310       5.434  66.647  96.786  1.00  0.00
ATOM   2499  CD1 TYR   310       6.581  66.323  96.076  1.00  0.00
ATOM   2500  CD2 TYR   310       5.469  66.726  98.170  1.00  0.00
ATOM   2501  CE1 TYR   310       7.774  66.112  96.752  1.00  0.00
ATOM   2502  CE2 TYR   310       6.653  66.487  98.856  1.00  0.00
ATOM   2503  CZ  TYR   310       7.811  66.208  98.138  1.00  0.00
ATOM   2504  OH  TYR   310       9.012  66.179  98.767  1.00  0.00
ATOM   2505  N   LEU   311       1.055  66.634  96.179  1.00  0.00
ATOM   2506  CA  LEU   311      -0.288  67.020  95.690  1.00  0.00
ATOM   2507  C   LEU   311      -1.236  65.848  95.449  1.00  0.00
ATOM   2508  O   LEU   311      -2.077  65.845  94.547  1.00  0.00
ATOM   2509  CB  LEU   311      -0.201  67.891  94.430  1.00  0.00
ATOM   2510  CG  LEU   311       0.624  69.163  94.599  1.00  0.00
ATOM   2511  CD1 LEU   311       0.234  70.132  93.492  1.00  0.00
ATOM   2512  CD2 LEU   311       0.369  69.818  95.941  1.00  0.00
ATOM   2513  N   LYS   312      -1.166  64.922  96.388  1.00  0.00
ATOM   2514  CA  LYS   312      -1.885  63.658  96.254  1.00  0.00
ATOM   2515  C   LYS   312      -2.412  63.222  97.619  1.00  0.00
ATOM   2516  O   LYS   312      -1.718  63.295  98.632  1.00  0.00
ATOM   2517  CB  LYS   312      -0.904  62.654  95.660  1.00  0.00
ATOM   2518  CG  LYS   312      -1.626  61.400  95.184  1.00  0.00
ATOM   2519  CD  LYS   312      -0.601  60.367  94.735  1.00  0.00
ATOM   2520  CE  LYS   312      -0.094  60.581  93.312  1.00  0.00
ATOM   2521  NZ  LYS   312       0.775  59.451  92.965  1.00  0.00
ATOM   2522  N   THR   313      -3.703  62.929  97.610  1.00  0.00
ATOM   2523  CA  THR   313      -4.391  62.403  98.797  1.00  0.00
ATOM   2524  C   THR   313      -4.874  60.966  98.535  1.00  0.00
ATOM   2525  O   THR   313      -5.250  60.654  97.403  1.00  0.00
ATOM   2526  CB  THR   313      -5.543  63.335  99.219  1.00  0.00
ATOM   2527  OG1 THR   313      -5.929  62.953 100.533  1.00  0.00
ATOM   2528  CG2 THR   313      -6.772  63.333  98.301  1.00  0.00
ATOM   2529  N   PRO   314      -4.690  60.065  99.501  1.00  0.00
ATOM   2530  CA  PRO   314      -5.419  58.785  99.522  1.00  0.00
ATOM   2531  C   PRO   314      -6.916  59.022  99.735  1.00  0.00
ATOM   2532  O   PRO   314      -7.327  59.697 100.677  1.00  0.00
ATOM   2533  CB  PRO   314      -4.783  57.975 100.652  1.00  0.00
ATOM   2534  CG  PRO   314      -4.062  59.030 101.488  1.00  0.00
ATOM   2535  CD  PRO   314      -3.579  60.052 100.464  1.00  0.00
ATOM   2536  N   LEU   315      -7.691  58.433  98.833  1.00  0.00
ATOM   2537  CA  LEU   315      -9.157  58.573  98.846  1.00  0.00
ATOM   2538  C   LEU   315      -9.845  57.351  99.473  1.00  0.00
ATOM   2539  O   LEU   315     -10.744  57.512 100.294  1.00  0.00
ATOM   2540  CB  LEU   315      -9.695  58.838  97.430  1.00  0.00
ATOM   2541  CG  LEU   315     -11.207  59.123  97.429  1.00  0.00
ATOM   2542  CD1 LEU   315     -11.527  60.467  98.090  1.00  0.00
ATOM   2543  CD2 LEU   315     -11.800  59.074  96.023  1.00  0.00
ATOM   2544  N   LYS   316      -9.354  56.159  99.139  1.00  0.00
ATOM   2545  CA  LYS   316      -9.923  54.864  99.564  1.00  0.00
ATOM   2546  C   LYS   316      -8.859  53.778  99.393  1.00  0.00
ATOM   2547  O   LYS   316      -8.133  53.747  98.398  1.00  0.00
ATOM   2548  CB  LYS   316     -11.118  54.437  98.695  1.00  0.00
ATOM   2549  CG  LYS   316     -12.357  55.326  98.848  1.00  0.00
ATOM   2550  CD  LYS   316     -13.560  54.849  98.031  1.00  0.00
ATOM   2551  CE  LYS   316     -13.408  55.091  96.528  1.00  0.00
ATOM   2552  NZ  LYS   316     -14.626  54.646  95.836  1.00  0.00
ATOM   2553  N   ILE   317      -8.801  52.904 100.386  1.00  0.00
ATOM   2554  CA  ILE   317      -7.979  51.679 100.336  1.00  0.00
ATOM   2555  C   ILE   317      -8.959  50.559  99.948  1.00  0.00
ATOM   2556  O   ILE   317     -10.049  50.455 100.506  1.00  0.00
ATOM   2557  CB  ILE   317      -7.292  51.442 101.691  1.00  0.00
ATOM   2558  CG1 ILE   317      -6.551  52.713 102.115  1.00  0.00
ATOM   2559  CG2 ILE   317      -6.271  50.301 101.581  1.00  0.00
ATOM   2560  CD1 ILE   317      -6.471  52.883 103.625  1.00  0.00
ATOM   2561  N   ASN   318      -8.513  49.772  98.974  1.00  0.00
ATOM   2562  CA  ASN   318      -9.333  48.982  98.024  1.00  0.00
ATOM   2563  C   ASN   318     -10.802  48.618  98.345  1.00  0.00
ATOM   2564  O   ASN   318     -11.056  47.821  99.245  1.00  0.00
ATOM   2565  CB  ASN   318      -8.552  47.724  97.648  1.00  0.00
ATOM   2566  CG  ASN   318      -9.427  46.881  96.729  1.00  0.00
ATOM   2567  OD1 ASN   318     -10.409  46.270  97.111  1.00  0.00
ATOM   2568  ND2 ASN   318      -9.343  47.113  95.466  1.00  0.00
ATOM   2569  N   ARG   319     -11.726  49.047  97.469  1.00  0.00
ATOM   2570  CA  ARG   319     -12.273  48.676  96.121  1.00  0.00
ATOM   2571  C   ARG   319     -12.213  47.507  95.076  1.00  0.00
ATOM   2572  O   ARG   319     -11.533  47.582  94.044  1.00  0.00
ATOM   2573  CB  ARG   319     -12.203  49.998  95.345  1.00  0.00
ATOM   2574  CG  ARG   319     -13.356  50.115  94.343  1.00  0.00
ATOM   2575  CD  ARG   319     -13.409  51.469  93.646  1.00  0.00
ATOM   2576  NE  ARG   319     -12.372  51.608  92.607  1.00  0.00
ATOM   2577  CZ  ARG   319     -12.195  52.703  91.859  1.00  0.00
ATOM   2578  NH1 ARG   319     -12.966  53.772  92.007  1.00  0.00
ATOM   2579  NH2 ARG   319     -11.220  52.782  90.965  1.00  0.00
ATOM   2580  N   ASP   320     -13.281  46.704  95.069  1.00  0.00
ATOM   2581  CA  ASP   320     -13.606  45.799  93.936  1.00  0.00
ATOM   2582  C   ASP   320     -14.014  46.593  92.672  1.00  0.00
ATOM   2583  O   ASP   320     -14.985  47.346  92.711  1.00  0.00
ATOM   2584  CB  ASP   320     -14.729  44.849  94.389  1.00  0.00
ATOM   2585  CG  ASP   320     -15.460  44.128  93.248  1.00  0.00
ATOM   2586  OD1 ASP   320     -14.941  43.084  92.802  1.00  0.00
ATOM   2587  OD2 ASP   320     -16.510  44.665  92.833  1.00  0.00
ATOM   2588  N   ASP   321     -13.282  46.412  91.573  1.00  0.00
ATOM   2589  CA  ASP   321     -13.668  46.979  90.261  1.00  0.00
ATOM   2590  C   ASP   321     -13.128  46.133  89.099  1.00  0.00
ATOM   2591  O   ASP   321     -12.112  45.447  89.226  1.00  0.00
ATOM   2592  CB  ASP   321     -13.270  48.460  90.119  1.00  0.00
ATOM   2593  CG  ASP   321     -11.773  48.746  89.977  1.00  0.00
ATOM   2594  OD1 ASP   321     -10.975  47.792  90.101  1.00  0.00
ATOM   2595  OD2 ASP   321     -11.460  49.926  89.713  1.00  0.00
ATOM   2596  N   PHE   322     -13.816  46.245  87.965  1.00  0.00
ATOM   2597  CA  PHE   322     -13.597  45.393  86.779  1.00  0.00
ATOM   2598  C   PHE   322     -13.726  43.913  87.194  1.00  0.00
ATOM   2599  O   PHE   322     -14.720  43.590  87.843  1.00  0.00
ATOM   2600  CB  PHE   322     -12.294  45.797  86.063  1.00  0.00
ATOM   2601  CG  PHE   322     -12.370  47.254  85.597  1.00  0.00
ATOM   2602  CD1 PHE   322     -11.791  48.264  86.353  1.00  0.00
ATOM   2603  CD2 PHE   322     -13.120  47.571  84.474  1.00  0.00
ATOM   2604  CE1 PHE   322     -11.956  49.594  85.982  1.00  0.00
ATOM   2605  CE2 PHE   322     -13.294  48.900  84.103  1.00  0.00
ATOM   2606  CZ  PHE   322     -12.711  49.913  84.856  1.00  0.00
ATOM   2607  N   GLY   323     -12.635  43.139  87.130  1.00  0.00
ATOM   2608  CA  GLY   323     -12.688  41.709  87.509  1.00  0.00
ATOM   2609  C   GLY   323     -11.701  41.370  88.634  1.00  0.00
ATOM   2610  O   GLY   323     -11.342  40.210  88.821  1.00  0.00
ATOM   2611  N   ALA   324     -11.337  42.396  89.403  1.00  0.00
ATOM   2612  CA  ALA   324     -10.190  42.348  90.322  1.00  0.00
ATOM   2613  C   ALA   324     -10.369  43.303  91.515  1.00  0.00
ATOM   2614  O   ALA   324     -11.400  43.957  91.694  1.00  0.00
ATOM   2615  CB  ALA   324      -8.945  42.715  89.498  1.00  0.00
ATOM   2616  N   ILE   325      -9.298  43.370  92.296  1.00  0.00
ATOM   2617  CA  ILE   325      -9.156  44.209  93.490  1.00  0.00
ATOM   2618  C   ILE   325      -7.961  45.173  93.281  1.00  0.00
ATOM   2619  O   ILE   325      -6.886  44.735  92.888  1.00  0.00
ATOM   2620  CB  ILE   325      -9.031  43.209  94.666  1.00  0.00
ATOM   2621  CG1 ILE   325      -9.343  43.920  95.972  1.00  0.00
ATOM   2622  CG2 ILE   325      -7.670  42.499  94.766  1.00  0.00
ATOM   2623  CD1 ILE   325      -9.672  43.092  97.217  1.00  0.00
ATOM   2624  N   ASN   326      -8.252  46.471  93.244  1.00  0.00
ATOM   2625  CA  ASN   326      -7.264  47.573  93.297  1.00  0.00
ATOM   2626  C   ASN   326      -6.998  48.213  94.687  1.00  0.00
ATOM   2627  O   ASN   326      -7.624  49.203  95.076  1.00  0.00
ATOM   2628  CB  ASN   326      -7.779  48.746  92.471  1.00  0.00
ATOM   2629  CG  ASN   326      -7.843  48.634  90.968  1.00  0.00
ATOM   2630  OD1 ASN   326      -7.067  47.985  90.287  1.00  0.00
ATOM   2631  ND2 ASN   326      -8.723  49.454  90.462  1.00  0.00
ATOM   2632  N   SER   327      -5.980  47.780  95.421  1.00  0.00
ATOM   2633  CA  SER   327      -4.883  48.730  95.701  1.00  0.00
ATOM   2634  C   SER   327      -5.288  49.976  96.535  1.00  0.00
ATOM   2635  O   SER   327      -5.942  49.814  97.562  1.00  0.00
ATOM   2636  CB  SER   327      -4.345  49.059  94.308  1.00  0.00
ATOM   2637  OG  SER   327      -4.994  50.127  93.608  1.00  0.00
ATOM   2638  N   LEU   328      -4.730  51.155  96.233  1.00  0.00
ATOM   2639  CA  LEU   328      -5.160  52.444  96.812  1.00  0.00
ATOM   2640  C   LEU   328      -5.597  53.392  95.687  1.00  0.00
ATOM   2641  O   LEU   328      -5.013  53.390  94.601  1.00  0.00
ATOM   2642  CB  LEU   328      -3.983  53.062  97.580  1.00  0.00
ATOM   2643  CG  LEU   328      -4.220  54.419  98.258  1.00  0.00
ATOM   2644  CD1 LEU   328      -5.284  54.350  99.347  1.00  0.00
ATOM   2645  CD2 LEU   328      -2.916  54.895  98.891  1.00  0.00
ATOM   2646  N   SER   329      -6.672  54.122  95.962  1.00  0.00
ATOM   2647  CA  SER   329      -7.129  55.219  95.094  1.00  0.00
ATOM   2648  C   SER   329      -6.567  56.540  95.633  1.00  0.00
ATOM   2649  O   SER   329      -6.563  56.815  96.836  1.00  0.00
ATOM   2650  CB  SER   329      -8.658  55.273  95.023  1.00  0.00
ATOM   2651  OG  SER   329      -9.214  55.606  96.296  1.00  0.00
ATOM   2652  N   LEU   330      -5.938  57.246  94.709  1.00  0.00
ATOM   2653  CA  LEU   330      -5.273  58.530  94.961  1.00  0.00
ATOM   2654  C   LEU   330      -5.938  59.625  94.125  1.00  0.00
ATOM   2655  O   LEU   330      -6.400  59.377  93.011  1.00  0.00
ATOM   2656  CB  LEU   330      -3.784  58.377  94.614  1.00  0.00
ATOM   2657  CG  LEU   330      -3.064  57.391  95.549  1.00  0.00
ATOM   2658  CD1 LEU   330      -1.628  57.119  95.108  1.00  0.00
ATOM   2659  CD2 LEU   330      -3.010  57.947  96.970  1.00  0.00
ATOM   2660  N   CYS   331      -6.075  60.781  94.756  1.00  0.00
ATOM   2661  CA  CYS   331      -6.667  61.975  94.137  1.00  0.00
ATOM   2662  C   CYS   331      -5.616  63.085  94.075  1.00  0.00
ATOM   2663  O   CYS   331      -4.865  63.302  95.030  1.00  0.00
ATOM   2664  CB  CYS   331      -7.881  62.416  94.962  1.00  0.00
ATOM   2665  SG  CYS   331      -8.705  63.939  94.364  1.00  0.00
ATOM   2666  N   ASN   332      -5.528  63.674  92.888  1.00  0.00
ATOM   2667  CA  ASN   332      -4.704  64.871  92.659  1.00  0.00
ATOM   2668  C   ASN   332      -5.398  66.100  93.222  1.00  0.00
ATOM   2669  O   ASN   332      -6.624  66.238  93.186  1.00  0.00
ATOM   2670  CB  ASN   332      -4.434  65.127  91.177  1.00  0.00
ATOM   2671  CG  ASN   332      -3.507  64.076  90.572  1.00  0.00
ATOM   2672  OD1 ASN   332      -3.834  63.448  89.579  1.00  0.00
ATOM   2673  ND2 ASN   332      -2.358  63.863  91.182  1.00  0.00
ATOM   2674  N   ASN   333      -4.540  66.961  93.729  1.00  0.00
ATOM   2675  CA  ASN   333      -4.980  68.199  94.366  1.00  0.00
ATOM   2676  C   ASN   333      -4.184  69.405  93.854  1.00  0.00
ATOM   2677  O   ASN   333      -3.074  69.271  93.341  1.00  0.00
ATOM   2678  CB  ASN   333      -4.716  68.045  95.853  1.00  0.00
ATOM   2679  CG  ASN   333      -5.104  66.733  96.541  1.00  0.00
ATOM   2680  OD1 ASN   333      -6.256  66.456  96.839  1.00  0.00
ATOM   2681  ND2 ASN   333      -4.096  66.025  97.006  1.00  0.00
ATOM   2682  N   ARG   334      -4.773  70.574  94.058  1.00  0.00
ATOM   2683  CA  ARG   334      -4.109  71.868  93.831  1.00  0.00
ATOM   2684  C   ARG   334      -4.027  72.650  95.150  1.00  0.00
ATOM   2685  O   ARG   334      -4.741  72.359  96.112  1.00  0.00
ATOM   2686  CB  ARG   334      -4.863  72.684  92.772  1.00  0.00
ATOM   2687  CG  ARG   334      -6.252  73.137  93.226  1.00  0.00
ATOM   2688  CD  ARG   334      -6.834  74.120  92.219  1.00  0.00
ATOM   2689  NE  ARG   334      -8.100  74.625  92.766  1.00  0.00
ATOM   2690  CZ  ARG   334      -8.896  75.535  92.202  1.00  0.00
ATOM   2691  NH1 ARG   334      -8.600  76.085  91.033  1.00  0.00
ATOM   2692  NH2 ARG   334      -9.979  75.962  92.834  1.00  0.00
ATOM   2693  N   LEU   335      -3.081  73.577  95.192  1.00  0.00
ATOM   2694  CA  LEU   335      -2.950  74.501  96.333  1.00  0.00
ATOM   2695  C   LEU   335      -3.736  75.795  96.104  1.00  0.00
ATOM   2696  O   LEU   335      -3.696  76.387  95.026  1.00  0.00
ATOM   2697  CB  LEU   335      -1.459  74.776  96.593  1.00  0.00
ATOM   2698  CG  LEU   335      -0.662  73.765  97.447  1.00  0.00
ATOM   2699  CD1 LEU   335      -0.928  73.813  98.941  1.00  0.00
ATOM   2700  CD2 LEU   335      -1.090  72.350  97.163  1.00  0.00
ATOM   2701  N   ASN   336      -4.527  76.133  97.118  1.00  0.00
ATOM   2702  CA  ASN   336      -5.294  77.393  97.158  1.00  0.00
ATOM   2703  C   ASN   336      -5.174  78.078  98.531  1.00  0.00
ATOM   2704  O   ASN   336      -4.644  77.521  99.480  1.00  0.00
ATOM   2705  CB  ASN   336      -6.772  77.215  96.787  1.00  0.00
ATOM   2706  CG  ASN   336      -7.033  76.467  95.478  1.00  0.00
ATOM   2707  OD1 ASN   336      -7.534  75.355  95.464  1.00  0.00
ATOM   2708  ND2 ASN   336      -6.863  77.139  94.364  1.00  0.00
ATOM   2709  N   GLU   337      -5.589  79.337  98.529  1.00  0.00
ATOM   2710  CA  GLU   337      -5.433  80.435  99.505  1.00  0.00
ATOM   2711  C   GLU   337      -6.206  81.665  98.964  1.00  0.00
ATOM   2712  O   GLU   337      -7.422  81.533  98.985  1.00  0.00
ATOM   2713  CB  GLU   337      -3.977  80.731  99.882  1.00  0.00
ATOM   2714  CG  GLU   337      -2.905  80.584  98.788  1.00  0.00
ATOM   2715  CD  GLU   337      -3.081  80.762  97.261  1.00  0.00
ATOM   2716  OE1 GLU   337      -4.137  80.459  96.665  1.00  0.00
ATOM   2717  OE2 GLU   337      -2.123  81.305  96.687  1.00  0.00
ATOM   2718  N   ASP   338      -5.747  82.749  98.303  1.00  0.00
ATOM   2719  CA  ASP   338      -4.435  83.233  97.788  1.00  0.00
ATOM   2720  C   ASP   338      -3.392  83.828  98.756  1.00  0.00
ATOM   2721  O   ASP   338      -2.198  83.634  98.561  1.00  0.00
ATOM   2722  CB  ASP   338      -4.608  84.069  96.507  1.00  0.00
ATOM   2723  CG  ASP   338      -3.339  84.581  95.792  1.00  0.00
ATOM   2724  OD1 ASP   338      -3.500  85.599  95.088  1.00  0.00
ATOM   2725  OD2 ASP   338      -2.261  83.966  95.929  1.00  0.00
ATOM   2726  N   ASN   339      -3.860  84.126  99.952  1.00  0.00
ATOM   2727  CA  ASN   339      -3.110  84.895 100.952  1.00  0.00
ATOM   2728  C   ASN   339      -1.997  84.124 101.695  1.00  0.00
ATOM   2729  O   ASN   339      -0.816  84.363 101.464  1.00  0.00
ATOM   2730  CB  ASN   339      -4.230  85.421 101.839  1.00  0.00
ATOM   2731  CG  ASN   339      -3.831  86.502 102.829  1.00  0.00
ATOM   2732  OD1 ASN   339      -2.744  87.057 102.847  1.00  0.00
ATOM   2733  ND2 ASN   339      -4.778  86.779 103.689  1.00  0.00
ATOM   2734  N   SER   340      -2.386  83.146 102.517  1.00  0.00
ATOM   2735  CA  SER   340      -1.455  82.373 103.371  1.00  0.00
ATOM   2736  C   SER   340      -0.482  81.444 102.633  1.00  0.00
ATOM   2737  O   SER   340       0.381  80.840 103.265  1.00  0.00
ATOM   2738  CB  SER   340      -2.225  81.543 104.406  1.00  0.00
ATOM   2739  OG  SER   340      -3.078  80.580 103.773  1.00  0.00
ATOM   2740  N   LEU   341      -0.775  81.185 101.358  1.00  0.00
ATOM   2741  CA  LEU   341      -0.060  80.197 100.535  1.00  0.00
ATOM   2742  C   LEU   341      -0.103  78.809 101.202  1.00  0.00
ATOM   2743  O   LEU   341       0.930  78.186 101.363  1.00  0.00
ATOM   2744  CB  LEU   341       1.379  80.629 100.186  1.00  0.00
ATOM   2745  CG  LEU   341       1.548  81.987  99.493  1.00  0.00
ATOM   2746  CD1 LEU   341       3.036  82.335  99.495  1.00  0.00
ATOM   2747  CD2 LEU   341       1.043  81.995  98.048  1.00  0.00
ATOM   2748  N   GLN   342      -1.299  78.387 101.644  1.00  0.00
ATOM   2749  CA  GLN   342      -2.103  77.316 100.996  1.00  0.00
ATOM   2750  C   GLN   342      -2.515  76.032 101.756  1.00  0.00
ATOM   2751  O   GLN   342      -1.709  75.410 102.446  1.00  0.00
ATOM   2752  CB  GLN   342      -1.475  76.854  99.679  1.00  0.00
ATOM   2753  CG  GLN   342      -1.707  77.715  98.445  1.00  0.00
ATOM   2754  CD  GLN   342      -0.448  78.037  97.640  1.00  0.00
ATOM   2755  OE1 GLN   342       0.354  77.184  97.298  1.00  0.00
ATOM   2756  NE2 GLN   342      -0.320  79.265  97.191  1.00  0.00
ATOM   2757  N   PRO   343      -3.827  75.755 101.770  1.00  0.00
ATOM   2758  CA  PRO   343      -4.340  74.374 101.858  1.00  0.00
ATOM   2759  C   PRO   343      -4.459  73.683 100.489  1.00  0.00
ATOM   2760  O   PRO   343      -4.372  74.282  99.415  1.00  0.00
ATOM   2761  CB  PRO   343      -5.739  74.448 102.477  1.00  0.00
ATOM   2762  CG  PRO   343      -5.901  75.873 102.995  1.00  0.00
ATOM   2763  CD  PRO   343      -4.821  76.704 102.301  1.00  0.00
ATOM   2764  N   LEU   344      -4.780  72.405 100.614  1.00  0.00
ATOM   2765  CA  LEU   344      -5.014  71.466  99.520  1.00  0.00
ATOM   2766  C   LEU   344      -6.494  71.339  99.130  1.00  0.00
ATOM   2767  O   LEU   344      -7.351  71.157  99.994  1.00  0.00
ATOM   2768  CB  LEU   344      -4.568  70.146 100.119  1.00  0.00
ATOM   2769  CG  LEU   344      -4.364  69.154  99.004  1.00  0.00
ATOM   2770  CD1 LEU   344      -3.095  69.557  98.249  1.00  0.00
ATOM   2771  CD2 LEU   344      -4.413  67.753  99.599  1.00  0.00
ATOM   2772  N   LYS   345      -6.734  71.284  97.823  1.00  0.00
ATOM   2773  CA  LYS   345      -8.089  71.136  97.262  1.00  0.00
ATOM   2774  C   LYS   345      -8.105  70.034  96.210  1.00  0.00
ATOM   2775  O   LYS   345      -7.314  70.045  95.266  1.00  0.00
ATOM   2776  CB  LYS   345      -8.624  72.431  96.633  1.00  0.00
ATOM   2777  CG  LYS   345      -9.042  73.484  97.665  1.00  0.00
ATOM   2778  CD  LYS   345      -7.824  74.152  98.296  1.00  0.00
ATOM   2779  CE  LYS   345      -8.193  75.157  99.377  1.00  0.00
ATOM   2780  NZ  LYS   345      -6.953  75.828  99.771  1.00  0.00
ATOM   2781  N   ASP   346      -8.976  69.066  96.465  1.00  0.00
ATOM   2782  CA  ASP   346      -9.229  67.937  95.554  1.00  0.00
ATOM   2783  C   ASP   346      -9.628  68.418  94.152  1.00  0.00
ATOM   2784  O   ASP   346     -10.513  69.255  93.994  1.00  0.00
ATOM   2785  CB  ASP   346     -10.315  67.017  96.140  1.00  0.00
ATOM   2786  CG  ASP   346     -11.686  67.631  96.490  1.00  0.00
ATOM   2787  OD1 ASP   346     -11.879  68.853  96.314  1.00  0.00
ATOM   2788  OD2 ASP   346     -12.496  66.860  97.043  1.00  0.00
ATOM   2789  N   VAL   347      -9.020  67.795  93.151  1.00  0.00
ATOM   2790  CA  VAL   347      -9.365  68.092  91.745  1.00  0.00
ATOM   2791  C   VAL   347     -10.599  67.273  91.320  1.00  0.00
ATOM   2792  O   VAL   347     -11.309  67.712  90.420  1.00  0.00
ATOM   2793  CB  VAL   347      -8.168  67.913  90.782  1.00  0.00
ATOM   2794  CG1 VAL   347      -8.532  68.209  89.321  1.00  0.00
ATOM   2795  CG2 VAL   347      -7.028  68.872  91.141  1.00  0.00
ATOM   2796  N   ASN   348     -10.815  66.129  91.991  1.00  0.00
ATOM   2797  CA  ASN   348     -11.816  65.076  91.687  1.00  0.00
ATOM   2798  C   ASN   348     -11.225  63.945  90.817  1.00  0.00
ATOM   2799  O   ASN   348     -11.810  62.871  90.712  1.00  0.00
ATOM   2800  CB  ASN   348     -13.132  65.668  91.141  1.00  0.00
ATOM   2801  CG  ASN   348     -14.258  64.731  90.712  1.00  0.00
ATOM   2802  OD1 ASN   348     -14.523  63.682  91.278  1.00  0.00
ATOM   2803  ND2 ASN   348     -15.027  65.208  89.758  1.00  0.00
ATOM   2804  N   ASN   349      -9.998  64.137  90.324  1.00  0.00
ATOM   2805  CA  ASN   349      -9.269  63.099  89.567  1.00  0.00
ATOM   2806  C   ASN   349      -8.935  61.902  90.463  1.00  0.00
ATOM   2807  O   ASN   349      -8.473  62.076  91.592  1.00  0.00
ATOM   2808  CB  ASN   349      -7.965  63.652  88.987  1.00  0.00
ATOM   2809  CG  ASN   349      -8.198  64.658  87.859  1.00  0.00
ATOM   2810  OD1 ASN   349      -9.070  64.534  87.012  1.00  0.00
ATOM   2811  ND2 ASN   349      -7.362  65.669  87.828  1.00  0.00
ATOM   2812  N   ILE   350      -9.117  60.720  89.886  1.00  0.00
ATOM   2813  CA  ILE   350      -8.841  59.460  90.586  1.00  0.00
ATOM   2814  C   ILE   350      -7.873  58.571  89.795  1.00  0.00
ATOM   2815  O   ILE   350      -7.950  58.450  88.574  1.00  0.00
ATOM   2816  CB  ILE   350     -10.166  58.770  90.982  1.00  0.00
ATOM   2817  CG1 ILE   350      -9.948  57.818  92.162  1.00  0.00
ATOM   2818  CG2 ILE   350     -10.874  58.039  89.831  1.00  0.00
ATOM   2819  CD1 ILE   350      -9.521  58.578  93.421  1.00  0.00
ATOM   2820  N   MET   351      -6.930  58.030  90.547  1.00  0.00
ATOM   2821  CA  MET   351      -5.902  57.104  90.052  1.00  0.00
ATOM   2822  C   MET   351      -5.858  55.927  91.027  1.00  0.00
ATOM   2823  O   MET   351      -5.982  56.117  92.237  1.00  0.00
ATOM   2824  CB  MET   351      -4.543  57.812  90.075  1.00  0.00
ATOM   2825  CG  MET   351      -4.443  59.030  89.149  1.00  0.00
ATOM   2826  SD  MET   351      -4.524  58.619  87.367  1.00  0.00
ATOM   2827  CE  MET   351      -2.955  57.803  87.152  1.00  0.00
ATOM   2828  N   THR   352      -5.665  54.731  90.494  1.00  0.00
ATOM   2829  CA  THR   352      -5.512  53.543  91.350  1.00  0.00
ATOM   2830  C   THR   352      -4.110  52.968  91.115  1.00  0.00
ATOM   2831  O   THR   352      -3.586  53.023  90.004  1.00  0.00
ATOM   2832  CB  THR   352      -6.656  52.543  91.108  1.00  0.00
ATOM   2833  OG1 THR   352      -6.826  51.772  92.299  1.00  0.00
ATOM   2834  CG2 THR   352      -6.482  51.659  89.865  1.00  0.00
ATOM   2835  N   TYR   353      -3.488  52.544  92.203  1.00  0.00
ATOM   2836  CA  TYR   353      -2.106  52.037  92.184  1.00  0.00
ATOM   2837  C   TYR   353      -2.057  50.879  93.156  1.00  0.00
ATOM   2838  O   TYR   353      -2.414  51.125  94.313  1.00  0.00
ATOM   2839  CB  TYR   353      -1.167  53.072  92.791  1.00  0.00
ATOM   2840  CG  TYR   353      -1.147  54.379  92.040  1.00  0.00
ATOM   2841  CD1 TYR   353      -2.021  55.387  92.403  1.00  0.00
ATOM   2842  CD2 TYR   353      -0.173  54.560  91.078  1.00  0.00
ATOM   2843  CE1 TYR   353      -1.917  56.615  91.773  1.00  0.00
ATOM   2844  CE2 TYR   353      -0.074  55.786  90.446  1.00  0.00
ATOM   2845  CZ  TYR   353      -0.950  56.806  90.797  1.00  0.00
ATOM   2846  OH  TYR   353      -0.806  58.033  90.244  1.00  0.00
ATOM   2847  N   LYS   354      -1.577  49.726  92.679  1.00  0.00
ATOM   2848  CA  LYS   354      -1.467  48.474  93.459  1.00  0.00
ATOM   2849  C   LYS   354      -0.689  48.690  94.766  1.00  0.00
ATOM   2850  O   LYS   354       0.525  48.550  94.765  1.00  0.00
ATOM   2851  CB  LYS   354      -0.893  47.341  92.591  1.00  0.00
ATOM   2852  CG  LYS   354      -1.752  46.995  91.365  1.00  0.00
ATOM   2853  CD  LYS   354      -3.076  46.310  91.717  1.00  0.00
ATOM   2854  CE  LYS   354      -3.879  46.021  90.448  1.00  0.00
ATOM   2855  NZ  LYS   354      -5.096  45.263  90.764  1.00  0.00
ATOM   2856  N   VAL   355      -1.391  49.196  95.790  1.00  0.00
ATOM   2857  CA  VAL   355      -0.820  49.576  97.098  1.00  0.00
ATOM   2858  C   VAL   355      -0.375  48.278  97.760  1.00  0.00
ATOM   2859  O   VAL   355      -1.017  47.246  97.551  1.00  0.00
ATOM   2860  CB  VAL   355      -1.806  50.365  97.996  1.00  0.00
ATOM   2861  CG1 VAL   355      -2.871  49.532  98.728  1.00  0.00
ATOM   2862  CG2 VAL   355      -1.037  51.218  99.008  1.00  0.00
ATOM   2863  N   ASP   356       0.531  48.381  98.719  1.00  0.00
ATOM   2864  CA  ASP   356       1.007  47.113  99.262  1.00  0.00
ATOM   2865  C   ASP   356       0.437  46.601 100.589  1.00  0.00
ATOM   2866  O   ASP   356      -0.315  45.650 100.445  1.00  0.00
ATOM   2867  CB  ASP   356       2.334  46.604  98.698  1.00  0.00
ATOM   2868  CG  ASP   356       2.229  46.302  97.190  1.00  0.00
ATOM   2869  OD1 ASP   356       2.549  45.156  96.808  1.00  0.00
ATOM   2870  OD2 ASP   356       2.087  47.259  96.411  1.00  0.00
ATOM   2871  N   LEU   357       0.531  47.041 101.848  1.00  0.00
ATOM   2872  CA  LEU   357       1.144  48.045 102.742  1.00  0.00
ATOM   2873  C   LEU   357       0.927  49.541 102.503  1.00  0.00
ATOM   2874  O   LEU   357       1.326  50.113 101.490  1.00  0.00
ATOM   2875  CB  LEU   357       2.553  47.660 103.224  1.00  0.00
ATOM   2876  CG  LEU   357       2.804  48.026 104.703  1.00  0.00
ATOM   2877  CD1 LEU   357       2.101  47.050 105.648  1.00  0.00
ATOM   2878  CD2 LEU   357       4.289  48.042 105.067  1.00  0.00
ATOM   2879  N   LEU   358       0.042  50.047 103.359  1.00  0.00
ATOM   2880  CA  LEU   358      -0.230  51.483 103.496  1.00  0.00
ATOM   2881  C   LEU   358      -0.022  51.934 104.945  1.00  0.00
ATOM   2882  O   LEU   358      -0.831  51.673 105.835  1.00  0.00
ATOM   2883  CB  LEU   358      -1.647  51.859 103.046  1.00  0.00
ATOM   2884  CG  LEU   358      -1.760  53.388 102.994  1.00  0.00
ATOM   2885  CD1 LEU   358      -0.972  53.933 101.808  1.00  0.00
ATOM   2886  CD2 LEU   358      -3.204  53.861 102.930  1.00  0.00
ATOM   2887  N   ILE   359       1.150  52.503 105.175  1.00  0.00
ATOM   2888  CA  ILE   359       1.440  53.152 106.456  1.00  0.00
ATOM   2889  C   ILE   359       1.136  54.643 106.297  1.00  0.00
ATOM   2890  O   ILE   359       1.670  55.402 105.499  1.00  0.00
ATOM   2891  CB  ILE   359       2.887  52.901 106.903  1.00  0.00
ATOM   2892  CG1 ILE   359       3.296  51.418 106.860  1.00  0.00
ATOM   2893  CG2 ILE   359       3.173  53.511 108.275  1.00  0.00
ATOM   2894  CD1 ILE   359       2.482  50.455 107.735  1.00  0.00
ATOM   2895  N   THR   360       0.443  55.074 107.312  1.00  0.00
ATOM   2896  CA  THR   360      -0.129  56.420 107.393  1.00  0.00
ATOM   2897  C   THR   360       0.612  57.169 108.496  1.00  0.00
ATOM   2898  O   THR   360       0.616  56.767 109.663  1.00  0.00
ATOM   2899  CB  THR   360      -1.601  56.241 107.724  1.00  0.00
ATOM   2900  OG1 THR   360      -1.638  55.257 108.759  1.00  0.00
ATOM   2901  CG2 THR   360      -2.429  55.740 106.540  1.00  0.00
ATOM   2902  N   SER   361       1.490  58.025 108.004  1.00  0.00
ATOM   2903  CA  SER   361       2.320  58.902 108.838  1.00  0.00
ATOM   2904  C   SER   361       1.734  60.316 108.768  1.00  0.00
ATOM   2905  O   SER   361       2.419  61.286 108.445  1.00  0.00
ATOM   2906  CB  SER   361       3.748  58.895 108.287  1.00  0.00
ATOM   2907  OG  SER   361       4.634  59.166 109.374  1.00  0.00
ATOM   2908  N   LEU   362       0.523  60.432 109.308  1.00  0.00
ATOM   2909  CA  LEU   362      -0.170  61.736 109.305  1.00  0.00
ATOM   2910  C   LEU   362      -0.259  62.341 110.715  1.00  0.00
ATOM   2911  O   LEU   362      -1.087  63.185 111.051  1.00  0.00
ATOM   2912  CB  LEU   362      -1.528  61.652 108.593  1.00  0.00
ATOM   2913  CG  LEU   362      -2.159  63.038 108.368  1.00  0.00
ATOM   2914  CD1 LEU   362      -1.296  63.942 107.480  1.00  0.00
ATOM   2915  CD2 LEU   362      -3.569  62.908 107.798  1.00  0.00
ATOM   2916  N   GLY   363       0.653  61.843 111.546  1.00  0.00
ATOM   2917  CA  GLY   363       0.906  62.471 112.831  1.00  0.00
ATOM   2918  C   GLY   363       0.443  61.578 113.961  1.00  0.00
ATOM   2919  O   GLY   363      -0.304  60.600 113.851  1.00  0.00
ATOM   2920  N   TYR   364       1.259  61.798 114.958  1.00  0.00
ATOM   2921  CA  TYR   364       0.973  61.344 116.291  1.00  0.00
ATOM   2922  C   TYR   364      -0.330  61.979 116.845  1.00  0.00
ATOM   2923  O   TYR   364      -0.451  63.198 116.784  1.00  0.00
ATOM   2924  CB  TYR   364       2.257  61.557 117.125  1.00  0.00
ATOM   2925  CG  TYR   364       3.373  60.532 116.847  1.00  0.00
ATOM   2926  CD1 TYR   364       3.332  59.228 117.337  1.00  0.00
ATOM   2927  CD2 TYR   364       4.503  60.935 116.157  1.00  0.00
ATOM   2928  CE1 TYR   364       4.322  58.304 117.068  1.00  0.00
ATOM   2929  CE2 TYR   364       5.522  60.022 115.908  1.00  0.00
ATOM   2930  CZ  TYR   364       5.423  58.703 116.335  1.00  0.00
ATOM   2931  OH  TYR   364       6.355  57.781 115.995  1.00  0.00
ATOM   2932  N   ALA   365      -1.353  61.187 117.198  1.00  0.00
ATOM   2933  CA  ALA   365      -2.594  61.769 117.758  1.00  0.00
ATOM   2934  C   ALA   365      -2.563  61.740 119.291  1.00  0.00
ATOM   2935  O   ALA   365      -1.914  60.886 119.895  1.00  0.00
ATOM   2936  CB  ALA   365      -3.843  61.058 117.247  1.00  0.00
ATOM   2937  N   GLY   366      -3.284  62.659 119.933  1.00 99.99
ATOM   2938  CA  GLY   366      -3.188  62.793 121.415  1.00 99.99
ATOM   2939  C   GLY   366      -4.494  62.529 122.199  1.00 99.99
ATOM   2940  O   GLY   366      -4.705  63.124 123.249  1.00 99.99
ATOM   2941  N   VAL   367      -5.463  61.976 121.461  1.00 99.99
ATOM   2942  CA  VAL   367      -6.653  61.189 121.882  1.00 99.99
ATOM   2943  C   VAL   367      -6.311  59.706 122.133  1.00 99.99
ATOM   2944  O   VAL   367      -7.024  59.086 122.913  1.00 99.99
ATOM   2945  CB  VAL   367      -7.844  61.245 120.872  1.00 99.99
ATOM   2946  CG1 VAL   367      -7.790  60.460 119.550  1.00 99.99
ATOM   2947  CG2 VAL   367      -9.193  60.984 121.532  1.00 99.99
ATOM   2948  N   PRO   368      -5.348  59.106 121.409  1.00 99.99
ATOM   2949  CA  PRO   368      -5.052  57.673 121.434  1.00 99.99
ATOM   2950  C   PRO   368      -3.711  57.330 122.131  1.00 99.99
ATOM   2951  O   PRO   368      -3.536  56.165 122.475  1.00 99.99
ATOM   2952  CB  PRO   368      -5.185  57.284 119.969  1.00 99.99
ATOM   2953  CG  PRO   368      -4.612  58.494 119.262  1.00 99.99
ATOM   2954  CD  PRO   368      -4.650  59.633 120.242  1.00 99.99
ATOM   2955  N   MET   369      -2.930  58.363 122.536  1.00  0.00
ATOM   2956  CA  MET   369      -2.305  58.505 123.899  1.00  0.00
ATOM   2957  C   MET   369      -3.243  59.087 124.968  1.00  0.00
ATOM   2958  O   MET   369      -2.849  59.348 126.113  1.00  0.00
ATOM   2959  CB  MET   369      -1.178  59.519 124.044  1.00  0.00
ATOM   2960  CG  MET   369      -0.189  59.144 125.165  1.00  0.00
ATOM   2961  SD  MET   369       1.490  59.713 124.766  1.00  0.00
ATOM   2962  CE  MET   369       2.589  58.658 125.634  1.00  0.00
ATOM   2963  N   PRO   370      -4.529  58.896 124.719  1.00  0.00
ATOM   2964  CA  PRO   370      -5.518  59.503 125.565  1.00  0.00
ATOM   2965  C   PRO   370      -5.638  60.920 126.100  1.00  0.00
ATOM   2966  O   PRO   370      -4.816  61.503 126.805  1.00  0.00
ATOM   2967  CB  PRO   370      -5.642  58.409 126.634  1.00  0.00
ATOM   2968  CG  PRO   370      -5.237  57.085 126.013  1.00  0.00
ATOM   2969  CD  PRO   370      -5.113  57.559 124.597  1.00  0.00
ATOM   2970  N   GLU   371      -6.947  61.090 126.136  1.00  0.00
ATOM   2971  CA  GLU   371      -7.741  61.139 127.381  1.00  0.00
ATOM   2972  C   GLU   371      -7.234  60.246 128.533  1.00  0.00
ATOM   2973  O   GLU   371      -7.466  59.036 128.616  1.00  0.00
ATOM   2974  CB  GLU   371      -9.218  60.805 127.099  1.00  0.00
ATOM   2975  CG  GLU   371      -9.532  59.399 126.542  1.00  0.00
ATOM   2976  CD  GLU   371      -9.482  59.253 125.018  1.00  0.00
ATOM   2977  OE1 GLU   371     -10.031  58.245 124.524  1.00  0.00
ATOM   2978  OE2 GLU   371      -8.920  60.166 124.378  1.00  0.00
ATOM   2979  N   PHE   372      -6.518  60.873 129.445  1.00  0.00
ATOM   2980  CA  PHE   372      -6.228  60.202 130.720  1.00  0.00
ATOM   2981  C   PHE   372      -7.488  60.339 131.569  1.00  0.00
ATOM   2982  O   PHE   372      -8.038  61.437 131.695  1.00  0.00
ATOM   2983  CB  PHE   372      -5.056  60.849 131.454  1.00  0.00
ATOM   2984  CG  PHE   372      -3.769  60.696 130.653  1.00  0.00
ATOM   2985  CD1 PHE   372      -3.396  61.703 129.783  1.00  0.00
ATOM   2986  CD2 PHE   372      -3.011  59.538 130.758  1.00  0.00
ATOM   2987  CE1 PHE   372      -2.277  61.520 128.991  1.00  0.00
ATOM   2988  CE2 PHE   372      -1.846  59.395 130.011  1.00  0.00
ATOM   2989  CZ  PHE   372      -1.476  60.396 129.123  1.00  0.00
ATOM   2990  N   SER   373      -7.986  59.202 132.043  1.00  0.00
ATOM   2991  CA  SER   373      -9.059  59.179 133.059  1.00  0.00
ATOM   2992  C   SER   373      -8.722  60.197 134.162  1.00  0.00
ATOM   2993  O   SER   373      -7.554  60.327 134.529  1.00  0.00
ATOM   2994  CB  SER   373      -9.149  57.778 133.680  1.00  0.00
ATOM   2995  OG  SER   373      -7.891  57.392 134.248  1.00  0.00
ATOM   2996  N   LYS   374      -9.688  61.071 134.461  1.00  0.00
ATOM   2997  CA  LYS   374      -9.604  62.121 135.513  1.00  0.00
ATOM   2998  C   LYS   374      -9.066  63.485 135.034  1.00  0.00
ATOM   2999  O   LYS   374      -9.049  64.442 135.808  1.00  0.00
ATOM   3000  CB  LYS   374      -8.789  61.715 136.759  1.00  0.00
ATOM   3001  CG  LYS   374      -9.211  60.399 137.415  1.00  0.00
ATOM   3002  CD  LYS   374     -10.545  60.562 138.130  1.00  0.00
ATOM   3003  CE  LYS   374     -10.956  59.251 138.789  1.00  0.00
ATOM   3004  NZ  LYS   374     -12.136  59.503 139.621  1.00  0.00
ATOM   3005  N   LEU   375      -8.615  63.570 133.783  1.00  0.00
ATOM   3006  CA  LEU   375      -8.098  64.828 133.219  1.00  0.00
ATOM   3007  C   LEU   375      -8.943  65.296 132.031  1.00  0.00
ATOM   3008  O   LEU   375      -9.495  64.487 131.287  1.00  0.00
ATOM   3009  CB  LEU   375      -6.663  64.596 132.743  1.00  0.00
ATOM   3010  CG  LEU   375      -5.851  65.888 132.658  1.00  0.00
ATOM   3011  CD1 LEU   375      -5.622  66.479 134.051  1.00  0.00
ATOM   3012  CD2 LEU   375      -4.500  65.570 132.039  1.00  0.00
ATOM   3013  N   SER   376      -9.025  66.617 131.892  1.00  0.00
ATOM   3014  CA  SER   376      -9.637  67.264 130.714  1.00  0.00
ATOM   3015  C   SER   376      -8.860  66.913 129.435  1.00  0.00
ATOM   3016  O   SER   376      -7.656  66.650 129.466  1.00  0.00
ATOM   3017  CB  SER   376      -9.658  68.783 130.908  1.00  0.00
ATOM   3018  OG  SER   376     -10.345  69.401 129.816  1.00  0.00
ATOM   3019  N   ILE   377      -9.591  66.918 128.327  1.00  0.00
ATOM   3020  CA  ILE   377      -9.048  66.603 126.997  1.00  0.00
ATOM   3021  C   ILE   377      -9.697  67.501 125.931  1.00  0.00
ATOM   3022  O   ILE   377     -10.866  67.872 126.035  1.00  0.00
ATOM   3023  CB  ILE   377      -9.236  65.091 126.728  1.00  0.00
ATOM   3024  CG1 ILE   377      -8.290  64.587 125.633  1.00  0.00
ATOM   3025  CG2 ILE   377     -10.685  64.677 126.423  1.00  0.00
ATOM   3026  CD1 ILE   377      -6.832  64.559 126.105  1.00  0.00
ATOM   3027  N   GLY   378      -8.900  67.809 124.908  1.00  0.00
ATOM   3028  CA  GLY   378      -9.407  68.470 123.696  1.00  0.00
ATOM   3029  C   GLY   378      -9.358  67.423 122.587  1.00  0.00
ATOM   3030  O   GLY   378      -8.284  67.177 122.053  1.00  0.00
ATOM   3031  N   PHE   379     -10.501  66.832 122.248  1.00  0.00
ATOM   3032  CA  PHE   379     -10.574  65.736 121.253  1.00  0.00
ATOM   3033  C   PHE   379      -9.961  66.075 119.889  1.00  0.00
ATOM   3034  O   PHE   379      -9.212  65.296 119.316  1.00  0.00
ATOM   3035  CB  PHE   379     -12.022  65.326 120.984  1.00  0.00
ATOM   3036  CG  PHE   379     -12.686  64.746 122.225  1.00  0.00
ATOM   3037  CD1 PHE   379     -13.497  65.557 123.006  1.00  0.00
ATOM   3038  CD2 PHE   379     -12.468  63.418 122.567  1.00  0.00
ATOM   3039  CE1 PHE   379     -14.128  65.025 124.118  1.00  0.00
ATOM   3040  CE2 PHE   379     -13.091  62.889 123.690  1.00  0.00
ATOM   3041  CZ  PHE   379     -13.930  63.692 124.459  1.00  0.00
ATOM   3042  N   ASP   380     -10.147  67.315 119.452  1.00  0.00
ATOM   3043  CA  ASP   380      -9.741  67.697 118.088  1.00  0.00
ATOM   3044  C   ASP   380      -8.216  67.720 117.915  1.00  0.00
ATOM   3045  O   ASP   380      -7.674  66.982 117.100  1.00  0.00
ATOM   3046  CB  ASP   380     -10.371  69.037 117.698  1.00  0.00
ATOM   3047  CG  ASP   380     -10.096  69.442 116.241  1.00  0.00
ATOM   3048  OD1 ASP   380     -10.289  70.643 115.966  1.00  0.00
ATOM   3049  OD2 ASP   380      -9.676  68.569 115.450  1.00  0.00
ATOM   3050  N   LYS   381      -7.556  68.368 118.865  1.00  0.00
ATOM   3051  CA  LYS   381      -6.098  68.566 118.791  1.00  0.00
ATOM   3052  C   LYS   381      -5.360  67.526 119.632  1.00  0.00
ATOM   3053  O   LYS   381      -4.170  67.273 119.458  1.00  0.00
ATOM   3054  CB  LYS   381      -5.746  69.986 119.234  1.00  0.00
ATOM   3055  CG  LYS   381      -4.241  70.274 119.181  1.00  0.00
ATOM   3056  CD  LYS   381      -3.691  70.237 117.764  1.00  0.00
ATOM   3057  CE  LYS   381      -2.174  70.353 117.806  1.00  0.00
ATOM   3058  NZ  LYS   381      -1.726  70.652 116.446  1.00  0.00
ATOM   3059  N   ASP   382      -6.124  66.883 120.512  1.00  0.00
ATOM   3060  CA  ASP   382      -5.666  65.738 121.282  1.00  0.00
ATOM   3061  C   ASP   382      -4.467  66.092 122.168  1.00  0.00
ATOM   3062  O   ASP   382      -3.321  65.717 121.944  1.00  0.00
ATOM   3063  CB  ASP   382      -5.500  64.700 120.188  1.00  0.00
ATOM   3064  CG  ASP   382      -6.797  64.004 119.838  1.00  0.00
ATOM   3065  OD1 ASP   382      -6.721  63.213 118.875  1.00  0.00
ATOM   3066  OD2 ASP   382      -7.660  63.990 120.742  1.00  0.00
ATOM   3067  N   HIS   383      -4.761  67.151 122.902  1.00  0.00
ATOM   3068  CA  HIS   383      -3.905  67.666 123.967  1.00  0.00
ATOM   3069  C   HIS   383      -4.798  67.878 125.188  1.00  0.00
ATOM   3070  O   HIS   383      -6.030  67.949 125.107  1.00  0.00
ATOM   3071  CB  HIS   383      -3.218  68.982 123.556  1.00  0.00
ATOM   3072  CG  HIS   383      -4.163  70.185 123.462  1.00  0.00
ATOM   3073  ND1 HIS   383      -4.638  70.902 124.472  1.00  0.00
ATOM   3074  CD2 HIS   383      -4.759  70.623 122.368  1.00  0.00
ATOM   3075  CE1 HIS   383      -5.541  71.754 123.993  1.00  0.00
ATOM   3076  NE2 HIS   383      -5.628  71.574 122.680  1.00  0.00
ATOM   3077  N   ILE   384      -4.123  67.955 126.313  1.00  0.00
ATOM   3078  CA  ILE   384      -4.757  68.421 127.551  1.00  0.00
ATOM   3079  C   ILE   384      -4.694  69.949 127.585  1.00  0.00
ATOM   3080  O   ILE   384      -3.680  70.572 127.263  1.00  0.00
ATOM   3081  CB  ILE   384      -4.135  67.740 128.774  1.00  0.00
ATOM   3082  CG1 ILE   384      -2.645  68.072 128.948  1.00  0.00
ATOM   3083  CG2 ILE   384      -4.400  66.232 128.634  1.00  0.00
ATOM   3084  CD1 ILE   384      -2.115  67.599 130.303  1.00  0.00
ATOM   3085  N   ALA   385      -5.882  70.523 127.668  1.00  0.00
ATOM   3086  CA  ALA   385      -6.001  71.986 127.635  1.00  0.00
ATOM   3087  C   ALA   385      -5.357  72.548 128.917  1.00  0.00
ATOM   3088  O   ALA   385      -5.306  71.832 129.914  1.00  0.00
ATOM   3089  CB  ALA   385      -7.482  72.281 127.412  1.00  0.00
ATOM   3090  N   ASN   386      -4.584  73.619 128.740  1.00  0.00
ATOM   3091  CA  ASN   386      -3.733  74.222 129.784  1.00  0.00
ATOM   3092  C   ASN   386      -3.444  75.708 129.466  1.00  0.00
ATOM   3093  O   ASN   386      -3.821  76.194 128.402  1.00  0.00
ATOM   3094  CB  ASN   386      -2.432  73.403 129.903  1.00  0.00
ATOM   3095  CG  ASN   386      -1.506  73.562 128.697  1.00  0.00
ATOM   3096  OD1 ASN   386      -0.562  74.339 128.714  1.00  0.00
ATOM   3097  ND2 ASN   386      -1.811  72.863 127.623  1.00  0.00
ATOM   3098  N   LYS   387      -2.955  76.424 130.471  1.00  0.00
ATOM   3099  CA  LYS   387      -2.370  77.786 130.438  1.00  0.00
ATOM   3100  C   LYS   387      -1.363  77.718 131.582  1.00  0.00
ATOM   3101  O   LYS   387      -1.555  76.915 132.496  1.00  0.00
ATOM   3102  CB  LYS   387      -3.197  78.987 130.939  1.00  0.00
ATOM   3103  CG  LYS   387      -4.685  79.138 130.662  1.00  0.00
ATOM   3104  CD  LYS   387      -5.511  78.269 131.601  1.00  0.00
ATOM   3105  CE  LYS   387      -5.818  78.498 133.085  1.00  0.00
ATOM   3106  NZ  LYS   387      -6.719  77.424 133.570  1.00  0.00
ATOM   3107  N   GLN   388      -0.353  78.584 131.575  1.00  0.00
ATOM   3108  CA  GLN   388       0.550  78.758 132.738  1.00  0.00
ATOM   3109  C   GLN   388       1.045  77.434 133.388  1.00  0.00
ATOM   3110  O   GLN   388       1.266  77.363 134.593  1.00  0.00
ATOM   3111  CB  GLN   388      -0.055  79.720 133.784  1.00  0.00
ATOM   3112  CG  GLN   388      -1.228  79.078 134.536  1.00  0.00
ATOM   3113  CD  GLN   388      -1.722  79.756 135.805  1.00  0.00
ATOM   3114  OE1 GLN   388      -1.330  80.843 136.206  1.00  0.00
ATOM   3115  NE2 GLN   388      -2.685  79.093 136.403  1.00  0.00
ATOM   3116  N   GLY   389       1.147  76.363 132.584  1.00  0.00
ATOM   3117  CA  GLY   389       1.677  75.059 133.027  1.00  0.00
ATOM   3118  C   GLY   389       0.611  73.997 133.342  1.00  0.00
ATOM   3119  O   GLY   389       0.886  72.805 133.215  1.00  0.00
ATOM   3120  N   ARG   390      -0.615  74.489 133.491  1.00  0.00
ATOM   3121  CA  ARG   390      -1.733  73.939 134.288  1.00  0.00
ATOM   3122  C   ARG   390      -2.982  73.773 133.381  1.00  0.00
ATOM   3123  O   ARG   390      -3.260  74.674 132.600  1.00  0.00
ATOM   3124  CB  ARG   390      -2.021  74.973 135.400  1.00  0.00
ATOM   3125  CG  ARG   390      -0.787  75.519 136.143  1.00  0.00
ATOM   3126  CD  ARG   390      -1.083  76.370 137.383  1.00  0.00
ATOM   3127  NE  ARG   390       0.148  76.940 137.979  1.00  0.00
ATOM   3128  CZ  ARG   390       0.189  77.963 138.846  1.00  0.00
ATOM   3129  NH1 ARG   390      -0.910  78.524 139.322  1.00  0.00
ATOM   3130  NH2 ARG   390       1.321  78.564 139.175  1.00  0.00
ATOM   3131  N   VAL   391      -3.817  72.766 133.658  1.00  0.00
ATOM   3132  CA  VAL   391      -4.870  72.091 132.829  1.00  0.00
ATOM   3133  C   VAL   391      -6.289  72.763 132.689  1.00  0.00
ATOM   3134  O   VAL   391      -6.572  73.597 133.531  1.00  0.00
ATOM   3135  CB  VAL   391      -4.806  70.685 133.462  1.00  0.00
ATOM   3136  CG1 VAL   391      -6.032  69.812 133.220  1.00  0.00
ATOM   3137  CG2 VAL   391      -3.534  69.941 133.017  1.00  0.00
ATOM   3138  N   LEU   392      -7.248  72.425 131.783  1.00  0.00
ATOM   3139  CA  LEU   392      -8.388  73.357 131.477  1.00  0.00
ATOM   3140  C   LEU   392      -9.732  73.571 132.168  1.00  0.00
ATOM   3141  O   LEU   392     -10.342  74.639 132.095  1.00  0.00
ATOM   3142  CB  LEU   392      -8.516  73.932 130.059  1.00  0.00
ATOM   3143  CG  LEU   392      -7.423  74.974 129.761  1.00  0.00
ATOM   3144  CD1 LEU   392      -7.873  76.086 128.816  1.00  0.00
ATOM   3145  CD2 LEU   392      -6.905  75.606 131.032  1.00  0.00
ATOM   3146  N   THR   393     -10.048  72.607 132.992  1.00  0.00
ATOM   3147  CA  THR   393     -10.357  72.994 134.369  1.00  0.00
ATOM   3148  C   THR   393      -9.036  72.817 135.134  1.00  0.00
ATOM   3149  O   THR   393      -8.368  71.793 134.964  1.00  0.00
ATOM   3150  CB  THR   393     -11.529  72.185 134.938  1.00  0.00
ATOM   3151  OG1 THR   393     -11.881  72.779 136.184  1.00  0.00
ATOM   3152  CG2 THR   393     -11.267  70.680 135.090  1.00  0.00
ATOM   3153  N   SER   394      -8.546  73.928 135.669  1.00  0.00
ATOM   3154  CA  SER   394      -7.306  73.932 136.469  1.00  0.00
ATOM   3155  C   SER   394      -7.727  74.124 137.918  1.00  0.00
ATOM   3156  O   SER   394      -8.467  75.052 138.240  1.00  0.00
ATOM   3157  CB  SER   394      -6.375  75.078 136.061  1.00  0.00
ATOM   3158  OG  SER   394      -5.154  75.040 136.800  1.00  0.00
ATOM   3159  N   SER   395      -7.356  73.143 138.727  1.00  0.00
ATOM   3160  CA  SER   395      -7.756  73.128 140.144  1.00  0.00
ATOM   3161  C   SER   395      -6.526  73.245 141.042  1.00  0.00
ATOM   3162  O   SER   395      -5.505  72.614 140.783  1.00  0.00
ATOM   3163  CB  SER   395      -8.512  71.840 140.475  1.00  0.00
ATOM   3164  OG  SER   395      -9.044  71.939 141.799  1.00  0.00
ATOM   3165  N   GLY   396      -6.629  74.180 141.987  1.00  0.00
ATOM   3166  CA  GLY   396      -5.615  74.374 143.037  1.00  0.00
ATOM   3167  C   GLY   396      -6.299  74.279 144.403  1.00  0.00
ATOM   3168  O   GLY   396      -7.329  74.908 144.642  1.00  0.00
ATOM   3169  N   GLU   397      -5.670  73.530 145.296  1.00  0.00
ATOM   3170  CA  GLU   397      -6.175  73.303 146.664  1.00  0.00
ATOM   3171  C   GLU   397      -5.079  73.689 147.646  1.00  0.00
ATOM   3172  O   GLU   397      -3.948  73.226 147.516  1.00  0.00
ATOM   3173  CB  GLU   397      -6.615  71.856 146.927  1.00  0.00
ATOM   3174  CG  GLU   397      -5.560  70.815 146.536  1.00  0.00
ATOM   3175  CD  GLU   397      -5.696  70.321 145.094  1.00  0.00
ATOM   3176  OE1 GLU   397      -5.319  69.154 144.930  1.00  0.00
ATOM   3177  OE2 GLU   397      -6.274  71.009 144.221  1.00  0.00
ATOM   3178  N   ILE   398      -5.385  74.731 148.413  1.00  0.00
ATOM   3179  CA  ILE   398      -4.418  75.350 149.344  1.00  0.00
ATOM   3180  C   ILE   398      -3.171  75.778 148.536  1.00  0.00
ATOM   3181  O   ILE   398      -2.054  75.692 149.033  1.00  0.00
ATOM   3182  CB  ILE   398      -4.119  74.370 150.517  1.00  0.00
ATOM   3183  CG1 ILE   398      -5.405  73.900 151.222  1.00  0.00
ATOM   3184  CG2 ILE   398      -3.119  74.878 151.572  1.00  0.00
ATOM   3185  CD1 ILE   398      -6.325  75.015 151.748  1.00  0.00
ATOM   3186  N   PHE   399      -3.380  76.189 147.276  1.00  0.00
ATOM   3187  CA  PHE   399      -2.343  76.675 146.335  1.00  0.00
ATOM   3188  C   PHE   399      -1.597  75.606 145.461  1.00  0.00
ATOM   3189  O   PHE   399      -1.069  76.008 144.429  1.00  0.00
ATOM   3190  CB  PHE   399      -1.402  77.701 147.020  1.00  0.00
ATOM   3191  CG  PHE   399      -2.062  78.811 147.879  1.00  0.00
ATOM   3192  CD1 PHE   399      -2.226  78.703 149.264  1.00  0.00
ATOM   3193  CD2 PHE   399      -2.121  80.085 147.338  1.00  0.00
ATOM   3194  CE1 PHE   399      -2.370  79.814 150.086  1.00  0.00
ATOM   3195  CE2 PHE   399      -2.262  81.208 148.148  1.00  0.00
ATOM   3196  CZ  PHE   399      -2.366  81.083 149.530  1.00  0.00
ATOM   3197  N   PRO   400      -1.371  74.329 145.844  1.00  0.00
ATOM   3198  CA  PRO   400      -0.966  73.235 144.901  1.00  0.00
ATOM   3199  C   PRO   400      -1.916  72.644 143.821  1.00  0.00
ATOM   3200  O   PRO   400      -3.121  72.561 144.069  1.00  0.00
ATOM   3201  CB  PRO   400      -0.398  72.116 145.788  1.00  0.00
ATOM   3202  CG  PRO   400      -0.778  72.480 147.221  1.00  0.00
ATOM   3203  CD  PRO   400      -0.812  73.999 147.163  1.00  0.00
ATOM   3204  N   HIS   401      -1.324  72.123 142.714  1.00  0.00
ATOM   3205  CA  HIS   401      -1.988  71.560 141.487  1.00  0.00
ATOM   3206  C   HIS   401      -1.635  70.174 140.812  1.00  0.00
ATOM   3207  O   HIS   401      -1.820  69.136 141.427  1.00  0.00
ATOM   3208  CB  HIS   401      -2.066  72.695 140.444  1.00  0.00
ATOM   3209  CG  HIS   401      -2.966  72.367 139.239  1.00  0.00
ATOM   3210  ND1 HIS   401      -3.726  71.285 139.091  1.00  0.00
ATOM   3211  CD2 HIS   401      -3.172  73.131 138.176  1.00  0.00
ATOM   3212  CE1 HIS   401      -4.392  71.377 137.947  1.00  0.00
ATOM   3213  NE2 HIS   401      -4.064  72.533 137.380  1.00  0.00
ATOM   3214  N   LEU   402      -1.104  70.145 139.563  1.00  0.00
ATOM   3215  CA  LEU   402      -1.181  69.160 138.420  1.00  0.00
ATOM   3216  C   LEU   402      -0.918  69.927 137.086  1.00  0.00
ATOM   3217  O   LEU   402      -1.528  70.961 136.849  1.00  0.00
ATOM   3218  CB  LEU   402      -2.532  68.477 138.111  1.00  0.00
ATOM   3219  CG  LEU   402      -3.282  67.592 139.108  1.00  0.00
ATOM   3220  CD1 LEU   402      -4.662  67.267 138.537  1.00  0.00
ATOM   3221  CD2 LEU   402      -2.600  66.248 139.282  1.00  0.00
ATOM   3222  N   TYR   403      -0.147  69.388 136.137  1.00  0.00
ATOM   3223  CA  TYR   403       0.471  70.151 135.019  1.00  0.00
ATOM   3224  C   TYR   403       0.748  69.289 133.776  1.00  0.00
ATOM   3225  O   TYR   403       0.641  68.064 133.839  1.00  0.00
ATOM   3226  CB  TYR   403       1.825  70.705 135.483  1.00  0.00
ATOM   3227  CG  TYR   403       1.702  71.729 136.605  1.00  0.00
ATOM   3228  CD1 TYR   403       1.521  71.292 137.906  1.00  0.00
ATOM   3229  CD2 TYR   403       1.771  73.082 136.331  1.00  0.00
ATOM   3230  CE1 TYR   403       1.340  72.201 138.937  1.00  0.00
ATOM   3231  CE2 TYR   403       1.633  73.995 137.358  1.00  0.00
ATOM   3232  CZ  TYR   403       1.386  73.560 138.652  1.00  0.00
ATOM   3233  OH  TYR   403       1.184  74.474 139.629  1.00  0.00
ATOM   3234  N   ALA   404       1.193  69.940 132.698  1.00  0.00
ATOM   3235  CA  ALA   404       1.579  69.283 131.435  1.00  0.00
ATOM   3236  C   ALA   404       2.917  69.776 130.882  1.00  0.00
ATOM   3237  O   ALA   404       3.219  70.965 130.939  1.00  0.00
ATOM   3238  CB  ALA   404       0.547  69.616 130.366  1.00  0.00
ATOM   3239  N   SER   405       3.645  68.859 130.257  1.00  0.00
ATOM   3240  CA  SER   405       4.759  69.216 129.356  1.00  0.00
ATOM   3241  C   SER   405       4.871  68.262 128.153  1.00  0.00
ATOM   3242  O   SER   405       4.128  67.287 128.052  1.00  0.00
ATOM   3243  CB  SER   405       6.080  69.423 130.117  1.00  0.00
ATOM   3244  OG  SER   405       6.509  68.309 130.908  1.00  0.00
ATOM   3245  N   GLY   406       5.566  68.726 127.109  1.00  0.00
ATOM   3246  CA  GLY   406       5.841  67.917 125.899  1.00  0.00
ATOM   3247  C   GLY   406       4.636  67.790 124.961  1.00  0.00
ATOM   3248  O   GLY   406       3.730  68.621 124.988  1.00  0.00
ATOM   3249  N   TRP   407       4.585  66.669 124.244  1.00  0.00
ATOM   3250  CA  TRP   407       3.598  66.465 123.160  1.00  0.00
ATOM   3251  C   TRP   407       2.129  66.478 123.584  1.00  0.00
ATOM   3252  O   TRP   407       1.283  66.989 122.859  1.00  0.00
ATOM   3253  CB  TRP   407       3.930  65.222 122.328  1.00  0.00
ATOM   3254  CG  TRP   407       5.189  65.406 121.475  1.00  0.00
ATOM   3255  CD1 TRP   407       5.958  66.493 121.413  1.00  0.00
ATOM   3256  CD2 TRP   407       5.676  64.513 120.535  1.00  0.00
ATOM   3257  NE1 TRP   407       6.900  66.335 120.489  1.00  0.00
ATOM   3258  CE2 TRP   407       6.760  65.133 119.932  1.00  0.00
ATOM   3259  CE3 TRP   407       5.292  63.231 120.162  1.00  0.00
ATOM   3260  CZ2 TRP   407       7.474  64.461 118.949  1.00  0.00
ATOM   3261  CZ3 TRP   407       5.994  62.569 119.162  1.00  0.00
ATOM   3262  CH2 TRP   407       7.088  63.184 118.561  1.00  0.00
ATOM   3263  N   ILE   408       1.877  66.069 124.822  1.00  0.00
ATOM   3264  CA  ILE   408       0.534  66.141 125.424  1.00  0.00
ATOM   3265  C   ILE   408       0.030  67.591 125.608  1.00  0.00
ATOM   3266  O   ILE   408      -1.174  67.829 125.666  1.00  0.00
ATOM   3267  CB  ILE   408       0.537  65.354 126.744  1.00  0.00
ATOM   3268  CG1 ILE   408      -0.920  65.078 127.135  1.00  0.00
ATOM   3269  CG2 ILE   408       1.394  66.018 127.841  1.00  0.00
ATOM   3270  CD1 ILE   408      -1.076  64.438 128.513  1.00  0.00
ATOM   3271  N   ARG   409       0.967  68.497 125.881  1.00  0.00
ATOM   3272  CA  ARG   409       0.661  69.923 126.054  1.00  0.00
ATOM   3273  C   ARG   409       0.635  70.690 124.723  1.00  0.00
ATOM   3274  O   ARG   409      -0.298  71.452 124.484  1.00  0.00
ATOM   3275  CB  ARG   409       1.687  70.534 127.010  1.00  0.00
ATOM   3276  CG  ARG   409       1.389  72.017 127.267  1.00  0.00
ATOM   3277  CD  ARG   409       2.336  72.657 128.275  1.00  0.00
ATOM   3278  NE  ARG   409       3.705  72.460 127.788  1.00  0.00
ATOM   3279  CZ  ARG   409       4.815  72.843 128.397  1.00  0.00
ATOM   3280  NH1 ARG   409       4.815  73.552 129.513  1.00  0.00
ATOM   3281  NH2 ARG   409       5.942  72.283 128.030  1.00  0.00
ATOM   3282  N   LYS   410       1.624  70.427 123.872  1.00  0.00
ATOM   3283  CA  LYS   410       1.897  71.259 122.681  1.00  0.00
ATOM   3284  C   LYS   410       1.336  70.708 121.354  1.00  0.00
ATOM   3285  O   LYS   410       1.372  71.401 120.340  1.00  0.00
ATOM   3286  CB  LYS   410       3.416  71.465 122.552  1.00  0.00
ATOM   3287  CG  LYS   410       4.134  70.159 122.192  1.00  0.00
ATOM   3288  CD  LYS   410       5.590  70.319 121.781  1.00  0.00
ATOM   3289  CE  LYS   410       6.489  70.278 123.010  1.00  0.00
ATOM   3290  NZ  LYS   410       7.886  70.294 122.573  1.00  0.00
ATOM   3291  N   GLY   411       1.038  69.402 121.354  1.00  0.00
ATOM   3292  CA  GLY   411       0.810  68.650 120.107  1.00  0.00
ATOM   3293  C   GLY   411       2.082  67.862 119.755  1.00  0.00
ATOM   3294  O   GLY   411       3.172  68.077 120.285  1.00  0.00
ATOM   3295  N   SER   412       1.931  66.941 118.819  1.00  0.00
ATOM   3296  CA  SER   412       2.992  65.986 118.447  1.00  0.00
ATOM   3297  C   SER   412       4.031  66.492 117.429  1.00  0.00
ATOM   3298  O   SER   412       4.333  65.844 116.422  1.00  0.00
ATOM   3299  CB  SER   412       2.288  64.748 117.920  1.00  0.00
ATOM   3300  OG  SER   412       1.461  65.096 116.804  1.00  0.00
ATOM   3301  N   GLN   413       4.715  67.566 117.804  1.00  0.00
ATOM   3302  CA  GLN   413       5.733  68.164 116.922  1.00  0.00
ATOM   3303  C   GLN   413       6.935  68.732 117.679  1.00  0.00
ATOM   3304  O   GLN   413       6.867  69.065 118.862  1.00  0.00
ATOM   3305  CB  GLN   413       5.125  69.186 115.949  1.00  0.00
ATOM   3306  CG  GLN   413       4.621  70.486 116.587  1.00  0.00
ATOM   3307  CD  GLN   413       3.931  71.375 115.548  1.00  0.00
ATOM   3308  OE1 GLN   413       2.733  71.604 115.585  1.00  0.00
ATOM   3309  NE2 GLN   413       4.670  71.838 114.559  1.00  0.00
ATOM   3310  N   GLY   414       8.071  68.598 116.993  1.00  0.00
ATOM   3311  CA  GLY   414       9.355  69.122 117.478  1.00  0.00
ATOM   3312  C   GLY   414      10.309  67.984 117.845  1.00  0.00
ATOM   3313  O   GLY   414       9.910  66.904 118.279  1.00  0.00
ATOM   3314  N   VAL   415      11.573  68.255 117.552  1.00  0.00
ATOM   3315  CA  VAL   415      12.714  67.405 117.952  1.00  0.00
ATOM   3316  C   VAL   415      12.784  67.282 119.486  1.00  0.00
ATOM   3317  O   VAL   415      12.230  68.114 120.200  1.00  0.00
ATOM   3318  CB  VAL   415      14.033  67.954 117.364  1.00  0.00
ATOM   3319  CG1 VAL   415      14.020  67.869 115.833  1.00  0.00
ATOM   3320  CG2 VAL   415      14.358  69.387 117.813  1.00  0.00
ATOM   3321  N   ILE   416      13.657  66.406 119.974  1.00  0.00
ATOM   3322  CA  ILE   416      13.820  66.158 121.426  1.00  0.00
ATOM   3323  C   ILE   416      14.094  67.466 122.203  1.00  0.00
ATOM   3324  O   ILE   416      13.382  67.766 123.154  1.00  0.00
ATOM   3325  CB  ILE   416      14.924  65.097 121.638  1.00  0.00
ATOM   3326  CG1 ILE   416      14.651  63.781 120.879  1.00  0.00
ATOM   3327  CG2 ILE   416      15.250  64.840 123.118  1.00  0.00
ATOM   3328  CD1 ILE   416      13.310  63.080 121.149  1.00  0.00
ATOM   3329  N   ALA   417      14.966  68.319 121.663  1.00  0.00
ATOM   3330  CA  ALA   417      15.348  69.601 122.288  1.00  0.00
ATOM   3331  C   ALA   417      14.203  70.614 122.493  1.00  0.00
ATOM   3332  O   ALA   417      14.233  71.353 123.476  1.00  0.00
ATOM   3333  CB  ALA   417      16.486  70.236 121.488  1.00  0.00
ATOM   3334  N   SER   418      13.144  70.548 121.679  1.00  0.00
ATOM   3335  CA  SER   418      12.000  71.484 121.812  1.00  0.00
ATOM   3336  C   SER   418      11.254  71.337 123.151  1.00  0.00
ATOM   3337  O   SER   418      10.861  72.329 123.765  1.00  0.00
ATOM   3338  CB  SER   418      10.997  71.379 120.655  1.00  0.00
ATOM   3339  OG  SER   418      10.338  70.109 120.649  1.00  0.00
ATOM   3340  N   THR   419      11.308  70.128 123.713  1.00  0.00
ATOM   3341  CA  THR   419      10.654  69.805 124.999  1.00  0.00
ATOM   3342  C   THR   419      11.353  70.452 126.209  1.00  0.00
ATOM   3343  O   THR   419      10.727  70.598 127.259  1.00  0.00
ATOM   3344  CB  THR   419      10.522  68.290 125.224  1.00  0.00
ATOM   3345  OG1 THR   419      11.815  67.723 125.412  1.00  0.00
ATOM   3346  CG2 THR   419       9.800  67.584 124.071  1.00  0.00
ATOM   3347  N   MET   420      12.600  70.897 126.020  1.00  0.00
ATOM   3348  CA  MET   420      13.415  71.541 127.063  1.00  0.00
ATOM   3349  C   MET   420      12.759  72.842 127.555  1.00  0.00
ATOM   3350  O   MET   420      12.113  72.807 128.601  1.00  0.00
ATOM   3351  CB  MET   420      14.832  71.785 126.538  1.00  0.00
ATOM   3352  CG  MET   420      15.880  71.176 127.467  1.00  0.00
ATOM   3353  SD  MET   420      17.452  72.110 127.443  1.00  0.00
ATOM   3354  CE  MET   420      18.510  70.834 128.085  1.00  0.00
ATOM   3355  N   GLN   421      12.743  73.898 126.726  1.00  0.00
ATOM   3356  CA  GLN   421      12.176  75.219 127.098  1.00  0.00
ATOM   3357  C   GLN   421      10.722  75.115 127.567  1.00  0.00
ATOM   3358  O   GLN   421      10.335  75.677 128.588  1.00  0.00
ATOM   3359  CB  GLN   421      12.297  76.249 125.969  1.00  0.00
ATOM   3360  CG  GLN   421      11.953  77.673 126.442  1.00  0.00
ATOM   3361  CD  GLN   421      12.891  78.195 127.541  1.00  0.00
ATOM   3362  OE1 GLN   421      14.081  77.922 127.582  1.00  0.00
ATOM   3363  NE2 GLN   421      12.356  78.972 128.459  1.00  0.00
ATOM   3364  N   ASP   422      10.011  74.226 126.890  1.00  0.00
ATOM   3365  CA  ASP   422       8.651  73.827 127.255  1.00  0.00
ATOM   3366  C   ASP   422       8.544  73.368 128.720  1.00  0.00
ATOM   3367  O   ASP   422       7.892  74.031 129.525  1.00  0.00
ATOM   3368  CB  ASP   422       8.252  72.751 126.249  1.00  0.00
ATOM   3369  CG  ASP   422       7.812  73.375 124.931  1.00  0.00
ATOM   3370  OD1 ASP   422       7.204  74.464 124.986  1.00  0.00
ATOM   3371  OD2 ASP   422       8.078  72.709 123.922  1.00  0.00
ATOM   3372  N   ALA   423       9.288  72.322 129.076  1.00  0.00
ATOM   3373  CA  ALA   423       9.355  71.817 130.461  1.00  0.00
ATOM   3374  C   ALA   423       9.837  72.882 131.464  1.00  0.00
ATOM   3375  O   ALA   423       9.274  73.016 132.548  1.00  0.00
ATOM   3376  CB  ALA   423      10.271  70.598 130.498  1.00  0.00
ATOM   3377  N   PHE   424      10.727  73.763 131.011  1.00  0.00
ATOM   3378  CA  PHE   424      11.169  74.906 131.831  1.00  0.00
ATOM   3379  C   PHE   424      10.039  75.898 132.157  1.00  0.00
ATOM   3380  O   PHE   424       9.728  76.197 133.305  1.00  0.00
ATOM   3381  CB  PHE   424      12.365  75.655 131.232  1.00  0.00
ATOM   3382  CG  PHE   424      13.627  74.793 131.134  1.00  0.00
ATOM   3383  CD1 PHE   424      14.048  74.409 129.896  1.00  0.00
ATOM   3384  CD2 PHE   424      14.321  74.294 132.216  1.00  0.00
ATOM   3385  CE1 PHE   424      15.080  73.507 129.742  1.00  0.00
ATOM   3386  CE2 PHE   424      15.331  73.348 132.089  1.00  0.00
ATOM   3387  CZ  PHE   424      15.711  72.924 130.831  1.00  0.00
ATOM   3388  N   GLU   425       9.222  76.173 131.158  1.00  0.00
ATOM   3389  CA  GLU   425       8.099  77.101 131.336  1.00  0.00
ATOM   3390  C   GLU   425       7.048  76.503 132.289  1.00  0.00
ATOM   3391  O   GLU   425       6.751  77.133 133.300  1.00  0.00
ATOM   3392  CB  GLU   425       7.535  77.425 129.962  1.00  0.00
ATOM   3393  CG  GLU   425       6.564  78.604 130.032  1.00  0.00
ATOM   3394  CD  GLU   425       5.977  78.980 128.669  1.00  0.00
ATOM   3395  OE1 GLU   425       5.210  79.964 128.659  1.00  0.00
ATOM   3396  OE2 GLU   425       6.390  78.376 127.649  1.00  0.00
ATOM   3397  N   VAL   426       6.760  75.205 132.133  1.00  0.00
ATOM   3398  CA  VAL   426       5.792  74.515 133.014  1.00  0.00
ATOM   3399  C   VAL   426       6.262  74.539 134.476  1.00  0.00
ATOM   3400  O   VAL   426       5.562  75.092 135.317  1.00  0.00
ATOM   3401  CB  VAL   426       5.405  73.089 132.554  1.00  0.00
ATOM   3402  CG1 VAL   426       6.481  72.008 132.672  1.00  0.00
ATOM   3403  CG2 VAL   426       4.181  72.603 133.325  1.00  0.00
ATOM   3404  N   GLY   427       7.548  74.230 134.669  1.00  0.00
ATOM   3405  CA  GLY   427       8.114  74.089 136.018  1.00  0.00
ATOM   3406  C   GLY   427       8.226  75.425 136.761  1.00  0.00
ATOM   3407  O   GLY   427       7.837  75.488 137.924  1.00  0.00
ATOM   3408  N   ASP   428       8.514  76.501 136.024  1.00  0.00
ATOM   3409  CA  ASP   428       8.549  77.860 136.601  1.00  0.00
ATOM   3410  C   ASP   428       7.156  78.225 137.138  1.00  0.00
ATOM   3411  O   ASP   428       6.996  78.562 138.308  1.00  0.00
ATOM   3412  CB  ASP   428       9.014  78.879 135.550  1.00  0.00
ATOM   3413  CG  ASP   428       9.195  80.303 136.101  1.00  0.00
ATOM   3414  OD1 ASP   428       9.254  81.219 135.253  1.00  0.00
ATOM   3415  OD2 ASP   428       9.309  80.451 137.337  1.00  0.00
ATOM   3416  N   ARG   429       6.168  77.856 136.331  1.00  0.00
ATOM   3417  CA  ARG   429       4.745  78.035 136.626  1.00  0.00
ATOM   3418  C   ARG   429       4.302  77.135 137.807  1.00  0.00
ATOM   3419  O   ARG   429       3.866  77.668 138.820  1.00  0.00
ATOM   3420  CB  ARG   429       4.000  77.858 135.290  1.00  0.00
ATOM   3421  CG  ARG   429       4.455  78.872 134.214  1.00  0.00
ATOM   3422  CD  ARG   429       3.813  78.854 132.809  1.00  0.00
ATOM   3423  NE  ARG   429       3.947  77.596 132.037  1.00  0.00
ATOM   3424  CZ  ARG   429       3.280  77.215 130.924  1.00  0.00
ATOM   3425  NH1 ARG   429       2.308  77.917 130.351  1.00  0.00
ATOM   3426  NH2 ARG   429       3.403  75.982 130.453  1.00  0.00
ATOM   3427  N   VAL   430       4.769  75.885 137.860  1.00  0.00
ATOM   3428  CA  VAL   430       4.525  74.951 138.991  1.00  0.00
ATOM   3429  C   VAL   430       5.061  75.544 140.311  1.00  0.00
ATOM   3430  O   VAL   430       4.336  75.652 141.299  1.00  0.00
ATOM   3431  CB  VAL   430       5.198  73.574 138.775  1.00  0.00
ATOM   3432  CG1 VAL   430       4.823  72.572 139.872  1.00  0.00
ATOM   3433  CG2 VAL   430       4.880  72.929 137.427  1.00  0.00
ATOM   3434  N   ILE   431       6.308  76.003 140.259  1.00  0.00
ATOM   3435  CA  ILE   431       7.031  76.473 141.452  1.00  0.00
ATOM   3436  C   ILE   431       6.471  77.784 142.015  1.00  0.00
ATOM   3437  O   ILE   431       6.175  77.822 143.207  1.00  0.00
ATOM   3438  CB  ILE   431       8.541  76.422 141.176  1.00  0.00
ATOM   3439  CG1 ILE   431       8.894  74.927 141.128  1.00  0.00
ATOM   3440  CG2 ILE   431       9.358  77.138 142.262  1.00  0.00
ATOM   3441  CD1 ILE   431      10.152  74.573 140.341  1.00  0.00
ATOM   3442  N   GLN   432       6.043  78.673 141.120  1.00  0.00
ATOM   3443  CA  GLN   432       5.414  79.939 141.539  1.00  0.00
ATOM   3444  C   GLN   432       4.087  79.659 142.277  1.00  0.00
ATOM   3445  O   GLN   432       3.850  80.254 143.324  1.00  0.00
ATOM   3446  CB  GLN   432       5.252  80.906 140.350  1.00  0.00
ATOM   3447  CG  GLN   432       4.076  80.542 139.439  1.00  0.00
ATOM   3448  CD  GLN   432       3.927  81.281 138.112  1.00  0.00
ATOM   3449  OE1 GLN   432       4.531  82.303 137.817  1.00  0.00
ATOM   3450  NE2 GLN   432       3.088  80.715 137.272  1.00  0.00
ATOM   3451  N   ASP   433       3.343  78.634 141.830  1.00  0.00
ATOM   3452  CA  ASP   433       2.048  78.272 142.445  1.00  0.00
ATOM   3453  C   ASP   433       2.227  77.868 143.905  1.00  0.00
ATOM   3454  O   ASP   433       1.420  78.234 144.757  1.00  0.00
ATOM   3455  CB  ASP   433       1.360  77.064 141.796  1.00  0.00
ATOM   3456  CG  ASP   433      -0.163  77.057 142.015  1.00  0.00
ATOM   3457  OD1 ASP   433      -0.795  76.099 141.513  1.00  0.00
ATOM   3458  OD2 ASP   433      -0.683  78.012 142.641  1.00  0.00
ATOM   3459  N   LEU   434       3.257  77.066 144.146  1.00  0.00
ATOM   3460  CA  LEU   434       3.348  76.441 145.463  1.00  0.00
ATOM   3461  C   LEU   434       3.958  77.428 146.446  1.00  0.00
ATOM   3462  O   LEU   434       4.987  78.062 146.220  1.00  0.00
ATOM   3463  CB  LEU   434       4.104  75.123 145.368  1.00  0.00
ATOM   3464  CG  LEU   434       4.191  74.208 146.608  1.00  0.00
ATOM   3465  CD1 LEU   434       5.037  74.749 147.768  1.00  0.00
ATOM   3466  CD2 LEU   434       2.806  73.765 147.063  1.00  0.00
ATOM   3467  N   VAL   435       3.261  77.445 147.565  1.00  0.00
ATOM   3468  CA  VAL   435       3.558  78.299 148.720  1.00  0.00
ATOM   3469  C   VAL   435       3.578  77.416 149.984  1.00  0.00
ATOM   3470  O   VAL   435       3.098  76.282 149.989  1.00  0.00
ATOM   3471  CB  VAL   435       2.503  79.429 148.727  1.00  0.00
ATOM   3472  CG1 VAL   435       2.549  80.308 149.979  1.00  0.00
ATOM   3473  CG2 VAL   435       2.690  80.355 147.517  1.00  0.00
ATOM   3474  N   VAL   436       4.346  77.888 150.959  1.00  0.00
ATOM   3475  CA  VAL   436       4.446  77.308 152.315  1.00  0.00
ATOM   3476  C   VAL   436       4.168  78.419 153.350  1.00  0.00
ATOM   3477  O   VAL   436       4.229  79.609 153.042  1.00  0.00
ATOM   3478  CB  VAL   436       5.841  76.658 152.471  1.00  0.00
ATOM   3479  CG1 VAL   436       6.196  76.227 153.900  1.00  0.00
ATOM   3480  CG2 VAL   436       5.936  75.401 151.599  1.00  0.00
ATOM   3481  N   SER   437       3.710  78.010 154.529  1.00  0.00
ATOM   3482  CA  SER   437       3.574  78.920 155.685  1.00  0.00
ATOM   3483  C   SER   437       4.221  78.321 156.943  1.00  0.00
ATOM   3484  O   SER   437       4.261  77.102 157.115  1.00  0.00
ATOM   3485  CB  SER   437       2.101  79.228 155.957  1.00  0.00
ATOM   3486  OG  SER   437       1.475  79.765 154.788  1.00  0.00
ATOM   3487  N   GLY   438       4.782  79.213 157.771  1.00  0.00
ATOM   3488  CA  GLY   438       5.436  78.840 159.046  1.00  0.00
ATOM   3489  C   GLY   438       4.401  78.396 160.089  1.00  0.00
ATOM   3490  O   GLY   438       3.355  79.028 160.200  1.00  0.00
ATOM   3491  N   ALA   439       4.792  77.425 160.921  1.00  0.00
ATOM   3492  CA  ALA   439       3.928  76.694 161.885  1.00  0.00
ATOM   3493  C   ALA   439       2.840  75.823 161.218  1.00  0.00
ATOM   3494  O   ALA   439       1.942  75.295 161.873  1.00  0.00
ATOM   3495  CB  ALA   439       3.313  77.641 162.931  1.00  0.00
ATOM   3496  N   LEU   440       3.041  75.548 159.930  1.00 99.99
ATOM   3497  CA  LEU   440       2.116  74.755 159.104  1.00 99.99
ATOM   3498  C   LEU   440       2.839  73.525 158.535  1.00 99.99
ATOM   3499  O   LEU   440       4.066  73.495 158.425  1.00 99.99
ATOM   3500  CB  LEU   440       1.525  75.641 157.995  1.00 99.99
ATOM   3501  CG  LEU   440       0.349  76.526 158.451  1.00 99.99
ATOM   3502  CD1 LEU   440       0.737  77.680 159.379  1.00 99.99
ATOM   3503  CD2 LEU   440      -0.384  77.086 157.234  1.00 99.99
ATOM   3504  N   SER   441       2.083  72.438 158.432  1.00 99.99
ATOM   3505  CA  SER   441       2.593  71.146 157.933  1.00 99.99
ATOM   3506  C   SER   441       1.576  70.484 157.006  1.00 99.99
ATOM   3507  O   SER   441       0.369  70.637 157.178  1.00 99.99
ATOM   3508  CB  SER   441       2.918  70.203 159.095  1.00 99.99
ATOM   3509  OG  SER   441       4.024  70.739 159.825  1.00 99.99
ATOM   3510  N   LEU   442       2.113  69.823 155.989  1.00  0.00
ATOM   3511  CA  LEU   442       1.316  69.184 154.927  1.00  0.00
ATOM   3512  C   LEU   442       1.577  67.672 154.949  1.00  0.00
ATOM   3513  O   LEU   442       2.652  67.238 155.358  1.00  0.00
ATOM   3514  CB  LEU   442       1.713  69.790 153.572  1.00  0.00
ATOM   3515  CG  LEU   442       1.174  71.204 153.280  1.00  0.00
ATOM   3516  CD1 LEU   442       1.747  72.314 154.170  1.00  0.00
ATOM   3517  CD2 LEU   442       1.472  71.550 151.821  1.00  0.00
ATOM   3518  N   GLU   443       0.520  66.906 154.691  1.00  0.00
ATOM   3519  CA  GLU   443       0.549  65.428 154.709  1.00  0.00
ATOM   3520  C   GLU   443      -0.227  64.843 153.523  1.00  0.00
ATOM   3521  O   GLU   443      -1.240  65.412 153.126  1.00  0.00
ATOM   3522  CB  GLU   443      -0.067  64.919 156.018  1.00  0.00
ATOM   3523  CG  GLU   443       0.814  65.207 157.239  1.00  0.00
ATOM   3524  CD  GLU   443       2.099  64.374 157.212  1.00  0.00
ATOM   3525  OE1 GLU   443       3.083  64.823 156.587  1.00  0.00
ATOM   3526  OE2 GLU   443       2.049  63.261 157.777  1.00  0.00
ATOM   3527  N   ASN   444       0.213  63.665 153.078  1.00  0.00
ATOM   3528  CA  ASN   444      -0.353  62.941 151.917  1.00  0.00
ATOM   3529  C   ASN   444      -0.162  61.413 152.070  1.00  0.00
ATOM   3530  O   ASN   444       0.615  60.984 152.922  1.00  0.00
ATOM   3531  CB  ASN   444       0.351  63.440 150.655  1.00  0.00
ATOM   3532  CG  ASN   444       0.226  64.951 150.427  1.00  0.00
ATOM   3533  OD1 ASN   444      -0.833  65.548 150.307  1.00  0.00
ATOM   3534  ND2 ASN   444       1.359  65.607 150.458  1.00  0.00
ATOM   3535  N   SER   445      -0.863  60.611 151.258  1.00  0.00
ATOM   3536  CA  SER   445      -0.940  59.127 151.381  1.00  0.00
ATOM   3537  C   SER   445      -1.118  58.317 150.070  1.00  0.00
ATOM   3538  O   SER   445      -2.233  58.158 149.570  1.00  0.00
ATOM   3539  CB  SER   445      -2.104  58.781 152.321  1.00  0.00
ATOM   3540  OG  SER   445      -3.322  59.354 151.822  1.00  0.00
ATOM   3541  N   ILE   446      -0.097  57.554 149.680  1.00  0.00
ATOM   3542  CA  ILE   446      -0.121  56.890 148.349  1.00  0.00
ATOM   3543  C   ILE   446      -0.449  55.387 148.473  1.00  0.00
ATOM   3544  O   ILE   446      -0.154  54.753 149.483  1.00  0.00
ATOM   3545  CB  ILE   446       1.152  57.111 147.497  1.00  0.00
ATOM   3546  CG1 ILE   446       1.777  58.500 147.720  1.00  0.00
ATOM   3547  CG2 ILE   446       0.758  56.973 146.015  1.00  0.00
ATOM   3548  CD1 ILE   446       3.057  58.819 146.937  1.00  0.00
ATOM   3549  N   ASP   447      -1.071  54.850 147.424  1.00  0.00
ATOM   3550  CA  ASP   447      -1.532  53.448 147.337  1.00  0.00
ATOM   3551  C   ASP   447      -1.043  52.752 146.054  1.00  0.00
ATOM   3552  O   ASP   447      -1.451  53.124 144.956  1.00  0.00
ATOM   3553  CB  ASP   447      -3.064  53.408 147.481  1.00  0.00
ATOM   3554  CG  ASP   447      -3.813  54.326 146.503  1.00  0.00
ATOM   3555  OD1 ASP   447      -3.842  55.549 146.765  1.00  0.00
ATOM   3556  OD2 ASP   447      -4.363  53.793 145.518  1.00  0.00
ATOM   3557  N   LEU   448      -0.041  51.889 146.227  1.00  0.00
ATOM   3558  CA  LEU   448       0.603  51.128 145.133  1.00  0.00
ATOM   3559  C   LEU   448       0.396  49.621 145.366  1.00  0.00
ATOM   3560  O   LEU   448       1.043  49.061 146.246  1.00  0.00
ATOM   3561  CB  LEU   448       2.111  51.424 144.999  1.00  0.00
ATOM   3562  CG  LEU   448       2.519  52.819 144.501  1.00  0.00
ATOM   3563  CD1 LEU   448       2.202  53.904 145.524  1.00  0.00
ATOM   3564  CD2 LEU   448       4.025  52.867 144.241  1.00  0.00
ATOM   3565  N   SER   449      -0.416  48.871 144.617  1.00  0.00
ATOM   3566  CA  SER   449      -1.180  49.051 143.355  1.00  0.00
ATOM   3567  C   SER   449      -0.548  48.168 142.270  1.00  0.00
ATOM   3568  O   SER   449      -1.215  47.266 141.776  1.00  0.00
ATOM   3569  CB  SER   449      -1.431  50.450 142.767  1.00  0.00
ATOM   3570  OG  SER   449      -0.229  51.037 142.256  1.00  0.00
ATOM   3571  N   ASN   450       0.786  48.184 142.224  1.00  0.00
ATOM   3572  CA  ASN   450       1.566  47.475 141.197  1.00  0.00
ATOM   3573  C   ASN   450       2.711  46.648 141.806  1.00  0.00
ATOM   3574  O   ASN   450       3.872  47.052 141.830  1.00  0.00
ATOM   3575  CB  ASN   450       2.055  48.496 140.155  1.00  0.00
ATOM   3576  CG  ASN   450       3.120  49.500 140.625  1.00  0.00
ATOM   3577  OD1 ASN   450       3.435  49.690 141.794  1.00  0.00
ATOM   3578  ND2 ASN   450       3.759  50.112 139.655  1.00  0.00
ATOM   3579  N   ILE   451       2.394  45.417 142.194  1.00  0.00
ATOM   3580  CA  ILE   451       3.396  44.485 142.766  1.00  0.00
ATOM   3581  C   ILE   451       4.583  44.234 141.800  1.00  0.00
ATOM   3582  O   ILE   451       5.716  44.083 142.249  1.00  0.00
ATOM   3583  CB  ILE   451       2.693  43.196 143.244  1.00  0.00
ATOM   3584  CG1 ILE   451       1.609  43.549 144.278  1.00  0.00
ATOM   3585  CG2 ILE   451       3.689  42.205 143.870  1.00  0.00
ATOM   3586  CD1 ILE   451       0.511  42.487 144.408  1.00  0.00
ATOM   3587  N   LYS   452       4.347  44.425 140.501  1.00  0.00
ATOM   3588  CA  LYS   452       5.356  44.229 139.441  1.00  0.00
ATOM   3589  C   LYS   452       6.016  45.531 138.927  1.00  0.00
ATOM   3590  O   LYS   452       6.460  45.600 137.779  1.00  0.00
ATOM   3591  CB  LYS   452       4.690  43.444 138.299  1.00  0.00
ATOM   3592  CG  LYS   452       3.565  44.229 137.612  1.00  0.00
ATOM   3593  CD  LYS   452       2.913  43.404 136.507  1.00  0.00
ATOM   3594  CE  LYS   452       1.867  44.244 135.775  1.00  0.00
ATOM   3595  NZ  LYS   452       1.152  43.419 134.794  1.00  0.00
ATOM   3596  N   HIS   453       6.101  46.555 139.779  1.00  0.00
ATOM   3597  CA  HIS   453       6.780  47.808 139.387  1.00  0.00
ATOM   3598  C   HIS   453       8.285  47.585 139.209  1.00  0.00
ATOM   3599  O   HIS   453       8.894  46.740 139.864  1.00  0.00
ATOM   3600  CB  HIS   453       6.534  48.994 140.327  1.00  0.00
ATOM   3601  CG  HIS   453       6.953  48.800 141.782  1.00  0.00
ATOM   3602  ND1 HIS   453       6.164  48.365 142.754  1.00  0.00
ATOM   3603  CD2 HIS   453       8.142  49.086 142.303  1.00  0.00
ATOM   3604  CE1 HIS   453       6.871  48.358 143.879  1.00  0.00
ATOM   3605  NE2 HIS   453       8.093  48.811 143.602  1.00  0.00
ATOM   3606  N   THR   454       8.866  48.434 138.377  1.00  0.00
ATOM   3607  CA  THR   454      10.280  48.313 137.988  1.00  0.00
ATOM   3608  C   THR   454      11.036  49.554 138.473  1.00  0.00
ATOM   3609  O   THR   454      10.740  50.682 138.078  1.00  0.00
ATOM   3610  CB  THR   454      10.429  48.103 136.469  1.00  0.00
ATOM   3611  OG1 THR   454       9.924  49.229 135.752  1.00  0.00
ATOM   3612  CG2 THR   454       9.710  46.837 135.988  1.00  0.00
ATOM   3613  N   THR   455      11.745  49.362 139.579  1.00  0.00
ATOM   3614  CA  THR   455      12.618  50.422 140.136  1.00  0.00
ATOM   3615  C   THR   455      13.752  50.758 139.155  1.00  0.00
ATOM   3616  O   THR   455      14.079  49.969 138.265  1.00  0.00
ATOM   3617  CB  THR   455      13.236  50.050 141.496  1.00  0.00
ATOM   3618  OG1 THR   455      14.230  49.027 141.344  1.00  0.00
ATOM   3619  CG2 THR   455      12.170  49.673 142.531  1.00  0.00
ATOM   3620  N   TRP   456      14.465  51.840 139.455  1.00  0.00
ATOM   3621  CA  TRP   456      15.657  52.249 138.687  1.00  0.00
ATOM   3622  C   TRP   456      16.717  51.129 138.604  1.00  0.00
ATOM   3623  O   TRP   456      17.129  50.758 137.506  1.00  0.00
ATOM   3624  CB  TRP   456      16.234  53.523 139.316  1.00  0.00
ATOM   3625  CG  TRP   456      16.843  53.290 140.702  1.00  0.00
ATOM   3626  CD1 TRP   456      18.105  52.950 140.929  1.00  0.00
ATOM   3627  CD2 TRP   456      16.212  53.352 141.931  1.00  0.00
ATOM   3628  NE1 TRP   456      18.313  52.790 142.233  1.00  0.00
ATOM   3629  CE2 TRP   456      17.176  53.036 142.879  1.00  0.00
ATOM   3630  CE3 TRP   456      14.924  53.698 142.314  1.00  0.00
ATOM   3631  CZ2 TRP   456      16.850  53.079 144.228  1.00  0.00
ATOM   3632  CZ3 TRP   456      14.596  53.729 143.661  1.00  0.00
ATOM   3633  CH2 TRP   456      15.562  53.424 144.619  1.00  0.00
ATOM   3634  N   LYS   457      16.917  50.419 139.719  1.00  0.00
ATOM   3635  CA  LYS   457      17.913  49.334 139.815  1.00  0.00
ATOM   3636  C   LYS   457      17.527  48.138 138.925  1.00  0.00
ATOM   3637  O   LYS   457      18.364  47.618 138.188  1.00  0.00
ATOM   3638  CB  LYS   457      18.064  48.890 141.275  1.00  0.00
ATOM   3639  CG  LYS   457      19.392  48.158 141.519  1.00  0.00
ATOM   3640  CD  LYS   457      20.595  49.103 141.644  1.00  0.00
ATOM   3641  CE  LYS   457      20.610  49.816 143.002  1.00  0.00
ATOM   3642  NZ  LYS   457      21.772  50.705 143.141  1.00  0.00
ATOM   3643  N   ASP   458      16.223  47.860 138.851  1.00  0.00
ATOM   3644  CA  ASP   458      15.704  46.776 137.996  1.00  0.00
ATOM   3645  C   ASP   458      15.708  47.151 136.504  1.00  0.00
ATOM   3646  O   ASP   458      16.102  46.333 135.675  1.00  0.00
ATOM   3647  CB  ASP   458      14.314  46.317 138.446  1.00  0.00
ATOM   3648  CG  ASP   458      13.895  44.967 137.838  1.00  0.00
ATOM   3649  OD1 ASP   458      12.765  44.553 138.163  1.00  0.00
ATOM   3650  OD2 ASP   458      14.708  44.365 137.102  1.00  0.00
ATOM   3651  N   TRP   459      15.445  48.422 136.196  1.00  0.00
ATOM   3652  CA  TRP   459      15.609  48.923 134.819  1.00  0.00
ATOM   3653  C   TRP   459      17.073  48.767 134.374  1.00  0.00
ATOM   3654  O   TRP   459      17.330  48.252 133.289  1.00  0.00
ATOM   3655  CB  TRP   459      15.120  50.375 134.719  1.00  0.00
ATOM   3656  CG  TRP   459      15.865  51.200 133.663  1.00  0.00
ATOM   3657  CD1 TRP   459      16.661  52.217 133.966  1.00  0.00
ATOM   3658  CD2 TRP   459      16.088  50.892 132.327  1.00  0.00
ATOM   3659  NE1 TRP   459      17.363  52.579 132.895  1.00  0.00
ATOM   3660  CE2 TRP   459      17.029  51.799 131.866  1.00  0.00
ATOM   3661  CE3 TRP   459      15.537  49.951 131.466  1.00  0.00
ATOM   3662  CZ2 TRP   459      17.394  51.793 130.525  1.00  0.00
ATOM   3663  CZ3 TRP   459      15.907  49.940 130.129  1.00  0.00
ATOM   3664  CH2 TRP   459      16.831  50.864 129.652  1.00  0.00
ATOM   3665  N   GLU   460      18.003  49.049 135.287  1.00  0.00
ATOM   3666  CA  GLU   460      19.444  48.901 135.014  1.00  0.00
ATOM   3667  C   GLU   460      19.832  47.458 134.657  1.00  0.00
ATOM   3668  O   GLU   460      20.564  47.262 133.691  1.00  0.00
ATOM   3669  CB  GLU   460      20.286  49.450 136.169  1.00  0.00
ATOM   3670  CG  GLU   460      20.115  50.968 136.314  1.00  0.00
ATOM   3671  CD  GLU   460      20.522  51.782 135.077  1.00  0.00
ATOM   3672  OE1 GLU   460      21.600  51.495 134.512  1.00  0.00
ATOM   3673  OE2 GLU   460      19.778  52.734 134.758  1.00  0.00
ATOM   3674  N   ARG   461      19.132  46.494 135.256  1.00  0.00
ATOM   3675  CA  ARG   461      19.258  45.067 134.899  1.00  0.00
ATOM   3676  C   ARG   461      18.729  44.756 133.488  1.00  0.00
ATOM   3677  O   ARG   461      19.484  44.225 132.675  1.00  0.00
ATOM   3678  CB  ARG   461      18.591  44.183 135.955  1.00  0.00
ATOM   3679  CG  ARG   461      19.368  44.245 137.275  1.00  0.00
ATOM   3680  CD  ARG   461      18.825  43.268 138.318  1.00  0.00
ATOM   3681  NE  ARG   461      17.499  43.694 138.800  1.00  0.00
ATOM   3682  CZ  ARG   461      16.752  43.047 139.702  1.00  0.00
ATOM   3683  NH1 ARG   461      17.144  41.901 140.243  1.00  0.00
ATOM   3684  NH2 ARG   461      15.625  43.572 140.160  1.00  0.00
ATOM   3685  N   ILE   462      17.552  45.291 133.142  1.00  0.00
ATOM   3686  CA  ILE   462      16.985  45.195 131.774  1.00  0.00
ATOM   3687  C   ILE   462      17.963  45.815 130.754  1.00  0.00
ATOM   3688  O   ILE   462      18.343  45.158 129.786  1.00  0.00
ATOM   3689  CB  ILE   462      15.599  45.878 131.686  1.00  0.00
ATOM   3690  CG1 ILE   462      14.614  45.254 132.691  1.00  0.00
ATOM   3691  CG2 ILE   462      15.028  45.790 130.258  1.00  0.00
ATOM   3692  CD1 ILE   462      13.367  46.109 132.954  1.00  0.00
ATOM   3693  N   ASN   463      18.459  47.010 131.072  1.00  0.00
ATOM   3694  CA  ASN   463      19.392  47.770 130.221  1.00  0.00
ATOM   3695  C   ASN   463      20.689  46.985 129.954  1.00  0.00
ATOM   3696  O   ASN   463      20.984  46.673 128.801  1.00  0.00
ATOM   3697  CB  ASN   463      19.670  49.114 130.904  1.00  0.00
ATOM   3698  CG  ASN   463      20.433  50.107 130.022  1.00  0.00
ATOM   3699  OD1 ASN   463      20.617  49.943 128.828  1.00  0.00
ATOM   3700  ND2 ASN   463      20.902  51.178 130.619  1.00  0.00
ATOM   3701  N   LYS   464      21.270  46.442 131.026  1.00  0.00
ATOM   3702  CA  LYS   464      22.488  45.612 130.942  1.00  0.00
ATOM   3703  C   LYS   464      22.267  44.317 130.148  1.00  0.00
ATOM   3704  O   LYS   464      23.041  44.029 129.238  1.00  0.00
ATOM   3705  CB  LYS   464      23.035  45.283 132.332  1.00  0.00
ATOM   3706  CG  LYS   464      23.628  46.523 133.011  1.00  0.00
ATOM   3707  CD  LYS   464      24.280  46.197 134.359  1.00  0.00
ATOM   3708  CE  LYS   464      23.273  45.791 135.440  1.00  0.00
ATOM   3709  NZ  LYS   464      23.977  45.447 136.683  1.00  0.00
ATOM   3710  N   LYS   465      21.110  43.683 130.353  1.00  0.00
ATOM   3711  CA  LYS   465      20.721  42.469 129.612  1.00  0.00
ATOM   3712  C   LYS   465      20.629  42.757 128.102  1.00  0.00
ATOM   3713  O   LYS   465      21.369  42.163 127.321  1.00  0.00
ATOM   3714  CB  LYS   465      19.390  41.946 130.162  1.00  0.00
ATOM   3715  CG  LYS   465      19.037  40.574 129.585  1.00  0.00
ATOM   3716  CD  LYS   465      17.695  40.086 130.124  1.00  0.00
ATOM   3717  CE  LYS   465      17.354  38.712 129.547  1.00  0.00
ATOM   3718  NZ  LYS   465      16.082  38.224 130.095  1.00  0.00
ATOM   3719  N   GLU   466      19.930  43.834 127.749  1.00  0.00
ATOM   3720  CA  GLU   466      19.740  44.240 126.342  1.00  0.00
ATOM   3721  C   GLU   466      21.052  44.606 125.639  1.00  0.00
ATOM   3722  O   GLU   466      21.360  44.031 124.595  1.00  0.00
ATOM   3723  CB  GLU   466      18.779  45.422 126.243  1.00  0.00
ATOM   3724  CG  GLU   466      17.413  45.050 126.817  1.00  0.00
ATOM   3725  CD  GLU   466      16.332  46.095 126.590  1.00  0.00
ATOM   3726  OE1 GLU   466      15.149  45.690 126.639  1.00  0.00
ATOM   3727  OE2 GLU   466      16.698  47.272 126.423  1.00  0.00
ATOM   3728  N   LEU   467      21.873  45.406 126.322  1.00  0.00
ATOM   3729  CA  LEU   467      23.163  45.862 125.768  1.00  0.00
ATOM   3730  C   LEU   467      24.152  44.708 125.593  1.00  0.00
ATOM   3731  O   LEU   467      24.658  44.500 124.491  1.00  0.00
ATOM   3732  CB  LEU   467      23.801  46.979 126.603  1.00  0.00
ATOM   3733  CG  LEU   467      23.059  48.321 126.540  1.00  0.00
ATOM   3734  CD1 LEU   467      23.773  49.332 127.435  1.00  0.00
ATOM   3735  CD2 LEU   467      23.010  48.900 125.125  1.00  0.00
ATOM   3736  N   LEU   468      24.141  43.796 126.564  1.00  0.00
ATOM   3737  CA  LEU   468      25.004  42.610 126.492  1.00  0.00
ATOM   3738  C   LEU   468      24.590  41.708 125.328  1.00  0.00
ATOM   3739  O   LEU   468      25.380  41.601 124.395  1.00  0.00
ATOM   3740  CB  LEU   468      25.100  41.930 127.865  1.00  0.00
ATOM   3741  CG  LEU   468      26.400  42.240 128.640  1.00  0.00
ATOM   3742  CD1 LEU   468      27.003  43.634 128.405  1.00  0.00
ATOM   3743  CD2 LEU   468      26.109  42.107 130.136  1.00  0.00
ATOM   3744  N   ARG   469      23.279  41.519 125.176  1.00  0.00
ATOM   3745  CA  ARG   469      22.711  40.718 124.075  1.00  0.00
ATOM   3746  C   ARG   469      23.059  41.244 122.666  1.00  0.00
ATOM   3747  O   ARG   469      23.339  40.442 121.777  1.00  0.00
ATOM   3748  CB  ARG   469      21.194  40.625 124.240  1.00  0.00
ATOM   3749  CG  ARG   469      20.739  39.754 125.415  1.00  0.00
ATOM   3750  CD  ARG   469      19.213  39.608 125.461  1.00  0.00
ATOM   3751  NE  ARG   469      18.535  40.858 125.854  1.00  0.00
ATOM   3752  CZ  ARG   469      17.208  41.025 125.954  1.00  0.00
ATOM   3753  NH1 ARG   469      16.349  40.059 125.668  1.00  0.00
ATOM   3754  NH2 ARG   469      16.691  42.127 126.465  1.00  0.00
ATOM   3755  N   GLY   470      23.196  42.574 122.535  1.00  0.00
ATOM   3756  CA  GLY   470      23.484  43.227 121.243  1.00  0.00
ATOM   3757  C   GLY   470      24.972  43.351 120.875  1.00  0.00
ATOM   3758  O   GLY   470      25.346  43.056 119.737  1.00  0.00
ATOM   3759  N   LYS   471      25.823  43.642 121.861  1.00  0.00
ATOM   3760  CA  LYS   471      27.220  44.056 121.595  1.00  0.00
ATOM   3761  C   LYS   471      28.091  43.011 120.881  1.00  0.00
ATOM   3762  O   LYS   471      28.731  43.329 119.879  1.00  0.00
ATOM   3763  CB  LYS   471      27.905  44.588 122.860  1.00  0.00
ATOM   3764  CG  LYS   471      27.323  45.922 123.353  1.00  0.00
ATOM   3765  CD  LYS   471      27.528  47.085 122.374  1.00  0.00
ATOM   3766  CE  LYS   471      26.966  48.390 122.946  1.00  0.00
ATOM   3767  NZ  LYS   471      27.122  49.508 122.003  1.00  0.00
ATOM   3768  N   LYS   472      27.891  41.743 121.240  1.00  0.00
ATOM   3769  CA  LYS   472      28.574  40.598 120.599  1.00  0.00
ATOM   3770  C   LYS   472      28.196  40.399 119.117  1.00  0.00
ATOM   3771  O   LYS   472      28.952  39.803 118.354  1.00  0.00
ATOM   3772  CB  LYS   472      28.325  39.301 121.379  1.00  0.00
ATOM   3773  CG  LYS   472      28.885  39.336 122.809  1.00  0.00
ATOM   3774  CD  LYS   472      27.861  39.745 123.877  1.00  0.00
ATOM   3775  CE  LYS   472      26.802  38.657 124.090  1.00  0.00
ATOM   3776  NZ  LYS   472      25.939  38.954 125.241  1.00  0.00
ATOM   3777  N   GLU   473      27.045  40.946 118.722  1.00  0.00
ATOM   3778  CA  GLU   473      26.540  40.892 117.338  1.00  0.00
ATOM   3779  C   GLU   473      26.618  42.267 116.633  1.00  0.00
ATOM   3780  O   GLU   473      26.035  42.444 115.564  1.00  0.00
ATOM   3781  CB  GLU   473      25.092  40.391 117.427  1.00  0.00
ATOM   3782  CG  GLU   473      24.518  39.926 116.080  1.00  0.00
ATOM   3783  CD  GLU   473      23.034  39.537 116.106  1.00  0.00
ATOM   3784  OE1 GLU   473      22.552  39.168 115.014  1.00  0.00
ATOM   3785  OE2 GLU   473      22.439  39.484 117.208  1.00  0.00
ATOM   3786  N   HIS   474      27.488  43.162 117.118  1.00  0.00
ATOM   3787  CA  HIS   474      27.714  44.520 116.556  1.00  0.00
ATOM   3788  C   HIS   474      26.495  45.462 116.664  1.00  0.00
ATOM   3789  O   HIS   474      26.472  46.532 116.057  1.00  0.00
ATOM   3790  CB  HIS   474      28.143  44.466 115.078  1.00  0.00
ATOM   3791  CG  HIS   474      29.307  43.519 114.790  1.00  0.00
ATOM   3792  ND1 HIS   474      29.223  42.207 114.582  1.00  0.00
ATOM   3793  CD2 HIS   474      30.563  43.893 114.577  1.00  0.00
ATOM   3794  CE1 HIS   474      30.431  41.774 114.235  1.00  0.00
ATOM   3795  NE2 HIS   474      31.260  42.815 114.233  1.00  0.00
ATOM   3796  N   LYS   475      25.559  45.121 117.545  1.00  0.00
ATOM   3797  CA  LYS   475      24.339  45.917 117.768  1.00  0.00
ATOM   3798  C   LYS   475      24.483  46.636 119.110  1.00  0.00
ATOM   3799  O   LYS   475      25.135  46.144 120.030  1.00  0.00
ATOM   3800  CB  LYS   475      23.109  45.004 117.823  1.00  0.00
ATOM   3801  CG  LYS   475      22.909  44.208 116.528  1.00  0.00
ATOM   3802  CD  LYS   475      21.756  43.197 116.587  1.00  0.00
ATOM   3803  CE  LYS   475      20.400  43.901 116.659  1.00  0.00
ATOM   3804  NZ  LYS   475      19.223  43.044 116.480  1.00  0.00
ATOM   3805  N   THR   476      23.819  47.781 119.213  1.00  0.00
ATOM   3806  CA  THR   476      23.829  48.572 120.462  1.00  0.00
ATOM   3807  C   THR   476      23.189  47.769 121.608  1.00  0.00
ATOM   3808  O   THR   476      23.849  47.487 122.602  1.00  0.00
ATOM   3809  CB  THR   476      23.162  49.945 120.277  1.00  0.00
ATOM   3810  OG1 THR   476      21.822  49.795 119.805  1.00  0.00
ATOM   3811  CG2 THR   476      23.951  50.821 119.298  1.00  0.00
ATOM   3812  N   ARG   477      22.061  47.141 121.287  1.00  0.00
ATOM   3813  CA  ARG   477      21.304  46.244 122.176  1.00  0.00
ATOM   3814  C   ARG   477      20.376  45.370 121.323  1.00  0.00
ATOM   3815  O   ARG   477      20.129  45.667 120.154  1.00  0.00
ATOM   3816  CB  ARG   477      20.468  47.048 123.189  1.00  0.00
ATOM   3817  CG  ARG   477      19.351  47.902 122.574  1.00  0.00
ATOM   3818  CD  ARG   477      18.523  48.646 123.621  1.00  0.00
ATOM   3819  NE  ARG   477      19.335  49.701 124.248  1.00  0.00
ATOM   3820  CZ  ARG   477      19.578  49.834 125.553  1.00  0.00
ATOM   3821  NH1 ARG   477      19.078  49.004 126.456  1.00  0.00
ATOM   3822  NH2 ARG   477      20.361  50.806 125.992  1.00  0.00
ATOM   3823  N   SER   478      19.898  44.297 121.935  1.00  0.00
ATOM   3824  CA  SER   478      18.702  43.605 121.429  1.00  0.00
ATOM   3825  C   SER   478      17.639  43.728 122.524  1.00  0.00
ATOM   3826  O   SER   478      17.911  43.545 123.712  1.00  0.00
ATOM   3827  CB  SER   478      18.952  42.144 121.043  1.00  0.00
ATOM   3828  OG  SER   478      19.143  41.338 122.202  1.00  0.00
ATOM   3829  N   LYS   479      16.581  44.425 122.143  1.00  0.00
ATOM   3830  CA  LYS   479      15.499  44.745 123.087  1.00  0.00
ATOM   3831  C   LYS   479      14.624  43.536 123.419  1.00  0.00
ATOM   3832  O   LYS   479      14.361  42.662 122.592  1.00  0.00
ATOM   3833  CB  LYS   479      14.625  45.875 122.547  1.00  0.00
ATOM   3834  CG  LYS   479      15.373  47.199 122.438  1.00  0.00
ATOM   3835  CD  LYS   479      14.468  48.235 121.782  1.00  0.00
ATOM   3836  CE  LYS   479      15.186  49.577 121.667  1.00  0.00
ATOM   3837  NZ  LYS   479      14.340  50.516 120.925  1.00  0.00
ATOM   3838  N   PHE   480      14.226  43.503 124.682  1.00  0.00
ATOM   3839  CA  PHE   480      13.134  42.643 125.145  1.00  0.00
ATOM   3840  C   PHE   480      11.826  43.322 124.703  1.00  0.00
ATOM   3841  O   PHE   480      11.513  44.435 125.123  1.00  0.00
ATOM   3842  CB  PHE   480      13.283  42.537 126.660  1.00  0.00
ATOM   3843  CG  PHE   480      12.293  41.537 127.239  1.00  0.00
ATOM   3844  CD1 PHE   480      12.462  40.175 127.028  1.00  0.00
ATOM   3845  CD2 PHE   480      11.268  42.009 128.041  1.00  0.00
ATOM   3846  CE1 PHE   480      11.580  39.278 127.613  1.00  0.00
ATOM   3847  CE2 PHE   480      10.394  41.111 128.632  1.00  0.00
ATOM   3848  CZ  PHE   480      10.544  39.744 128.412  1.00  0.00
ATOM   3849  N   LEU   481      11.023  42.575 123.953  1.00  0.00
ATOM   3850  CA  LEU   481      10.002  43.184 123.070  1.00  0.00
ATOM   3851  C   LEU   481       8.550  42.986 123.556  1.00  0.00
ATOM   3852  O   LEU   481       7.583  43.425 122.935  1.00  0.00
ATOM   3853  CB  LEU   481      10.208  42.656 121.636  1.00  0.00
ATOM   3854  CG  LEU   481      11.659  42.756 121.128  1.00  0.00
ATOM   3855  CD1 LEU   481      11.852  41.944 119.849  1.00  0.00
ATOM   3856  CD2 LEU   481      12.091  44.195 120.866  1.00  0.00
ATOM   3857  N   THR   482       8.401  42.261 124.662  1.00  0.00
ATOM   3858  CA  THR   482       7.101  42.035 125.340  1.00  0.00
ATOM   3859  C   THR   482       7.181  42.470 126.819  1.00  0.00
ATOM   3860  O   THR   482       8.313  42.465 127.341  1.00  0.00
ATOM   3861  CB  THR   482       6.728  40.548 125.217  1.00  0.00
ATOM   3862  OG1 THR   482       6.766  40.177 123.835  1.00  0.00
ATOM   3863  CG2 THR   482       5.342  40.215 125.782  1.00  0.00
CONECT    1    3   51   52   53              
CONECT    2    5   50                        
CONECT    4   50                             
CONECT    5   44                             
CONECT    6   25   29   46                   
CONECT    7    8                             
CONECT    8   10   44                        
CONECT    9   24                             
CONECT   10   12   43                        
CONECT   11   27                             
CONECT   12   13   47                        
CONECT   13   20   48                        
CONECT   14   32   38   39                   
CONECT   15   20   31                        
CONECT   16   17   27   30                   
CONECT   17   23   39                        
CONECT   18   22                             
CONECT   19   22   40                        
CONECT   21   40   48                        
CONECT   22   31                             
CONECT   23   24                             
CONECT   24   26                             
CONECT   26   27                             
CONECT   28   46                             
CONECT   29   39                             
CONECT   30   38                             
CONECT   31   48                             
CONECT   32   41                             
CONECT   33   35   38                        
CONECT   34   41                             
CONECT   35   37   41                        
CONECT   36   42                             
CONECT   42   45   46                        
CONECT   44   47                             
CONECT   49   50                             
CONECT   50   53                             
SPDBVT        1.0000000000         0.0000000000         0.0000000000 
SPDBVT        0.0000000000         1.0000000000         0.0000000000 
SPDBVT        0.0000000000         0.0000000000         1.0000000000 
SPDBVT        0.0000000000         0.0000000000         0.0000000000 
SPDBVT        0.0000000000         0.0000000000         0.0000000000 
SPDBVV default;
SPDBVV      7.480868688955    1967.934791407345      20.000000000000
SPDBVV        0.4057984548        -0.8503457356         0.3350220052 
SPDBVV        0.8311660566         0.4958029822         0.2516791398 
SPDBVV       -0.3801191925         0.1763279128         0.9079745958 
SPDBVV       15.8719997406        63.1860008240       116.1064987183 
SPDBVV        0.0000000000         0.0000000000         0.0000000000 
SPDBVf 19 17 17 17 17 17 17 17 17 17 17 17 17 17 17 17 17 17 17 17
SPDBVf 17 17 17 17 17 17 17 17 17 17 17 17 17 17 17 17 17 17 17 17
SPDBVf 17 17 17 17 17 17 17 17 17 17 17 17 17 17 17 17 17 17 17 17
SPDBVf 17 17 17 17 17 17 17 17 17 17 17 17 17 17 17 17 17 17 17 17
SPDBVf 17 17 17 17 17 17 17 17 17 17 17 17 17 17 17 17 17 17 17 17
SPDBVf 17 17 17 17 17 17 17 17 17 17 17 17 17 17 17 17 17 17 17 17
SPDBVf 17 17 17 17 17 17 17 17 17 17 17 17 17 17 17 17 17 17 17 17
SPDBVf 17 17 17 17 17 17 17 17 17 17 17 17 17 17 17 17 17 17 17 17
SPDBVf 17 17 17 17 17 17 17 17 17 17 17 17 17 17 17 17 17 17 17 17
SPDBVf 17 17 17 17 17 17 17 17 17 17 17 17 17 17 17 17 17 17 17 17
SPDBVf 17 17 17 17 17 17 17 17 17 17 17 17 17 17 17 17 17 17 17 17
SPDBVf 17 17 17 17 17 17 17 17 17 17 17 17 17 17 17 17 17 17 17 17
SPDBVf 17 17 17 17 17 17 17 17 17 17 17 17 17 17 17 17 17 17 17 17
SPDBVf 17 17 17 17 17 17 17 17 17 17 17 17 17 17 17 17 17 17 17 17
SPDBVf 17 17 17 17 17 17 17 17 17 17 17 17 17 17 17 17 17 17 17 17
SPDBVf 17 17 17 17 17 17 17 17 17 17 17 17 17 17 17 17 17 17 17 17
SPDBVf 17 17 17 17 17 17 17 17 17 17 17 17 17 17 17 17 17 17 17 17
SPDBVf 17 17 17 17 17 17 17 17 17 17 17 17 17 17 17 17 17 17 17 17
SPDBVf 17 17 17 17 17 17 17 17 17 17 17 17 17 17 17 17 17 17 17 17
SPDBVf 17 17 17 17 17 17 17 17 17 17 17 17 17 17 17 17 17 17 17 17
SPDBVf 17 17 17 17 17 17 17 17 17 17 17 17 17 17 17 17 17 17 17 17
SPDBVf 17 17 17 17 17 17 17 17 17 17 17 17 17 17 17 17 17 17 17 17
SPDBVf 17 17 17 17 17 17 17 17 17 17 17 17 17 17 17 17 17 17 17 17
SPDBVf 17 17 17 17 17 17 17 17 17 17 17 17 17 17 17
SPDBVc 1.00 1.00 0.00 0.63 0.63 0.63 0.63 0.63 0.63 0.63 0.63 0.63 
SPDBVc 0.63 0.63 0.63 0.63 0.63 0.63 0.63 0.63 0.63 0.63 0.63 0.63 
SPDBVc 1.00 1.00 0.00 1.00 1.00 0.00 1.00 1.00 0.00 1.00 1.00 0.00 
SPDBVc 1.00 1.00 0.00 1.00 1.00 0.00 1.00 1.00 0.00 0.63 0.63 0.63 
SPDBVc 0.63 0.63 0.63 1.00 0.00 0.00 1.00 0.00 0.00 1.00 0.00 0.00 
SPDBVc 1.00 0.00 0.00 1.00 0.00 0.00 1.00 0.00 0.00 1.00 0.00 0.00 
SPDBVc 1.00 0.00 0.00 1.00 0.00 0.00 1.00 0.00 0.00 1.00 0.00 0.00 
SPDBVc 1.00 0.00 0.00 1.00 0.00 0.00 0.63 0.63 0.63 0.63 0.63 0.63 
SPDBVc 0.63 0.63 0.63 1.00 1.00 0.00 1.00 1.00 0.00 1.00 1.00 0.00 
SPDBVc 1.00 1.00 0.00 1.00 1.00 0.00 1.00 1.00 0.00 1.00 1.00 0.00 
SPDBVc 1.00 1.00 0.00 0.63 0.63 0.63 0.63 0.63 0.63 0.63 0.63 0.63 
SPDBVc 0.63 0.63 0.63 0.63 0.63 0.63 0.63 0.63 0.63 0.63 0.63 0.63 
SPDBVc 1.00 0.00 0.00 1.00 0.00 0.00 1.00 0.00 0.00 1.00 0.00 0.00 
SPDBVc 0.63 0.63 0.63 0.63 0.63 0.63 0.63 0.63 0.63 0.63 0.63 0.63 
SPDBVc 0.63 0.63 0.63 0.63 0.63 0.63 0.63 0.63 0.63 1.00 0.00 0.00 
SPDBVc 1.00 0.00 0.00 1.00 0.00 0.00 1.00 0.00 0.00 1.00 0.00 0.00 
SPDBVc 1.00 0.00 0.00 1.00 0.00 0.00 1.00 0.00 0.00 1.00 0.00 0.00 
SPDBVc 1.00 0.00 0.00 1.00 0.00 0.00 1.00 0.00 0.00 0.63 0.63 0.63 
SPDBVc 0.63 0.63 0.63 0.63 0.63 0.63 1.00 0.00 0.00 1.00 0.00 0.00 
SPDBVc 1.00 0.00 0.00 1.00 0.00 0.00 1.00 0.00 0.00 0.63 0.63 0.63 
SPDBVc 0.63 0.63 0.63 0.63 0.63 0.63 0.63 0.63 0.63 1.00 1.00 0.00 
SPDBVc 1.00 1.00 0.00 1.00 1.00 0.00 1.00 1.00 0.00 1.00 1.00 0.00 
SPDBVc 1.00 1.00 0.00 1.00 1.00 0.00 0.63 0.63 0.63 0.63 0.63 0.63 
SPDBVc 0.63 0.63 0.63 0.63 0.63 0.63 0.63 0.63 0.63 0.63 0.63 0.63 
SPDBVc 0.63 0.63 0.63 0.63 0.63 0.63 1.00 0.00 0.00 1.00 0.00 0.00 
SPDBVc 1.00 0.00 0.00 1.00 0.00 0.00 1.00 0.00 0.00 0.63 0.63 0.63 
SPDBVc 0.63 0.63 0.63 0.63 0.63 0.63 1.00 1.00 0.00 1.00 1.00 0.00 
SPDBVc 1.00 1.00 0.00 1.00 1.00 0.00 1.00 1.00 0.00 1.00 1.00 0.00 
SPDBVc 0.63 0.63 0.63 0.63 0.63 0.63 0.63 0.63 0.63 0.63 0.63 0.63 
SPDBVc 1.00 1.00 0.00 1.00 1.00 0.00 1.00 1.00 0.00 0.63 0.63 0.63 
SPDBVc 0.63 0.63 0.63 0.63 0.63 0.63 0.63 0.63 0.63 0.63 0.63 0.63 
SPDBVc 0.63 0.63 0.63 0.63 0.63 0.63 0.63 0.63 0.63 0.63 0.63 0.63 
SPDBVc 0.63 0.63 0.63 0.63 0.63 0.63 0.63 0.63 0.63 0.63 0.63 0.63 
SPDBVc 0.63 0.63 0.63 0.63 0.63 0.63 1.00 0.00 0.00 1.00 0.00 0.00 
SPDBVc 1.00 0.00 0.00 1.00 0.00 0.00 1.00 0.00 0.00 1.00 0.00 0.00 
SPDBVc 1.00 0.00 0.00 1.00 0.00 0.00 1.00 0.00 0.00 0.63 0.63 0.63 
SPDBVc 0.63 0.63 0.63 0.63 0.63 0.63 0.63 0.63 0.63 0.63 0.63 0.63 
SPDBVc 0.63 0.63 0.63 0.63 0.63 0.63 0.63 0.63 0.63 0.63 0.63 0.63 
SPDBVc 0.63 0.63 0.63 0.63 0.63 0.63 0.63 0.63 0.63 0.63 0.63 0.63 
SPDBVc 0.63 0.63 0.63 0.63 0.63 0.63 0.63 0.63 0.63 0.63 0.63 0.63 
SPDBVc 0.63 0.63 0.63 0.63 0.63 0.63 1.00 1.00 0.00 1.00 1.00 0.00 
SPDBVc 1.00 1.00 0.00 1.00 1.00 0.00 1.00 1.00 0.00 1.00 1.00 0.00 
SPDBVc 1.00 1.00 0.00 0.63 0.63 0.63 0.63 0.63 0.63 1.00 0.00 0.00 
SPDBVc 1.00 0.00 0.00 1.00 0.00 0.00 1.00 0.00 0.00 1.00 0.00 0.00 
SPDBVc 1.00 0.00 0.00 1.00 0.00 0.00 1.00 0.00 0.00 1.00 0.00 0.00 
SPDBVc 0.63 0.63 0.63 0.63 0.63 0.63 0.63 0.63 0.63 1.00 0.00 0.00 
SPDBVc 1.00 0.00 0.00 1.00 0.00 0.00 1.00 0.00 0.00 1.00 0.00 0.00 
SPDBVc 0.63 0.63 0.63 0.63 0.63 0.63 0.63 0.63 0.63 0.63 0.63 0.63 
SPDBVc 0.63 0.63 0.63 0.63 0.63 0.63 0.63 0.63 0.63 0.63 0.63 0.63 
SPDBVc 1.00 0.00 0.00 1.00 0.00 0.00 1.00 0.00 0.00 1.00 0.00 0.00 
SPDBVc 1.00 0.00 0.00 1.00 0.00 0.00 1.00 0.00 0.00 1.00 0.00 0.00 
SPDBVc 1.00 0.00 0.00 0.63 0.63 0.63 0.63 0.63 0.63 0.63 0.63 0.63 
SPDBVc 1.00 1.00 0.00 1.00 1.00 0.00 1.00 1.00 0.00 1.00 1.00 0.00 
SPDBVc 1.00 1.00 0.00 1.00 1.00 0.00 1.00 1.00 0.00 0.63 0.63 0.63 
SPDBVc 0.63 0.63 0.63 0.63 0.63 0.63 0.63 0.63 0.63 0.63 0.63 0.63 
SPDBVc 0.63 0.63 0.63 0.63 0.63 0.63 0.63 0.63 0.63 0.63 0.63 0.63 
SPDBVc 0.63 0.63 0.63 1.00 0.00 0.00 1.00 0.00 0.00 1.00 0.00 0.00 
SPDBVc 1.00 0.00 0.00 1.00 0.00 0.00 1.00 0.00 0.00 1.00 0.00 0.00 
SPDBVc 0.63 0.63 0.63 0.63 0.63 0.63 0.63 0.63 0.63 1.00 0.00 0.00 
SPDBVc 1.00 0.00 0.00 1.00 0.00 0.00 0.63 0.63 0.63 0.63 0.63 0.63 
SPDBVc 1.00 1.00 0.00 1.00 1.00 0.00 1.00 1.00 0.00 0.63 0.63 0.63 
SPDBVc 0.63 0.63 0.63 0.63 0.63 0.63 1.00 0.00 0.00 1.00 0.00 0.00 
SPDBVc 0.63 0.63 0.63 0.63 0.63 0.63 0.63 0.63 0.63 0.63 0.63 0.63 
SPDBVc 0.63 0.63 0.63 0.63 0.63 0.63 1.00 0.00 0.00 1.00 0.00 0.00 
SPDBVc 1.00 0.00 0.00 1.00 0.00 0.00 1.00 0.00 0.00 0.63 0.63 0.63 
SPDBVc 0.63 0.63 0.63 0.63 0.63 0.63 0.63 0.63 0.63 0.63 0.63 0.63 
SPDBVc 0.63 0.63 0.63 0.63 0.63 0.63 1.00 0.00 0.00 1.00 0.00 0.00 
SPDBVc 1.00 0.00 0.00 1.00 0.00 0.00 1.00 0.00 0.00 1.00 0.00 0.00 
SPDBVc 1.00 0.00 0.00 1.00 0.00 0.00 1.00 0.00 0.00 1.00 0.00 0.00 
SPDBVc 1.00 0.00 0.00 1.00 0.00 0.00 1.00 0.00 0.00 0.63 0.63 0.63 
SPDBVc 0.63 0.63 0.63 0.63 0.63 0.63 0.63 0.63 0.63 0.63 0.63 0.63 
SPDBVc 0.63 0.63 0.63 0.63 0.63 0.63 0.63 0.63 0.63 0.63 0.63 0.63 
SPDBVc 0.63 0.63 0.63 0.63 0.63 0.63 0.63 0.63 0.63 0.63 0.63 0.63 
SPDBVc 0.63 0.63 0.63 0.63 0.63 0.63 0.63 0.63 0.63 0.63 0.63 0.63 
SPDBVc 1.00 1.00 0.00 1.00 1.00 0.00 1.00 1.00 0.00 1.00 1.00 0.00 
SPDBVc 1.00 1.00 0.00 1.00 1.00 0.00 1.00 1.00 0.00 1.00 1.00 0.00 
SPDBVc 1.00 1.00 0.00 1.00 1.00 0.00 1.00 1.00 0.00 1.00 1.00 0.00 
SPDBVc 1.00 1.00 0.00 1.00 1.00 0.00 1.00 1.00 0.00 0.63 0.63 0.63 
SPDBVc 0.63 0.63 0.63 0.63 0.63 0.63 0.63 0.63 0.63 0.63 0.63 0.63 
SPDBVc 0.63 0.63 0.63 0.63 0.63 0.63 0.63 0.63 0.63 1.00 1.00 0.00 
SPDBVc 1.00 1.00 0.00 1.00 1.00 0.00 1.00 1.00 0.00 1.00 1.00 0.00 
SPDBVc 1.00 1.00 0.00 1.00 1.00 0.00 1.00 1.00 0.00 1.00 1.00 0.00 
SPDBVc 1.00 1.00 0.00 0.63 0.63 0.63 0.63 0.63 0.63 0.63 0.63 0.63 
SPDBVc 0.63 0.63 0.63 0.63 0.63 0.63 0.63 0.63 0.63 1.00 1.00 0.00 
SPDBVc 1.00 1.00 0.00 1.00 1.00 0.00 1.00 1.00 0.00 1.00 1.00 0.00 
SPDBVc 0.63 0.63 0.63 0.63 0.63 0.63 0.63 0.63 0.63 1.00 1.00 0.00 
SPDBVc 1.00 1.00 0.00 1.00 1.00 0.00 0.63 0.63 0.63 0.63 0.63 0.63 
SPDBVc 0.63 0.63 0.63 1.00 1.00 0.00 1.00 1.00 0.00 1.00 1.00 0.00 
SPDBVc 1.00 1.00 0.00 1.00 1.00 0.00 0.63 0.63 0.63 1.00 1.00 0.00 
SPDBVc 1.00 1.00 0.00 1.00 1.00 0.00 0.63 0.63 0.63 0.63 0.63 0.63 
SPDBVc 0.63 0.63 0.63 0.63 0.63 0.63 0.63 0.63 0.63 0.63 0.63 0.63 
SPDBVc 0.63 0.63 0.63 0.63 0.63 0.63 0.63 0.63 0.63 0.63 0.63 0.63 
SPDBVc 0.63 0.63 0.63 0.63 0.63 0.63 0.63 0.63 0.63 0.63 0.63 0.63 
SPDBVc 0.63 0.63 0.63 0.63 0.63 0.63 0.63 0.63 0.63 0.63 0.63 0.63 
SPDBVc 0.63 0.63 0.63 1.00 1.00 0.00 1.00 1.00 0.00 1.00 1.00 0.00 
SPDBVc 0.63 0.63 0.63 0.63 0.63 0.63 1.00 1.00 0.00 1.00 1.00 0.00 
SPDBVc 1.00 1.00 0.00 0.63 0.63 0.63 0.63 0.63 0.63 0.63 0.63 0.63 
SPDBVc 0.63 0.63 0.63 0.63 0.63 0.63 0.63 0.63 0.63 0.63 0.63 0.63 
SPDBVc 0.63 0.63 0.63 1.00 1.00 0.00 1.00 1.00 0.00 1.00 1.00 0.00 
SPDBVc 1.00 1.00 0.00 1.00 1.00 0.00 0.63 0.63 0.63 1.00 0.00 0.00 
SPDBVc 1.00 0.00 0.00 1.00 0.00 0.00 1.00 0.00 0.00 0.63 0.63 0.63 
SPDBVc 0.63 0.63 0.63 0.63 0.63 0.63 0.63 0.63 0.63 0.63 0.63 0.63 
SPDBVc 0.63 0.63 0.63 1.00 0.00 0.00 1.00 0.00 0.00 1.00 0.00 0.00 
SPDBVc 1.00 0.00 0.00 1.00 0.00 0.00 1.00 0.00 0.00 1.00 0.00 0.00 
SPDBVc 1.00 0.00 0.00 1.00 0.00 0.00 1.00 0.00 0.00 1.00 0.00 0.00 
SPDBVc 1.00 0.00 0.00 1.00 0.00 0.00 1.00 0.00 0.00 1.00 0.00 0.00 
SPDBVc 1.00 0.00 0.00 1.00 0.00 0.00 0.63 0.63 0.63 0.63 0.63 0.63 
SPDBVc 0.63 0.63 0.63 0.63 0.63 0.63 0.63 0.63 0.63 0.63 0.63 0.63 
SPDBVc 0.63 0.63 0.63 0.63 0.63 0.63 0.63 0.63 0.63 0.63 0.63 0.63 
SPDBVc 0.63 0.63 0.63 0.63 0.63 0.63 0.63 0.63 0.63 0.63 0.63 0.63 
SPDBVc 0.63 0.63 0.63 0.63 0.63 0.63 0.63 0.63 0.63 0.63 0.63 0.63 
SPDBVc 0.63 0.63 0.63 0.63 0.63 0.63 0.63 0.63 0.63 0.63 0.63 0.63 
SPDBVc 1.00 0.00 0.00 1.00 0.00 0.00 1.00 0.00 0.00 1.00 0.00 0.00 
SPDBVc 1.00 0.00 0.00 1.00 0.00 0.00 1.00 0.00 0.00 1.00 0.00 0.00 
SPDBVc 1.00 0.00 0.00 1.00 0.00 0.00 1.00 0.00 0.00 1.00 0.00 0.00 
SPDBVc 1.00 0.00 0.00 1.00 0.00 0.00 1.00 0.00 0.00 1.00 0.00 0.00 
SPDBVc 0.63 0.63 0.63 0.63 0.63 0.63 0.63 0.63 0.63 0.63 0.63 0.63 
SPDBVc 0.63 0.63 0.63 0.63 0.63 0.63 0.63 0.63 0.63 0.63 0.63 0.63 
SPDBVc 0.63 0.63 0.63 0.63 0.63 0.63 0.63 0.63 0.63 
SPDBVl 0.00 0.00 0.00 0.00 0.00 0.00 0.00 0.00 0.00 0.00 0.00 0.00 
SPDBVl 0.00 0.00 0.00 0.00 0.00 0.00 0.00 0.00 0.00 0.00 0.00 0.00 
SPDBVl 0.00 0.00 0.00 0.00 0.00 0.00 0.00 0.00 0.00 0.00 0.00 0.00 
SPDBVl 0.00 0.00 0.00 0.00 0.00 0.00 0.00 0.00 0.00 0.00 0.00 0.00 
SPDBVl 0.00 0.00 0.00 0.00 0.00 0.00 0.00 0.00 0.00 0.00 0.00 0.00 
SPDBVl 0.00 0.00 0.00 0.00 0.00 0.00 0.00 0.00 0.00 0.00 0.00 0.00 
SPDBVl 0.00 0.00 0.00 0.00 0.00 0.00 0.00 0.00 0.00 0.00 0.00 0.00 
SPDBVl 0.00 0.00 0.00 0.00 0.00 0.00 0.00 0.00 0.00 0.00 0.00 0.00 
SPDBVl 0.00 0.00 0.00 0.00 0.00 0.00 0.00 0.00 0.00 0.00 0.00 0.00 
SPDBVl 0.00 0.00 0.00 0.00 0.00 0.00 0.00 0.00 0.00 0.00 0.00 0.00 
SPDBVl 0.00 0.00 0.00 0.00 0.00 0.00 0.00 0.00 0.00 0.00 0.00 0.00 
SPDBVl 0.00 0.00 0.00 0.00 0.00 0.00 0.00 0.00 0.00 0.00 0.00 0.00 
SPDBVl 0.00 0.00 0.00 0.00 0.00 0.00 0.00 0.00 0.00 0.00 0.00 0.00 
SPDBVl 0.00 0.00 0.00 0.00 0.00 0.00 0.00 0.00 0.00 0.00 0.00 0.00 
SPDBVl 0.00 0.00 0.00 0.00 0.00 0.00 0.00 0.00 0.00 0.00 0.00 0.00 
SPDBVl 0.00 0.00 0.00 0.00 0.00 0.00 0.00 0.00 0.00 0.00 0.00 0.00 
SPDBVl 0.00 0.00 0.00 0.00 0.00 0.00 0.00 0.00 0.00 0.00 0.00 0.00 
SPDBVl 0.00 0.00 0.00 0.00 0.00 0.00 0.00 0.00 0.00 0.00 0.00 0.00 
SPDBVl 0.00 0.00 0.00 0.00 0.00 0.00 0.00 0.00 0.00 0.00 0.00 0.00 
SPDBVl 0.00 0.00 0.00 0.00 0.00 0.00 0.00 0.00 0.00 0.00 0.00 0.00 
SPDBVl 0.00 0.00 0.00 0.00 0.00 0.00 0.00 0.00 0.00 0.00 0.00 0.00 
SPDBVl 0.00 0.00 0.00 0.00 0.00 0.00 0.00 0.00 0.00 0.00 0.00 0.00 
SPDBVl 0.00 0.00 0.00 0.00 0.00 0.00 0.00 0.00 0.00 0.00 0.00 0.00 
SPDBVl 0.00 0.00 0.00 0.00 0.00 0.00 0.00 0.00 0.00 0.00 0.00 0.00 
SPDBVl 0.00 0.00 0.00 0.00 0.00 0.00 0.00 0.00 0.00 0.00 0.00 0.00 
SPDBVl 0.00 0.00 0.00 0.00 0.00 0.00 0.00 0.00 0.00 0.00 0.00 0.00 
SPDBVl 0.00 0.00 0.00 0.00 0.00 0.00 0.00 0.00 0.00 0.00 0.00 0.00 
SPDBVl 0.00 0.00 0.00 0.00 0.00 0.00 0.00 0.00 0.00 0.00 0.00 0.00 
SPDBVl 0.00 0.00 0.00 0.00 0.00 0.00 0.00 0.00 0.00 0.00 0.00 0.00 
SPDBVl 0.00 0.00 0.00 0.00 0.00 0.00 0.00 0.00 0.00 0.00 0.00 0.00 
SPDBVl 0.00 0.00 0.00 0.00 0.00 0.00 0.00 0.00 0.00 0.00 0.00 0.00 
SPDBVl 0.00 0.00 0.00 0.00 0.00 0.00 0.00 0.00 0.00 0.00 0.00 0.00 
SPDBVl 0.00 0.00 0.00 0.00 0.00 0.00 0.00 0.00 0.00 0.00 0.00 0.00 
SPDBVl 0.00 0.00 0.00 0.00 0.00 0.00 0.00 0.00 0.00 0.00 0.00 0.00 
SPDBVl 0.00 0.00 0.00 0.00 0.00 0.00 0.00 0.00 0.00 0.00 0.00 0.00 
SPDBVl 0.00 0.00 0.00 0.00 0.00 0.00 0.00 0.00 0.00 0.00 0.00 0.00 
SPDBVl 0.00 0.00 0.00 0.00 0.00 0.00 0.00 0.00 0.00 0.00 0.00 0.00 
SPDBVl 0.00 0.00 0.00 0.00 0.00 0.00 0.00 0.00 0.00 0.00 0.00 0.00 
SPDBVl 0.00 0.00 0.00 0.00 0.00 0.00 0.00 0.00 0.00 0.00 0.00 0.00 
SPDBVl 0.00 0.00 0.00 0.00 0.00 0.00 0.00 0.00 0.00 0.00 0.00 0.00 
SPDBVl 0.00 0.00 0.00 0.00 0.00 0.00 0.00 0.00 0.00 0.00 0.00 0.00 
SPDBVl 0.00 0.00 0.00 0.00 0.00 0.00 0.00 0.00 0.00 0.00 0.00 0.00 
SPDBVl 0.00 0.00 0.00 0.00 0.00 0.00 0.00 0.00 0.00 0.00 0.00 0.00 
SPDBVl 0.00 0.00 0.00 0.00 0.00 0.00 0.00 0.00 0.00 0.00 0.00 0.00 
SPDBVl 0.00 0.00 0.00 0.00 0.00 0.00 0.00 0.00 0.00 0.00 0.00 0.00 
SPDBVl 0.00 0.00 0.00 0.00 0.00 0.00 0.00 0.00 0.00 0.00 0.00 0.00 
SPDBVl 0.00 0.00 0.00 0.00 0.00 0.00 0.00 0.00 0.00 0.00 0.00 0.00 
SPDBVl 0.00 0.00 0.00 0.00 0.00 0.00 0.00 0.00 0.00 0.00 0.00 0.00 
SPDBVl 0.00 0.00 0.00 0.00 0.00 0.00 0.00 0.00 0.00 0.00 0.00 0.00 
SPDBVl 0.00 0.00 0.00 0.00 0.00 0.00 0.00 0.00 0.00 0.00 0.00 0.00 
SPDBVl 0.00 0.00 0.00 0.00 0.00 0.00 0.00 0.00 0.00 0.00 0.00 0.00 
SPDBVl 0.00 0.00 0.00 0.00 0.00 0.00 0.00 0.00 0.00 0.00 0.00 0.00 
SPDBVl 0.00 0.00 0.00 0.00 0.00 0.00 0.00 0.00 0.00 0.00 0.00 0.00 
SPDBVl 0.00 0.00 0.00 0.00 0.00 0.00 0.00 0.00 0.00 0.00 0.00 0.00 
SPDBVl 0.00 0.00 0.00 0.00 0.00 0.00 0.00 0.00 0.00 0.00 0.00 0.00 
SPDBVl 0.00 0.00 0.00 0.00 0.00 0.00 0.00 0.00 0.00 0.00 0.00 0.00 
SPDBVl 0.00 0.00 0.00 0.00 0.00 0.00 0.00 0.00 0.00 0.00 0.00 0.00 
SPDBVl 0.00 0.00 0.00 0.00 0.00 0.00 0.00 0.00 0.00 0.00 0.00 0.00 
SPDBVl 0.00 0.00 0.00 0.00 0.00 0.00 0.00 0.00 0.00 0.00 0.00 0.00 
SPDBVl 0.00 0.00 0.00 0.00 0.00 0.00 0.00 0.00 0.00 0.00 0.00 0.00 
SPDBVl 0.00 0.00 0.00 0.00 0.00 0.00 0.00 0.00 0.00 0.00 0.00 0.00 
SPDBVl 0.00 0.00 0.00 0.00 0.00 0.00 0.00 0.00 0.00 0.00 0.00 0.00 
SPDBVl 0.00 0.00 0.00 0.00 0.00 0.00 0.00 0.00 0.00 0.00 0.00 0.00 
SPDBVl 0.00 0.00 0.00 0.00 0.00 0.00 0.00 0.00 0.00 0.00 0.00 0.00 
SPDBVl 0.00 0.00 0.00 0.00 0.00 0.00 0.00 0.00 0.00 0.00 0.00 0.00 
SPDBVl 0.00 0.00 0.00 0.00 0.00 0.00 0.00 0.00 0.00 0.00 0.00 0.00 
SPDBVl 0.00 0.00 0.00 0.00 0.00 0.00 0.00 0.00 0.00 0.00 0.00 0.00 
SPDBVl 0.00 0.00 0.00 0.00 0.00 0.00 0.00 0.00 0.00 0.00 0.00 0.00 
SPDBVl 0.00 0.00 0.00 0.00 0.00 0.00 0.00 0.00 0.00 0.00 0.00 0.00 
SPDBVl 0.00 0.00 0.00 0.00 0.00 0.00 0.00 0.00 0.00 0.00 0.00 0.00 
SPDBVl 0.00 0.00 0.00 0.00 0.00 0.00 0.00 0.00 0.00 0.00 0.00 0.00 
SPDBVl 0.00 0.00 0.00 0.00 0.00 0.00 0.00 0.00 0.00 0.00 0.00 0.00 
SPDBVl 0.00 0.00 0.00 0.00 0.00 0.00 0.00 0.00 0.00 0.00 0.00 0.00 
SPDBVl 0.00 0.00 0.00 0.00 0.00 0.00 0.00 0.00 0.00 0.00 0.00 0.00 
SPDBVl 0.00 0.00 0.00 0.00 0.00 0.00 0.00 0.00 0.00 0.00 0.00 0.00 
SPDBVl 0.00 0.00 0.00 0.00 0.00 0.00 0.00 0.00 0.00 0.00 0.00 0.00 
SPDBVl 0.00 0.00 0.00 0.00 0.00 0.00 0.00 0.00 0.00 0.00 0.00 0.00 
SPDBVl 0.00 0.00 0.00 0.00 0.00 0.00 0.00 0.00 0.00 0.00 0.00 0.00 
SPDBVl 0.00 0.00 0.00 0.00 0.00 0.00 0.00 0.00 0.00 0.00 0.00 0.00 
SPDBVl 0.00 0.00 0.00 0.00 0.00 0.00 0.00 0.00 0.00 0.00 0.00 0.00 
SPDBVl 0.00 0.00 0.00 0.00 0.00 0.00 0.00 0.00 0.00 0.00 0.00 0.00 
SPDBVl 0.00 0.00 0.00 0.00 0.00 0.00 0.00 0.00 0.00 0.00 0.00 0.00 
SPDBVl 0.00 0.00 0.00 0.00 0.00 0.00 0.00 0.00 0.00 0.00 0.00 0.00 
SPDBVl 0.00 0.00 0.00 0.00 0.00 0.00 0.00 0.00 0.00 0.00 0.00 0.00 
SPDBVl 0.00 0.00 0.00 0.00 0.00 0.00 0.00 0.00 0.00 0.00 0.00 0.00 
SPDBVl 0.00 0.00 0.00 0.00 0.00 0.00 0.00 0.00 0.00 0.00 0.00 0.00 
SPDBVl 0.00 0.00 0.00 0.00 0.00 0.00 0.00 0.00 0.00 0.00 0.00 0.00 
SPDBVl 0.00 0.00 0.00 0.00 0.00 0.00 0.00 0.00 0.00 0.00 0.00 0.00 
SPDBVl 0.00 0.00 0.00 0.00 0.00 0.00 0.00 0.00 0.00 0.00 0.00 0.00 
SPDBVl 0.00 0.00 0.00 0.00 0.00 0.00 0.00 0.00 0.00 0.00 0.00 0.00 
SPDBVl 0.00 0.00 0.00 0.00 0.00 0.00 0.00 0.00 0.00 0.00 0.00 0.00 
SPDBVl 0.00 0.00 0.00 0.00 0.00 0.00 0.00 0.00 0.00 0.00 0.00 0.00 
SPDBVl 0.00 0.00 0.00 0.00 0.00 0.00 0.00 0.00 0.00 0.00 0.00 0.00 
SPDBVl 0.00 0.00 0.00 0.00 0.00 0.00 0.00 0.00 0.00 0.00 0.00 0.00 
SPDBVl 0.00 0.00 0.00 0.00 0.00 0.00 0.00 0.00 0.00 0.00 0.00 0.00 
SPDBVl 0.00 0.00 0.00 0.00 0.00 0.00 0.00 0.00 0.00 0.00 0.00 0.00 
SPDBVl 0.00 0.00 0.00 0.00 0.00 0.00 0.00 0.00 0.00 0.00 0.00 0.00 
SPDBVl 0.00 0.00 0.00 0.00 0.00 0.00 0.00 0.00 0.00 0.00 0.00 0.00 
SPDBVl 0.00 0.00 0.00 0.00 0.00 0.00 0.00 0.00 0.00 0.00 0.00 0.00 
SPDBVl 0.00 0.00 0.00 0.00 0.00 0.00 0.00 0.00 0.00 0.00 0.00 0.00 
SPDBVl 0.00 0.00 0.00 0.00 0.00 0.00 0.00 0.00 0.00 0.00 0.00 0.00 
SPDBVl 0.00 0.00 0.00 0.00 0.00 0.00 0.00 0.00 0.00 0.00 0.00 0.00 
SPDBVl 0.00 0.00 0.00 0.00 0.00 0.00 0.00 0.00 0.00 0.00 0.00 0.00 
SPDBVl 0.00 0.00 0.00 0.00 0.00 0.00 0.00 0.00 0.00 0.00 0.00 0.00 
SPDBVl 0.00 0.00 0.00 0.00 0.00 0.00 0.00 0.00 0.00 0.00 0.00 0.00 
SPDBVl 0.00 0.00 0.00 0.00 0.00 0.00 0.00 0.00 0.00 0.00 0.00 0.00 
SPDBVl 0.00 0.00 0.00 0.00 0.00 0.00 0.00 0.00 0.00 0.00 0.00 0.00 
SPDBVl 0.00 0.00 0.00 0.00 0.00 0.00 0.00 0.00 0.00 0.00 0.00 0.00 
SPDBVl 0.00 0.00 0.00 0.00 0.00 0.00 0.00 0.00 0.00 0.00 0.00 0.00 
SPDBVl 0.00 0.00 0.00 0.00 0.00 0.00 0.00 0.00 0.00 0.00 0.00 0.00 
SPDBVl 0.00 0.00 0.00 0.00 0.00 0.00 0.00 0.00 0.00 0.00 0.00 0.00 
SPDBVl 0.00 0.00 0.00 0.00 0.00 0.00 0.00 0.00 0.00 0.00 0.00 0.00 
SPDBVl 0.00 0.00 0.00 0.00 0.00 0.00 0.00 0.00 0.00 0.00 0.00 0.00 
SPDBVl 0.00 0.00 0.00 0.00 0.00 0.00 0.00 0.00 0.00 0.00 0.00 0.00 
SPDBVl 0.00 0.00 0.00 0.00 0.00 0.00 0.00 0.00 0.00 0.00 0.00 0.00 
SPDBVl 0.00 0.00 0.00 0.00 0.00 0.00 0.00 0.00 0.00 0.00 0.00 0.00 
SPDBVl 0.00 0.00 0.00 0.00 0.00 0.00 0.00 0.00 0.00 0.00 0.00 0.00 
SPDBVl 0.00 0.00 0.00 0.00 0.00 0.00 0.00 0.00 0.00 0.00 0.00 0.00 
SPDBVl 0.00 0.00 0.00 0.00 0.00 0.00 0.00 0.00 0.00 
SPDBVb 0.00 0.00 0.60
END
