# Supplementary material for: In silico pathway reconstruction: Iron-sulfur cluster biogenesis in Saccharomyces cerevisiae
Source: BMC Syst Biol. 2007 Jan 31;1:10. doi: 10.1186/1752-0509-1-10 (PMC1839888; doi:10.1186/1752-0509-1-10)
Supplement: Additional File 2 — Structural models used for the docking studies of the ISC biogenesis proteins. Structural models used for the docking studies of the ISC biogenesis proteins in PDB format. [file 1752-0509-1-10-S2.zip › Grx5.pdb]

HEADER 3D-JIGSAW Comparative Modelling Server (interactive mode)
REMARK Model for grx5 (residues 38 to 139) using template: 1kte_#
REMARK date: Sat Nov  2 16:00:16 GMT 2002
REMARK
REMARK Display this file with Rasmol (http://www.umass.edu/microbio/rasmol/getras.htm)
REMARK
REMARK DISCLAIMER: These atomic coordinates are available AS IS and at your own risk. The
REMARK Cancer Research UK does not give any representation or warranty
REMARK nor assume any liability or responsibility for the service or the results
REMARK posted (whether as to their accuracy, completeness, quality or otherwise).
REMARK
REMARK        Best alignment of query against best template found 
REMARK ACCI:  Relative solvent accessibility for each residue of the template; from low to high *,1,2,3,4,5,6,7,8,9,?
REMARK SS_QP: Predicted secondary structure of query (PSIPRED; Jones D.T. (1999)J.Mol.Biol. 292,195-202)
REMARK SS:    Known secondary structure of template
REMARK SCORE: Accuracy of query to template sequence alignment (95 percent of alignments over 2 are accurate)
REMARK EVALUE:Parent confidence (expected number of random sequences with the same similarity in our database)
REMARK
REMARK query         IEDAIESAPVVLFMKGTPEFPKCGFSRATIGLLGNQGVDPAKFAAYNV---LEDPELREGIKEFSEWPTIPQLYVNKEFI
REMARK 1kte_#        VNSKIQPGKVVVFIK-----PTCPFCRKTQELLSQLPFKEGLLEFVDITATSDTNEIQDYLQQLTGARTVPRVFIGKECI
REMARK ACCI          146315832111113-----5*28515512631682515*7333314158393255124115743833621111116532
REMARK SS_QP         HHHHHHCCCEEEEECCCCCCCCCCHHHHHHHHHHHCCCCCEEEEEEEC---CCCHHHHHHHHHHCCCCCCCEEEECCEEE
REMARK SS            HHHHCCCCCEEEEEC-----CCCHHHHHHHHHHHHCCCCCCCEEEEEHHHCCCHHHHHHHHHHHHCCCCCCEEEECCEEE
REMARK
REMARK query         GGCDVITSMARSGELADLLEEAQAL
REMARK 1kte_#        GGCTDLESMHKRGELLTRLQQVGAV
REMARK ACCI          1216514415776414521674411
REMARK SS_QP         ECHHHHHHHHHCCCHHHHHHHHCCC
REMARK SS            ECHHHHHHHHHHCHHHHHHHHHCCC
REMARK
REMARK Seq_ID        28.87
REMARK SS_ID         89.69 N(97) EE(18) HH(42) CC(27) EH(0) EC(2) HC(8)
SCORE  3.98
EVALUE 7e-17
PARENT 1kte
MODEL
ATOM   1000  N   ILE    38      19.539  40.732   3.940  1.00  0.00
ATOM   1000  CA  ILE    38      19.233  39.337   4.048  1.00  0.00
ATOM   1000  C   ILE    38      18.940  38.799   2.684  1.00  0.00
ATOM   1000  O   ILE    38      19.244  37.638   2.432  1.00  0.00
ATOM   1000  CB  ILE    38      18.131  38.929   5.002  1.00  0.00
ATOM   1000  CG1 ILE    38      16.760  39.577   4.747  1.00  0.00
ATOM   1000  CG2 ILE    38      18.589  39.291   6.390  1.00  0.00
ATOM   1000  CD1 ILE    38      15.639  38.934   5.569  1.00  0.00
ATOM   1000  N   GLU    39      18.375  39.617   1.767  1.00  0.00
ATOM   1000  CA  GLU    39      17.945  39.096   0.496  1.00  0.00
ATOM   1000  C   GLU    39      19.033  38.702  -0.400  1.00  0.00
ATOM   1000  O   GLU    39      18.850  37.805  -1.223  1.00  0.00
ATOM   1000  CB  GLU    39      16.961  40.002  -0.263  1.00  0.00
ATOM   1000  CG  GLU    39      15.589  40.117   0.421  1.00  0.00
ATOM   1000  CD  GLU    39      15.110  38.741   0.923  1.00  0.00
ATOM   1000  OE1 GLU    39      15.679  38.173   1.891  1.00  0.00
ATOM   1000  OE2 GLU    39      14.131  38.223   0.332  1.00  0.00
ATOM   1000  N   ASP    40      20.202  39.318  -0.232  1.00  0.00
ATOM   1000  CA  ASP    40      21.332  38.982  -1.040  1.00  0.00
ATOM   1000  C   ASP    40      21.910  37.692  -0.564  1.00  0.00
ATOM   1000  O   ASP    40      22.596  36.989  -1.306  1.00  0.00
ATOM   1000  CB  ASP    40      22.451  40.023  -0.926  1.00  0.00
ATOM   1000  CG  ASP    40      22.055  41.316  -1.644  1.00  0.00
ATOM   1000  OD1 ASP    40      21.349  41.268  -2.687  1.00  0.00
ATOM   1000  OD2 ASP    40      22.485  42.394  -1.152  1.00  0.00
ATOM   1000  N   ALA    41      21.625  37.340   0.695  1.00  0.00
ATOM   1000  CA  ALA    41      22.181  36.156   1.244  1.00  0.00
ATOM   1000  C   ALA    41      21.381  34.981   0.702  1.00  0.00
ATOM   1000  O   ALA    41      21.962  33.903   0.601  1.00  0.00
ATOM   1000  CB  ALA    41      22.257  36.178   2.787  1.00  0.00
ATOM   1000  N   ILE    42      20.080  35.134   0.305  1.00  0.00
ATOM   1000  CA  ILE    42      19.195  33.977   0.298  1.00  0.00
ATOM   1000  C   ILE    42      19.289  33.492  -1.112  1.00  0.00
ATOM   1000  O   ILE    42      19.202  34.298  -2.037  1.00  0.00
ATOM   1000  CB  ILE    42      17.699  34.143   0.601  1.00  0.00
ATOM   1000  CG1 ILE    42      17.374  34.956   1.850  1.00  0.00
ATOM   1000  CG2 ILE    42      17.123  32.743   0.836  1.00  0.00
ATOM   1000  CD1 ILE    42      18.038  34.408   3.106  1.00  0.00
ATOM   1000  N   GLU    43      19.477  32.169  -1.320  1.00  0.00
ATOM   1000  CA  GLU    43      19.592  31.646  -2.650  1.00  0.00
ATOM   1000  C   GLU    43      18.622  30.512  -2.796  1.00  0.00
ATOM   1000  O   GLU    43      18.130  29.971  -1.809  1.00  0.00
ATOM   1000  CB  GLU    43      21.028  31.191  -2.943  1.00  0.00
ATOM   1000  CG  GLU    43      22.041  32.330  -2.924  1.00  0.00
ATOM   1000  CD  GLU    43      23.434  31.766  -3.166  1.00  0.00
ATOM   1000  OE1 GLU    43      24.371  32.598  -3.273  1.00  0.00
ATOM   1000  OE2 GLU    43      23.591  30.518  -3.270  1.00  0.00
ATOM   1000  N   SER    44      18.338  30.114  -4.060  1.00  0.00
ATOM   1000  CA  SER    44      17.435  29.030  -4.349  1.00  0.00
ATOM   1000  C   SER    44      18.194  27.780  -4.121  1.00  0.00
ATOM   1000  O   SER    44      17.571  26.732  -4.180  1.00  0.00
ATOM   1000  CB  SER    44      16.901  28.970  -5.811  1.00  0.00
ATOM   1000  OG  SER    44      16.015  27.874  -6.034  1.00  0.00
ATOM   1000  N   ALA    45      19.519  27.885  -3.848  1.00  0.00
ATOM   1000  CA  ALA    45      20.464  26.835  -3.712  1.00  0.00
ATOM   1000  C   ALA    45      21.351  27.178  -2.529  1.00  0.00
ATOM   1000  O   ALA    45      21.465  28.349  -2.238  1.00  0.00
ATOM   1000  CB  ALA    45      21.087  26.473  -5.044  1.00  0.00
ATOM   1000  N   PRO    46      21.964  26.266  -1.808  1.00  0.00
ATOM   1000  CA  PRO    46      22.745  26.550  -0.608  1.00  0.00
ATOM   1000  C   PRO    46      23.181  27.591   0.350  1.00  0.00
ATOM   1000  O   PRO    46      24.277  28.164   0.260  1.00  0.00
ATOM   1000  CB  PRO    46      23.196  25.188  -0.055  1.00  0.00
ATOM   1000  CG  PRO    46      22.072  24.265  -0.500  1.00  0.00
ATOM   1000  CD  PRO    46      21.230  25.009  -1.529  1.00  0.00
ATOM   1000  N   VAL    47      22.411  27.129   1.411  1.00  0.00
ATOM   1000  CA  VAL    47      22.032  27.116   2.846  1.00  0.00
ATOM   1000  C   VAL    47      22.533  28.240   3.693  1.00  0.00
ATOM   1000  O   VAL    47      23.739  28.416   3.755  1.00  0.00
ATOM   1000  CB  VAL    47      22.285  25.747   3.639  1.00  0.00
ATOM   1000  CG1 VAL    47      21.887  25.783   5.132  1.00  0.00
ATOM   1000  CG2 VAL    47      21.523  24.490   3.130  1.00  0.00
ATOM   1000  N   VAL    48      21.655  28.991   4.420  1.00  0.00
ATOM   1000  CA  VAL    48      22.119  30.146   5.159  1.00  0.00
ATOM   1000  C   VAL    48      21.498  30.077   6.528  1.00  0.00
ATOM   1000  O   VAL    48      20.313  29.786   6.660  1.00  0.00
ATOM   1000  CB  VAL    48      21.889  31.477   4.451  1.00  0.00
ATOM   1000  CG1 VAL    48      20.415  31.879   4.407  1.00  0.00
ATOM   1000  CG2 VAL    48      22.746  32.609   5.040  1.00  0.00
ATOM   1000  N   LEU    49      22.301  30.311   7.584  1.00  0.00
ATOM   1000  CA  LEU    49      21.824  30.256   8.921  1.00  0.00
ATOM   1000  C   LEU    49      22.161  31.527   9.499  1.00  0.00
ATOM   1000  O   LEU    49      23.307  31.960   9.526  1.00  0.00
ATOM   1000  CB  LEU    49      22.599  29.349   9.827  1.00  0.00
ATOM   1000  CG  LEU    49      22.377  27.926   9.456  1.00  0.00
ATOM   1000  CD1 LEU    49      23.464  27.145  10.108  1.00  0.00
ATOM   1000  CD2 LEU    49      21.048  27.570  10.044  1.00  0.00
ATOM   1000  N   PHE    50      21.171  32.170  10.021  1.00  0.00
ATOM   1000  CA  PHE    50      21.469  33.407  10.518  1.00  0.00
ATOM   1000  C   PHE    50      21.547  33.289  11.948  1.00  0.00
ATOM   1000  O   PHE    50      20.616  32.837  12.576  1.00  0.00
ATOM   1000  CB  PHE    50      20.253  34.043  10.188  1.00  0.00
ATOM   1000  CG  PHE    50      20.054  34.166   8.632  1.00  0.00
ATOM   1000  CD1 PHE    50      18.843  34.018   7.995  1.00  0.00
ATOM   1000  CD2 PHE    50      20.909  34.679   7.681  1.00  0.00
ATOM   1000  CE1 PHE    50      18.503  34.611   6.786  1.00  0.00
ATOM   1000  CE2 PHE    50      20.532  35.336   6.500  1.00  0.00
ATOM   1000  CZ  PHE    50      19.244  35.581   6.185  1.00  0.00
ATOM   1000  N   MET    51      22.661  33.720  12.469  1.00  0.00
ATOM   1000  CA  MET    51      23.018  33.521  13.787  1.00  0.00
ATOM   1000  C   MET    51      23.138  34.966  13.863  1.00  0.00
ATOM   1000  O   MET    51      22.192  35.683  13.788  1.00  0.00
ATOM   1000  CB  MET    51      24.265  32.658  14.006  1.00  0.00
ATOM   1000  CG  MET    51      24.081  31.220  13.476  1.00  0.00
ATOM   1000  SD  MET    51      25.311  30.087  14.035  1.00  0.00
ATOM   1000  CE  MET    51      26.137  30.662  12.569  1.00  0.00
ATOM   1000  N   LYS    52      24.228  35.576  14.004  1.00  0.00
ATOM   1000  CA  LYS    52      24.496  36.034  15.292  1.00  0.00
ATOM   1000  C   LYS    52      24.027  35.078  16.322  1.00  0.00
ATOM   1000  O   LYS    52      22.927  34.520  16.460  1.00  0.00
ATOM   1000  CB  LYS    52      24.122  37.429  15.700  1.00  0.00
ATOM   1000  CG  LYS    52      25.097  38.035  16.637  1.00  0.00
ATOM   1000  CD  LYS    52      24.664  39.377  17.153  1.00  0.00
ATOM   1000  CE  LYS    52      23.486  39.259  18.118  1.00  0.00
ATOM   1000  NZ  LYS    52      23.214  40.563  18.721  1.00  0.00
ATOM   1000  N   GLY    53      25.005  34.909  17.158  1.00  0.00
ATOM   1000  CA  GLY    53      24.865  34.018  18.234  1.00  0.00
ATOM   1000  C   GLY    53      24.667  34.941  19.383  1.00  0.00
ATOM   1000  O   GLY    53      25.187  36.059  19.389  1.00  0.00
ATOM   1000  N   THR    54      23.916  34.462  20.391  1.00  0.00
ATOM   1000  CA  THR    54      23.750  35.140  21.640  1.00  0.00
ATOM   1000  C   THR    54      24.068  34.074  22.666  1.00  0.00
ATOM   1000  O   THR    54      24.002  32.890  22.327  1.00  0.00
ATOM   1000  CB  THR    54      22.366  35.668  21.848  1.00  0.00
ATOM   1000  OG1 THR    54      21.448  34.590  21.876  1.00  0.00
ATOM   1000  CG2 THR    54      22.002  36.622  20.688  1.00  0.00
ATOM   1000  N   PRO    55      24.535  34.451  23.840  1.00  0.00
ATOM   1000  CA  PRO    55      24.587  33.472  24.941  1.00  0.00
ATOM   1000  C   PRO    55      23.415  33.580  25.889  1.00  0.00
ATOM   1000  O   PRO    55      23.103  34.682  26.337  1.00  0.00
ATOM   1000  CB  PRO    55      25.906  33.765  25.699  1.00  0.00
ATOM   1000  CG  PRO    55      26.713  34.798  24.857  1.00  0.00
ATOM   1000  CD  PRO    55      25.832  35.118  23.645  1.00  0.00
ATOM   1000  N   GLU    56      22.777  32.442  26.232  1.00  0.00
ATOM   1000  CA  GLU    56      21.531  32.482  26.932  1.00  0.00
ATOM   1000  C   GLU    56      21.728  32.107  28.353  1.00  0.00
ATOM   1000  O   GLU    56      22.691  31.421  28.694  1.00  0.00
ATOM   1000  CB  GLU    56      20.468  31.597  26.257  1.00  0.00
ATOM   1000  CG  GLU    56      20.235  32.006  24.795  1.00  0.00
ATOM   1000  CD  GLU    56      19.478  33.335  24.779  1.00  0.00
ATOM   1000  OE1 GLU    56      19.965  34.360  25.320  1.00  0.00
ATOM   1000  OE2 GLU    56      18.365  33.338  24.201  1.00  0.00
ATOM   1000  N   PHE    57      20.804  32.583  29.219  1.00  0.00
ATOM   1000  CA  PHE    57      20.854  32.327  30.635  1.00  0.00
ATOM   1000  C   PHE    57      20.891  30.849  30.915  1.00  0.00
ATOM   1000  O   PHE    57      21.571  30.459  31.867  1.00  0.00
ATOM   1000  CB  PHE    57      19.720  32.976  31.474  1.00  0.00
ATOM   1000  CG  PHE    57      19.923  32.664  32.926  1.00  0.00
ATOM   1000  CD1 PHE    57      18.900  32.148  33.694  1.00  0.00
ATOM   1000  CD2 PHE    57      21.139  32.908  33.534  1.00  0.00
ATOM   1000  CE1 PHE    57      19.086  31.905  35.035  1.00  0.00
ATOM   1000  CE2 PHE    57      21.346  32.593  34.849  1.00  0.00
ATOM   1000  CZ  PHE    57      20.315  32.111  35.616  1.00  0.00
ATOM   1000  N   PRO    58      20.235  29.986  30.143  1.00  0.00
ATOM   1000  CA  PRO    58      20.378  28.592  30.507  1.00  0.00
ATOM   1000  C   PRO    58      21.636  27.916  30.100  1.00  0.00
ATOM   1000  O   PRO    58      21.616  26.728  30.412  1.00  0.00
ATOM   1000  CB  PRO    58      19.226  27.834  29.809  1.00  0.00
ATOM   1000  CG  PRO    58      18.220  28.906  29.311  1.00  0.00
ATOM   1000  CD  PRO    58      18.835  30.258  29.727  1.00  0.00
ATOM   1000  N   LYS    59      22.653  28.572  29.456  1.00  0.00
ATOM   1000  CA  LYS    59      23.969  28.010  29.171  1.00  0.00
ATOM   1000  C   LYS    59      24.142  27.675  27.686  1.00  0.00
ATOM   1000  O   LYS    59      25.177  27.138  27.300  1.00  0.00
ATOM   1000  CB  LYS    59      24.298  26.748  30.018  1.00  0.00
ATOM   1000  CG  LYS    59      25.673  26.104  30.041  1.00  0.00
ATOM   1000  CD  LYS    59      25.621  24.762  30.766  1.00  0.00
ATOM   1000  CE  LYS    59      24.943  23.644  29.953  1.00  0.00
ATOM   1000  NZ  LYS    59      25.034  22.359  30.675  1.00  0.00
ATOM   1000  N   CYS    60      23.181  27.990  26.783  1.00  0.00
ATOM   1000  CA  CYS    60      23.235  27.653  25.353  1.00  0.00
ATOM   1000  C   CYS    60      23.434  28.924  24.496  1.00  0.00
ATOM   1000  O   CYS    60      23.585  29.950  25.150  1.00  0.00
ATOM   1000  CB  CYS    60      21.873  27.058  25.050  1.00  0.00
ATOM   1000  SG  CYS    60      21.805  26.258  23.471  1.00  0.00
ATOM   1000  N   GLY    61      23.417  28.996  23.096  1.00  0.00
ATOM   1000  CA  GLY    61      24.064  28.120  22.117  1.00  0.00
ATOM   1000  C   GLY    61      23.278  27.300  21.069  1.00  0.00
ATOM   1000  O   GLY    61      23.782  26.244  20.691  1.00  0.00
ATOM   1000  N   PHE    62      22.040  27.668  20.638  1.00  0.00
ATOM   1000  CA  PHE    62      21.267  26.895  19.694  1.00  0.00
ATOM   1000  C   PHE    62      21.875  27.156  18.338  1.00  0.00
ATOM   1000  O   PHE    62      21.963  26.264  17.500  1.00  0.00
ATOM   1000  CB  PHE    62      19.781  27.330  19.824  1.00  0.00
ATOM   1000  CG  PHE    62      19.093  26.648  20.967  1.00  0.00
ATOM   1000  CD1 PHE    62      18.719  27.456  22.013  1.00  0.00
ATOM   1000  CD2 PHE    62      18.727  25.311  20.997  1.00  0.00
ATOM   1000  CE1 PHE    62      18.074  26.943  23.103  1.00  0.00
ATOM   1000  CE2 PHE    62      18.069  24.792  22.095  1.00  0.00
ATOM   1000  CZ  PHE    62      17.745  25.613  23.151  1.00  0.00
ATOM   1000  N   SER    63      22.375  28.383  18.118  1.00  0.00
ATOM   1000  CA  SER    63      23.134  28.717  16.956  1.00  0.00
ATOM   1000  C   SER    63      24.243  27.729  16.802  1.00  0.00
ATOM   1000  O   SER    63      24.361  27.081  15.774  1.00  0.00
ATOM   1000  CB  SER    63      23.714  30.128  17.135  1.00  0.00
ATOM   1000  OG  SER    63      22.693  31.037  17.510  1.00  0.00
ATOM   1000  N   ARG    64      25.027  27.545  17.873  1.00  0.00
ATOM   1000  CA  ARG    64      26.148  26.651  17.904  1.00  0.00
ATOM   1000  C   ARG    64      25.772  25.237  17.592  1.00  0.00
ATOM   1000  O   ARG    64      26.519  24.569  16.885  1.00  0.00
ATOM   1000  CB  ARG    64      26.819  26.599  19.284  1.00  0.00
ATOM   1000  CG  ARG    64      27.527  27.903  19.638  1.00  0.00
ATOM   1000  CD  ARG    64      28.288  27.823  20.963  1.00  0.00
ATOM   1000  NE  ARG    64      27.299  27.901  22.079  1.00  0.00
ATOM   1000  CZ  ARG    64      27.694  27.864  23.401  1.00  0.00
ATOM   1000  NH1 ARG    64      29.034  27.709  23.701  1.00  0.00
ATOM   1000  NH2 ARG    64      26.751  27.962  24.404  1.00  0.00
ATOM   1000  N   ALA    65      24.640  24.743  18.125  1.00  0.00
ATOM   1000  CA  ALA    65      24.207  23.402  17.841  1.00  0.00
ATOM   1000  C   ALA    65      23.948  23.273  16.370  1.00  0.00
ATOM   1000  O   ALA    65      24.378  22.293  15.769  1.00  0.00
ATOM   1000  CB  ALA    65      22.934  22.984  18.593  1.00  0.00
ATOM   1000  N   THR    66      23.257  24.257  15.764  1.00  0.00
ATOM   1000  CA  THR    66      22.989  24.277  14.361  1.00  0.00
ATOM   1000  C   THR    66      24.282  24.196  13.585  1.00  0.00
ATOM   1000  O   THR    66      24.401  23.388  12.664  1.00  0.00
ATOM   1000  CB  THR    66      22.193  25.504  14.027  1.00  0.00
ATOM   1000  OG1 THR    66      20.993  25.489  14.763  1.00  0.00
ATOM   1000  CG2 THR    66      21.807  25.487  12.584  1.00  0.00
ATOM   1000  N   ILE    67      25.291  25.005  13.961  1.00  0.00
ATOM   1000  CA  ILE    67      26.576  24.998  13.317  1.00  0.00
ATOM   1000  C   ILE    67      27.203  23.674  13.358  1.00  0.00
ATOM   1000  O   ILE    67      27.785  23.256  12.360  1.00  0.00
ATOM   1000  CB  ILE    67      27.559  25.994  13.920  1.00  0.00
ATOM   1000  CG1 ILE    67      26.969  27.365  13.810  1.00  0.00
ATOM   1000  CG2 ILE    67      28.917  26.058  13.196  1.00  0.00
ATOM   1000  CD1 ILE    67      26.598  27.671  12.351  1.00  0.00
ATOM   1000  N   GLY    68      27.095  22.999  14.504  1.00  0.00
ATOM   1000  CA  GLY    68      27.735  21.749  14.698  1.00  0.00
ATOM   1000  C   GLY    68      27.168  20.778  13.732  1.00  0.00
ATOM   1000  O   GLY    68      27.931  20.023  13.154  1.00  0.00
ATOM   1000  N   LEU    69      25.842  20.775  13.532  1.00  0.00
ATOM   1000  CA  LEU    69      25.190  19.797  12.722  1.00  0.00
ATOM   1000  C   LEU    69      25.593  20.022  11.281  1.00  0.00
ATOM   1000  O   LEU    69      26.049  19.106  10.597  1.00  0.00
ATOM   1000  CB  LEU    69      23.670  19.906  12.935  1.00  0.00
ATOM   1000  CG  LEU    69      22.817  18.844  12.234  1.00  0.00
ATOM   1000  CD1 LEU    69      23.135  17.413  12.687  1.00  0.00
ATOM   1000  CD2 LEU    69      21.337  19.149  12.441  1.00  0.00
ATOM   1000  N   LEU    70      25.464  21.262  10.786  1.00  0.00
ATOM   1000  CA  LEU    70      25.673  21.531   9.394  1.00  0.00
ATOM   1000  C   LEU    70      27.114  21.450   8.969  1.00  0.00
ATOM   1000  O   LEU    70      27.392  21.065   7.835  1.00  0.00
ATOM   1000  CB  LEU    70      24.973  22.805   8.938  1.00  0.00
ATOM   1000  CG  LEU    70      23.428  22.663   9.090  1.00  0.00
ATOM   1000  CD1 LEU    70      22.733  23.980   9.070  1.00  0.00
ATOM   1000  CD2 LEU    70      22.695  21.825   8.050  1.00  0.00
ATOM   1000  N   GLY    71      28.079  21.749   9.859  1.00  0.00
ATOM   1000  CA  GLY    71      29.465  21.786   9.469  1.00  0.00
ATOM   1000  C   GLY    71      30.049  20.433   9.148  1.00  0.00
ATOM   1000  O   GLY    71      31.143  20.355   8.589  1.00  0.00
ATOM   1000  N   ASN    72      29.346  19.338   9.495  1.00  0.00
ATOM   1000  CA  ASN    72      29.853  18.013   9.270  1.00  0.00
ATOM   1000  C   ASN    72      29.641  17.553   7.844  1.00  0.00
ATOM   1000  O   ASN    72      30.376  16.696   7.368  1.00  0.00
ATOM   1000  CB  ASN    72      29.193  16.944  10.162  1.00  0.00
ATOM   1000  CG  ASN    72      29.189  17.408  11.615  1.00  0.00
ATOM   1000  OD1 ASN    72      30.220  17.678  12.234  1.00  0.00
ATOM   1000  ND2 ASN    72      27.965  17.516  12.192  1.00  0.00
ATOM   1000  N   GLN    73      28.643  18.071   7.110  1.00  0.00
ATOM   1000  CA  GLN    73      28.182  17.477   5.858  1.00  0.00
ATOM   1000  C   GLN    73      29.244  17.968   4.848  1.00  0.00
ATOM   1000  O   GLN    73      29.583  19.124   5.041  1.00  0.00
ATOM   1000  CB  GLN    73      26.732  18.057   5.716  1.00  0.00
ATOM   1000  CG  GLN    73      25.836  17.668   6.934  1.00  0.00
ATOM   1000  CD  GLN    73      24.450  18.282   6.854  1.00  0.00
ATOM   1000  OE1 GLN    73      23.720  18.137   5.886  1.00  0.00
ATOM   1000  NE2 GLN    73      24.034  18.955   7.947  1.00  0.00
ATOM   1000  N   GLY    74      29.933  17.217   3.885  1.00  0.00
ATOM   1000  CA  GLY    74      29.716  17.032   2.456  1.00  0.00
ATOM   1000  C   GLY    74      29.244  18.284   1.793  1.00  0.00
ATOM   1000  O   GLY    74      28.496  18.216   0.828  1.00  0.00
ATOM   1000  N   VAL    75      29.635  19.450   2.328  1.00  0.00
ATOM   1000  CA  VAL    75      28.981  20.683   2.076  1.00  0.00
ATOM   1000  C   VAL    75      29.658  21.213   0.871  1.00  0.00
ATOM   1000  O   VAL    75      30.803  20.847   0.600  1.00  0.00
ATOM   1000  CB  VAL    75      29.141  21.632   3.256  1.00  0.00
ATOM   1000  CG1 VAL    75      30.620  22.007   3.513  1.00  0.00
ATOM   1000  CG2 VAL    75      28.255  22.862   3.115  1.00  0.00
ATOM   1000  N   ASP    76      28.956  22.078   0.118  1.00  0.00
ATOM   1000  CA  ASP    76      29.496  22.665  -1.072  1.00  0.00
ATOM   1000  C   ASP    76      30.016  24.038  -0.711  1.00  0.00
ATOM   1000  O   ASP    76      29.349  24.774   0.008  1.00  0.00
ATOM   1000  CB  ASP    76      28.466  22.693  -2.200  1.00  0.00
ATOM   1000  CG  ASP    76      28.967  23.213  -3.524  1.00  0.00
ATOM   1000  OD1 ASP    76      28.115  23.410  -4.433  1.00  0.00
ATOM   1000  OD2 ASP    76      30.200  23.357  -3.686  1.00  0.00
ATOM   1000  N   PRO    77      31.217  24.406  -1.096  1.00  0.00
ATOM   1000  CA  PRO    77      31.750  25.699  -0.693  1.00  0.00
ATOM   1000  C   PRO    77      31.271  26.718  -1.691  1.00  0.00
ATOM   1000  O   PRO    77      31.050  26.425  -2.855  1.00  0.00
ATOM   1000  CB  PRO    77      33.283  25.562  -0.749  1.00  0.00
ATOM   1000  CG  PRO    77      33.607  24.064  -1.029  1.00  0.00
ATOM   1000  CD  PRO    77      32.257  23.377  -1.242  1.00  0.00
ATOM   1000  N   ALA    78      31.028  27.938  -1.246  1.00  0.00
ATOM   1000  CA  ALA    78      30.325  28.976  -1.970  1.00  0.00
ATOM   1000  C   ALA    78      29.820  28.866  -0.562  1.00  0.00
ATOM   1000  O   ALA    78      30.550  29.595   0.158  1.00  0.00
ATOM   1000  CB  ALA    78      28.899  29.532  -2.098  1.00  0.00
ATOM   1000  N   LYS    79      28.873  27.736  -0.233  1.00  0.00
ATOM   1000  CA  LYS    79      27.367  27.224  -0.250  1.00  0.00
ATOM   1000  C   LYS    79      26.701  26.711   1.104  1.00  0.00
ATOM   1000  O   LYS    79      25.603  26.140   1.237  1.00  0.00
ATOM   1000  CB  LYS    79      26.890  25.894  -1.074  1.00  0.00
ATOM   1000  CG  LYS    79      26.879  25.830  -2.603  1.00  0.00
ATOM   1000  CD  LYS    79      25.546  26.142  -3.245  1.00  0.00
ATOM   1000  CE  LYS    79      24.744  24.876  -3.490  1.00  0.00
ATOM   1000  NZ  LYS    79      23.539  25.266  -4.138  1.00  0.00
ATOM   1000  N   PHE    80      27.374  26.924   2.208  1.00  0.00
ATOM   1000  CA  PHE    80      26.724  26.944   3.486  1.00  0.00
ATOM   1000  C   PHE    80      27.261  28.227   3.992  1.00  0.00
ATOM   1000  O   PHE    80      28.442  28.481   3.761  1.00  0.00
ATOM   1000  CB  PHE    80      27.195  25.785   4.358  1.00  0.00
ATOM   1000  CG  PHE    80      26.869  26.033   5.772  1.00  0.00
ATOM   1000  CD1 PHE    80      25.563  26.023   6.166  1.00  0.00
ATOM   1000  CD2 PHE    80      27.861  26.268   6.691  1.00  0.00
ATOM   1000  CE1 PHE    80      25.252  26.248   7.470  1.00  0.00
ATOM   1000  CE2 PHE    80      27.551  26.474   8.007  1.00  0.00
ATOM   1000  CZ  PHE    80      26.243  26.466   8.408  1.00  0.00
ATOM   1000  N   ALA    81      26.442  29.082   4.651  1.00  0.00
ATOM   1000  CA  ALA    81      26.961  30.305   5.191  1.00  0.00
ATOM   1000  C   ALA    81      26.269  30.599   6.478  1.00  0.00
ATOM   1000  O   ALA    81      25.058  30.460   6.610  1.00  0.00
ATOM   1000  CB  ALA    81      26.768  31.515   4.264  1.00  0.00
ATOM   1000  N   ALA    82      27.051  31.051   7.461  1.00  0.00
ATOM   1000  CA  ALA    82      26.543  31.447   8.732  1.00  0.00
ATOM   1000  C   ALA    82      26.718  32.917   8.759  1.00  0.00
ATOM   1000  O   ALA    82      27.829  33.393   8.535  1.00  0.00
ATOM   1000  CB  ALA    82      27.417  30.914   9.839  1.00  0.00
ATOM   1000  N   TYR    83      25.627  33.658   9.026  1.00  0.00
ATOM   1000  CA  TYR    83      25.636  35.076   8.906  1.00  0.00
ATOM   1000  C   TYR    83      25.344  35.605  10.264  1.00  0.00
ATOM   1000  O   TYR    83      24.306  35.319  10.866  1.00  0.00
ATOM   1000  CB  TYR    83      24.578  35.588   7.934  1.00  0.00
ATOM   1000  CG  TYR    83      24.712  37.063   7.782  1.00  0.00
ATOM   1000  CD1 TYR    83      25.431  37.619   6.757  1.00  0.00
ATOM   1000  CD2 TYR    83      24.103  37.925   8.651  1.00  0.00
ATOM   1000  CE1 TYR    83      25.558  38.984   6.639  1.00  0.00
ATOM   1000  CE2 TYR    83      24.050  39.256   8.348  1.00  0.00
ATOM   1000  CZ  TYR    83      24.766  39.816   7.378  1.00  0.00
ATOM   1000  OH  TYR    83      24.749  41.221   7.278  1.00  0.00
ATOM   1000  N   ASN    84      26.290  36.428  10.746  1.00  0.00
ATOM   1000  CA  ASN    84      26.232  37.005  12.038  1.00  0.00
ATOM   1000  C   ASN    84      25.464  38.285  11.971  1.00  0.00
ATOM   1000  O   ASN    84      25.927  39.278  11.430  1.00  0.00
ATOM   1000  CB  ASN    84      27.552  37.265  12.760  1.00  0.00
ATOM   1000  CG  ASN    84      28.247  35.965  13.197  1.00  0.00
ATOM   1000  OD1 ASN    84      29.394  35.770  12.804  1.00  0.00
ATOM   1000  ND2 ASN    84      27.619  35.084  14.030  1.00  0.00
ATOM   1000  N   VAL    85      24.270  38.267  12.549  1.00  0.00
ATOM   1000  CA  VAL    85      23.304  39.273  12.586  1.00  0.00
ATOM   1000  C   VAL    85      22.985  40.425  11.852  1.00  0.00
ATOM   1000  O   VAL    85      22.928  41.542  12.420  1.00  0.00
ATOM   1000  CB  VAL    85      21.963  38.965  13.042  1.00  0.00
ATOM   1000  CG1 VAL    85      21.226  37.765  12.451  1.00  0.00
ATOM   1000  CG2 VAL    85      21.885  38.920  14.386  1.00  0.00
ATOM   1000  N   LEU    86      22.444  39.737  10.743  1.00  0.00
ATOM   1000  CA  LEU    86      21.210  39.421   9.920  1.00  0.00
ATOM   1000  C   LEU    86      20.604  40.368  10.289  1.00  0.00
ATOM   1000  O   LEU    86      20.879  41.182   9.469  1.00  0.00
ATOM   1000  CB  LEU    86      20.045  38.424   9.803  1.00  0.00
ATOM   1000  CG  LEU    86      20.349  37.120   9.472  1.00  0.00
ATOM   1000  CD1 LEU    86      18.860  36.630   9.704  1.00  0.00
ATOM   1000  CD2 LEU    86      21.101  37.479   8.177  1.00  0.00
ATOM   1000  N   GLU    87      20.031  40.319  11.444  1.00  0.00
ATOM   1000  CA  GLU    87      19.509  41.423  11.634  1.00  0.00
ATOM   1000  C   GLU    87      19.822  42.154  12.831  1.00  0.00
ATOM   1000  O   GLU    87      19.358  41.469  13.714  1.00  0.00
ATOM   1000  CB  GLU    87      18.171  40.593  11.178  1.00  0.00
ATOM   1000  CG  GLU    87      17.420  40.618   9.505  1.00  0.00
ATOM   1000  CD  GLU    87      16.727  41.881   8.398  1.00  0.00
ATOM   1000  OE1 GLU    87      16.344  43.112   8.364  1.00  0.00
ATOM   1000  OE2 GLU    87      16.793  41.500   7.246  1.00  0.00
ATOM   1000  N   ASP    88      20.418  43.451  12.923  1.00  0.00
ATOM   1000  CA  ASP    88      20.289  43.930  14.256  1.00  0.00
ATOM   1000  C   ASP    88      18.775  44.083  14.488  1.00  0.00
ATOM   1000  O   ASP    88      17.935  43.348  13.979  1.00  0.00
ATOM   1000  CB  ASP    88      21.417  43.725  15.341  1.00  0.00
ATOM   1000  CG  ASP    88      21.425  42.257  15.926  1.00  0.00
ATOM   1000  OD1 ASP    88      21.873  42.101  17.070  1.00  0.00
ATOM   1000  OD2 ASP    88      21.063  41.210  15.383  1.00  0.00
ATOM   1000  N   PRO    89      18.229  44.991  15.146  1.00  0.00
ATOM   1000  CA  PRO    89      16.790  44.763  15.375  1.00  0.00
ATOM   1000  C   PRO    89      15.931  44.894  14.120  1.00  0.00
ATOM   1000  O   PRO    89      15.043  44.070  13.950  1.00  0.00
ATOM   1000  CB  PRO    89      16.419  45.724  16.458  1.00  0.00
ATOM   1000  CG  PRO    89      17.766  46.251  17.059  1.00  0.00
ATOM   1000  CD  PRO    89      18.902  45.551  16.300  1.00  0.00
ATOM   1000  N   GLU    90      16.328  45.727  13.154  1.00  0.00
ATOM   1000  CA  GLU    90      15.584  45.923  11.924  1.00  0.00
ATOM   1000  C   GLU    90      15.587  44.723  11.188  1.00  0.00
ATOM   1000  O   GLU    90      14.644  44.344  10.481  1.00  0.00
ATOM   1000  CB  GLU    90      16.258  46.865  10.949  1.00  0.00
ATOM   1000  CG  GLU    90      16.125  48.240  11.545  1.00  0.00
ATOM   1000  CD  GLU    90      17.206  48.463  12.600  1.00  0.00
ATOM   1000  OE1 GLU    90      18.180  47.663  12.709  1.00  0.00
ATOM   1000  OE2 GLU    90      17.060  49.465  13.343  1.00  0.00
ATOM   1000  N   LEU    91      16.717  44.160  11.455  1.00  0.00
ATOM   1000  CA  LEU    91      16.870  43.012  10.996  1.00  0.00
ATOM   1000  C   LEU    91      15.745  41.904  11.430  1.00  0.00
ATOM   1000  O   LEU    91      15.073  41.184  10.666  1.00  0.00
ATOM   1000  CB  LEU    91      18.339  43.404  10.221  1.00  0.00
ATOM   1000  CG  LEU    91      19.301  43.373   8.942  1.00  0.00
ATOM   1000  CD1 LEU    91      19.478  42.480   7.623  1.00  0.00
ATOM   1000  CD2 LEU    91      19.319  44.784   8.715  1.00  0.00
ATOM   1000  N   ARG    92      15.625  41.694  12.735  1.00  0.00
ATOM   1000  CA  ARG    92      14.932  40.608  13.292  1.00  0.00
ATOM   1000  C   ARG    92      13.548  40.873  12.866  1.00  0.00
ATOM   1000  O   ARG    92      12.910  39.937  12.434  1.00  0.00
ATOM   1000  CB  ARG    92      15.194  40.592  14.781  1.00  0.00
ATOM   1000  CG  ARG    92      16.656  40.245  15.096  1.00  0.00
ATOM   1000  CD  ARG    92      17.041  38.823  14.676  1.00  0.00
ATOM   1000  NE  ARG    92      18.479  38.570  14.963  1.00  0.00
ATOM   1000  CZ  ARG    92      18.965  37.293  14.747  1.00  0.00
ATOM   1000  NH1 ARG    92      18.158  36.334  14.165  1.00  0.00
ATOM   1000  NH2 ARG    92      20.123  36.827  15.289  1.00  0.00
ATOM   1000  N   GLU    93      13.167  42.156  12.779  1.00  0.00
ATOM   1000  CA  GLU    93      11.947  42.621  12.178  1.00  0.00
ATOM   1000  C   GLU    93      11.684  42.043  10.813  1.00  0.00
ATOM   1000  O   GLU    93      10.599  41.521  10.598  1.00  0.00
ATOM   1000  CB  GLU    93      11.880  44.151  12.038  1.00  0.00
ATOM   1000  CG  GLU    93      11.988  44.869  13.379  1.00  0.00
ATOM   1000  CD  GLU    93      12.052  46.368  13.152  1.00  0.00
ATOM   1000  OE1 GLU    93      12.058  47.086  14.187  1.00  0.00
ATOM   1000  OE2 GLU    93      12.078  46.824  11.980  1.00  0.00
ATOM   1000  N   GLY    94      12.624  42.119   9.858  1.00  0.00
ATOM   1000  CA  GLY    94      12.417  41.618   8.529  1.00  0.00
ATOM   1000  C   GLY    94      12.241  40.138   8.532  1.00  0.00
ATOM   1000  O   GLY    94      11.421  39.603   7.793  1.00  0.00
ATOM   1000  N   ILE    95      12.996  39.416   9.366  1.00  0.00
ATOM   1000  CA  ILE    95      12.845  38.008   9.384  1.00  0.00
ATOM   1000  C   ILE    95      11.488  37.670   9.948  1.00  0.00
ATOM   1000  O   ILE    95      10.859  36.699   9.547  1.00  0.00
ATOM   1000  CB  ILE    95      13.919  37.369  10.161  1.00  0.00
ATOM   1000  CG1 ILE    95      15.324  37.663   9.659  1.00  0.00
ATOM   1000  CG2 ILE    95      13.785  35.942   9.821  1.00  0.00
ATOM   1000  CD1 ILE    95      16.297  37.876  10.779  1.00  0.00
ATOM   1000  N   LYS    96      10.988  38.490  10.867  1.00  0.00
ATOM   1000  CA  LYS    96       9.708  38.288  11.445  1.00  0.00
ATOM   1000  C   LYS    96       8.640  38.351  10.368  1.00  0.00
ATOM   1000  O   LYS    96       7.720  37.543  10.245  1.00  0.00
ATOM   1000  CB  LYS    96       9.489  39.315  12.606  1.00  0.00
ATOM   1000  CG  LYS    96      10.519  39.273  13.748  1.00  0.00
ATOM   1000  CD  LYS    96      10.349  38.217  14.742  1.00  0.00
ATOM   1000  CE  LYS    96      11.330  38.056  15.888  1.00  0.00
ATOM   1000  NZ  LYS    96      11.030  36.795  16.610  1.00  0.00
ATOM   1000  N   GLU    97       8.744  39.347   9.525  1.00  0.00
ATOM   1000  CA  GLU    97       7.835  39.507   8.447  1.00  0.00
ATOM   1000  C   GLU    97       7.943  38.386   7.445  1.00  0.00
ATOM   1000  O   GLU    97       6.936  37.968   6.873  1.00  0.00
ATOM   1000  CB  GLU    97       8.149  40.859   7.826  1.00  0.00
ATOM   1000  CG  GLU    97       7.812  41.967   8.833  1.00  0.00
ATOM   1000  CD  GLU    97       8.262  43.291   8.265  1.00  0.00
ATOM   1000  OE1 GLU    97       7.922  44.326   8.896  1.00  0.00
ATOM   1000  OE2 GLU    97       8.921  43.296   7.193  1.00  0.00
ATOM   1000  N   PHE    98       9.166  37.886   7.204  1.00  0.00
ATOM   1000  CA  PHE    98       9.410  36.981   6.133  1.00  0.00
ATOM   1000  C   PHE    98       9.040  35.603   6.542  1.00  0.00
ATOM   1000  O   PHE    98       8.619  34.810   5.695  1.00  0.00
ATOM   1000  CB  PHE    98      10.896  36.997   5.725  1.00  0.00
ATOM   1000  CG  PHE    98      11.018  36.741   4.264  1.00  0.00
ATOM   1000  CD1 PHE    98      10.419  37.574   3.339  1.00  0.00
ATOM   1000  CD2 PHE    98      11.786  35.692   3.818  1.00  0.00
ATOM   1000  CE1 PHE    98      10.552  37.325   1.995  1.00  0.00
ATOM   1000  CE2 PHE    98      11.936  35.456   2.476  1.00  0.00
ATOM   1000  CZ  PHE    98      11.311  36.265   1.560  1.00  0.00
ATOM   1000  N   SER    99       9.208  35.282   7.836  1.00  0.00
ATOM   1000  CA  SER    99       9.201  33.919   8.112  1.00  0.00
ATOM   1000  C   SER    99       8.290  33.352   9.118  1.00  0.00
ATOM   1000  O   SER    99       8.549  32.148   9.029  1.00  0.00
ATOM   1000  CB  SER    99      10.565  33.384   8.424  1.00  0.00
ATOM   1000  OG  SER    99      10.628  33.647   9.766  1.00  0.00
ATOM   1000  N   GLU   100       7.262  34.022   9.865  1.00  0.00
ATOM   1000  CA  GLU   100       6.802  33.927  11.259  1.00  0.00
ATOM   1000  C   GLU   100       7.954  34.602  11.799  1.00  0.00
ATOM   1000  O   GLU   100       8.563  35.361  11.077  1.00  0.00
ATOM   1000  CB  GLU   100       6.832  32.573  10.829  1.00  0.00
ATOM   1000  CG  GLU   100       5.916  31.647  10.003  1.00  0.00
ATOM   1000  CD  GLU   100       5.350  32.156   8.637  1.00  0.00
ATOM   1000  OE1 GLU   100       5.393  33.321   8.136  1.00  0.00
ATOM   1000  OE2 GLU   100       4.738  31.222   8.082  1.00  0.00
ATOM   1000  N   TRP   101       8.278  34.434  13.082  1.00  0.00
ATOM   1000  CA  TRP   101       8.979  35.469  13.713  1.00  0.00
ATOM   1000  C   TRP   101      10.297  34.940  14.200  1.00  0.00
ATOM   1000  O   TRP   101      10.301  34.410  15.299  1.00  0.00
ATOM   1000  CB  TRP   101       8.066  35.993  14.811  1.00  0.00
ATOM   1000  CG  TRP   101       6.850  36.705  14.245  1.00  0.00
ATOM   1000  CD1 TRP   101       6.727  37.749  13.380  1.00  0.00
ATOM   1000  CD2 TRP   101       5.534  36.184  14.396  1.00  0.00
ATOM   1000  NE1 TRP   101       5.420  38.000  13.117  1.00  0.00
ATOM   1000  CE2 TRP   101       4.679  36.998  13.661  1.00  0.00
ATOM   1000  CE3 TRP   101       5.069  35.092  15.064  1.00  0.00
ATOM   1000  CZ2 TRP   101       3.352  36.746  13.588  1.00  0.00
ATOM   1000  CZ3 TRP   101       3.714  34.856  15.013  1.00  0.00
ATOM   1000  CH2 TRP   101       2.872  35.672  14.288  1.00  0.00
ATOM   1000  N   PRO   102      11.417  35.027  13.545  1.00  0.00
ATOM   1000  CA  PRO   102      12.492  34.242  14.121  1.00  0.00
ATOM   1000  C   PRO   102      13.385  35.039  14.955  1.00  0.00
ATOM   1000  O   PRO   102      13.620  36.224  14.716  1.00  0.00
ATOM   1000  CB  PRO   102      13.251  33.619  13.016  1.00  0.00
ATOM   1000  CG  PRO   102      12.514  33.972  11.772  1.00  0.00
ATOM   1000  CD  PRO   102      11.253  34.681  12.172  1.00  0.00
ATOM   1000  N   THR   103      13.873  34.335  15.973  1.00  0.00
ATOM   1000  CA  THR   103      14.546  34.929  17.061  1.00  0.00
ATOM   1000  C   THR   103      15.953  34.402  17.062  1.00  0.00
ATOM   1000  O   THR   103      16.806  34.957  17.748  1.00  0.00
ATOM   1000  CB  THR   103      13.832  34.611  18.359  1.00  0.00
ATOM   1000  OG1 THR   103      12.527  35.169  18.337  1.00  0.00
ATOM   1000  CG2 THR   103      14.561  35.180  19.590  1.00  0.00
ATOM   1000  N   ILE   104      16.275  33.332  16.313  1.00  0.00
ATOM   1000  CA  ILE   104      17.598  32.794  16.461  1.00  0.00
ATOM   1000  C   ILE   104      17.730  31.903  15.273  1.00  0.00
ATOM   1000  O   ILE   104      16.700  31.681  14.641  1.00  0.00
ATOM   1000  CB  ILE   104      17.754  31.997  17.771  1.00  0.00
ATOM   1000  CG1 ILE   104      19.214  31.737  18.162  1.00  0.00
ATOM   1000  CG2 ILE   104      16.973  30.677  17.701  1.00  0.00
ATOM   1000  CD1 ILE   104      19.620  31.338  19.538  1.00  0.00
ATOM   1000  N   PRO   105      18.908  31.343  15.014  1.00  0.00
ATOM   1000  CA  PRO   105      19.194  30.432  13.909  1.00  0.00
ATOM   1000  C   PRO   105      18.298  29.880  12.946  1.00  0.00
ATOM   1000  O   PRO   105      18.269  28.698  12.608  1.00  0.00
ATOM   1000  CB  PRO   105      20.665  30.072  13.879  1.00  0.00
ATOM   1000  CG  PRO   105      21.150  30.937  15.069  1.00  0.00
ATOM   1000  CD  PRO   105      20.155  32.069  15.276  1.00  0.00
ATOM   1000  N   GLN   106      17.872  30.936  12.293  1.00  0.00
ATOM   1000  CA  GLN   106      16.901  31.007  11.293  1.00  0.00
ATOM   1000  C   GLN   106      17.578  30.353  10.170  1.00  0.00
ATOM   1000  O   GLN   106      18.589  30.869   9.702  1.00  0.00
ATOM   1000  CB  GLN   106      16.684  32.469  10.912  1.00  0.00
ATOM   1000  CG  GLN   106      16.419  33.291  12.161  1.00  0.00
ATOM   1000  CD  GLN   106      16.098  34.704  11.800  1.00  0.00
ATOM   1000  OE1 GLN   106      16.282  34.875  10.602  1.00  0.00
ATOM   1000  NE2 GLN   106      15.667  35.659  12.696  1.00  0.00
ATOM   1000  N   LEU   107      17.066  29.185   9.759  1.00  0.00
ATOM   1000  CA  LEU   107      17.740  28.365   8.809  1.00  0.00
ATOM   1000  C   LEU   107      16.977  28.373   7.544  1.00  0.00
ATOM   1000  O   LEU   107      15.790  28.072   7.541  1.00  0.00
ATOM   1000  CB  LEU   107      17.853  26.892   9.238  1.00  0.00
ATOM   1000  CG  LEU   107      18.441  25.950   8.138  1.00  0.00
ATOM   1000  CD1 LEU   107      19.846  26.109   7.648  1.00  0.00
ATOM   1000  CD2 LEU   107      18.511  24.536   8.538  1.00  0.00
ATOM   1000  N   TYR   108      17.671  28.675   6.433  1.00  0.00
ATOM   1000  CA  TYR   108      17.080  28.713   5.132  1.00  0.00
ATOM   1000  C   TYR   108      17.784  27.670   4.318  1.00  0.00
ATOM   1000  O   TYR   108      19.010  27.586   4.357  1.00  0.00
ATOM   1000  CB  TYR   108      17.276  30.072   4.452  1.00  0.00
ATOM   1000  CG  TYR   108      16.414  31.105   5.102  1.00  0.00
ATOM   1000  CD1 TYR   108      16.723  31.639   6.335  1.00  0.00
ATOM   1000  CD2 TYR   108      15.278  31.551   4.470  1.00  0.00
ATOM   1000  CE1 TYR   108      15.866  32.511   6.953  1.00  0.00
ATOM   1000  CE2 TYR   108      14.507  32.540   5.023  1.00  0.00
ATOM   1000  CZ  TYR   108      14.774  33.000   6.290  1.00  0.00
ATOM   1000  OH  TYR   108      13.928  33.925   6.933  1.00  0.00
ATOM   1000  N   VAL   109      17.018  26.856   3.565  1.00  0.00
ATOM   1000  CA  VAL   109      17.517  25.887   2.626  1.00  0.00
ATOM   1000  C   VAL   109      16.841  26.311   1.359  1.00  0.00
ATOM   1000  O   VAL   109      15.620  26.357   1.354  1.00  0.00
ATOM   1000  CB  VAL   109      17.043  24.475   2.933  1.00  0.00
ATOM   1000  CG1 VAL   109      17.467  23.510   1.822  1.00  0.00
ATOM   1000  CG2 VAL   109      17.576  23.984   4.291  1.00  0.00
ATOM   1000  N   ASN   110      17.575  26.595   0.260  1.00  0.00
ATOM   1000  CA  ASN   110      16.945  26.809  -1.032  1.00  0.00
ATOM   1000  C   ASN   110      15.816  27.816  -0.938  1.00  0.00
ATOM   1000  O   ASN   110      14.742  27.624  -1.510  1.00  0.00
ATOM   1000  CB  ASN   110      16.333  25.524  -1.662  1.00  0.00
ATOM   1000  CG  ASN   110      17.361  24.454  -1.962  1.00  0.00
ATOM   1000  OD1 ASN   110      17.295  23.336  -1.490  1.00  0.00
ATOM   1000  ND2 ASN   110      18.357  24.703  -2.796  1.00  0.00
ATOM   1000  N   LYS   111      16.048  28.890  -0.149  1.00  0.00
ATOM   1000  CA  LYS   111      15.192  30.021   0.113  1.00  0.00
ATOM   1000  C   LYS   111      13.991  29.773   0.994  1.00  0.00
ATOM   1000  O   LYS   111      13.425  30.704   1.564  1.00  0.00
ATOM   1000  CB  LYS   111      14.810  30.809  -1.151  1.00  0.00
ATOM   1000  CG  LYS   111      14.145  32.170  -0.899  1.00  0.00
ATOM   1000  CD  LYS   111      13.728  32.887  -2.153  1.00  0.00
ATOM   1000  CE  LYS   111      14.916  33.486  -2.893  1.00  0.00
ATOM   1000  NZ  LYS   111      14.434  34.194  -4.087  1.00  0.00
ATOM   1000  N   GLU   112      13.576  28.521   1.156  1.00  0.00
ATOM   1000  CA  GLU   112      12.635  28.108   2.151  1.00  0.00
ATOM   1000  C   GLU   112      13.247  28.229   3.527  1.00  0.00
ATOM   1000  O   GLU   112      14.318  27.683   3.781  1.00  0.00
ATOM   1000  CB  GLU   112      12.329  26.635   1.857  1.00  0.00
ATOM   1000  CG  GLU   112      11.344  25.937   2.772  1.00  0.00
ATOM   1000  CD  GLU   112       9.972  26.502   2.493  1.00  0.00
ATOM   1000  OE1 GLU   112       9.509  26.426   1.323  1.00  0.00
ATOM   1000  OE2 GLU   112       9.363  27.021   3.462  1.00  0.00
ATOM   1000  N   PHE   113      12.546  28.901   4.462  1.00  0.00
ATOM   1000  CA  PHE   113      12.997  28.988   5.827  1.00  0.00
ATOM   1000  C   PHE   113      12.465  27.736   6.456  1.00  0.00
ATOM   1000  O   PHE   113      11.262  27.504   6.476  1.00  0.00
ATOM   1000  CB  PHE   113      12.499  30.236   6.607  1.00  0.00
ATOM   1000  CG  PHE   113      11.019  30.250   6.786  1.00  0.00
ATOM   1000  CD1 PHE   113      10.458  29.751   7.945  1.00  0.00
ATOM   1000  CD2 PHE   113      10.188  30.775   5.821  1.00  0.00
ATOM   1000  CE1 PHE   113       9.104  29.553   8.025  1.00  0.00
ATOM   1000  CE2 PHE   113       8.827  30.737   5.987  1.00  0.00
ATOM   1000  CZ  PHE   113       8.272  30.109   7.076  1.00  0.00
ATOM   1000  N   ILE   114      13.337  26.860   6.972  1.00  0.00
ATOM   1000  CA  ILE   114      12.840  25.657   7.547  1.00  0.00
ATOM   1000  C   ILE   114      12.516  25.901   9.001  1.00  0.00
ATOM   1000  O   ILE   114      11.715  25.169   9.568  1.00  0.00
ATOM   1000  CB  ILE   114      13.722  24.458   7.343  1.00  0.00
ATOM   1000  CG1 ILE   114      15.076  24.551   8.033  1.00  0.00
ATOM   1000  CG2 ILE   114      13.906  24.204   5.827  1.00  0.00
ATOM   1000  CD1 ILE   114      15.674  23.147   8.030  1.00  0.00
ATOM   1000  N   GLY   115      13.101  26.924   9.668  1.00  0.00
ATOM   1000  CA  GLY   115      12.803  27.131  11.064  1.00  0.00
ATOM   1000  C   GLY   115      14.089  27.330  11.792  1.00  0.00
ATOM   1000  O   GLY   115      14.997  27.958  11.260  1.00  0.00
ATOM   1000  N   GLY   116      14.193  26.805  13.033  1.00  0.00
ATOM   1000  CA  GLY   116      15.357  27.013  13.851  1.00  0.00
ATOM   1000  C   GLY   116      15.917  25.659  14.145  1.00  0.00
ATOM   1000  O   GLY   116      15.751  24.734  13.359  1.00  0.00
ATOM   1000  N   CYS   117      16.581  25.515  15.310  1.00  0.00
ATOM   1000  CA  CYS   117      17.320  24.339  15.665  1.00  0.00
ATOM   1000  C   CYS   117      16.463  23.129  15.706  1.00  0.00
ATOM   1000  O   CYS   117      16.832  22.100  15.159  1.00  0.00
ATOM   1000  CB  CYS   117      17.938  24.470  17.053  1.00  0.00
ATOM   1000  SG  CYS   117      19.117  25.802  16.988  1.00  0.00
ATOM   1000  N   ASP   118      15.300  23.241  16.363  1.00  0.00
ATOM   1000  CA  ASP   118      14.385  22.155  16.601  1.00  0.00
ATOM   1000  C   ASP   118      13.993  21.528  15.290  1.00  0.00
ATOM   1000  O   ASP   118      14.003  20.307  15.140  1.00  0.00
ATOM   1000  CB  ASP   118      13.120  22.702  17.286  1.00  0.00
ATOM   1000  CG  ASP   118      12.179  21.603  17.756  1.00  0.00
ATOM   1000  OD1 ASP   118      11.072  21.992  18.210  1.00  0.00
ATOM   1000  OD2 ASP   118      12.531  20.395  17.716  1.00  0.00
ATOM   1000  N   VAL   119      13.688  22.370  14.288  1.00  0.00
ATOM   1000  CA  VAL   119      13.177  21.923  13.029  1.00  0.00
ATOM   1000  C   VAL   119      14.279  21.219  12.263  1.00  0.00
ATOM   1000  O   VAL   119      14.047  20.178  11.652  1.00  0.00
ATOM   1000  CB  VAL   119      12.580  23.064  12.245  1.00  0.00
ATOM   1000  CG1 VAL   119      12.204  22.540  10.856  1.00  0.00
ATOM   1000  CG2 VAL   119      11.338  23.586  13.002  1.00  0.00
ATOM   1000  N   ILE   120      15.514  21.743  12.307  1.00  0.00
ATOM   1000  CA  ILE   120      16.644  21.140  11.652  1.00  0.00
ATOM   1000  C   ILE   120      16.880  19.778  12.229  1.00  0.00
ATOM   1000  O   ILE   120      17.156  18.825  11.501  1.00  0.00
ATOM   1000  CB  ILE   120      17.885  21.953  11.884  1.00  0.00
ATOM   1000  CG1 ILE   120      17.630  23.341  11.373  1.00  0.00
ATOM   1000  CG2 ILE   120      19.087  21.375  11.114  1.00  0.00
ATOM   1000  CD1 ILE   120      18.656  24.365  11.808  1.00  0.00
ATOM   1000  N   THR   121      16.806  19.673  13.567  1.00  0.00
ATOM   1000  CA  THR   121      17.113  18.477  14.270  1.00  0.00
ATOM   1000  C   THR   121      16.124  17.399  13.907  1.00  0.00
ATOM   1000  O   THR   121      16.522  16.250  13.744  1.00  0.00
ATOM   1000  CB  THR   121      17.143  18.752  15.755  1.00  0.00
ATOM   1000  OG1 THR   121      18.155  19.712  16.036  1.00  0.00
ATOM   1000  CG2 THR   121      17.430  17.476  16.570  1.00  0.00
ATOM   1000  N   SER   122      14.823  17.714  13.777  1.00  0.00
ATOM   1000  CA  SER   122      13.837  16.754  13.374  1.00  0.00
ATOM   1000  C   SER   122      14.112  16.174  12.024  1.00  0.00
ATOM   1000  O   SER   122      13.960  14.967  11.857  1.00  0.00
ATOM   1000  CB  SER   122      12.446  17.372  13.376  1.00  0.00
ATOM   1000  OG  SER   122      12.200  17.870  14.681  1.00  0.00
ATOM   1000  N   MET   123      14.533  17.004  11.053  1.00  0.00
ATOM   1000  CA  MET   123      14.813  16.517   9.732  1.00  0.00
ATOM   1000  C   MET   123      15.953  15.550   9.808  1.00  0.00
ATOM   1000  O   MET   123      15.965  14.538   9.116  1.00  0.00
ATOM   1000  CB  MET   123      15.196  17.626   8.742  1.00  0.00
ATOM   1000  CG  MET   123      14.093  18.673   8.543  1.00  0.00
ATOM   1000  SD  MET   123      12.602  18.026   7.726  1.00  0.00
ATOM   1000  CE  MET   123      11.373  18.669   8.900  1.00  0.00
ATOM   1000  N   ALA   124      16.944  15.841  10.672  1.00  0.00
ATOM   1000  CA  ALA   124      18.071  14.978  10.887  1.00  0.00
ATOM   1000  C   ALA   124      17.629  13.642  11.413  1.00  0.00
ATOM   1000  O   ALA   124      18.012  12.611  10.869  1.00  0.00
ATOM   1000  CB  ALA   124      19.110  15.577  11.856  1.00  0.00
ATOM   1000  N   ARG   125      16.808  13.633  12.478  1.00  0.00
ATOM   1000  CA  ARG   125      16.333  12.432  13.111  1.00  0.00
ATOM   1000  C   ARG   125      15.548  11.574  12.153  1.00  0.00
ATOM   1000  O   ARG   125      15.644  10.348  12.214  1.00  0.00
ATOM   1000  CB  ARG   125      15.426  12.747  14.314  1.00  0.00
ATOM   1000  CG  ARG   125      16.201  13.369  15.482  1.00  0.00
ATOM   1000  CD  ARG   125      15.328  13.640  16.708  1.00  0.00
ATOM   1000  NE  ARG   125      14.454  14.819  16.433  1.00  0.00
ATOM   1000  CZ  ARG   125      13.571  15.289  17.385  1.00  0.00
ATOM   1000  NH1 ARG   125      13.463  14.632  18.596  1.00  0.00
ATOM   1000  NH2 ARG   125      12.802  16.404  17.125  1.00  0.00
ATOM   1000  N   SER   126      14.759  12.193  11.253  1.00  0.00
ATOM   1000  CA  SER   126      13.924  11.462  10.349  1.00  0.00
ATOM   1000  C   SER   126      14.694  10.969   9.145  1.00  0.00
ATOM   1000  O   SER   126      14.153  10.188   8.365  1.00  0.00
ATOM   1000  CB  SER   126      12.749  12.315   9.842  1.00  0.00
ATOM   1000  OG  SER   126      13.234  13.504   9.246  1.00  0.00
ATOM   1000  N   GLY   127      15.958  11.394   8.946  1.00  0.00
ATOM   1000  CA  GLY   127      16.708  10.968   7.796  1.00  0.00
ATOM   1000  C   GLY   127      16.389  11.782   6.568  1.00  0.00
ATOM   1000  O   GLY   127      16.708  11.339   5.471  1.00  0.00
ATOM   1000  N   GLU   128      15.786  12.985   6.714  1.00  0.00
ATOM   1000  CA  GLU   128      15.277  13.733   5.588  1.00  0.00
ATOM   1000  C   GLU   128      16.291  14.751   5.130  1.00  0.00
ATOM   1000  O   GLU   128      16.252  15.215   3.997  1.00  0.00
ATOM   1000  CB  GLU   128      13.973  14.491   5.924  1.00  0.00
ATOM   1000  CG  GLU   128      12.779  14.108   5.046  1.00  0.00
ATOM   1000  CD  GLU   128      12.978  14.676   3.644  1.00  0.00
ATOM   1000  OE1 GLU   128      12.888  15.922   3.487  1.00  0.00
ATOM   1000  OE2 GLU   128      13.194  13.858   2.716  1.00  0.00
ATOM   1000  N   LEU   129      17.231  15.144   6.006  1.00  0.00
ATOM   1000  CA  LEU   129      18.084  16.272   5.756  1.00  0.00
ATOM   1000  C   LEU   129      19.016  16.041   4.590  1.00  0.00
ATOM   1000  O   LEU   129      19.164  16.913   3.738  1.00  0.00
ATOM   1000  CB  LEU   129      18.902  16.577   7.026  1.00  0.00
ATOM   1000  CG  LEU   129      19.869  17.771   6.993  1.00  0.00
ATOM   1000  CD1 LEU   129      19.166  19.104   6.664  1.00  0.00
ATOM   1000  CD2 LEU   129      20.621  17.838   8.333  1.00  0.00
ATOM   1000  N   ALA   130      19.666  14.866   4.520  1.00  0.00
ATOM   1000  CA  ALA   130      20.638  14.627   3.483  1.00  0.00
ATOM   1000  C   ALA   130      19.953  14.511   2.149  1.00  0.00
ATOM   1000  O   ALA   130      20.510  14.941   1.144  1.00  0.00
ATOM   1000  CB  ALA   130      21.449  13.340   3.693  1.00  0.00
ATOM   1000  N   ASP   131      18.737  13.935   2.122  1.00  0.00
ATOM   1000  CA  ASP   131      17.957  13.781   0.921  1.00  0.00
ATOM   1000  C   ASP   131      17.705  15.155   0.375  1.00  0.00
ATOM   1000  O   ASP   131      17.991  15.445  -0.785  1.00  0.00
ATOM   1000  CB  ASP   131      16.601  13.089   1.190  1.00  0.00
ATOM   1000  CG  ASP   131      16.816  11.610   1.548  1.00  0.00
ATOM   1000  OD1 ASP   131      17.751  10.968   0.992  1.00  0.00
ATOM   1000  OD2 ASP   131      16.051  11.086   2.403  1.00  0.00
ATOM   1000  N   LEU   132      17.198  16.048   1.238  1.00  0.00
ATOM   1000  CA  LEU   132      16.892  17.400   0.889  1.00  0.00
ATOM   1000  C   LEU   132      18.095  18.085   0.284  1.00  0.00
ATOM   1000  O   LEU   132      18.007  18.739  -0.756  1.00  0.00
ATOM   1000  CB  LEU   132      16.409  18.141   2.160  1.00  0.00
ATOM   1000  CG  LEU   132      15.689  19.494   1.983  1.00  0.00
ATOM   1000  CD1 LEU   132      15.614  20.253   3.314  1.00  0.00
ATOM   1000  CD2 LEU   132      16.276  20.427   0.919  1.00  0.00
ATOM   1000  N   LEU   133      19.260  17.982   0.931  1.00  0.00
ATOM   1000  CA  LEU   133      20.411  18.709   0.494  1.00  0.00
ATOM   1000  C   LEU   133      20.924  18.185  -0.808  1.00  0.00
ATOM   1000  O   LEU   133      21.397  18.966  -1.635  1.00  0.00
ATOM   1000  CB  LEU   133      21.502  18.674   1.573  1.00  0.00
ATOM   1000  CG  LEU   133      21.514  19.921   2.500  1.00  0.00
ATOM   1000  CD1 LEU   133      20.223  20.768   2.531  1.00  0.00
ATOM   1000  CD2 LEU   133      21.880  19.543   3.930  1.00  0.00
ATOM   1000  N   GLU   134      20.805  16.873  -1.038  1.00  0.00
ATOM   1000  CA  GLU   134      21.231  16.293  -2.274  1.00  0.00
ATOM   1000  C   GLU   134      20.371  16.797  -3.395  1.00  0.00
ATOM   1000  O   GLU   134      20.896  17.137  -4.452  1.00  0.00
ATOM   1000  CB  GLU   134      21.191  14.762  -2.263  1.00  0.00
ATOM   1000  CG  GLU   134      22.586  14.169  -2.416  1.00  0.00
ATOM   1000  CD  GLU   134      23.067  14.479  -3.826  1.00  0.00
ATOM   1000  OE1 GLU   134      24.276  14.779  -3.991  1.00  0.00
ATOM   1000  OE2 GLU   134      22.238  14.416  -4.767  1.00  0.00
ATOM   1000  N   GLU   135      19.041  16.886  -3.193  1.00  0.00
ATOM   1000  CA  GLU   135      18.126  17.321  -4.214  1.00  0.00
ATOM   1000  C   GLU   135      18.497  18.667  -4.739  1.00  0.00
ATOM   1000  O   GLU   135      18.479  18.907  -5.946  1.00  0.00
ATOM   1000  CB  GLU   135      16.681  17.368  -3.706  1.00  0.00
ATOM   1000  CG  GLU   135      16.130  15.953  -3.548  1.00  0.00
ATOM   1000  CD  GLU   135      14.871  16.022  -2.708  1.00  0.00
ATOM   1000  OE1 GLU   135      14.530  14.989  -2.077  1.00  0.00
ATOM   1000  OE2 GLU   135      14.216  17.097  -2.712  1.00  0.00
ATOM   1000  N   ALA   136      18.878  19.587  -3.851  1.00  0.00
ATOM   1000  CA  ALA   136      19.234  20.875  -4.330  1.00  0.00
ATOM   1000  C   ALA   136      20.646  21.027  -4.772  1.00  0.00
ATOM   1000  O   ALA   136      21.006  22.121  -5.217  1.00  0.00
ATOM   1000  CB  ALA   136      19.101  21.869  -3.252  1.00  0.00
ATOM   1000  N   GLN   137      21.459  19.961  -4.667  1.00  0.00
ATOM   1000  CA  GLN   137      22.791  19.888  -5.228  1.00  0.00
ATOM   1000  C   GLN   137      23.772  20.583  -4.326  1.00  0.00
ATOM   1000  O   GLN   137      24.796  21.111  -4.749  1.00  0.00
ATOM   1000  CB  GLN   137      22.890  20.489  -6.661  1.00  0.00
ATOM   1000  CG  GLN   137      24.178  20.320  -7.466  1.00  0.00
ATOM   1000  CD  GLN   137      24.423  18.860  -7.697  1.00  0.00
ATOM   1000  OE1 GLN   137      23.487  18.127  -8.006  1.00  0.00
ATOM   1000  NE2 GLN   137      25.713  18.446  -7.588  1.00  0.00
ATOM   1000  N   ALA   138      23.524  20.597  -3.019  1.00  0.00
ATOM   1000  CA  ALA   138      24.371  21.363  -2.163  1.00  0.00
ATOM   1000  C   ALA   138      25.535  20.581  -1.723  1.00  0.00
ATOM   1000  O   ALA   138      26.415  21.107  -1.053  1.00  0.00
ATOM   1000  CB  ALA   138      23.685  21.602  -0.845  1.00  0.00
ATOM   1000  N   LEU   139      25.514  19.288  -2.006  1.00  0.00
ATOM   1000  CA  LEU   139      26.442  18.429  -1.391  1.00  0.00
ATOM   1000  C   LEU   139      27.445  18.183  -2.468  1.00  0.00
ATOM   1000  O   LEU   139      27.122  18.073  -3.651  1.00  0.00
ATOM   1000  CB  LEU   139      25.713  17.217  -0.794  1.00  0.00
ATOM   1000  CG  LEU   139      26.505  15.914  -0.608  1.00  0.00
ATOM   1000  CD1 LEU   139      25.673  14.937   0.231  1.00  0.00
ATOM   1000  CD2 LEU   139      26.895  15.221  -1.924  1.00  0.00
END
TER
