# Supplementary material for: In silico pathway reconstruction: Iron-sulfur cluster biogenesis in Saccharomyces cerevisiae
Source: BMC Syst Biol. 2007 Jan 31;1:10. doi: 10.1186/1752-0509-1-10 (PMC1839888; doi:10.1186/1752-0509-1-10)
Supplement: Additional File 2 — Structural models used for the docking studies of the ISC biogenesis proteins. Structural models used for the docking studies of the ISC biogenesis proteins in PDB format. [file 1752-0509-1-10-S2.zip › Isa1.pdb]

REMARK  Complex: isa1_rosetta (isa1_yeast_Rosetta.pdb, *) - isa1_Rosetta (isa1_yeast_Rosetta.pdb, *)
REMARK  Generated by GRAMM
REMARK
REMARK  Chain  A: isa1_rosetta  
REMARK  Chain  L: isa1_Rosetta  (initial coordinates)
REMARK  Chain  B: isa1_Rosetta  match #  1 (277  18 167   -5.18   -9.08   -6.70)
REMARK
ATOM      1  N   MET A   1       1.251  -0.758  -1.590
ATOM      2  CA  MET A   1       0.153  -1.123  -0.659
ATOM      3  C   MET A   1       0.562  -0.892   0.798
ATOM      4  O   MET A   1      -0.043  -1.408   1.751
ATOM      5  CB  MET A   1      -0.238  -2.587  -0.881
ATOM      6  CG  MET A   1      -0.238  -2.587  -0.881
ATOM      7  SD  MET A   1      -0.238  -2.587  -0.881
ATOM      8  CE  MET A   1      -0.238  -2.587  -0.881
ATOM     12  N   ILE A   2       1.705  -0.178   0.937
ATOM     13  CA  ILE A   2       2.328  -0.194   2.293
ATOM     14  C   ILE A   2       2.659   1.202   2.691
ATOM     15  O   ILE A   2       3.588   1.938   2.364
ATOM     16  CB  ILE A   2       3.540  -1.022   2.407
ATOM     17  CG1 ILE A   2       3.540  -1.022   2.407
ATOM     18  CG2 ILE A   2       3.540  -1.022   2.407
ATOM     19  CD  ILE A   2       3.540  -1.022   2.407
ATOM     21  N   ASN A   3       1.643   1.758   3.196
ATOM     22  CA  ASN A   3       1.776   3.169   3.535
ATOM     23  C   ASN A   3       3.028   3.393   4.406
ATOM     24  O   ASN A   3       3.287   2.654   5.355
ATOM     25  CB  ASN A   3       0.534   3.570   4.276
ATOM     26  CG  ASN A   3       0.534   3.570   4.276
ATOM     27  OD1 ASN A   3       0.534   3.570   4.276
ATOM     28  ND2 ASN A   3       0.534   3.570   4.276
ATOM     32  N   THR A   4       3.763   4.439   4.065
ATOM     33  CA  THR A   4       5.063   4.723   4.704
ATOM     34  C   THR A   4       4.889   5.027   6.196
ATOM     35  O   THR A   4       5.783   4.781   6.997
ATOM     36  CB  THR A   4       5.734   5.921   4.034
ATOM     37  OG1 THR A   4       5.734   5.921   4.034
ATOM     38  CG2 THR A   4       5.734   5.921   4.034
ATOM     41  N   GLY A   5       3.702   5.546   6.544
ATOM     42  CA  GLY A   5       3.373   5.902   7.933
ATOM     43  C   GLY A   5       3.472   4.674   8.837
ATOM     44  O   GLY A   5       4.202   4.691   9.817
ATOM     46  N   ARG A   6       2.794   3.604   8.439
ATOM     47  CA  ARG A   6       2.865   2.325   9.162
ATOM     48  C   ARG A   6       4.316   1.872   9.377
ATOM     49  O   ARG A   6       4.697   1.432  10.454
ATOM     50  CB  ARG A   6       2.139   1.275   8.333
ATOM     51  CG  ARG A   6       2.139   1.275   8.333
ATOM     52  CD  ARG A   6       2.139   1.275   8.333
ATOM     53  NE  ARG A   6       2.139   1.275   8.333
ATOM     54  CZ  ARG A   6       2.139   1.275   8.333
ATOM     55  NH1 ARG A   6       2.139   1.275   8.333
ATOM     56  NH2 ARG A   6       2.139   1.275   8.333
ATOM     63  N   SER A   7       5.142   2.104   8.364
ATOM     64  CA  SER A   7       6.576   1.782   8.448
ATOM     65  C   SER A   7       7.260   2.598   9.549
ATOM     66  O   SER A   7       8.065   2.074  10.312
ATOM     67  CB  SER A   7       7.264   2.087   7.120
ATOM     68  OG  SER A   7       7.264   2.087   7.120
ATOM     71  N   ARG A   8       6.911   3.878   9.630
ATOM     72  CA  ARG A   8       7.525   4.793  10.602
ATOM     73  C   ARG A   8       6.809   4.698  11.948
ATOM     74  O   ARG A   8       5.588   4.802  12.043
ATOM     75  CB  ARG A   8       7.438   6.222  10.077
ATOM     76  CG  ARG A   8       7.438   6.222  10.077
ATOM     77  CD  ARG A   8       7.438   6.222  10.077
ATOM     78  NE  ARG A   8       7.438   6.222  10.077
ATOM     79  CZ  ARG A   8       7.438   6.222  10.077
ATOM     80  NH1 ARG A   8       7.438   6.222  10.077
ATOM     81  NH2 ARG A   8       7.438   6.222  10.077
ATOM     88  N   ASN A   9       7.606   4.595  13.001
ATOM     89  CA  ASN A   9       7.069   4.592  14.368
ATOM     90  C   ASN A   9       7.503   5.874  15.062
ATOM     91  O   ASN A   9       8.557   5.928  15.684
ATOM     92  CB  ASN A   9       7.573   3.381  15.153
ATOM     93  CG  ASN A   9       7.573   3.381  15.153
ATOM     94  OD1 ASN A   9       7.573   3.381  15.153
ATOM     95  ND2 ASN A   9       7.573   3.381  15.153
ATOM     99  N   SER A  10       6.655   6.891  14.985
ATOM    100  CA  SER A  10       6.971   8.210  15.573
ATOM    101  C   SER A  10       7.297   8.103  17.070
ATOM    102  O   SER A  10       7.966   8.959  17.637
ATOM    103  CB  SER A  10       5.789   9.164  15.407
ATOM    104  OG  SER A  10       5.789   9.164  15.407
ATOM    107  N   VAL A  11       6.796   7.040  17.687
ATOM    108  CA  VAL A  11       7.011   6.778  19.118
ATOM    109  C   VAL A  11       8.277   5.957  19.362
ATOM    110  O   VAL A  11       8.758   5.884  20.487
ATOM    111  CB  VAL A  11       5.786   6.063  19.694
ATOM    112  CG1 VAL A  11       5.786   6.063  19.694
ATOM    113  CG2 VAL A  11       5.786   6.063  19.694
ATOM    115  N   LEU A  12       8.710   5.260  18.318
ATOM    116  CA  LEU A  12       9.886   4.414  18.377
ATOM    117  C   LEU A  12      10.484   4.139  17.014
ATOM    118  O   LEU A  12      10.413   3.041  16.473
ATOM    119  CB  LEU A  12       9.463   3.128  19.062
ATOM    120  CG  LEU A  12       9.463   3.128  19.062
ATOM    121  CD1 LEU A  12       9.463   3.128  19.062
ATOM    122  CD2 LEU A  12       9.463   3.128  19.062
ATOM    124  N   LEU A  13      11.163   5.158  16.512
ATOM    125  CA  LEU A  13      11.857   5.035  15.231
ATOM    126  C   LEU A  13      12.808   3.852  15.185
ATOM    127  O   LEU A  13      12.979   3.235  14.140
ATOM    128  CB  LEU A  13      12.659   6.294  14.927
ATOM    129  CG  LEU A  13      12.659   6.294  14.927
ATOM    130  CD1 LEU A  13      12.659   6.294  14.927
ATOM    131  CD2 LEU A  13      12.659   6.294  14.927
ATOM    133  N   ALA A  14      13.347   3.523  16.356
ATOM    134  CA  ALA A  14      14.271   2.389  16.487
ATOM    135  C   ALA A  14      13.628   1.076  16.018
ATOM    136  O   ALA A  14      14.331   0.116  15.720
ATOM    137  CB  ALA A  14      14.732   2.265  17.938
ATOM    139  N   HIS A  15      12.297   1.047  15.990
ATOM    140  CA  HIS A  15      11.545  -0.104  15.477
ATOM    141  C   HIS A  15      11.676  -0.244  13.963
ATOM    142  O   HIS A  15      11.468  -1.310  13.422
ATOM    143  CB  HIS A  15      10.064   0.000  15.816
ATOM    144  CG  HIS A  15      10.064   0.000  15.816
ATOM    145  ND1 HIS A  15      10.064   0.000  15.816
ATOM    146  CD2 HIS A  15      10.064   0.000  15.816
ATOM    147  CE1 HIS A  15      10.064   0.000  15.816
ATOM    148  NE2 HIS A  15      10.064   0.000  15.816
ATOM    151  N   ARG A  16      12.046   0.819  13.276
ATOM    152  CA  ARG A  16      12.183   0.792  11.817
ATOM    153  C   ARG A  16      13.663   0.787  11.428
ATOM    154  O   ARG A  16      14.389   1.753  11.662
ATOM    155  CB  ARG A  16      11.491   2.013  11.235
ATOM    156  CG  ARG A  16      11.491   2.013  11.235
ATOM    157  CD  ARG A  16      11.491   2.013  11.235
ATOM    158  NE  ARG A  16      11.491   2.013  11.235
ATOM    159  CZ  ARG A  16      11.491   2.013  11.235
ATOM    160  NH1 ARG A  16      11.491   2.013  11.235
ATOM    161  NH2 ARG A  16      11.491   2.013  11.235
ATOM    168  N   PHE A  17      14.064  -0.302  10.787
ATOM    169  CA  PHE A  17      15.443  -0.436  10.305
ATOM    170  C   PHE A  17      15.462  -0.467   8.778
ATOM    171  O   PHE A  17      14.846  -1.316   8.144
ATOM    172  CB  PHE A  17      16.048  -1.725  10.856
ATOM    173  CG  PHE A  17      16.048  -1.725  10.856
ATOM    174  CD1 PHE A  17      16.048  -1.725  10.856
ATOM    175  CD2 PHE A  17      16.048  -1.725  10.856
ATOM    176  CE1 PHE A  17      16.048  -1.725  10.856
ATOM    177  CE2 PHE A  17      16.048  -1.725  10.856
ATOM    178  CZ  PHE A  17      16.048  -1.725  10.856
ATOM    185  N   LEU A  18      16.262   0.416   8.216
ATOM    186  CA  LEU A  18      16.424   0.515   6.762
ATOM    187  C   LEU A  18      17.800  -0.040   6.315
ATOM    188  O   LEU A  18      18.898   0.335   6.711
ATOM    189  CB  LEU A  18      16.264   1.974   6.341
ATOM    190  CG  LEU A  18      16.264   1.974   6.341
ATOM    191  CD1 LEU A  18      16.264   1.974   6.341
ATOM    192  CD2 LEU A  18      16.264   1.974   6.341
ATOM    194  N   SER A  19      17.817  -0.990   5.437
ATOM    195  CA  SER A  19      19.074  -1.454   4.849
ATOM    196  C   SER A  19      19.047  -1.240   3.359
ATOM    197  O   SER A  19      18.092  -1.614   2.727
ATOM    198  CB  SER A  19      19.231  -2.937   5.130
ATOM    199  OG  SER A  19      19.231  -2.937   5.130
ATOM    202  N   THR A  20      20.138  -0.831   2.755
ATOM    203  CA  THR A  20      20.230  -0.639   1.284
ATOM    204  C   THR A  20      18.903  -0.164   0.650
ATOM    205  O   THR A  20      18.314  -0.827  -0.203
ATOM    206  CB  THR A  20      20.680  -1.937   0.594
ATOM    207  OG1 THR A  20      20.680  -1.937   0.594
ATOM    208  CG2 THR A  20      20.680  -1.937   0.594
ATOM    211  N   GLY A  21      18.343   0.897   1.244
ATOM    212  CA  GLY A  21      17.035   1.435   0.810
ATOM    213  C   GLY A  21      15.847   0.517   1.162
ATOM    214  O   GLY A  21      14.720   0.709   0.724
ATOM    216  N   GLY A  22      16.073  -0.391   2.092
ATOM    217  CA  GLY A  22      15.129  -1.429   2.526
ATOM    218  C   GLY A  22      14.660  -1.060   3.920
ATOM    219  O   GLY A  22      15.395  -1.120   4.873
ATOM    221  N   PHE A  23      13.395  -0.752   4.051
ATOM    222  CA  PHE A  23      12.819  -0.364   5.351
ATOM    223  C   PHE A  23      11.975  -1.509   5.898
ATOM    224  O   PHE A  23      11.125  -2.025   5.178
ATOM    225  CB  PHE A  23      11.939   0.867   5.166
ATOM    226  CG  PHE A  23      11.939   0.867   5.166
ATOM    227  CD1 PHE A  23      11.939   0.867   5.166
ATOM    228  CD2 PHE A  23      11.939   0.867   5.166
ATOM    229  CE1 PHE A  23      11.939   0.867   5.166
ATOM    230  CE2 PHE A  23      11.939   0.867   5.166
ATOM    231  CZ  PHE A  23      11.939   0.867   5.166
ATOM    238  N   TRP A  24      12.216  -1.843   7.157
ATOM    239  CA  TRP A  24      11.573  -3.002   7.794
ATOM    240  C   TRP A  24      10.884  -2.583   9.090
ATOM    241  O   TRP A  24      11.481  -1.893   9.918
ATOM    242  CB  TRP A  24      12.613  -4.083   8.101
ATOM    243  CG  TRP A  24      12.613  -4.083   8.101
ATOM    244  CD1 TRP A  24      12.613  -4.083   8.101
ATOM    245  CD2 TRP A  24      12.613  -4.083   8.101
ATOM    246  NE1 TRP A  24      12.613  -4.083   8.101
ATOM    247  CE2 TRP A  24      12.613  -4.083   8.101
ATOM    248  CE3 TRP A  24      12.613  -4.083   8.101
ATOM    249  CZ2 TRP A  24      12.613  -4.083   8.101
ATOM    250  CZ3 TRP A  24      12.613  -4.083   8.101
ATOM    251  CH2 TRP A  24      12.613  -4.083   8.101
ATOM    259  N   ARG A  25       9.635  -3.007   9.234
ATOM    260  CA  ARG A  25       8.841  -2.662  10.420
ATOM    261  C   ARG A  25       9.240  -3.551  11.602
ATOM    262  O   ARG A  25       9.295  -4.770  11.506
ATOM    263  CB  ARG A  25       7.357  -2.788  10.095
ATOM    264  CG  ARG A  25       7.357  -2.788  10.095
ATOM    265  CD  ARG A  25       7.357  -2.788  10.095
ATOM    266  NE  ARG A  25       7.357  -2.788  10.095
ATOM    267  CZ  ARG A  25       7.357  -2.788  10.095
ATOM    268  NH1 ARG A  25       7.357  -2.788  10.095
ATOM    269  NH2 ARG A  25       7.357  -2.788  10.095
ATOM    276  N   GLY A  26       9.492  -2.904  12.728
ATOM    277  CA  GLY A  26       9.931  -3.625  13.940
ATOM    278  C   GLY A  26       8.771  -3.768  14.918
ATOM    279  O   GLY A  26       8.773  -4.663  15.758
ATOM    281  N   GLY A  27       7.807  -2.849  14.811
ATOM    282  CA  GLY A  27       6.631  -2.866  15.691
ATOM    283  C   GLY A  27       5.451  -2.199  14.992
ATOM    284  O   GLY A  27       5.555  -1.159  14.364
ATOM    286  N   THR A  28       4.288  -2.755  15.189
ATOM    287  CA  THR A  28       3.022  -2.322  14.594
ATOM    288  C   THR A  28       1.944  -2.286  15.638
ATOM    289  O   THR A  28       1.603  -3.321  16.119
ATOM    290  CB  THR A  28       2.539  -3.226  13.444
ATOM    291  OG1 THR A  28       2.539  -3.226  13.444
ATOM    292  CG2 THR A  28       2.539  -3.226  13.444
ATOM    295  N   ASN A  29       1.268  -1.191  15.871
ATOM    296  CA  ASN A  29       0.160  -1.117  16.858
ATOM    297  C   ASN A  29       0.317  -2.107  18.052
ATOM    298  O   ASN A  29      -0.549  -2.834  18.523
ATOM    299  CB  ASN A  29      -1.189  -1.335  16.150
ATOM    300  CG  ASN A  29      -1.189  -1.335  16.150
ATOM    301  OD1 ASN A  29      -1.189  -1.335  16.150
ATOM    302  ND2 ASN A  29      -1.189  -1.335  16.150
ATOM    306  N   GLY A  30       1.480  -2.109  18.677
ATOM    307  CA  GLY A  30       1.771  -3.084  19.755
ATOM    308  C   GLY A  30       1.928  -4.535  19.257
ATOM    309  O   GLY A  30       1.943  -5.493  20.010
ATOM    311  N   THR A  31       2.204  -4.703  17.989
ATOM    312  CA  THR A  31       2.329  -5.989  17.286
ATOM    313  C   THR A  31       3.618  -5.968  16.482
ATOM    314  O   THR A  31       3.978  -5.040  15.833
ATOM    315  CB  THR A  31       1.148  -6.276  16.346
ATOM    316  OG1 THR A  31       1.148  -6.276  16.346
ATOM    317  CG2 THR A  31       1.148  -6.276  16.346
ATOM    320  N   MET A  32       4.358  -7.023  16.485
ATOM    321  CA  MET A  32       5.635  -7.065  15.755
ATOM    322  C   MET A  32       5.441  -7.503  14.305
ATOM    323  O   MET A  32       5.286  -8.681  13.991
ATOM    324  CB  MET A  32       6.516  -8.049  16.465
ATOM    325  CG  MET A  32       6.516  -8.049  16.465
ATOM    326  SD  MET A  32       6.516  -8.049  16.465
ATOM    327  CE  MET A  32       6.516  -8.049  16.465
ATOM    329  N   SER A  33       5.369  -6.517  13.430
ATOM    330  CA  SER A  33       5.270  -6.805  11.990
ATOM    331  C   SER A  33       6.498  -6.284  11.270
ATOM    332  O   SER A  33       6.930  -5.195  11.578
ATOM    333  CB  SER A  33       4.047  -6.129  11.378
ATOM    334  OG  SER A  33       4.047  -6.129  11.378
ATOM    337  N   ARG A  34       6.974  -7.042  10.311
ATOM    338  CA  ARG A  34       8.073  -6.609   9.461
ATOM    339  C   ARG A  34       7.601  -6.451   8.023
ATOM    340  O   ARG A  34       7.004  -7.338   7.451
ATOM    341  CB  ARG A  34       9.049  -7.745   9.601
ATOM    342  CG  ARG A  34       9.049  -7.745   9.601
ATOM    343  CD  ARG A  34       9.049  -7.745   9.601
ATOM    344  NE  ARG A  34       9.049  -7.745   9.601
ATOM    345  CZ  ARG A  34       9.049  -7.745   9.601
ATOM    346  NH1 ARG A  34       9.049  -7.745   9.601
ATOM    347  NH2 ARG A  34       9.049  -7.745   9.601
ATOM    354  N   THR A  35       7.822  -5.284   7.473
ATOM    355  CA  THR A  35       7.516  -5.041   6.072
ATOM    356  C   THR A  35       8.827  -4.742   5.342
ATOM    357  O   THR A  35       9.665  -4.012   5.847
ATOM    358  CB  THR A  35       6.554  -3.857   6.080
ATOM    359  OG1 THR A  35       6.554  -3.857   6.080
ATOM    360  CG2 THR A  35       6.554  -3.857   6.080
ATOM    363  N   ILE A  36       8.903  -5.163   4.090
ATOM    364  CA  ILE A  36      10.119  -4.949   3.281
ATOM    365  C   ILE A  36       9.845  -4.026   2.086
ATOM    366  O   ILE A  36       8.912  -4.234   1.301
ATOM    367  CB  ILE A  36      10.666  -6.293   2.805
ATOM    368  CG1 ILE A  36      10.666  -6.293   2.805
ATOM    369  CG2 ILE A  36      10.666  -6.293   2.805
ATOM    370  CD  ILE A  36      10.666  -6.293   2.805
ATOM    372  N   ASN A  37      10.787  -3.135   1.855
ATOM    373  CA  ASN A  37      10.742  -2.276   0.668
ATOM    374  C   ASN A  37      12.015  -2.490  -0.153
ATOM    375  O   ASN A  37      13.122  -2.420   0.359
ATOM    376  CB  ASN A  37      10.636  -0.817   1.114
ATOM    377  CG  ASN A  37      10.636  -0.817   1.114
ATOM    378  OD1 ASN A  37      10.636  -0.817   1.114
ATOM    379  ND2 ASN A  37      10.636  -0.817   1.114
ATOM    383  N   ASN A  38      11.857  -2.650  -1.444
ATOM    384  CA  ASN A  38      12.978  -2.769  -2.381
ATOM    385  C   ASN A  38      13.001  -1.601  -3.345
ATOM    386  O   ASN A  38      12.050  -1.387  -4.028
ATOM    387  CB  ASN A  38      12.797  -4.070  -3.166
ATOM    388  CG  ASN A  38      12.797  -4.070  -3.166
ATOM    389  OD1 ASN A  38      12.797  -4.070  -3.166
ATOM    390  ND2 ASN A  38      12.797  -4.070  -3.166
ATOM    394  N   VAL A  39      14.042  -0.815  -3.396
ATOM    395  CA  VAL A  39      14.257   0.224  -4.420
ATOM    396  C   VAL A  39      13.218   1.327  -4.496
ATOM    397  O   VAL A  39      12.832   1.623  -5.635
ATOM    398  CB  VAL A  39      14.456  -0.365  -5.839
ATOM    399  CG1 VAL A  39      14.456  -0.365  -5.839
ATOM    400  CG2 VAL A  39      14.456  -0.365  -5.839
ATOM    402  N   ASN A  40      12.690   1.780  -3.333
ATOM    403  CA  ASN A  40      11.523   2.702  -3.227
ATOM    404  C   ASN A  40      10.121   1.996  -3.217
ATOM    405  O   ASN A  40       9.077   2.629  -3.157
ATOM    406  CB  ASN A  40      11.607   3.760  -4.348
ATOM    407  CG  ASN A  40      11.607   3.760  -4.348
ATOM    408  OD1 ASN A  40      11.607   3.760  -4.348
ATOM    409  ND2 ASN A  40      11.607   3.760  -4.348
ATOM    413  N   PRO A  41      10.084   0.733  -3.606
ATOM    414  CA  PRO A  41       8.928  -0.123  -3.746
ATOM    415  C   PRO A  41       8.757  -1.004  -2.552
ATOM    416  O   PRO A  41       9.663  -1.605  -2.035
ATOM    417  CB  PRO A  41       9.251  -0.986  -4.995
ATOM    418  CG  PRO A  41       9.251  -0.986  -4.995
ATOM    419  CD  PRO A  41       9.251  -0.986  -4.995
ATOM    420  N   PHE A  42       7.554  -1.058  -2.089
ATOM    421  CA  PHE A  42       7.266  -2.031  -1.061
ATOM    422  C   PHE A  42       6.174  -2.987  -1.484
ATOM    423  O   PHE A  42       5.186  -2.601  -2.107
ATOM    424  CB  PHE A  42       6.849  -1.258   0.119
ATOM    425  CG  PHE A  42       6.849  -1.258   0.119
ATOM    426  CD1 PHE A  42       6.849  -1.258   0.119
ATOM    427  CD2 PHE A  42       6.849  -1.258   0.119
ATOM    428  CE1 PHE A  42       6.849  -1.258   0.119
ATOM    429  CE2 PHE A  42       6.849  -1.258   0.119
ATOM    430  CZ  PHE A  42       6.849  -1.258   0.119
ATOM    437  N   LYS A  43       6.355  -4.214  -1.032
ATOM    438  CA  LYS A  43       5.286  -5.174  -1.255
ATOM    439  C   LYS A  43       4.822  -5.872   0.007
ATOM    440  O   LYS A  43       5.603  -6.272   0.865
ATOM    441  CB  LYS A  43       5.659  -6.064  -2.422
ATOM    442  CG  LYS A  43       5.659  -6.064  -2.422
ATOM    443  CD  LYS A  43       5.659  -6.064  -2.422
ATOM    444  CE  LYS A  43       5.659  -6.064  -2.422
ATOM    445  NZ  LYS A  43       5.659  -6.064  -2.422
ATOM    450  N   LEU A  44       3.503  -5.957   0.061
ATOM    451  CA  LEU A  44       2.828  -6.610   1.174
ATOM    452  C   LEU A  44       3.139  -8.090   1.309
ATOM    453  O   LEU A  44       3.216  -8.648   2.392
ATOM    454  CB  LEU A  44       1.323  -6.408   1.121
ATOM    455  CG  LEU A  44       1.323  -6.408   1.121
ATOM    456  CD1 LEU A  44       1.323  -6.408   1.121
ATOM    457  CD2 LEU A  44       1.323  -6.408   1.121
ATOM    459  N   LYS A  45       3.315  -8.722   0.170
ATOM    460  CA  LYS A  45       3.722 -10.130   0.165
ATOM    461  C   LYS A  45       5.131 -10.334   0.704
ATOM    462  O   LYS A  45       5.487 -11.418   1.154
ATOM    463  CB  LYS A  45       3.614 -10.678  -1.233
ATOM    464  CG  LYS A  45       3.614 -10.678  -1.233
ATOM    465  CD  LYS A  45       3.614 -10.678  -1.233
ATOM    466  CE  LYS A  45       3.614 -10.678  -1.233
ATOM    467  NZ  LYS A  45       3.614 -10.678  -1.233
ATOM    472  N   PHE A  46       5.911  -9.280   0.638
ATOM    473  CA  PHE A  46       7.265  -9.381   1.127
ATOM    474  C   PHE A  46       7.369  -9.084   2.605
ATOM    475  O   PHE A  46       8.406  -9.374   3.152
ATOM    476  CB  PHE A  46       7.974  -8.358   0.332
ATOM    477  CG  PHE A  46       7.974  -8.358   0.332
ATOM    478  CD1 PHE A  46       7.974  -8.358   0.332
ATOM    479  CD2 PHE A  46       7.974  -8.358   0.332
ATOM    480  CE1 PHE A  46       7.974  -8.358   0.332
ATOM    481  CE2 PHE A  46       7.974  -8.358   0.332
ATOM    482  CZ  PHE A  46       7.974  -8.358   0.332
ATOM    489  N   ILE A  47       6.273  -8.663   3.207
ATOM    490  CA  ILE A  47       6.169  -8.321   4.627
ATOM    491  C   ILE A  47       6.166  -9.617   5.457
ATOM    492  O   ILE A  47       5.431 -10.568   5.217
ATOM    493  CB  ILE A  47       4.927  -7.510   4.970
ATOM    494  CG1 ILE A  47       4.927  -7.510   4.970
ATOM    495  CG2 ILE A  47       4.927  -7.510   4.970
ATOM    496  CD  ILE A  47       4.927  -7.510   4.970
ATOM    498  N   PRO A  48       7.094  -9.690   6.357
ATOM    499  CA  PRO A  48       7.148 -10.795   7.329
ATOM    500  C   PRO A  48       6.577 -10.489   8.710
ATOM    501  O   PRO A  48       6.991  -9.575   9.401
ATOM    502  CB  PRO A  48       8.624 -11.010   7.391
ATOM    503  CG  PRO A  48       8.624 -11.010   7.391
ATOM    504  CD  PRO A  48       8.624 -11.010   7.391
ATOM    505  N   LYS A  49       5.639 -11.313   9.145
ATOM    506  CA  LYS A  49       5.014 -11.147  10.467
ATOM    507  C   LYS A  49       5.753 -11.985  11.514
ATOM    508  O   LYS A  49       5.508 -13.181  11.664
ATOM    509  CB  LYS A  49       3.547 -11.563  10.402
ATOM    510  CG  LYS A  49       3.547 -11.563  10.402
ATOM    511  CD  LYS A  49       3.547 -11.563  10.402
ATOM    512  CE  LYS A  49       3.547 -11.563  10.402
ATOM    513  NZ  LYS A  49       3.547 -11.563  10.402
ATOM    518  N   THR A  50       6.612 -11.316  12.264
ATOM    519  CA  THR A  50       7.361 -11.985  13.344
ATOM    520  C   THR A  50       6.652 -11.682  14.653
ATOM    521  O   THR A  50       6.612 -10.528  15.040
ATOM    522  CB  THR A  50       8.802 -11.466  13.411
ATOM    523  OG1 THR A  50       8.802 -11.466  13.411
ATOM    524  CG2 THR A  50       8.802 -11.466  13.411
ATOM    527  N   VAL A  51       6.091 -12.697  15.287
ATOM    528  CA  VAL A  51       5.270 -12.556  16.505
ATOM    529  C   VAL A  51       6.051 -12.931  17.781
ATOM    530  O   VAL A  51       6.260 -14.087  18.135
ATOM    531  CB  VAL A  51       4.012 -13.413  16.418
ATOM    532  CG1 VAL A  51       4.012 -13.413  16.418
ATOM    533  CG2 VAL A  51       4.012 -13.413  16.418
ATOM    535  N   PRO A  52       6.614 -11.930  18.411
ATOM    536  CA  PRO A  52       7.302 -12.076  19.688
ATOM    537  C   PRO A  52       6.572 -11.469  20.861
ATOM    538  O   PRO A  52       6.218 -10.298  20.796
ATOM    539  CB  PRO A  52       8.624 -11.340  19.468
ATOM    540  CG  PRO A  52       8.624 -11.340  19.468
ATOM    541  CD  PRO A  52       8.624 -11.340  19.468
ATOM    542  N   ALA A  53       6.420 -12.241  21.930
ATOM    543  CA  ALA A  53       5.626 -11.760  23.066
ATOM    544  C   ALA A  53       6.471 -11.694  24.310
ATOM    545  O   ALA A  53       7.259 -12.602  24.612
ATOM    546  CB  ALA A  53       4.446 -12.690  23.327
ATOM    548  N   ALA A  54       6.306 -10.572  24.996
ATOM    549  CA  ALA A  54       6.990 -10.500  26.252
ATOM    550  C   ALA A  54       6.320  -9.776  27.404
ATOM    551  O   ALA A  54       5.569  -8.816  27.234
ATOM    552  CB  ALA A  54       8.365 -10.214  25.741
ATOM    554  N   ALA A  55       6.328 -10.542  28.479
ATOM    555  CA  ALA A  55       5.796 -10.057  29.755
ATOM    556  C   ALA A  55       6.947  -9.549  30.630
ATOM    557  O   ALA A  55       7.765 -10.314  31.131
ATOM    558  CB  ALA A  55       5.034 -11.177  30.462
ATOM    560  N   ASP A  56       7.004  -8.237  30.797
ATOM    561  CA  ASP A  56       8.026  -7.550  31.632
ATOM    562  C   ASP A  56       7.422  -7.144  32.949
ATOM    563  O   ASP A  56       6.499  -6.330  32.974
ATOM    564  CB  ASP A  56       8.511  -6.165  31.183
ATOM    565  CG  ASP A  56       8.511  -6.165  31.183
ATOM    566  OD1 ASP A  56       8.511  -6.165  31.183
ATOM    567  OD2 ASP A  56       8.511  -6.165  31.183
ATOM    569  N   SER A  57       8.039  -7.624  34.005
ATOM    570  CA  SER A  57       7.606  -7.251  35.354
ATOM    571  C   SER A  57       8.676  -6.408  36.037
ATOM    572  O   SER A  57       9.793  -6.850  36.246
ATOM    573  CB  SER A  57       7.349  -8.512  36.177
ATOM    574  OG  SER A  57       7.349  -8.512  36.177
ATOM    577  N   VAL A  58       8.296  -5.210  36.430
ATOM    578  CA  VAL A  58       9.216  -4.304  37.126
ATOM    579  C   VAL A  58       8.815  -4.192  38.595
ATOM    580  O   VAL A  58       7.700  -3.768  38.888
ATOM    581  CB  VAL A  58       9.163  -2.902  36.530
ATOM    582  CG1 VAL A  58       9.163  -2.902  36.530
ATOM    583  CG2 VAL A  58       9.163  -2.902  36.530
ATOM    585  N   SER A  59       9.810  -4.378  39.449
ATOM    586  CA  SER A  59       9.659  -4.144  40.889
ATOM    587  C   SER A  59      10.307  -2.813  41.324
ATOM    588  O   SER A  59      11.503  -2.563  41.181
ATOM    589  CB  SER A  59      10.269  -5.255  41.714
ATOM    590  OG  SER A  59      10.269  -5.255  41.714
ATOM    593  N   PRO A  60       9.448  -1.878  41.663
ATOM    594  CA  PRO A  60       9.878  -0.589  42.224
ATOM    595  C   PRO A  60       9.838  -0.557  43.758
ATOM    596  O   PRO A  60       8.837  -0.184  44.371
ATOM    597  CB  PRO A  60       8.882   0.389  41.612
ATOM    598  CG  PRO A  60       8.882   0.389  41.612
ATOM    599  CD  PRO A  60       8.882   0.389  41.612
ATOM    600  N   ASP A  61      10.928  -1.000  44.377
ATOM    601  CA  ASP A  61      10.972  -1.008  45.849
ATOM    602  C   ASP A  61      11.070   0.405  46.402
ATOM    603  O   ASP A  61      11.890   1.203  45.970
ATOM    604  CB  ASP A  61      12.153  -1.794  46.334
ATOM    605  CG  ASP A  61      12.153  -1.794  46.334
ATOM    606  OD1 ASP A  61      12.153  -1.794  46.334
ATOM    607  OD2 ASP A  61      12.153  -1.794  46.334
ATOM    609  N   SER A  62      10.215   0.677  47.372
ATOM    610  CA  SER A  62      10.160   2.001  48.012
ATOM    611  C   SER A  62      11.555   2.412  48.485
ATOM    612  O   SER A  62      12.247   1.645  49.155
ATOM    613  CB  SER A  62       9.242   1.956  49.232
ATOM    614  OG  SER A  62       9.242   1.956  49.232
ATOM    617  N   GLN A  63      11.958   3.616  48.084
ATOM    618  CA  GLN A  63      13.298   4.139  48.430
ATOM    619  C   GLN A  63      14.426   3.356  47.749
ATOM    620  O   GLN A  63      15.599   3.504  48.080
ATOM    621  CB  GLN A  63      13.505   4.061  49.953
ATOM    622  CG  GLN A  63      13.505   4.061  49.953
ATOM    623  CD  GLN A  63      13.505   4.061  49.953
ATOM    624  OE1 GLN A  63      13.505   4.061  49.953
ATOM    625  NE2 GLN A  63      13.505   4.061  49.953
ATOM    629  N   ARG A  64      14.049   2.544  46.777
ATOM    630  CA  ARG A  64      14.993   1.712  46.043
ATOM    631  C   ARG A  64      14.934   2.031  44.546
ATOM    632  O   ARG A  64      14.060   2.724  44.052
ATOM    633  CB  ARG A  64      14.662   0.240  46.278
ATOM    634  CG  ARG A  64      14.662   0.240  46.278
ATOM    635  CD  ARG A  64      14.662   0.240  46.278
ATOM    636  NE  ARG A  64      14.662   0.240  46.278
ATOM    637  CZ  ARG A  64      14.662   0.240  46.278
ATOM    638  NH1 ARG A  64      14.662   0.240  46.278
ATOM    639  NH2 ARG A  64      14.662   0.240  46.278
ATOM    646  N   PRO A  65      15.977   1.640  43.840
ATOM    647  CA  PRO A  65      16.015   1.693  42.375
ATOM    648  C   PRO A  65      14.972   0.773  41.727
ATOM    649  O   PRO A  65      14.669  -0.301  42.245
ATOM    650  CB  PRO A  65      17.442   1.255  42.057
ATOM    651  CG  PRO A  65      17.442   1.255  42.057
ATOM    652  CD  PRO A  65      17.442   1.255  42.057
ATOM    653  N   GLY A  66      14.439   1.228  40.589
ATOM    654  CA  GLY A  66      13.429   0.450  39.844
ATOM    655  C   GLY A  66      14.082  -0.351  38.716
ATOM    656  O   GLY A  66      14.679   0.224  37.814
ATOM    658  N   LYS A  67      13.988  -1.670  38.808
ATOM    659  CA  LYS A  67      14.549  -2.556  37.777
ATOM    660  C   LYS A  67      13.436  -3.342  37.093
ATOM    661  O   LYS A  67      12.798  -4.168  37.743
ATOM    662  CB  LYS A  67      15.534  -3.524  38.427
ATOM    663  CG  LYS A  67      15.534  -3.524  38.427
ATOM    664  CD  LYS A  67      15.534  -3.524  38.427
ATOM    665  CE  LYS A  67      15.534  -3.524  38.427
ATOM    666  NZ  LYS A  67      15.534  -3.524  38.427
ATOM    671  N   LYS A  68      13.252  -3.062  35.804
ATOM    672  CA  LYS A  68      12.215  -3.716  34.985
ATOM    673  C   LYS A  68      12.773  -4.854  34.135
ATOM    674  O   LYS A  68      13.699  -4.673  33.384
ATOM    675  CB  LYS A  68      11.522  -2.817  33.980
ATOM    676  CG  LYS A  68      11.522  -2.817  33.980
ATOM    677  CD  LYS A  68      11.522  -2.817  33.980
ATOM    678  CE  LYS A  68      11.522  -2.817  33.980
ATOM    679  NZ  LYS A  68      11.522  -2.817  33.980
ATOM    684  N   PRO A  69      12.431  -6.063  34.493
ATOM    685  CA  PRO A  69      12.861  -7.248  33.719
ATOM    686  C   PRO A  69      11.850  -7.724  32.663
ATOM    687  O   PRO A  69      10.689  -7.974  32.977
ATOM    688  CB  PRO A  69      13.014  -8.284  34.827
ATOM    689  CG  PRO A  69      13.014  -8.284  34.827
ATOM    690  CD  PRO A  69      13.014  -8.284  34.827
ATOM    691  N   PHE A  70      12.310  -7.884  31.423
ATOM    692  CA  PHE A  70      11.418  -8.232  30.306
ATOM    693  C   PHE A  70      11.917  -9.462  29.556
ATOM    694  O   PHE A  70      13.092  -9.570  29.269
ATOM    695  CB  PHE A  70      11.332  -7.047  29.350
ATOM    696  CG  PHE A  70      11.332  -7.047  29.350
ATOM    697  CD1 PHE A  70      11.332  -7.047  29.350
ATOM    698  CD2 PHE A  70      11.332  -7.047  29.350
ATOM    699  CE1 PHE A  70      11.332  -7.047  29.350
ATOM    700  CE2 PHE A  70      11.332  -7.047  29.350
ATOM    701  CZ  PHE A  70      11.332  -7.047  29.350
ATOM    708  N   LYS A  71      11.021 -10.376  29.251
ATOM    709  CA  LYS A  71      11.425 -11.594  28.538
ATOM    710  C   LYS A  71      10.545 -11.830  27.329
ATOM    711  O   LYS A  71       9.341 -11.871  27.528
ATOM    712  CB  LYS A  71      11.344 -12.763  29.504
ATOM    713  CG  LYS A  71      11.344 -12.763  29.504
ATOM    714  CD  LYS A  71      11.344 -12.763  29.504
ATOM    715  CE  LYS A  71      11.344 -12.763  29.504
ATOM    716  NZ  LYS A  71      11.344 -12.763  29.504
ATOM    721  N   PHE A  72      11.171 -12.178  26.210
ATOM    722  CA  PHE A  72      10.465 -12.400  24.939
ATOM    723  C   PHE A  72      10.732 -13.797  24.403
ATOM    724  O   PHE A  72      11.872 -14.228  24.314
ATOM    725  CB  PHE A  72      10.902 -11.350  23.915
ATOM    726  CG  PHE A  72      10.902 -11.350  23.915
ATOM    727  CD1 PHE A  72      10.902 -11.350  23.915
ATOM    728  CD2 PHE A  72      10.902 -11.350  23.915
ATOM    729  CE1 PHE A  72      10.902 -11.350  23.915
ATOM    730  CE2 PHE A  72      10.902 -11.350  23.915
ATOM    731  CZ  PHE A  72      10.902 -11.350  23.915
ATOM    738  N   ILE A  73       9.674 -14.461  23.983
ATOM    739  CA  ILE A  73       9.798 -15.846  23.501
ATOM    740  C   ILE A  73       9.181 -15.958  22.104
ATOM    741  O   ILE A  73       8.010 -15.647  21.868
ATOM    742  CB  ILE A  73       9.114 -16.825  24.478
ATOM    743  CG1 ILE A  73       9.114 -16.825  24.478
ATOM    744  CG2 ILE A  73       9.114 -16.825  24.478
ATOM    745  CD  ILE A  73       9.114 -16.825  24.478
ATOM    747  N   VAL A  74       9.978 -16.431  21.168
ATOM    748  CA  VAL A  74       9.510 -16.568  19.775
ATOM    749  C   VAL A  74      10.030 -17.843  19.151
ATOM    750  O   VAL A  74      11.223 -17.994  18.946
ATOM    751  CB  VAL A  74      10.026 -15.437  18.909
ATOM    752  CG1 VAL A  74      10.026 -15.437  18.909
ATOM    753  CG2 VAL A  74      10.026 -15.437  18.909
ATOM    755  N   SER A  75       9.128 -18.761  18.895
ATOM    756  CA  SER A  75       9.432 -19.906  18.027
ATOM    757  C   SER A  75       9.521 -19.460  16.565
ATOM    758  O   SER A  75      10.344 -19.917  15.809
ATOM    759  CB  SER A  75       8.359 -20.978  18.138
ATOM    760  OG  SER A  75       8.359 -20.978  18.138
ATOM    763  N   ASN A  76       8.647 -18.566  16.149
ATOM    764  CA  ASN A  76       8.627 -18.040  14.776
ATOM    765  C   ASN A  76       9.937 -17.311  14.463
ATOM    766  O   ASN A  76      10.585 -17.598  13.462
ATOM    767  CB  ASN A  76       7.452 -17.075  14.624
ATOM    768  CG  ASN A  76       7.452 -17.075  14.624
ATOM    769  OD1 ASN A  76       7.452 -17.075  14.624
ATOM    770  ND2 ASN A  76       7.452 -17.075  14.624
ATOM    774  N   GLN A  77      10.341 -16.436  15.379
ATOM    775  CA  GLN A  77      11.592 -15.699  15.183
ATOM    776  C   GLN A  77      12.783 -16.628  15.415
ATOM    777  O   GLN A  77      13.772 -16.573  14.695
ATOM    778  CB  GLN A  77      11.608 -14.498  16.103
ATOM    779  CG  GLN A  77      11.608 -14.498  16.103
ATOM    780  CD  GLN A  77      11.608 -14.498  16.103
ATOM    781  OE1 GLN A  77      11.608 -14.498  16.103
ATOM    782  NE2 GLN A  77      11.608 -14.498  16.103
ATOM    786  N   SER A  78      12.678 -17.504  16.406
ATOM    787  CA  SER A  78      13.706 -18.530  16.633
ATOM    788  C   SER A  78      13.835 -19.443  15.421
ATOM    789  O   SER A  78      14.922 -19.602  14.915
ATOM    790  CB  SER A  78      13.392 -19.415  17.836
ATOM    791  OG  SER A  78      13.392 -19.415  17.836
ATOM    794  N   LYS A  79      12.745 -20.020  14.948
ATOM    795  CA  LYS A  79      12.720 -20.950  13.816
ATOM    796  C   LYS A  79      13.403 -20.324  12.606
ATOM    797  O   LYS A  79      14.190 -20.992  11.941
ATOM    798  CB  LYS A  79      11.281 -21.284  13.445
ATOM    799  CG  LYS A  79      11.281 -21.284  13.445
ATOM    800  CD  LYS A  79      11.281 -21.284  13.445
ATOM    801  CE  LYS A  79      11.281 -21.284  13.445
ATOM    802  NZ  LYS A  79      11.281 -21.284  13.445
ATOM    807  N   SER A  80      13.157 -19.032  12.406
ATOM    808  CA  SER A  80      13.811 -18.293  11.315
ATOM    809  C   SER A  80      15.314 -18.105  11.571
ATOM    810  O   SER A  80      16.031 -17.513  10.776
ATOM    811  CB  SER A  80      13.156 -16.927  11.141
ATOM    812  OG  SER A  80      13.156 -16.927  11.141
ATOM    815  N   SER A  81      15.764 -18.542  12.733
ATOM    816  CA  SER A  81      17.160 -18.413  13.153
ATOM    817  C   SER A  81      17.634 -19.684  13.841
ATOM    818  O   SER A  81      18.635 -19.620  14.523
ATOM    819  CB  SER A  81      17.272 -17.250  14.144
ATOM    820  OG  SER A  81      17.272 -17.250  14.144
ATOM    823  N   LYS A  82      16.962 -20.811  13.630
ATOM    824  CA  LYS A  82      17.300 -22.071  14.312
ATOM    825  C   LYS A  82      18.812 -22.324  14.303
ATOM    826  O   LYS A  82      19.352 -22.870  15.259
ATOM    827  CB  LYS A  82      16.599 -23.222  13.601
ATOM    828  CG  LYS A  82      16.599 -23.222  13.601
ATOM    829  CD  LYS A  82      16.599 -23.222  13.601
ATOM    830  CE  LYS A  82      16.599 -23.222  13.601
ATOM    831  NZ  LYS A  82      16.599 -23.222  13.601
ATOM    836  N   ALA A  83      19.462 -21.889  13.221
ATOM    837  CA  ALA A  83      20.918 -22.028  13.094
ATOM    838  C   ALA A  83      21.666 -21.375  14.265
ATOM    839  O   ALA A  83      22.710 -21.868  14.681
ATOM    840  CB  ALA A  83      21.380 -21.416  11.774
ATOM    842  N   SER A  84      21.122 -20.278  14.787
ATOM    843  CA  SER A  84      21.687 -19.573  15.947
ATOM    844  C   SER A  84      21.938 -20.579  17.070
ATOM    845  O   SER A  84      21.042 -21.289  17.525
ATOM    846  CB  SER A  84      20.723 -18.494  16.454
ATOM    847  OG  SER A  84      20.723 -18.494  16.454
ATOM    850  N   LYS A  85      23.183 -20.589  17.530
ATOM    851  CA  LYS A  85      23.582 -21.465  18.646
ATOM    852  C   LYS A  85      22.608 -21.337  19.821
ATOM    853  O   LYS A  85      22.495 -22.256  20.624
ATOM    854  CB  LYS A  85      24.965 -21.073  19.132
ATOM    855  CG  LYS A  85      24.965 -21.073  19.132
ATOM    856  CD  LYS A  85      24.965 -21.073  19.132
ATOM    857  CE  LYS A  85      24.965 -21.073  19.132
ATOM    858  NZ  LYS A  85      24.965 -21.073  19.132
ATOM    863  N   SER A  86      21.969 -20.169  19.913
ATOM    864  CA  SER A  86      20.961 -19.873  20.923
ATOM    865  C   SER A  86      19.586 -20.466  20.583
ATOM    866  O   SER A  86      19.031 -20.276  19.510
ATOM    867  CB  SER A  86      20.809 -18.381  21.133
ATOM    868  OG  SER A  86      20.809 -18.381  21.133
ATOM    871  N   PRO A  87      19.103 -21.270  21.505
ATOM    872  CA  PRO A  87      17.739 -21.822  21.442
ATOM    873  C   PRO A  87      16.689 -20.923  22.112
ATOM    874  O   PRO A  87      15.533 -20.851  21.689
ATOM    875  CB  PRO A  87      17.861 -23.159  22.166
ATOM    876  CG  PRO A  87      17.861 -23.159  22.166
ATOM    877  CD  PRO A  87      17.861 -23.159  22.166
ATOM    878  N   LYS A  88      17.117 -20.243  23.169
ATOM    879  CA  LYS A  88      16.227 -19.364  23.941
ATOM    880  C   LYS A  88      16.603 -17.905  23.715
ATOM    881  O   LYS A  88      17.752 -17.501  23.873
ATOM    882  CB  LYS A  88      16.352 -19.689  25.427
ATOM    883  CG  LYS A  88      16.352 -19.689  25.427
ATOM    884  CD  LYS A  88      16.352 -19.689  25.427
ATOM    885  CE  LYS A  88      16.352 -19.689  25.427
ATOM    886  NZ  LYS A  88      16.352 -19.689  25.427
ATOM    891  N   TRP A  89      15.592 -17.112  23.423
ATOM    892  CA  TRP A  89      15.808 -15.683  23.210
ATOM    893  C   TRP A  89      15.404 -14.878  24.448
ATOM    894  O   TRP A  89      14.244 -14.828  24.843
ATOM    895  CB  TRP A  89      14.914 -15.330  22.057
ATOM    896  CG  TRP A  89      14.914 -15.330  22.057
ATOM    897  CD1 TRP A  89      14.914 -15.330  22.057
ATOM    898  CD2 TRP A  89      14.914 -15.330  22.057
ATOM    899  NE1 TRP A  89      14.914 -15.330  22.057
ATOM    900  CE2 TRP A  89      14.914 -15.330  22.057
ATOM    901  CE3 TRP A  89      14.914 -15.330  22.057
ATOM    902  CZ2 TRP A  89      14.914 -15.330  22.057
ATOM    903  CZ3 TRP A  89      14.914 -15.330  22.057
ATOM    904  CH2 TRP A  89      14.914 -15.330  22.057
ATOM    912  N   SER A  90      16.408 -14.350  25.130
ATOM    913  CA  SER A  90      16.188 -13.610  26.387
ATOM    914  C   SER A  90      16.855 -12.237  26.334
ATOM    915  O   SER A  90      18.000 -12.113  25.906
ATOM    916  CB  SER A  90      16.774 -14.409  27.551
ATOM    917  OG  SER A  90      16.774 -14.409  27.551
ATOM    920  N   SER A  91      16.127 -11.226  26.795
ATOM    921  CA  SER A  91      16.628  -9.832  26.767
ATOM    922  C   SER A  91      16.153  -9.071  27.991
ATOM    923  O   SER A  91      14.985  -8.758  28.134
ATOM    924  CB  SER A  91      16.168  -8.984  25.574
ATOM    925  OG  SER A  91      16.168  -8.984  25.574
ATOM    928  N   TYR A  92      17.083  -8.692  28.837
ATOM    929  CA  TYR A  92      16.743  -7.954  30.064
ATOM    930  C   TYR A  92      17.067  -6.465  29.907
ATOM    931  O   TYR A  92      18.205  -6.054  29.717
ATOM    932  CB  TYR A  92      17.536  -8.542  31.231
ATOM    933  CG  TYR A  92      17.536  -8.542  31.231
ATOM    934  CD1 TYR A  92      17.536  -8.542  31.231
ATOM    935  CD2 TYR A  92      17.536  -8.542  31.231
ATOM    936  CE1 TYR A  92      17.536  -8.542  31.231
ATOM    937  CE2 TYR A  92      17.536  -8.542  31.231
ATOM    938  CZ  TYR A  92      17.536  -8.542  31.231
ATOM    939  OH  TYR A  92      17.536  -8.542  31.231
ATOM    946  N   ALA A  93      16.049  -5.632  29.961
ATOM    947  CA  ALA A  93      16.260  -4.181  29.842
ATOM    948  C   ALA A  93      16.061  -3.539  31.208
ATOM    949  O   ALA A  93      15.049  -3.707  31.814
ATOM    950  CB  ALA A  93      15.273  -3.594  28.833
ATOM    952  N   PHE A  94      17.005  -2.777  31.676
ATOM    953  CA  PHE A  94      17.072  -2.031  32.934
ATOM    954  C   PHE A  94      16.715  -0.549  32.727
ATOM    955  O   PHE A  94      17.310   0.170  31.925
ATOM    956  CB  PHE A  94      18.446  -2.096  33.579
ATOM    957  CG  PHE A  94      18.446  -2.096  33.579
ATOM    958  CD1 PHE A  94      18.446  -2.096  33.579
ATOM    959  CD2 PHE A  94      18.446  -2.096  33.579
ATOM    960  CE1 PHE A  94      18.446  -2.096  33.579
ATOM    961  CE2 PHE A  94      18.446  -2.096  33.579
ATOM    962  CZ  PHE A  94      18.446  -2.096  33.579
ATOM    969  N   PRO A  95      15.568  -0.232  33.282
ATOM    970  CA  PRO A  95      15.104   1.168  33.314
ATOM    971  C   PRO A  95      15.411   1.928  34.614
ATOM    972  O   PRO A  95      14.897   1.587  35.672
ATOM    973  CB  PRO A  95      13.601   0.992  33.140
ATOM    974  CG  PRO A  95      13.601   0.992  33.140
ATOM    975  CD  PRO A  95      13.601   0.992  33.140
ATOM    976  N   SER A  96      16.235   2.971  34.526
ATOM    977  CA  SER A  96      16.506   3.857  35.679
ATOM    978  C   SER A  96      15.214   4.565  36.093
ATOM    979  O   SER A  96      14.587   5.229  35.270
ATOM    980  CB  SER A  96      17.564   4.899  35.311
ATOM    981  OG  SER A  96      17.564   4.899  35.311
ATOM    984  N   ARG A  97      14.888   4.486  37.376
ATOM    985  CA  ARG A  97      13.596   4.983  37.878
ATOM    986  C   ARG A  97      13.361   6.443  37.482
ATOM    987  O   ARG A  97      12.272   6.800  37.045
ATOM    988  CB  ARG A  97      13.570   4.886  39.397
ATOM    989  CG  ARG A  97      13.570   4.886  39.397
ATOM    990  CD  ARG A  97      13.570   4.886  39.397
ATOM    991  NE  ARG A  97      13.570   4.886  39.397
ATOM    992  CZ  ARG A  97      13.570   4.886  39.397
ATOM    993  NH1 ARG A  97      13.570   4.886  39.397
ATOM    994  NH2 ARG A  97      13.570   4.886  39.397
ATOM   1001  N   GLU A  98      14.425   7.240  37.569
ATOM   1002  CA  GLU A  98      14.377   8.649  37.142
ATOM   1003  C   GLU A  98      13.804   8.798  35.731
ATOM   1004  O   GLU A  98      12.959   9.652  35.482
ATOM   1005  CB  GLU A  98      15.787   9.234  37.161
ATOM   1006  CG  GLU A  98      15.787   9.234  37.161
ATOM   1007  CD  GLU A  98      15.787   9.234  37.161
ATOM   1008  OE1 GLU A  98      15.787   9.234  37.161
ATOM   1009  OE2 GLU A  98      15.787   9.234  37.161
ATOM   1011  N   THR A  99      14.256   7.933  34.832
ATOM   1012  CA  THR A  99      13.803   7.943  33.434
ATOM   1013  C   THR A  99      13.930   6.545  32.834
ATOM   1014  O   THR A  99      15.009   6.116  32.430
ATOM   1015  CB  THR A  99      14.629   8.941  32.615
ATOM   1016  OG1 THR A  99      14.629   8.941  32.615
ATOM   1017  CG2 THR A  99      14.629   8.941  32.615
ATOM   1020  N   ILE A 100      12.802   5.875  32.728
ATOM   1021  CA  ILE A 100      12.758   4.500  32.204
ATOM   1022  C   ILE A 100      13.215   4.464  30.732
ATOM   1023  O   ILE A 100      12.642   5.103  29.850
ATOM   1024  CB  ILE A 100      11.336   3.923  32.358
ATOM   1025  CG1 ILE A 100      11.336   3.923  32.358
ATOM   1026  CG2 ILE A 100      11.336   3.923  32.358
ATOM   1027  CD  ILE A 100      11.336   3.923  32.358
ATOM   1029  N   LYS A 101      14.280   3.728  30.477
ATOM   1030  CA  LYS A 101      14.792   3.601  29.106
ATOM   1031  C   LYS A 101      15.393   2.217  28.886
ATOM   1032  O   LYS A 101      16.121   1.701  29.733
ATOM   1033  CB  LYS A 101      15.847   4.680  28.865
ATOM   1034  CG  LYS A 101      15.847   4.680  28.865
ATOM   1035  CD  LYS A 101      15.847   4.680  28.865
ATOM   1036  CE  LYS A 101      15.847   4.680  28.865
ATOM   1037  NZ  LYS A 101      15.847   4.680  28.865
ATOM   1042  N   SER A 102      15.086   1.648  27.728
ATOM   1043  CA  SER A 102      15.650   0.346  27.337
ATOM   1044  C   SER A 102      17.041   0.532  26.723
ATOM   1045  O   SER A 102      17.260   1.349  25.834
ATOM   1046  CB  SER A 102      14.731  -0.336  26.324
ATOM   1047  OG  SER A 102      14.731  -0.336  26.324
ATOM   1050  N   HIS A 103      17.967  -0.291  27.182
ATOM   1051  CA  HIS A 103      19.366  -0.244  26.714
ATOM   1052  C   HIS A 103      19.717  -1.448  25.847
ATOM   1053  O   HIS A 103      20.644  -1.397  25.041
ATOM   1054  CB  HIS A 103      20.343  -0.181  27.891
ATOM   1055  CG  HIS A 103      20.343  -0.181  27.891
ATOM   1056  ND1 HIS A 103      20.343  -0.181  27.891
ATOM   1057  CD2 HIS A 103      20.343  -0.181  27.891
ATOM   1058  CE1 HIS A 103      20.343  -0.181  27.891
ATOM   1059  NE2 HIS A 103      20.343  -0.181  27.891
ATOM   1062  N   GLU A 104      18.945  -2.518  26.015
ATOM   1063  CA  GLU A 104      19.164  -3.761  25.261
ATOM   1064  C   GLU A 104      19.198  -3.515  23.759
ATOM   1065  O   GLU A 104      19.927  -4.165  23.033
ATOM   1066  CB  GLU A 104      18.037  -4.746  25.536
ATOM   1067  CG  GLU A 104      18.037  -4.746  25.536
ATOM   1068  CD  GLU A 104      18.037  -4.746  25.536
ATOM   1069  OE1 GLU A 104      18.037  -4.746  25.536
ATOM   1070  OE2 GLU A 104      18.037  -4.746  25.536
ATOM   1072  N   GLU A 105      18.475  -2.502  23.310
ATOM   1073  CA  GLU A 105      18.379  -2.194  21.876
ATOM   1074  C   GLU A 105      19.745  -1.964  21.236
ATOM   1075  O   GLU A 105      20.023  -2.465  20.151
ATOM   1076  CB  GLU A 105      17.531  -0.945  21.681
ATOM   1077  CG  GLU A 105      17.531  -0.945  21.681
ATOM   1078  CD  GLU A 105      17.531  -0.945  21.681
ATOM   1079  OE1 GLU A 105      17.531  -0.945  21.681
ATOM   1080  OE2 GLU A 105      17.531  -0.945  21.681
ATOM   1082  N   ALA A 106      20.605  -1.262  21.968
ATOM   1083  CA  ALA A 106      21.952  -0.948  21.470
ATOM   1084  C   ALA A 106      22.830  -2.199  21.405
ATOM   1085  O   ALA A 106      23.570  -2.420  20.451
ATOM   1086  CB  ALA A 106      22.604   0.106  22.361
ATOM   1088  N   ILE A 107      22.681  -3.055  22.403
ATOM   1089  CA  ILE A 107      23.399  -4.340  22.453
ATOM   1090  C   ILE A 107      22.949  -5.229  21.286
ATOM   1091  O   ILE A 107      23.703  -6.077  20.827
ATOM   1092  CB  ILE A 107      23.158  -5.035  23.811
ATOM   1093  CG1 ILE A 107      23.158  -5.035  23.811
ATOM   1094  CG2 ILE A 107      23.158  -5.035  23.811
ATOM   1095  CD  ILE A 107      23.158  -5.035  23.811
ATOM   1097  N   LYS A 108      21.673  -5.108  20.922
ATOM   1098  CA  LYS A 108      21.067  -5.963  19.892
ATOM   1099  C   LYS A 108      21.888  -5.915  18.609
ATOM   1100  O   LYS A 108      22.263  -6.956  18.075
ATOM   1101  CB  LYS A 108      19.672  -5.465  19.566
ATOM   1102  CG  LYS A 108      19.672  -5.465  19.566
ATOM   1103  CD  LYS A 108      19.672  -5.465  19.566
ATOM   1104  CE  LYS A 108      19.672  -5.465  19.566
ATOM   1105  NZ  LYS A 108      19.672  -5.465  19.566
ATOM   1110  N   LYS A 109      22.274  -4.700  18.219
ATOM   1111  CA  LYS A 109      23.124  -4.513  17.035
ATOM   1112  C   LYS A 109      24.467  -5.229  17.210
ATOM   1113  O   LYS A 109      24.964  -5.878  16.292
ATOM   1114  CB  LYS A 109      23.366  -3.026  16.810
ATOM   1115  CG  LYS A 109      23.366  -3.026  16.810
ATOM   1116  CD  LYS A 109      23.366  -3.026  16.810
ATOM   1117  CE  LYS A 109      23.366  -3.026  16.810
ATOM   1118  NZ  LYS A 109      23.366  -3.026  16.810
ATOM   1123  N   GLN A 110      25.026  -5.099  18.407
ATOM   1124  CA  GLN A 110      26.296  -5.741  18.744
ATOM   1125  C   GLN A 110      26.178  -7.248  18.720
ATOM   1126  O   GLN A 110      27.057  -7.865  18.150
ATOM   1127  CB  GLN A 110      26.758  -5.313  20.129
ATOM   1128  CG  GLN A 110      26.758  -5.313  20.129
ATOM   1129  CD  GLN A 110      26.758  -5.313  20.129
ATOM   1130  OE1 GLN A 110      26.758  -5.313  20.129
ATOM   1131  NE2 GLN A 110      26.758  -5.313  20.129
ATOM   1135  N   ASN A 111      25.038  -7.774  19.143
ATOM   1136  CA  ASN A 111      24.782  -9.209  19.176
ATOM   1137  C   ASN A 111      24.750  -9.809  17.774
ATOM   1138  O   ASN A 111      25.246 -10.901  17.548
ATOM   1139  CB  ASN A 111      23.442  -9.468  19.862
ATOM   1140  CG  ASN A 111      23.442  -9.468  19.862
ATOM   1141  OD1 ASN A 111      23.442  -9.468  19.862
ATOM   1142  ND2 ASN A 111      23.442  -9.468  19.862
ATOM   1146  N   LYS A 112      24.252  -9.033  16.826
ATOM   1147  CA  LYS A 112      24.260  -9.440  15.416
ATOM   1148  C   LYS A 112      25.692  -9.498  14.872
ATOM   1149  O   LYS A 112      26.044 -10.413  14.129
ATOM   1150  CB  LYS A 112      23.437  -8.452  14.600
ATOM   1151  CG  LYS A 112      23.437  -8.452  14.600
ATOM   1152  CD  LYS A 112      23.437  -8.452  14.600
ATOM   1153  CE  LYS A 112      23.437  -8.452  14.600
ATOM   1154  NZ  LYS A 112      23.437  -8.452  14.600
ATOM   1159  N   ALA A 113      26.500  -8.518  15.270
ATOM   1160  CA  ALA A 113      27.909  -8.471  14.854
ATOM   1161  C   ALA A 113      28.706  -9.627  15.465
ATOM   1162  O   ALA A 113      29.528 -10.252  14.797
ATOM   1163  CB  ALA A 113      28.534  -7.142  15.273
ATOM   1165  N   ILE A 114      28.368  -9.973  16.702
ATOM   1166  CA  ILE A 114      29.089 -11.015  17.443
ATOM   1167  C   ILE A 114      28.930 -12.333  16.680
ATOM   1168  O   ILE A 114      29.889 -13.020  16.412
ATOM   1169  CB  ILE A 114      28.559 -11.178  18.882
ATOM   1170  CG1 ILE A 114      28.559 -11.178  18.882
ATOM   1171  CG2 ILE A 114      28.559 -11.178  18.882
ATOM   1172  CD  ILE A 114      28.559 -11.178  18.882
ATOM   1174  N   ASP A 115      27.701 -12.668  16.306
ATOM   1175  CA  ASP A 115      27.406 -13.959  15.678
ATOM   1176  C   ASP A 115      28.221 -14.100  14.403
ATOM   1177  O   ASP A 115      28.737 -15.166  14.125
ATOM   1178  CB  ASP A 115      25.923 -14.030  15.338
ATOM   1179  CG  ASP A 115      25.923 -14.030  15.338
ATOM   1180  OD1 ASP A 115      25.923 -14.030  15.338
ATOM   1181  OD2 ASP A 115      25.923 -14.030  15.338
ATOM   1183  N   GLU A 116      28.366 -12.992  13.687
ATOM   1184  CA  GLU A 116      29.146 -12.976  12.442
ATOM   1185  C   GLU A 116      30.621 -13.259  12.707
ATOM   1186  O   GLU A 116      31.231 -14.077  12.026
ATOM   1187  CB  GLU A 116      29.006 -11.613  11.775
ATOM   1188  CG  GLU A 116      29.006 -11.613  11.775
ATOM   1189  CD  GLU A 116      29.006 -11.613  11.775
ATOM   1190  OE1 GLU A 116      29.006 -11.613  11.775
ATOM   1191  OE2 GLU A 116      29.006 -11.613  11.775
ATOM   1193  N   GLN A 117      31.158 -12.563  13.702
ATOM   1194  CA  GLN A 117      32.544 -12.783  14.107
ATOM   1195  C   GLN A 117      32.703 -14.194  14.708
ATOM   1196  O   GLN A 117      33.641 -14.933  14.422
ATOM   1197  CB  GLN A 117      32.927 -11.696  15.104
ATOM   1198  CG  GLN A 117      32.927 -11.696  15.104
ATOM   1199  CD  GLN A 117      32.927 -11.696  15.104
ATOM   1200  OE1 GLN A 117      32.927 -11.696  15.104
ATOM   1201  NE2 GLN A 117      32.927 -11.696  15.104
ATOM   1205  N   ILE A 118      31.720 -14.616  15.476
ATOM   1206  CA  ILE A 118      31.755 -15.924  16.133
ATOM   1207  C   ILE A 118      31.448 -17.019  15.109
ATOM   1208  O   ILE A 118      30.402 -17.007  14.472
ATOM   1209  CB  ILE A 118      30.781 -15.940  17.319
ATOM   1210  CG1 ILE A 118      30.781 -15.940  17.319
ATOM   1211  CG2 ILE A 118      30.781 -15.940  17.319
ATOM   1212  CD  ILE A 118      30.781 -15.940  17.319
ATOM   1214  N   ALA A 119      32.238 -18.078  15.180
ATOM   1215  CA  ALA A 119      31.986 -19.254  14.342
ATOM   1216  C   ALA A 119      31.529 -20.433  15.200
ATOM   1217  O   ALA A 119      32.250 -20.914  16.076
ATOM   1218  CB  ALA A 119      33.244 -19.626  13.559
ATOM   1220  N   ALA A 120      30.298 -20.857  14.927
ATOM   1221  CA  ALA A 120      29.719 -22.082  15.484
ATOM   1222  C   ALA A 120      30.553 -23.318  15.450
ATOM   1223  O   ALA A 120      30.856 -23.693  14.332
ATOM   1224  CB  ALA A 120      28.288 -22.358  15.001
ATOM   1226  N   ALA A 121      30.891 -23.907  16.596
ATOM   1227  CA  ALA A 121      31.634 -25.173  16.518
ATOM   1228  C   ALA A 121      30.873 -26.292  17.197
ATOM   1229  O   ALA A 121      30.382 -26.112  18.279
ATOM   1230  CB  ALA A 121      33.015 -25.019  17.143
ATOM   1232  N   VAL A 122      30.776 -27.438  16.571
ATOM   1233  CA  VAL A 122      29.964 -28.557  17.076
ATOM   1234  C   VAL A 122      30.754 -29.870  16.997
ATOM   1235  O   VAL A 122      31.463 -30.103  16.025
ATOM   1236  CB  VAL A 122      28.662 -28.682  16.270
ATOM   1237  CG1 VAL A 122      28.662 -28.682  16.270
ATOM   1238  CG2 VAL A 122      28.662 -28.682  16.270
ATOM   1240  N   SER A 123      30.595 -30.733  17.981
ATOM   1241  CA  SER A 123      31.178 -32.075  17.997
ATOM   1242  C   SER A 123      30.197 -33.068  18.606
ATOM   1243  O   SER A 123      29.832 -32.993  19.775
ATOM   1244  CB  SER A 123      32.467 -32.069  18.815
ATOM   1245  OG  SER A 123      32.467 -32.069  18.815
ATOM   1248  N   LYS A 124      29.732 -33.992  17.777
ATOM   1249  CA  LYS A 124      28.745 -34.998  18.209
ATOM   1250  C   LYS A 124      27.550 -34.331  18.901
ATOM   1251  O   LYS A 124      27.318 -34.502  20.100
ATOM   1252  CB  LYS A 124      29.402 -36.005  19.160
ATOM   1253  CG  LYS A 124      29.402 -36.005  19.160
ATOM   1254  CD  LYS A 124      29.402 -36.005  19.160
ATOM   1255  CE  LYS A 124      29.402 -36.005  19.160
ATOM   1256  NZ  LYS A 124      29.402 -36.005  19.160
ATOM   1261  N   ASN A 125      26.848 -33.493  18.144
ATOM   1262  CA  ASN A 125      25.648 -32.814  18.663
ATOM   1263  C   ASN A 125      25.995 -31.727  19.692
ATOM   1264  O   ASN A 125      25.118 -31.012  20.169
ATOM   1265  CB  ASN A 125      24.713 -33.847  19.316
ATOM   1266  CG  ASN A 125      24.713 -33.847  19.316
ATOM   1267  OD1 ASN A 125      24.713 -33.847  19.316
ATOM   1268  ND2 ASN A 125      24.713 -33.847  19.316
ATOM   1272  N   ASP A 126      27.282 -31.589  19.986
ATOM   1273  CA  ASP A 126      27.751 -30.604  20.965
ATOM   1274  C   ASP A 126      28.263 -29.362  20.260
ATOM   1275  O   ASP A 126      29.278 -29.405  19.610
ATOM   1276  CB  ASP A 126      28.857 -31.198  21.837
ATOM   1277  CG  ASP A 126      28.857 -31.198  21.837
ATOM   1278  OD1 ASP A 126      28.857 -31.198  21.837
ATOM   1279  OD2 ASP A 126      28.857 -31.198  21.837
ATOM   1281  N   CYS A 127      27.618 -28.237  20.461
ATOM   1282  CA  CYS A 127      28.035 -26.971  19.838
ATOM   1283  C   CYS A 127      28.688 -26.058  20.881
ATOM   1284  O   CYS A 127      28.106 -25.767  21.917
ATOM   1285  CB  CYS A 127      26.821 -26.264  19.239
ATOM   1286  SG  CYS A 127      26.821 -26.264  19.239
ATOM   1289  N   SER A 128      29.902 -25.622  20.620
ATOM   1290  CA  SER A 128      30.709 -24.794  21.516
ATOM   1291  C   SER A 128      31.098 -23.481  20.838
ATOM   1292  O   SER A 128      31.639 -23.465  19.728
ATOM   1293  CB  SER A 128      31.965 -25.578  21.893
ATOM   1294  OG  SER A 128      31.965 -25.578  21.893
ATOM   1297  N   CYS A 129      30.865 -22.397  21.564
ATOM   1298  CA  CYS A 129      31.164 -21.049  21.057
ATOM   1299  C   CYS A 129      32.665 -20.893  20.784
ATOM   1300  O   CYS A 129      33.499 -21.142  21.653
ATOM   1301  CB  CYS A 129      30.723 -19.997  22.075
ATOM   1302  SG  CYS A 129      30.723 -19.997  22.075
ATOM   1305  N   THR A 130      32.981 -20.499  19.560
ATOM   1306  CA  THR A 130      34.381 -20.254  19.179
ATOM   1307  C   THR A 130      34.577 -18.773  18.866
ATOM   1308  O   THR A 130      33.921 -18.227  17.981
ATOM   1309  CB  THR A 130      34.753 -21.091  17.953
ATOM   1310  OG1 THR A 130      34.753 -21.091  17.953
ATOM   1311  CG2 THR A 130      34.753 -21.091  17.953
ATOM   1314  N   GLU A 131      35.519 -18.175  19.581
ATOM   1315  CA  GLU A 131      35.879 -16.779  19.324
ATOM   1316  C   GLU A 131      37.263 -16.790  18.701
ATOM   1317  O   GLU A 131      38.087 -17.418  19.352
ATOM   1318  CB  GLU A 131      35.924 -15.975  20.609
ATOM   1319  CG  GLU A 131      35.924 -15.975  20.609
ATOM   1320  CD  GLU A 131      35.924 -15.975  20.609
ATOM   1321  OE1 GLU A 131      35.924 -15.975  20.609
ATOM   1322  OE2 GLU A 131      35.924 -15.975  20.609
ATOM   1324  N   PRO A 132      37.358 -16.437  17.420
ATOM   1325  CA  PRO A 132      38.603 -16.253  16.638
ATOM   1326  C   PRO A 132      39.337 -14.925  16.915
ATOM   1327  O   PRO A 132      38.963 -13.887  16.401
ATOM   1328  CB  PRO A 132      38.148 -16.292  15.189
ATOM   1329  CG  PRO A 132      38.148 -16.292  15.189
ATOM   1330  CD  PRO A 132      38.148 -16.292  15.189
ATOM   1331  N   PRO A 133      40.239 -14.923  17.880
ATOM   1332  CA  PRO A 133      41.022 -13.773  18.318
ATOM   1333  C   PRO A 133      42.424 -13.805  17.753
ATOM   1334  O   PRO A 133      43.042 -12.756  17.735
ATOM   1335  CB  PRO A 133      41.155 -13.963  19.831
ATOM   1336  CG  PRO A 133      41.155 -13.963  19.831
ATOM   1337  CD  PRO A 133      41.155 -13.963  19.831
ATOM   1338  N   LYS A 134      42.869 -14.940  17.214
ATOM   1339  CA  LYS A 134      44.213 -15.086  16.628
ATOM   1340  C   LYS A 134      44.291 -16.331  15.750
ATOM   1341  O   LYS A 134      43.970 -17.426  16.199
ATOM   1342  CB  LYS A 134      45.232 -15.150  17.756
ATOM   1343  CG  LYS A 134      45.232 -15.150  17.756
ATOM   1344  CD  LYS A 134      45.232 -15.150  17.756
ATOM   1345  CE  LYS A 134      45.232 -15.150  17.756
ATOM   1346  NZ  LYS A 134      45.232 -15.150  17.756
ATOM   1351  N   LYS A 135      44.807 -16.156  14.546
ATOM   1352  CA  LYS A 135      45.057 -17.295  13.652
ATOM   1353  C   LYS A 135      46.559 -17.418  13.433
ATOM   1354  O   LYS A 135      47.151 -16.763  12.581
ATOM   1355  CB  LYS A 135      44.295 -17.174  12.334
ATOM   1356  CG  LYS A 135      44.295 -17.174  12.334
ATOM   1357  CD  LYS A 135      44.295 -17.174  12.334
ATOM   1358  CE  LYS A 135      44.295 -17.174  12.334
ATOM   1359  NZ  LYS A 135      44.295 -17.174  12.334
ATOM   1364  N   ARG A 136      47.149 -18.330  14.187
ATOM   1365  CA  ARG A 136      48.601 -18.555  14.105
ATOM   1366  C   ARG A 136      49.058 -18.900  12.679
ATOM   1367  O   ARG A 136      50.218 -18.710  12.326
ATOM   1368  CB  ARG A 136      48.990 -19.676  15.055
ATOM   1369  CG  ARG A 136      48.990 -19.676  15.055
ATOM   1370  CD  ARG A 136      48.990 -19.676  15.055
ATOM   1371  NE  ARG A 136      48.990 -19.676  15.055
ATOM   1372  CZ  ARG A 136      48.990 -19.676  15.055
ATOM   1373  NH1 ARG A 136      48.990 -19.676  15.055
ATOM   1374  NH2 ARG A 136      48.990 -19.676  15.055
ATOM   1381  N   LYS A 137      48.134 -19.448  11.898
ATOM   1382  CA  LYS A 137      48.417 -19.805  10.505
ATOM   1383  C   LYS A 137      48.215 -18.628   9.547
ATOM   1384  O   LYS A 137      48.714 -18.632   8.423
ATOM   1385  CB  LYS A 137      47.534 -20.981  10.110
ATOM   1386  CG  LYS A 137      47.534 -20.981  10.110
ATOM   1387  CD  LYS A 137      47.534 -20.981  10.110
ATOM   1388  CE  LYS A 137      47.534 -20.981  10.110
ATOM   1389  NZ  LYS A 137      47.534 -20.981  10.110
ATOM   1394  N   ARG A 138      47.421 -17.659   9.972
ATOM   1395  CA  ARG A 138      47.141 -16.517   9.099
ATOM   1396  C   ARG A 138      48.279 -15.520   9.152
ATOM   1397  O   ARG A 138      48.643 -15.094  10.230
ATOM   1398  CB  ARG A 138      45.845 -15.856   9.505
ATOM   1399  CG  ARG A 138      45.845 -15.856   9.505
ATOM   1400  CD  ARG A 138      45.845 -15.856   9.505
ATOM   1401  NE  ARG A 138      45.845 -15.856   9.505
ATOM   1402  CZ  ARG A 138      45.845 -15.856   9.505
ATOM   1403  NH1 ARG A 138      45.845 -15.856   9.505
ATOM   1404  NH2 ARG A 138      45.845 -15.856   9.505
ATOM   1411  N   LYS A 139      48.771 -15.174   7.975
ATOM   1412  CA  LYS A 139      49.804 -14.140   7.821
ATOM   1413  C   LYS A 139      49.284 -12.747   8.186
ATOM   1414  O   LYS A 139      50.028 -11.869   8.605
ATOM   1415  CB  LYS A 139      50.265 -14.075   6.374
ATOM   1416  CG  LYS A 139      50.265 -14.075   6.374
ATOM   1417  CD  LYS A 139      50.265 -14.075   6.374
ATOM   1418  CE  LYS A 139      50.265 -14.075   6.374
ATOM   1419  NZ  LYS A 139      50.265 -14.075   6.374
ATOM   1424  N   LEU A 140      48.047 -12.463   7.846
ATOM   1425  CA  LEU A 140      47.447 -11.178   8.211
ATOM   1426  C   LEU A 140      47.289 -10.967   9.707
ATOM   1427  O   LEU A 140      47.360  -9.851  10.212
ATOM   1428  CB  LEU A 140      46.085 -11.031   7.556
ATOM   1429  CG  LEU A 140      46.085 -11.031   7.556
ATOM   1430  CD1 LEU A 140      46.085 -11.031   7.556
ATOM   1431  CD2 LEU A 140      46.085 -11.031   7.556
ATOM   1433  N   ARG A 141      47.092 -12.078  10.402
ATOM   1434  CA  ARG A 141      47.013 -12.056  11.881
ATOM   1435  C   ARG A 141      48.257 -11.473  12.559
ATOM   1436  O   ARG A 141      48.234 -11.156  13.741
ATOM   1437  CB  ARG A 141      46.887 -13.428  12.521
ATOM   1438  CG  ARG A 141      46.887 -13.428  12.521
ATOM   1439  CD  ARG A 141      46.887 -13.428  12.521
ATOM   1440  NE  ARG A 141      46.887 -13.428  12.521
ATOM   1441  CZ  ARG A 141      46.887 -13.428  12.521
ATOM   1442  NH1 ARG A 141      46.887 -13.428  12.521
ATOM   1443  NH2 ARG A 141      46.887 -13.428  12.521
ATOM   1450  N   PRO A 142      49.391 -11.595  11.893
ATOM   1451  CA  PRO A 142      50.668 -11.044  12.328
ATOM   1452  C   PRO A 142      50.741  -9.521  12.270
ATOM   1453  O   PRO A 142      51.707  -8.928  12.747
ATOM   1454  CB  PRO A 142      51.657 -11.674  11.352
ATOM   1455  CG  PRO A 142      51.657 -11.674  11.352
ATOM   1456  CD  PRO A 142      51.657 -11.674  11.352
ATOM   1457  N   ARG A 143      49.728  -8.904  11.676
ATOM   1458  CA  ARG A 143      49.717  -7.448  11.510
ATOM   1459  C   ARG A 143      49.183  -6.792  12.772
ATOM   1460  O   ARG A 143      48.050  -7.032  13.136
ATOM   1461  CB  ARG A 143      48.834  -7.086  10.327
ATOM   1462  CG  ARG A 143      48.834  -7.086  10.327
ATOM   1463  CD  ARG A 143      48.834  -7.086  10.327
ATOM   1464  NE  ARG A 143      48.834  -7.086  10.327
ATOM   1465  CZ  ARG A 143      48.834  -7.086  10.327
ATOM   1466  NH1 ARG A 143      48.834  -7.086  10.327
ATOM   1467  NH2 ARG A 143      48.834  -7.086  10.327
ATOM   1474  N   LYS A 144      49.951  -5.883  13.345
ATOM   1475  CA  LYS A 144      49.503  -5.111  14.515
ATOM   1476  C   LYS A 144      48.303  -4.223  14.167
ATOM   1477  O   LYS A 144      47.330  -4.167  14.905
ATOM   1478  CB  LYS A 144      50.652  -4.241  15.015
ATOM   1479  CG  LYS A 144      50.652  -4.241  15.015
ATOM   1480  CD  LYS A 144      50.652  -4.241  15.015
ATOM   1481  CE  LYS A 144      50.652  -4.241  15.015
ATOM   1482  NZ  LYS A 144      50.652  -4.241  15.015
ATOM   1487  N   ALA A 145      48.411  -3.515  13.049
ATOM   1488  CA  ALA A 145      47.353  -2.585  12.627
ATOM   1489  C   ALA A 145      46.061  -3.322  12.267
ATOM   1490  O   ALA A 145      44.968  -2.829  12.530
ATOM   1491  CB  ALA A 145      47.837  -1.754  11.442
ATOM   1493  N   LEU A 146      46.222  -4.507  11.684
ATOM   1494  CA  LEU A 146      45.070  -5.330  11.321
ATOM   1495  C   LEU A 146      44.264  -5.819  12.509
ATOM   1496  O   LEU A 146      43.041  -5.911  12.456
ATOM   1497  CB  LEU A 146      45.486  -6.528  10.489
ATOM   1498  CG  LEU A 146      45.486  -6.528  10.489
ATOM   1499  CD1 LEU A 146      45.486  -6.528  10.489
ATOM   1500  CD2 LEU A 146      45.486  -6.528  10.489
ATOM   1502  N   ILE A 147      44.990  -6.118  13.570
ATOM   1503  CA  ILE A 147      44.371  -6.558  14.825
ATOM   1504  C   ILE A 147      43.734  -5.326  15.486
ATOM   1505  O   ILE A 147      44.368  -4.279  15.642
ATOM   1506  CB  ILE A 147      45.413  -7.219  15.745
ATOM   1507  CG1 ILE A 147      45.413  -7.219  15.745
ATOM   1508  CG2 ILE A 147      45.413  -7.219  15.745
ATOM   1509  CD  ILE A 147      45.413  -7.219  15.745
ATOM   1511  N   THR A 148      42.563  -5.541  16.058
ATOM   1512  CA  THR A 148      41.844  -4.443  16.716
ATOM   1513  C   THR A 148      42.276  -4.360  18.180
ATOM   1514  O   THR A 148      42.306  -5.363  18.890
ATOM   1515  CB  THR A 148      40.339  -4.671  16.613
ATOM   1516  OG1 THR A 148      40.339  -4.671  16.613
ATOM   1517  CG2 THR A 148      40.339  -4.671  16.613
ATOM   1520  N   LEU A 149      42.457  -3.127  18.628
ATOM   1521  CA  LEU A 149      42.878  -2.874  19.998
ATOM   1522  C   LEU A 149      41.782  -2.179  20.788
ATOM   1523  O   LEU A 149      41.349  -1.091  20.416
ATOM   1524  CB  LEU A 149      44.173  -2.055  19.998
ATOM   1525  CG  LEU A 149      44.173  -2.055  19.998
ATOM   1526  CD1 LEU A 149      44.173  -2.055  19.998
ATOM   1527  CD2 LEU A 149      44.173  -2.055  19.998
ATOM   1529  N   SER A 150      41.383  -2.793  21.905
ATOM   1530  CA  SER A 150      40.580  -2.086  22.937
ATOM   1531  C   SER A 150      41.141  -0.681  23.244
ATOM   1532  O   SER A 150      40.413   0.284  23.075
ATOM   1533  CB  SER A 150      40.511  -2.869  24.267
ATOM   1534  OG  SER A 150      40.511  -2.869  24.267
ATOM   1537  N   PRO A 151      42.455  -0.532  23.424
ATOM   1538  CA  PRO A 151      43.121   0.737  23.703
ATOM   1539  C   PRO A 151      42.827   1.757  22.597
ATOM   1540  O   PRO A 151      42.572   2.926  22.874
ATOM   1541  CB  PRO A 151      44.604   0.369  23.692
ATOM   1542  CG  PRO A 151      44.604   0.369  23.692
ATOM   1543  CD  PRO A 151      44.604   0.369  23.692
ATOM   1544  N   LYS A 152      42.777   1.277  21.356
ATOM   1545  CA  LYS A 152      42.422   2.124  20.210
ATOM   1546  C   LYS A 152      40.986   2.634  20.328
ATOM   1547  O   LYS A 152      40.721   3.825  20.179
ATOM   1548  CB  LYS A 152      42.578   1.334  18.915
ATOM   1549  CG  LYS A 152      42.578   1.334  18.915
ATOM   1550  CD  LYS A 152      42.578   1.334  18.915
ATOM   1551  CE  LYS A 152      42.578   1.334  18.915
ATOM   1552  NZ  LYS A 152      42.578   1.334  18.915
ATOM   1557  N   ALA A 153      40.081   1.720  20.617
ATOM   1558  CA  ALA A 153      38.677   2.094  20.674
ATOM   1559  C   ALA A 153      38.335   2.937  21.896
ATOM   1560  O   ALA A 153      37.586   3.894  21.784
ATOM   1561  CB  ALA A 153      37.998   0.776  20.656
ATOM   1563  N   ILE A 154      38.993   2.656  23.009
ATOM   1564  CA  ILE A 154      38.807   3.427  24.244
ATOM   1565  C   ILE A 154      39.281   4.867  24.028
ATOM   1566  O   ILE A 154      38.671   5.795  24.540
ATOM   1567  CB  ILE A 154      39.565   2.779  25.422
ATOM   1568  CG1 ILE A 154      39.565   2.779  25.422
ATOM   1569  CG2 ILE A 154      39.565   2.779  25.422
ATOM   1570  CD  ILE A 154      39.565   2.779  25.422
ATOM   1572  N   LYS A 155      40.440   4.994  23.378
ATOM   1573  CA  LYS A 155      41.038   6.300  23.112
ATOM   1574  C   LYS A 155      40.122   7.090  22.177
ATOM   1575  O   LYS A 155      39.860   8.270  22.351
ATOM   1576  CB  LYS A 155      42.406   6.103  22.471
ATOM   1577  CG  LYS A 155      42.406   6.103  22.471
ATOM   1578  CD  LYS A 155      42.406   6.103  22.471
ATOM   1579  CE  LYS A 155      42.406   6.103  22.471
ATOM   1580  NZ  LYS A 155      42.406   6.103  22.471
ATOM   1585  N   HIS A 156      39.677   6.447  21.114
ATOM   1586  CA  HIS A 156      38.806   7.114  20.132
ATOM   1587  C   HIS A 156      37.486   7.484  20.792
ATOM   1588  O   HIS A 156      36.947   8.579  20.626
ATOM   1589  CB  HIS A 156      38.563   6.170  18.959
ATOM   1590  CG  HIS A 156      38.563   6.170  18.959
ATOM   1591  ND1 HIS A 156      38.563   6.170  18.959
ATOM   1592  CD2 HIS A 156      38.563   6.170  18.959
ATOM   1593  CE1 HIS A 156      38.563   6.170  18.959
ATOM   1594  NE2 HIS A 156      38.563   6.170  18.959
ATOM   1597  N   LEU A 157      37.002   6.512  21.530
ATOM   1598  CA  LEU A 157      35.889   6.745  22.378
ATOM   1599  C   LEU A 157      35.717   7.806  23.306
ATOM   1600  O   LEU A 157      34.849   8.627  23.182
ATOM   1601  CB  LEU A 157      35.287   5.443  22.939
ATOM   1602  CG  LEU A 157      35.287   5.443  22.939
ATOM   1603  CD1 LEU A 157      35.287   5.443  22.939
ATOM   1604  CD2 LEU A 157      35.287   5.443  22.939
ATOM   1606  N   ARG A 158      36.716   7.747  24.097
ATOM   1607  CA  ARG A 158      36.885   8.748  25.120
ATOM   1608  C   ARG A 158      36.890  10.142  24.489
ATOM   1609  O   ARG A 158      36.250  11.018  25.018
ATOM   1610  CB  ARG A 158      38.201   8.508  25.839
ATOM   1611  CG  ARG A 158      38.201   8.508  25.839
ATOM   1612  CD  ARG A 158      38.201   8.508  25.839
ATOM   1613  NE  ARG A 158      38.201   8.508  25.839
ATOM   1614  CZ  ARG A 158      38.201   8.508  25.839
ATOM   1615  NH1 ARG A 158      38.201   8.508  25.839
ATOM   1616  NH2 ARG A 158      38.201   8.508  25.839
ATOM   1623  N   ALA A 159      37.529  10.313  23.335
ATOM   1624  CA  ALA A 159      37.650  11.626  22.692
ATOM   1625  C   ALA A 159      36.260  12.166  22.369
ATOM   1626  O   ALA A 159      35.872  13.232  22.844
ATOM   1627  CB  ALA A 159      38.482  11.493  21.417
ATOM   1629  N   LEU A 160      35.519  11.356  21.623
ATOM   1630  CA  LEU A 160      34.189  11.714  21.227
ATOM   1631  C   LEU A 160      33.284  11.527  22.365
ATOM   1632  O   LEU A 160      32.463  12.307  22.377
ATOM   1633  CB  LEU A 160      33.633  10.890  20.081
ATOM   1634  CG  LEU A 160      33.633  10.890  20.081
ATOM   1635  CD1 LEU A 160      33.633  10.890  20.081
ATOM   1636  CD2 LEU A 160      33.633  10.890  20.081
ATOM   1638  N   LEU A 161      33.342  10.573  23.215
ATOM   1639  CA  LEU A 161      32.447  10.368  24.342
ATOM   1640  C   LEU A 161      32.615  11.393  25.429
ATOM   1641  O   LEU A 161      31.639  11.794  26.025
ATOM   1642  CB  LEU A 161      32.707   9.022  24.966
ATOM   1643  CG  LEU A 161      32.707   9.022  24.966
ATOM   1644  CD1 LEU A 161      32.707   9.022  24.966
ATOM   1645  CD2 LEU A 161      32.707   9.022  24.966
ATOM   1647  N   ALA A 162      33.838  11.852  25.616
ATOM   1648  CA  ALA A 162      34.146  12.859  26.639
ATOM   1649  C   ALA A 162      33.403  14.166  26.369
ATOM   1650  O   ALA A 162      32.959  14.826  27.305
ATOM   1651  CB  ALA A 162      35.643  13.155  26.716
ATOM   1653  N   GLN A 163      33.282  14.528  25.095
ATOM   1654  CA  GLN A 163      32.540  15.748  24.725
ATOM   1655  C   GLN A 163      31.005  15.536  24.960
ATOM   1656  O   GLN A 163      30.246  16.478  25.153
ATOM   1657  CB  GLN A 163      32.977  16.150  23.292
ATOM   1658  CG  GLN A 163      32.977  16.150  23.292
ATOM   1659  CD  GLN A 163      32.977  16.150  23.292
ATOM   1660  OE1 GLN A 163      32.977  16.150  23.292
ATOM   1661  NE2 GLN A 163      32.977  16.150  23.292
ATOM   1665  N   PRO A 164      30.515  14.346  24.657
ATOM   1666  CA  PRO A 164      29.122  13.936  24.781
ATOM   1667  C   PRO A 164      29.001  12.660  25.604
ATOM   1668  O   PRO A 164      28.490  11.641  25.144
ATOM   1669  CB  PRO A 164      28.706  13.718  23.315
ATOM   1670  CG  PRO A 164      28.706  13.718  23.315
ATOM   1671  CD  PRO A 164      28.706  13.718  23.315
ATOM   1672  N   GLU A 165      29.357  12.787  26.880
ATOM   1673  CA  GLU A 165      29.113  11.691  27.852
ATOM   1674  C   GLU A 165      27.648  11.152  27.857
ATOM   1675  O   GLU A 165      27.270  10.054  28.245
ATOM   1676  CB  GLU A 165      29.469  12.211  29.251
ATOM   1677  CG  GLU A 165      29.469  12.211  29.251
ATOM   1678  CD  GLU A 165      29.469  12.211  29.251
ATOM   1679  OE1 GLU A 165      29.469  12.211  29.251
ATOM   1680  OE2 GLU A 165      29.469  12.211  29.251
ATOM   1682  N   PRO A 166      26.709  12.000  27.497
ATOM   1683  CA  PRO A 166      25.301  11.618  27.371
ATOM   1684  C   PRO A 166      25.001  10.754  26.143
ATOM   1685  O   PRO A 166      23.961  10.102  26.070
ATOM   1686  CB  PRO A 166      24.585  12.962  27.321
ATOM   1687  CG  PRO A 166      24.585  12.962  27.321
ATOM   1688  CD  PRO A 166      24.585  12.962  27.321
ATOM   1689  N   LYS A 167      25.896  10.811  25.166
ATOM   1690  CA  LYS A 167      25.736  10.069  23.911
ATOM   1691  C   LYS A 167      26.280   8.643  24.047
ATOM   1692  O   LYS A 167      27.092   8.342  24.917
ATOM   1693  CB  LYS A 167      26.463  10.811  22.793
ATOM   1694  CG  LYS A 167      26.463  10.811  22.793
ATOM   1695  CD  LYS A 167      26.463  10.811  22.793
ATOM   1696  CE  LYS A 167      26.463  10.811  22.793
ATOM   1697  NZ  LYS A 167      26.463  10.811  22.793
ATOM   1702  N   LEU A 168      25.804   7.787  23.155
ATOM   1703  CA  LEU A 168      26.284   6.419  23.062
ATOM   1704  C   LEU A 168      27.329   6.240  21.991
ATOM   1705  O   LEU A 168      27.099   6.467  20.806
ATOM   1706  CB  LEU A 168      25.115   5.485  22.758
ATOM   1707  CG  LEU A 168      25.115   5.485  22.758
ATOM   1708  CD1 LEU A 168      25.115   5.485  22.758
ATOM   1709  CD2 LEU A 168      25.115   5.485  22.758
ATOM   1711  N   ILE A 169      28.457   5.781  22.445
ATOM   1712  CA  ILE A 169      29.398   5.316  21.473
ATOM   1713  C   ILE A 169      29.278   3.749  21.275
ATOM   1714  O   ILE A 169      29.290   3.022  22.267
ATOM   1715  CB  ILE A 169      30.684   5.874  21.969
ATOM   1716  CG1 ILE A 169      30.684   5.874  21.969
ATOM   1717  CG2 ILE A 169      30.684   5.874  21.969
ATOM   1718  CD  ILE A 169      30.684   5.874  21.969
ATOM   1720  N   ARG A 170      29.718   3.325  20.070
ATOM   1721  CA  ARG A 170      30.087   1.940  19.786
ATOM   1722  C   ARG A 170      31.581   1.708  19.525
ATOM   1723  O   ARG A 170      32.156   2.148  18.532
ATOM   1724  CB  ARG A 170      29.286   1.586  18.558
ATOM   1725  CG  ARG A 170      29.286   1.586  18.558
ATOM   1726  CD  ARG A 170      29.286   1.586  18.558
ATOM   1727  NE  ARG A 170      29.286   1.586  18.558
ATOM   1728  CZ  ARG A 170      29.286   1.586  18.558
ATOM   1729  NH1 ARG A 170      29.286   1.586  18.558
ATOM   1730  NH2 ARG A 170      29.286   1.586  18.558
ATOM   1737  N   VAL A 171      32.174   0.938  20.413
ATOM   1738  CA  VAL A 171      33.577   0.523  20.283
ATOM   1739  C   VAL A 171      33.659  -0.949  19.891
ATOM   1740  O   VAL A 171      32.981  -1.780  20.441
ATOM   1741  CB  VAL A 171      34.316   0.847  21.594
ATOM   1742  CG1 VAL A 171      34.316   0.847  21.594
ATOM   1743  CG2 VAL A 171      34.316   0.847  21.594
ATOM   1745  N   SER A 172      34.589  -1.294  19.035
ATOM   1746  CA  SER A 172      34.847  -2.707  18.710
ATOM   1747  C   SER A 172      36.309  -3.041  18.996
ATOM   1748  O   SER A 172      37.213  -2.283  18.648
ATOM   1749  CB  SER A 172      34.553  -2.958  17.233
ATOM   1750  OG  SER A 172      34.553  -2.958  17.233
ATOM   1753  N   ALA A 173      36.519  -4.167  19.659
ATOM   1754  CA  ALA A 173      37.878  -4.640  19.943
ATOM   1755  C   ALA A 173      38.044  -6.117  19.641
ATOM   1756  O   ALA A 173      37.412  -6.950  20.267
ATOM   1757  CB  ALA A 173      38.278  -4.389  21.392
ATOM   1759  N   ARG A 174      38.869  -6.421  18.651
ATOM   1760  CA  ARG A 174      39.357  -7.789  18.419
ATOM   1761  C   ARG A 174      38.207  -8.792  18.384
ATOM   1762  O   ARG A 174      38.075  -9.647  19.248
ATOM   1763  CB  ARG A 174      40.348  -8.162  19.528
ATOM   1764  CG  ARG A 174      40.348  -8.162  19.528
ATOM   1765  CD  ARG A 174      40.348  -8.162  19.528
ATOM   1766  NE  ARG A 174      40.348  -8.162  19.528
ATOM   1767  CZ  ARG A 174      40.348  -8.162  19.528
ATOM   1768  NH1 ARG A 174      40.348  -8.162  19.528
ATOM   1769  NH2 ARG A 174      40.348  -8.162  19.528
ATOM   1776  N   ASN A 175      37.289  -8.602  17.447
ATOM   1777  CA  ASN A 175      36.154  -9.533  17.296
ATOM   1778  C   ASN A 175      35.135  -9.421  18.425
ATOM   1779  O   ASN A 175      34.091 -10.064  18.394
ATOM   1780  CB  ASN A 175      36.717 -10.947  17.258
ATOM   1781  CG  ASN A 175      36.717 -10.947  17.258
ATOM   1782  OD1 ASN A 175      36.717 -10.947  17.258
ATOM   1783  ND2 ASN A 175      36.717 -10.947  17.258
ATOM   1787  N   ARG A 176      35.437  -8.561  19.384
ATOM   1788  CA  ARG A 176      34.568  -8.340  20.543
ATOM   1789  C   ARG A 176      33.841  -7.009  20.392
ATOM   1790  O   ARG A 176      34.413  -6.001  19.973
ATOM   1791  CB  ARG A 176      35.405  -8.307  21.820
ATOM   1792  CG  ARG A 176      35.405  -8.307  21.820
ATOM   1793  CD  ARG A 176      35.405  -8.307  21.820
ATOM   1794  NE  ARG A 176      35.405  -8.307  21.820
ATOM   1795  CZ  ARG A 176      35.405  -8.307  21.820
ATOM   1796  NH1 ARG A 176      35.405  -8.307  21.820
ATOM   1797  NH2 ARG A 176      35.405  -8.307  21.820
ATOM   1804  N   GLY A 177      32.557  -7.050  20.748
ATOM   1805  CA  GLY A 177      31.719  -5.840  20.767
ATOM   1806  C   GLY A 177      32.030  -5.033  22.027
ATOM   1807  O   GLY A 177      31.954  -5.471  23.159
ATOM   1809  N   CYS A 178      32.461  -3.823  21.871
ATOM   1810  CA  CYS A 178      32.764  -3.020  23.056
ATOM   1811  C   CYS A 178      31.817  -1.831  23.176
ATOM   1812  O   CYS A 178      31.573  -1.032  22.280
ATOM   1813  CB  CYS A 178      34.177  -2.549  22.983
ATOM   1814  SG  CYS A 178      34.177  -2.549  22.983
ATOM   1817  N   SER A 179      31.092  -1.834  24.264
ATOM   1818  CA  SER A 179      30.119  -0.763  24.519
ATOM   1819  C   SER A 179      30.743   0.297  25.425
ATOM   1820  O   SER A 179      31.287   0.011  26.487
ATOM   1821  CB  SER A 179      28.841  -1.333  25.125
ATOM   1822  OG  SER A 179      28.841  -1.333  25.125
ATOM   1825  N   GLY A 180      30.665   1.530  24.937
ATOM   1826  CA  GLY A 180      31.160   2.675  25.687
ATOM   1827  C   GLY A 180      30.163   3.739  25.997
ATOM   1828  O   GLY A 180      29.335   4.051  25.154
ATOM   1830  N   LEU A 181      30.227   4.201  27.226
ATOM   1831  CA  LEU A 181      29.333   5.248  27.658
ATOM   1832  C   LEU A 181      30.014   6.321  28.435
ATOM   1833  O   LEU A 181      30.247   6.128  29.632
ATOM   1834  CB  LEU A 181      28.192   4.661  28.490
ATOM   1835  CG  LEU A 181      28.192   4.661  28.490
ATOM   1836  CD1 LEU A 181      28.192   4.661  28.490
ATOM   1837  CD2 LEU A 181      28.192   4.661  28.490
ATOM   1839  N   THR A 182      30.335   7.409  27.740
ATOM   1840  CA  THR A 182      31.144   8.445  28.368
ATOM   1841  C   THR A 182      32.588   7.986  28.650
ATOM   1842  O   THR A 182      33.252   7.405  27.808
ATOM   1843  CB  THR A 182      30.340   8.718  29.640
ATOM   1844  OG1 THR A 182      30.340   8.718  29.640
ATOM   1845  CG2 THR A 182      30.340   8.718  29.640
ATOM   1848  N   TYR A 183      33.092   8.260  29.842
ATOM   1849  CA  TYR A 183      34.384   7.752  30.303
ATOM   1850  C   TYR A 183      34.264   6.310  30.815
ATOM   1851  O   TYR A 183      35.259   5.687  31.173
ATOM   1852  CB  TYR A 183      34.905   8.669  31.406
ATOM   1853  CG  TYR A 183      34.905   8.669  31.406
ATOM   1854  CD1 TYR A 183      34.905   8.669  31.406
ATOM   1855  CD2 TYR A 183      34.905   8.669  31.406
ATOM   1856  CE1 TYR A 183      34.905   8.669  31.406
ATOM   1857  CE2 TYR A 183      34.905   8.669  31.406
ATOM   1858  CZ  TYR A 183      34.905   8.669  31.406
ATOM   1859  OH  TYR A 183      34.905   8.669  31.406
ATOM   1866  N   ASP A 184      33.045   5.792  30.877
ATOM   1867  CA  ASP A 184      32.809   4.447  31.410
ATOM   1868  C   ASP A 184      32.693   3.435  30.269
ATOM   1869  O   ASP A 184      31.704   3.416  29.537
ATOM   1870  CB  ASP A 184      31.526   4.452  32.236
ATOM   1871  CG  ASP A 184      31.526   4.452  32.236
ATOM   1872  OD1 ASP A 184      31.526   4.452  32.236
ATOM   1873  OD2 ASP A 184      31.526   4.452  32.236
ATOM   1875  N   LEU A 185      33.701   2.580  30.185
ATOM   1876  CA  LEU A 185      33.742   1.549  29.151
ATOM   1877  C   LEU A 185      33.462   0.159  29.695
ATOM   1878  O   LEU A 185      34.181  -0.330  30.559
ATOM   1879  CB  LEU A 185      35.110   1.532  28.466
ATOM   1880  CG  LEU A 185      35.110   1.532  28.466
ATOM   1881  CD1 LEU A 185      35.110   1.532  28.466
ATOM   1882  CD2 LEU A 185      35.110   1.532  28.466
ATOM   1884  N   GLN A 186      32.442  -0.469  29.150
ATOM   1885  CA  GLN A 186      32.108  -1.858  29.493
ATOM   1886  C   GLN A 186      32.418  -2.755  28.300
ATOM   1887  O   GLN A 186      32.361  -2.345  27.141
ATOM   1888  CB  GLN A 186      30.647  -2.012  29.916
ATOM   1889  CG  GLN A 186      30.647  -2.012  29.916
ATOM   1890  CD  GLN A 186      30.647  -2.012  29.916
ATOM   1891  OE1 GLN A 186      30.647  -2.012  29.916
ATOM   1892  NE2 GLN A 186      30.647  -2.012  29.916
ATOM   1896  N   TYR A 187      32.736  -3.998  28.616
ATOM   1897  CA  TYR A 187      33.220  -4.932  27.585
ATOM   1898  C   TYR A 187      32.240  -6.048  27.360
ATOM   1899  O   TYR A 187      31.738  -6.531  28.341
ATOM   1900  CB  TYR A 187      34.522  -5.568  28.041
ATOM   1901  CG  TYR A 187      34.522  -5.568  28.041
ATOM   1902  CD1 TYR A 187      34.522  -5.568  28.041
ATOM   1903  CD2 TYR A 187      34.522  -5.568  28.041
ATOM   1904  CE1 TYR A 187      34.522  -5.568  28.041
ATOM   1905  CE2 TYR A 187      34.522  -5.568  28.041
ATOM   1906  CZ  TYR A 187      34.522  -5.568  28.041
ATOM   1907  OH  TYR A 187      34.522  -5.568  28.041
ATOM   1914  N   ILE A 188      32.079  -6.484  26.122
ATOM   1915  CA  ILE A 188      30.976  -7.377  25.731
ATOM   1916  C   ILE A 188      31.461  -8.274  24.595
ATOM   1917  O   ILE A 188      32.093  -7.827  23.655
ATOM   1918  CB  ILE A 188      29.731  -6.563  25.299
ATOM   1919  CG1 ILE A 188      29.731  -6.563  25.299
ATOM   1920  CG2 ILE A 188      29.731  -6.563  25.299
ATOM   1921  CD  ILE A 188      29.731  -6.563  25.299
ATOM   1923  N   THR A 189      31.077  -9.523  24.585
ATOM   1924  CA  THR A 189      31.326 -10.454  23.500
ATOM   1925  C   THR A 189      30.292 -11.539  23.546
ATOM   1926  O   THR A 189      30.170 -12.276  24.520
ATOM   1927  CB  THR A 189      32.693 -11.079  23.680
ATOM   1928  OG1 THR A 189      32.693 -11.079  23.680
ATOM   1929  CG2 THR A 189      32.693 -11.079  23.680
ATOM   1932  N   GLU A 190      29.632 -11.681  22.414
ATOM   1933  CA  GLU A 190      28.632 -12.735  22.355
ATOM   1934  C   GLU A 190      27.689 -12.545  23.588
ATOM   1935  O   GLU A 190      27.146 -13.489  24.136
ATOM   1936  CB  GLU A 190      29.189 -14.175  22.217
ATOM   1937  CG  GLU A 190      29.189 -14.175  22.217
ATOM   1938  CD  GLU A 190      29.189 -14.175  22.217
ATOM   1939  OE1 GLU A 190      29.189 -14.175  22.217
ATOM   1940  OE2 GLU A 190      29.189 -14.175  22.217
ATOM   1942  N   PRO A 191      26.813 -11.602  23.492
ATOM   1943  CA  PRO A 191      25.910 -11.308  24.652
ATOM   1944  C   PRO A 191      26.539 -11.264  26.077
ATOM   1945  O   PRO A 191      25.872 -11.027  27.090
ATOM   1946  CB  PRO A 191      24.800 -12.398  24.505
ATOM   1947  CG  PRO A 191      24.800 -12.398  24.505
ATOM   1948  CD  PRO A 191      24.800 -12.398  24.505
ATOM   1949  N   GLY A 192      27.862 -11.430  26.128
ATOM   1950  CA  GLY A 192      28.597 -11.519  27.401
ATOM   1951  C   GLY A 192      29.392 -10.255  27.608
ATOM   1952  O   GLY A 192      29.926  -9.725  26.686
ATOM   1954  N   LYS A 193      29.421  -9.728  28.796
ATOM   1955  CA  LYS A 193      30.200  -8.535  29.121
ATOM   1956  C   LYS A 193      30.950  -8.707  30.435
ATOM   1957  O   LYS A 193      30.544  -9.515  31.258
ATOM   1958  CB  LYS A 193      29.276  -7.322  29.261
ATOM   1959  CG  LYS A 193      29.276  -7.322  29.261
ATOM   1960  CD  LYS A 193      29.276  -7.322  29.261
ATOM   1961  CE  LYS A 193      29.276  -7.322  29.261
ATOM   1962  NZ  LYS A 193      29.276  -7.322  29.261
ATOM   1967  N   PHE A 194      31.983  -7.909  30.657
ATOM   1968  CA  PHE A 194      32.679  -7.889  31.946
ATOM   1969  C   PHE A 194      32.847  -6.452  32.427
ATOM   1970  O   PHE A 194      33.476  -5.630  31.757
ATOM   1971  CB  PHE A 194      34.046  -8.551  31.799
ATOM   1972  CG  PHE A 194      34.046  -8.551  31.799
ATOM   1973  CD1 PHE A 194      34.046  -8.551  31.799
ATOM   1974  CD2 PHE A 194      34.046  -8.551  31.799
ATOM   1975  CE1 PHE A 194      34.046  -8.551  31.799
ATOM   1976  CE2 PHE A 194      34.046  -8.551  31.799
ATOM   1977  CZ  PHE A 194      34.046  -8.551  31.799
ATOM   1984  N   ASP A 195      32.339  -6.196  33.620
ATOM   1985  CA  ASP A 195      32.555  -4.874  34.205
ATOM   1986  C   ASP A 195      33.238  -4.947  35.562
ATOM   1987  O   ASP A 195      32.766  -5.586  36.500
ATOM   1988  CB  ASP A 195      31.248  -4.119  34.148
ATOM   1989  CG  ASP A 195      31.248  -4.119  34.148
ATOM   1990  OD1 ASP A 195      31.248  -4.119  34.148
ATOM   1991  OD2 ASP A 195      31.248  -4.119  34.148
ATOM   1993  N   GLU A 196      34.385  -4.291  35.583
ATOM   1994  CA  GLU A 196      35.240  -4.314  36.768
ATOM   1995  C   GLU A 196      35.120  -2.990  37.526
ATOM   1996  O   GLU A 196      35.480  -1.935  37.016
ATOM   1997  CB  GLU A 196      36.690  -4.525  36.343
ATOM   1998  CG  GLU A 196      36.690  -4.525  36.343
ATOM   1999  CD  GLU A 196      36.690  -4.525  36.343
ATOM   2000  OE1 GLU A 196      36.690  -4.525  36.343
ATOM   2001  OE2 GLU A 196      36.690  -4.525  36.343
ATOM   2003  N   VAL A 197      34.668  -3.079  38.761
ATOM   2004  CA  VAL A 197      34.535  -1.904  39.631
ATOM   2005  C   VAL A 197      35.435  -2.023  40.860
ATOM   2006  O   VAL A 197      35.442  -3.016  41.562
ATOM   2007  CB  VAL A 197      33.082  -1.701  40.052
ATOM   2008  CG1 VAL A 197      33.082  -1.701  40.052
ATOM   2009  CG2 VAL A 197      33.082  -1.701  40.052
ATOM   2011  N   VAL A 198      36.143  -0.961  41.155
ATOM   2012  CA  VAL A 198      37.050  -0.930  42.312
ATOM   2013  C   VAL A 198      36.701   0.255  43.208
ATOM   2014  O   VAL A 198      36.673   1.401  42.763
ATOM   2015  CB  VAL A 198      38.509  -0.822  41.860
ATOM   2016  CG1 VAL A 198      38.509  -0.822  41.860
ATOM   2017  CG2 VAL A 198      38.509  -0.822  41.860
ATOM   2019  N   GLU A 199      36.467  -0.024  44.473
ATOM   2020  CA  GLU A 199      36.161   1.068  45.400
ATOM   2021  C   GLU A 199      37.430   1.613  46.027
ATOM   2022  O   GLU A 199      38.470   0.953  46.009
ATOM   2023  CB  GLU A 199      35.203   0.629  46.474
ATOM   2024  CG  GLU A 199      35.203   0.629  46.474
ATOM   2025  CD  GLU A 199      35.203   0.629  46.474
ATOM   2026  OE1 GLU A 199      35.203   0.629  46.474
ATOM   2027  OE2 GLU A 199      35.203   0.629  46.474
ATOM   2029  N   GLN A 200      37.309   2.805  46.602
ATOM   2030  CA  GLN A 200      38.474   3.473  47.210
ATOM   2031  C   GLN A 200      39.201   2.535  48.198
ATOM   2032  O   GLN A 200      40.341   2.770  48.574
ATOM   2033  CB  GLN A 200      38.028   4.793  47.868
ATOM   2034  CG  GLN A 200      38.028   4.793  47.868
ATOM   2035  CD  GLN A 200      38.028   4.793  47.868
ATOM   2036  OE1 GLN A 200      38.028   4.793  47.868
ATOM   2037  NE2 GLN A 200      38.028   4.793  47.868
ATOM   2041  N   ASP A 201      38.442   1.618  48.777
ATOM   2042  CA  ASP A 201      38.898   0.755  49.874
ATOM   2043  C   ASP A 201      39.652  -0.425  49.284
ATOM   2044  O   ASP A 201      39.968  -1.366  49.997
ATOM   2045  CB  ASP A 201      37.711   0.274  50.713
ATOM   2046  CG  ASP A 201      37.711   0.274  50.713
ATOM   2047  OD1 ASP A 201      37.711   0.274  50.713
ATOM   2048  OD2 ASP A 201      37.711   0.274  50.713
ATOM   2050  N   GLY A 202      39.901  -0.345  47.974
ATOM   2051  CA  GLY A 202      40.644  -1.382  47.254
ATOM   2052  C   GLY A 202      39.818  -2.660  47.107
ATOM   2053  O   GLY A 202      40.348  -3.763  47.186
ATOM   2055  N   VAL A 203      38.529  -2.483  46.848
ATOM   2056  CA  VAL A 203      37.650  -3.630  46.571
ATOM   2057  C   VAL A 203      37.302  -3.678  45.089
ATOM   2058  O   VAL A 203      36.771  -2.724  44.530
ATOM   2059  CB  VAL A 203      36.368  -3.597  47.386
ATOM   2060  CG1 VAL A 203      36.368  -3.597  47.386
ATOM   2061  CG2 VAL A 203      36.368  -3.597  47.386
ATOM   2063  N   LYS A 204      37.573  -4.812  44.484
ATOM   2064  CA  LYS A 204      37.328  -4.956  43.036
ATOM   2065  C   LYS A 204      36.105  -5.813  42.835
ATOM   2066  O   LYS A 204      36.026  -6.753  43.565
ATOM   2067  CB  LYS A 204      38.507  -5.657  42.378
ATOM   2068  CG  LYS A 204      38.507  -5.657  42.378
ATOM   2069  CD  LYS A 204      38.507  -5.657  42.378
ATOM   2070  CE  LYS A 204      38.507  -5.657  42.378
ATOM   2071  NZ  LYS A 204      38.507  -5.657  42.378
ATOM   2076  N   ILE A 205      35.217  -5.507  41.919
ATOM   2077  CA  ILE A 205      33.944  -6.204  41.701
ATOM   2078  C   ILE A 205      33.755  -6.418  40.205
ATOM   2079  O   ILE A 205      33.935  -5.521  39.393
ATOM   2080  CB  ILE A 205      32.756  -5.442  42.304
ATOM   2081  CG1 ILE A 205      32.756  -5.442  42.304
ATOM   2082  CG2 ILE A 205      32.756  -5.442  42.304
ATOM   2083  CD  ILE A 205      32.756  -5.442  42.304
ATOM   2085  N   VAL A 206      33.201  -7.574  39.904
ATOM   2086  CA  VAL A 206      33.039  -7.997  38.506
ATOM   2087  C   VAL A 206      31.611  -8.446  38.232
ATOM   2088  O   VAL A 206      31.058  -9.296  38.910
ATOM   2089  CB  VAL A 206      34.013  -9.135  38.216
ATOM   2090  CG1 VAL A 206      34.013  -9.135  38.216
ATOM   2091  CG2 VAL A 206      34.013  -9.135  38.216
ATOM   2093  N   ILE A 207      31.036  -7.934  37.165
ATOM   2094  CA  ILE A 207      29.630  -8.229  36.851
ATOM   2095  C   ILE A 207      29.472  -8.583  35.362
ATOM   2096  O   ILE A 207      29.694  -7.782  34.454
ATOM   2097  CB  ILE A 207      28.718  -7.050  37.262
ATOM   2098  CG1 ILE A 207      28.718  -7.050  37.262
ATOM   2099  CG2 ILE A 207      28.718  -7.050  37.262
ATOM   2100  CD  ILE A 207      28.718  -7.050  37.262
ATOM   2102  N   ASP A 208      29.191  -9.838  35.098
ATOM   2103  CA  ASP A 208      28.717 -10.228  33.763
ATOM   2104  C   ASP A 208      27.182 -10.145  33.712
ATOM   2105  O   ASP A 208      26.471 -10.325  34.692
ATOM   2106  CB  ASP A 208      29.182 -11.647  33.446
ATOM   2107  CG  ASP A 208      29.182 -11.647  33.446
ATOM   2108  OD1 ASP A 208      29.182 -11.647  33.446
ATOM   2109  OD2 ASP A 208      29.182 -11.647  33.446
ATOM   2111  N   SER A 209      26.657  -9.879  32.529
ATOM   2112  CA  SER A 209      25.198  -9.811  32.319
ATOM   2113  C   SER A 209      24.457 -11.014  32.925
ATOM   2114  O   SER A 209      23.585 -10.841  33.772
ATOM   2115  CB  SER A 209      24.886  -9.760  30.824
ATOM   2116  OG  SER A 209      24.886  -9.760  30.824
ATOM   2119  N   LYS A 210      24.894 -12.219  32.557
ATOM   2120  CA  LYS A 210      24.258 -13.455  33.015
ATOM   2121  C   LYS A 210      24.441 -13.583  34.522
ATOM   2122  O   LYS A 210      23.501 -13.885  35.249
ATOM   2123  CB  LYS A 210      24.876 -14.648  32.297
ATOM   2124  CG  LYS A 210      24.876 -14.648  32.297
ATOM   2125  CD  LYS A 210      24.876 -14.648  32.297
ATOM   2126  CE  LYS A 210      24.876 -14.648  32.297
ATOM   2127  NZ  LYS A 210      24.876 -14.648  32.297
ATOM   2132  N   ALA A 211      25.667 -13.372  34.962
ATOM   2133  CA  ALA A 211      25.906 -13.374  36.396
ATOM   2134  C   ALA A 211      26.723 -12.210  36.878
ATOM   2135  O   ALA A 211      27.650 -11.765  36.213
ATOM   2136  CB  ALA A 211      26.853 -14.438  36.629
ATOM   2138  N   LEU A 212      26.471 -11.857  38.115
ATOM   2139  CA  LEU A 212      27.235 -10.773  38.717
ATOM   2140  C   LEU A 212      28.030 -11.385  39.870
ATOM   2141  O   LEU A 212      27.441 -11.938  40.783
ATOM   2142  CB  LEU A 212      26.267  -9.667  39.148
ATOM   2143  CG  LEU A 212      26.267  -9.667  39.148
ATOM   2144  CD1 LEU A 212      26.267  -9.667  39.148
ATOM   2145  CD2 LEU A 212      26.267  -9.667  39.148
ATOM   2147  N   PHE A 213      29.260 -10.914  40.005
ATOM   2148  CA  PHE A 213      30.094 -11.190  41.184
ATOM   2149  C   PHE A 213      30.590  -9.891  41.849
ATOM   2150  O   PHE A 213      31.338  -9.088  41.317
ATOM   2151  CB  PHE A 213      31.276 -12.024  40.729
ATOM   2152  CG  PHE A 213      31.276 -12.024  40.729
ATOM   2153  CD1 PHE A 213      31.276 -12.024  40.729
ATOM   2154  CD2 PHE A 213      31.276 -12.024  40.729
ATOM   2155  CE1 PHE A 213      31.276 -12.024  40.729
ATOM   2156  CE2 PHE A 213      31.276 -12.024  40.729
ATOM   2157  CZ  PHE A 213      31.276 -12.024  40.729
ATOM   2164  N   SER A 214      30.223  -9.694  43.082
ATOM   2165  CA  SER A 214      30.538  -8.503  43.891
ATOM   2166  C   SER A 214      31.476  -8.851  45.047
ATOM   2167  O   SER A 214      31.457  -9.932  45.585
ATOM   2168  CB  SER A 214      29.254  -7.889  44.455
ATOM   2169  OG  SER A 214      29.254  -7.889  44.455
ATOM   2172  N   ILE A 215      32.290  -7.915  45.463
ATOM   2173  CA  ILE A 215      33.312  -8.141  46.496
ATOM   2174  C   ILE A 215      33.044  -7.222  47.682
ATOM   2175  O   ILE A 215      32.829  -6.025  47.511
ATOM   2176  CB  ILE A 215      34.713  -7.895  45.921
ATOM   2177  CG1 ILE A 215      34.713  -7.895  45.921
ATOM   2178  CG2 ILE A 215      34.713  -7.895  45.921
ATOM   2179  CD  ILE A 215      34.713  -7.895  45.921
ATOM   2181  N   ILE A 216      33.258  -7.781  48.867
ATOM   2182  CA  ILE A 216      32.947  -7.078  50.122
ATOM   2183  C   ILE A 216      34.027  -7.374  51.186
ATOM   2184  O   ILE A 216      34.036  -8.358  51.926
ATOM   2185  CB  ILE A 216      31.525  -7.443  50.615
ATOM   2186  CG1 ILE A 216      31.525  -7.443  50.615
ATOM   2187  CG2 ILE A 216      31.525  -7.443  50.615
ATOM   2188  CD  ILE A 216      31.525  -7.443  50.615
ATOM   2190  N   GLY A 217      35.017  -6.495  51.267
ATOM   2191  CA  GLY A 217      36.172  -6.746  52.154
ATOM   2192  C   GLY A 217      36.940  -7.988  51.678
ATOM   2193  O   GLY A 217      37.254  -8.120  50.497
ATOM   2195  N   SER A 218      37.251  -8.869  52.622
ATOM   2196  CA  SER A 218      37.921 -10.144  52.299
ATOM   2197  C   SER A 218      36.928 -11.222  51.842
ATOM   2198  O   SER A 218      37.312 -12.362  51.583
ATOM   2199  CB  SER A 218      38.676 -10.658  53.525
ATOM   2200  OG  SER A 218      38.676 -10.658  53.525
ATOM   2203  N   GLU A 219      35.652 -10.857  51.796
ATOM   2204  CA  GLU A 219      34.604 -11.812  51.443
ATOM   2205  C   GLU A 219      33.949 -11.368  50.144
ATOM   2206  O   GLU A 219      33.762 -10.190  49.909
ATOM   2207  CB  GLU A 219      33.590 -11.861  52.583
ATOM   2208  CG  GLU A 219      33.590 -11.861  52.583
ATOM   2209  CD  GLU A 219      33.590 -11.861  52.583
ATOM   2210  OE1 GLU A 219      33.590 -11.861  52.583
ATOM   2211  OE2 GLU A 219      33.590 -11.861  52.583
ATOM   2213  N   MET A 220      33.737 -12.286  49.240
ATOM   2214  CA  MET A 220      33.103 -11.988  47.965
ATOM   2215  C   MET A 220      31.643 -12.444  47.911
ATOM   2216  O   MET A 220      31.245 -13.459  48.468
ATOM   2217  CB  MET A 220      33.905 -12.832  47.035
ATOM   2218  CG  MET A 220      33.905 -12.832  47.035
ATOM   2219  SD  MET A 220      33.905 -12.832  47.035
ATOM   2220  CE  MET A 220      33.905 -12.832  47.035
ATOM   2222  N   ASP A 221      30.829 -11.628  47.284
ATOM   2223  CA  ASP A 221      29.423 -11.950  47.029
ATOM   2224  C   ASP A 221      29.132 -12.011  45.537
ATOM   2225  O   ASP A 221      29.346 -11.057  44.864
ATOM   2226  CB  ASP A 221      28.557 -10.878  47.684
ATOM   2227  CG  ASP A 221      28.557 -10.878  47.684
ATOM   2228  OD1 ASP A 221      28.557 -10.878  47.684
ATOM   2229  OD2 ASP A 221      28.557 -10.878  47.684
ATOM   2231  N   TRP A 222      28.486 -13.031  45.045
ATOM   2232  CA  TRP A 222      28.112 -13.132  43.627
ATOM   2233  C   TRP A 222      26.610 -13.348  43.488
ATOM   2234  O   TRP A 222      26.050 -14.330  43.963
ATOM   2235  CB  TRP A 222      28.800 -14.326  42.995
ATOM   2236  CG  TRP A 222      28.800 -14.326  42.995
ATOM   2237  CD1 TRP A 222      28.800 -14.326  42.995
ATOM   2238  CD2 TRP A 222      28.800 -14.326  42.995
ATOM   2239  NE1 TRP A 222      28.800 -14.326  42.995
ATOM   2240  CE2 TRP A 222      28.800 -14.326  42.995
ATOM   2241  CE3 TRP A 222      28.800 -14.326  42.995
ATOM   2242  CZ2 TRP A 222      28.800 -14.326  42.995
ATOM   2243  CZ3 TRP A 222      28.800 -14.326  42.995
ATOM   2244  CH2 TRP A 222      28.800 -14.326  42.995
ATOM   2252  N   ILE A 223      25.955 -12.407  42.855
ATOM   2253  CA  ILE A 223      24.512 -12.479  42.590
ATOM   2254  C   ILE A 223      24.258 -13.261  41.285
ATOM   2255  O   ILE A 223      24.586 -12.861  40.165
ATOM   2256  CB  ILE A 223      23.918 -11.055  42.565
ATOM   2257  CG1 ILE A 223      23.918 -11.055  42.565
ATOM   2258  CG2 ILE A 223      23.918 -11.055  42.565
ATOM   2259  CD  ILE A 223      23.918 -11.055  42.565
ATOM   2261  N   ASP A 224      23.678 -14.430  41.422
ATOM   2262  CA  ASP A 224      23.390 -15.248  40.238
ATOM   2263  C   ASP A 224      22.015 -14.942  39.688
ATOM   2264  O   ASP A 224      21.044 -15.012  40.440
ATOM   2265  CB  ASP A 224      23.230 -16.684  40.651
ATOM   2266  CG  ASP A 224      23.230 -16.684  40.651
ATOM   2267  OD1 ASP A 224      23.230 -16.684  40.651
ATOM   2268  OD2 ASP A 224      23.230 -16.684  40.651
ATOM   2270  N   ASP A 225      21.955 -14.767  38.374
ATOM   2271  CA  ASP A 225      20.665 -14.553  37.699
ATOM   2272  C   ASP A 225      19.616 -15.556  38.204
ATOM   2273  O   ASP A 225      19.873 -16.747  38.313
ATOM   2274  CB  ASP A 225      20.840 -14.749  36.199
ATOM   2275  CG  ASP A 225      20.840 -14.749  36.199
ATOM   2276  OD1 ASP A 225      20.840 -14.749  36.199
ATOM   2277  OD2 ASP A 225      20.840 -14.749  36.199
ATOM   2279  N   LYS A 226      18.455 -15.023  38.554
ATOM   2280  CA  LYS A 226      17.383 -15.848  39.131
ATOM   2281  C   LYS A 226      16.692 -16.706  38.070
ATOM   2282  O   LYS A 226      16.297 -17.836  38.335
ATOM   2283  CB  LYS A 226      16.375 -14.948  39.834
ATOM   2284  CG  LYS A 226      16.375 -14.948  39.834
ATOM   2285  CD  LYS A 226      16.375 -14.948  39.834
ATOM   2286  CE  LYS A 226      16.375 -14.948  39.834
ATOM   2287  NZ  LYS A 226      16.375 -14.948  39.834
ATOM   2292  N   LEU A 227      16.471 -16.096  36.914
ATOM   2293  CA  LEU A 227      15.885 -16.800  35.777
ATOM   2294  C   LEU A 227      16.772 -17.886  35.192
ATOM   2295  O   LEU A 227      16.353 -19.009  34.972
ATOM   2296  CB  LEU A 227      15.484 -15.813  34.682
ATOM   2297  CG  LEU A 227      15.484 -15.813  34.682
ATOM   2298  CD1 LEU A 227      15.484 -15.813  34.682
ATOM   2299  CD2 LEU A 227      15.484 -15.813  34.682
ATOM   2301  N   ALA A 228      18.021 -17.538  34.970
ATOM   2302  CA  ALA A 228      19.011 -18.488  34.462
ATOM   2303  C   ALA A 228      19.866 -19.001  35.619
ATOM   2304  O   ALA A 228      20.444 -18.228  36.375
ATOM   2305  CB  ALA A 228      19.879 -17.803  33.409
ATOM   2307  N   SER A 229      19.958 -20.318  35.705
ATOM   2308  CA  SER A 229      20.771 -20.969  36.743
ATOM   2309  C   SER A 229      22.250 -20.900  36.366
ATOM   2310  O   SER A 229      22.675 -21.318  35.285
ATOM   2311  CB  SER A 229      20.370 -22.434  36.892
ATOM   2312  OG  SER A 229      20.370 -22.434  36.892
ATOM   2315  N   LYS A 230      23.041 -20.381  37.284
ATOM   2316  CA  LYS A 230      24.477 -20.369  37.010
ATOM   2317  C   LYS A 230      25.280 -21.248  37.948
ATOM   2318  O   LYS A 230      25.236 -21.157  39.171
ATOM   2319  CB  LYS A 230      24.998 -18.961  36.822
ATOM   2320  CG  LYS A 230      24.998 -18.961  36.822
ATOM   2321  CD  LYS A 230      24.998 -18.961  36.822
ATOM   2322  CE  LYS A 230      24.998 -18.961  36.822
ATOM   2323  NZ  LYS A 230      24.998 -18.961  36.822
ATOM   2328  N   PHE A 231      25.984 -22.134  37.284
ATOM   2329  CA  PHE A 231      26.788 -23.144  37.968
ATOM   2330  C   PHE A 231      28.254 -22.742  37.974
ATOM   2331  O   PHE A 231      28.871 -22.594  36.956
ATOM   2332  CB  PHE A 231      26.617 -24.496  37.277
ATOM   2333  CG  PHE A 231      26.617 -24.496  37.277
ATOM   2334  CD1 PHE A 231      26.617 -24.496  37.277
ATOM   2335  CD2 PHE A 231      26.617 -24.496  37.277
ATOM   2336  CE1 PHE A 231      26.617 -24.496  37.277
ATOM   2337  CE2 PHE A 231      26.617 -24.496  37.277
ATOM   2338  CZ  PHE A 231      26.617 -24.496  37.277
ATOM   2345  N   VAL A 232      28.850 -22.651  39.133
ATOM   2346  CA  VAL A 232      30.273 -22.288  39.262
ATOM   2347  C   VAL A 232      31.056 -23.438  39.904
ATOM   2348  O   VAL A 232      30.873 -23.774  41.073
ATOM   2349  CB  VAL A 232      30.404 -21.014  40.112
ATOM   2350  CG1 VAL A 232      30.404 -21.014  40.112
ATOM   2351  CG2 VAL A 232      30.404 -21.014  40.112
ATOM   2353  N   PHE A 233      31.940 -24.037  39.127
ATOM   2354  CA  PHE A 233      32.824 -25.078  39.666
ATOM   2355  C   PHE A 233      34.203 -24.484  39.968
ATOM   2356  O   PHE A 233      34.832 -23.869  39.104
ATOM   2357  CB  PHE A 233      32.970 -26.203  38.646
ATOM   2358  CG  PHE A 233      32.970 -26.203  38.646
ATOM   2359  CD1 PHE A 233      32.970 -26.203  38.646
ATOM   2360  CD2 PHE A 233      32.970 -26.203  38.646
ATOM   2361  CE1 PHE A 233      32.970 -26.203  38.646
ATOM   2362  CE2 PHE A 233      32.970 -26.203  38.646
ATOM   2363  CZ  PHE A 233      32.970 -26.203  38.646
ATOM   2370  N   LYS A 234      34.666 -24.724  41.190
ATOM   2371  CA  LYS A 234      36.025 -24.333  41.589
ATOM   2372  C   LYS A 234      37.041 -25.378  41.121
ATOM   2373  O   LYS A 234      37.166 -26.452  41.709
ATOM   2374  CB  LYS A 234      36.092 -24.165  43.102
ATOM   2375  CG  LYS A 234      36.092 -24.165  43.102
ATOM   2376  CD  LYS A 234      36.092 -24.165  43.102
ATOM   2377  CE  LYS A 234      36.092 -24.165  43.102
ATOM   2378  NZ  LYS A 234      36.092 -24.165  43.102
ATOM   2383  N   ASN A 235      37.784 -25.007  40.089
ATOM   2384  CA  ASN A 235      38.738 -25.924  39.477
ATOM   2385  C   ASN A 235      40.171 -25.479  39.791
ATOM   2386  O   ASN A 235      40.463 -24.298  39.940
ATOM   2387  CB  ASN A 235      38.520 -26.006  37.961
ATOM   2388  CG  ASN A 235      38.520 -26.006  37.961
ATOM   2389  OD1 ASN A 235      38.520 -26.006  37.961
ATOM   2390  ND2 ASN A 235      38.520 -26.006  37.961
ATOM   2394  N   PRO A 236      41.066 -26.451  39.861
ATOM   2395  CA  PRO A 236      42.501 -26.237  40.061
ATOM   2396  C   PRO A 236      43.095 -25.348  38.966
ATOM   2397  O   PRO A 236      43.820 -24.399  39.252
ATOM   2398  CB  PRO A 236      43.091 -27.645  40.005
ATOM   2399  CG  PRO A 236      43.091 -27.645  40.005
ATOM   2400  CD  PRO A 236      43.091 -27.645  40.005
ATOM   2401  N   ASN A 237      42.705 -25.633  37.725
ATOM   2402  CA  ASN A 237      43.190 -24.873  36.564
ATOM   2403  C   ASN A 237      42.683 -23.436  36.601
ATOM   2404  O   ASN A 237      43.381 -22.547  36.119
ATOM   2405  CB  ASN A 237      42.732 -25.536  35.267
ATOM   2406  CG  ASN A 237      42.732 -25.536  35.267
ATOM   2407  OD1 ASN A 237      42.732 -25.536  35.267
ATOM   2408  ND2 ASN A 237      42.732 -25.536  35.267
ATOM   2412  N   SER A 238      41.483 -23.251  37.159
ATOM   2413  CA  SER A 238      40.861 -21.918  37.288
ATOM   2414  C   SER A 238      39.365 -22.039  37.577
ATOM   2415  O   SER A 238      38.811 -23.132  37.663
ATOM   2416  CB  SER A 238      41.011 -21.082  36.006
ATOM   2417  OG  SER A 238      41.011 -21.082  36.006
ATOM   2420  N   LYS A 239      38.723 -20.889  37.735
ATOM   2421  CA  LYS A 239      37.272 -20.835  37.947
ATOM   2422  C   LYS A 239      36.518 -21.062  36.632
ATOM   2423  O   LYS A 239      36.593 -20.245  35.715
ATOM   2424  CB  LYS A 239      36.905 -19.485  38.550
ATOM   2425  CG  LYS A 239      36.905 -19.485  38.550
ATOM   2426  CD  LYS A 239      36.905 -19.485  38.550
ATOM   2427  CE  LYS A 239      36.905 -19.485  38.550
ATOM   2428  NZ  LYS A 239      36.905 -19.485  38.550
ATOM   2433  N   GLY A 240      35.726 -22.135  36.622
ATOM   2434  CA  GLY A 240      34.913 -22.475  35.442
ATOM   2435  C   GLY A 240      33.431 -22.241  35.738
ATOM   2436  O   GLY A 240      32.832 -22.945  36.550
ATOM   2438  N   THR A 241      32.876 -21.219  35.102
ATOM   2439  CA  THR A 241      31.443 -20.904  35.239
ATOM   2440  C   THR A 241      30.616 -21.681  34.202
ATOM   2441  O   THR A 241      30.860 -21.638  33.002
ATOM   2442  CB  THR A 241      31.236 -19.406  35.030
ATOM   2443  OG1 THR A 241      31.236 -19.406  35.030
ATOM   2444  CG2 THR A 241      31.236 -19.406  35.030
ATOM   2447  N   CYS A 242      29.610 -22.376  34.660
ATOM   2448  CA  CYS A 242      28.698 -23.170  33.835
ATOM   2449  C   CYS A 242      27.266 -22.654  33.947
ATOM   2450  O   CYS A 242      26.556 -22.898  34.905
ATOM   2451  CB  CYS A 242      28.769 -24.623  34.286
ATOM   2452  SG  CYS A 242      28.769 -24.623  34.286
ATOM   2455  N   GLY A 243      26.833 -21.953  32.912
ATOM   2456  CA  GLY A 243      25.451 -21.450  32.850
ATOM   2457  C   GLY A 243      24.507 -22.491  32.246
ATOM   2458  O   GLY A 243      24.704 -22.929  31.114
ATOM   2460  N   CYS A 244      23.504 -22.880  33.021
ATOM   2461  CA  CYS A 244      22.515 -23.873  32.570
ATOM   2462  C   CYS A 244      21.136 -23.227  32.401
ATOM   2463  O   CYS A 244      20.748 -22.319  33.131
ATOM   2464  CB  CYS A 244      22.447 -24.996  33.606
ATOM   2465  SG  CYS A 244      22.447 -24.996  33.606
ATOM   2468  N   GLY A 245      20.393 -23.750  31.425
ATOM   2469  CA  GLY A 245      19.025 -23.272  31.155
ATOM   2470  C   GLY A 245      18.010 -24.158  31.875
ATOM   2471  O   GLY A 245      17.729 -25.269  31.431
ATOM   2473  N   GLU A 246      17.499 -23.669  32.997
ATOM   2474  CA  GLU A 246      16.482 -24.401  33.773
ATOM   2475  C   GLU A 246      15.918 -23.463  34.841
ATOM   2476  O   GLU A 246      16.579 -22.479  35.170
ATOM   2477  CB  GLU A 246      17.110 -25.693  34.342
ATOM   2478  CG  GLU A 246      17.110 -25.693  34.342
ATOM   2479  CD  GLU A 246      17.110 -25.693  34.342
ATOM   2480  OE1 GLU A 246      17.110 -25.693  34.342
ATOM   2481  OE2 GLU A 246      17.110 -25.693  34.342
ATOM   2483  N   SER A 247      14.784 -23.866  35.418
ATOM   2484  CA  SER A 247      14.182 -23.176  36.582
ATOM   2485  C   SER A 247      14.078 -21.672  36.317
ATOM   2486  O   SER A 247      14.446 -20.836  37.138
ATOM   2487  CB  SER A 247      14.928 -23.389  37.910
ATOM   2488  OG  SER A 247      14.928 -23.389  37.910
ATOM   2491  N   PHE A 248      13.565 -21.355  35.135
ATOM   2492  CA  PHE A 248      13.299 -19.959  34.768
ATOM   2493  C   PHE A 248      11.805 -19.778  34.494
ATOM   2494  O   PHE A 248      11.122 -20.694  34.046
ATOM   2495  CB  PHE A 248      14.077 -19.583  33.510
ATOM   2496  CG  PHE A 248      14.077 -19.583  33.510
ATOM   2497  CD1 PHE A 248      14.077 -19.583  33.510
ATOM   2498  CD2 PHE A 248      14.077 -19.583  33.510
ATOM   2499  CE1 PHE A 248      14.077 -19.583  33.510
ATOM   2500  CE2 PHE A 248      14.077 -19.583  33.510
ATOM   2501  CZ  PHE A 248      14.077 -19.583  33.510
ATOM   2508  N   MET A 249      11.325 -18.571  34.714
ATOM   2509  CA  MET A 249       9.937 -18.192  34.422
ATOM   2510  C   MET A 249       9.892 -16.950  33.532
ATOM   2511  O   MET A 249      10.737 -16.065  33.595
ATOM   2512  CB  MET A 249       9.235 -17.880  35.741
ATOM   2513  CG  MET A 249       9.235 -17.880  35.741
ATOM   2514  SD  MET A 249       9.235 -17.880  35.741
ATOM   2515  CE  MET A 249       9.235 -17.880  35.741
ATOM   2517  N   VAL A 250       8.841 -16.884  32.736
ATOM   2518  CA  VAL A 250       8.576 -15.731  31.858
ATOM   2519  C   VAL A 250       7.071 -15.521  31.613
ATOM   2520  O   VAL A 250       6.352 -16.539  31.638
ATOM   2521  CB  VAL A 250       9.244 -15.939  30.508
ATOM   2522  CG1 VAL A 250       9.244 -15.939  30.508
ATOM   2523  CG2 VAL A 250       9.244 -15.939  30.508
ATOM   2525  OXT VAL A 250       8.142 -17.595  32.693
ATOM      1  N   MET L   1       1.251  -0.758  -1.590
ATOM      2  CA  MET L   1       0.153  -1.123  -0.659
ATOM      3  C   MET L   1       0.562  -0.892   0.798
ATOM      4  O   MET L   1      -0.043  -1.408   1.751
ATOM      5  CB  MET L   1      -0.238  -2.587  -0.881
ATOM      6  CG  MET L   1      -0.238  -2.587  -0.881
ATOM      7  SD  MET L   1      -0.238  -2.587  -0.881
ATOM      8  CE  MET L   1      -0.238  -2.587  -0.881
ATOM     12  N   ILE L   2       1.705  -0.178   0.937
ATOM     13  CA  ILE L   2       2.328  -0.194   2.293
ATOM     14  C   ILE L   2       2.659   1.202   2.691
ATOM     15  O   ILE L   2       3.588   1.938   2.364
ATOM     16  CB  ILE L   2       3.540  -1.022   2.407
ATOM     17  CG1 ILE L   2       3.540  -1.022   2.407
ATOM     18  CG2 ILE L   2       3.540  -1.022   2.407
ATOM     19  CD  ILE L   2       3.540  -1.022   2.407
ATOM     21  N   ASN L   3       1.643   1.758   3.196
ATOM     22  CA  ASN L   3       1.776   3.169   3.535
ATOM     23  C   ASN L   3       3.028   3.393   4.406
ATOM     24  O   ASN L   3       3.287   2.654   5.355
ATOM     25  CB  ASN L   3       0.534   3.570   4.276
ATOM     26  CG  ASN L   3       0.534   3.570   4.276
ATOM     27  OD1 ASN L   3       0.534   3.570   4.276
ATOM     28  ND2 ASN L   3       0.534   3.570   4.276
ATOM     32  N   THR L   4       3.763   4.439   4.065
ATOM     33  CA  THR L   4       5.063   4.723   4.704
ATOM     34  C   THR L   4       4.889   5.027   6.196
ATOM     35  O   THR L   4       5.783   4.781   6.997
ATOM     36  CB  THR L   4       5.734   5.921   4.034
ATOM     37  OG1 THR L   4       5.734   5.921   4.034
ATOM     38  CG2 THR L   4       5.734   5.921   4.034
ATOM     41  N   GLY L   5       3.702   5.546   6.544
ATOM     42  CA  GLY L   5       3.373   5.902   7.933
ATOM     43  C   GLY L   5       3.472   4.674   8.837
ATOM     44  O   GLY L   5       4.202   4.691   9.817
ATOM     46  N   ARG L   6       2.794   3.604   8.439
ATOM     47  CA  ARG L   6       2.865   2.325   9.162
ATOM     48  C   ARG L   6       4.316   1.872   9.377
ATOM     49  O   ARG L   6       4.697   1.432  10.454
ATOM     50  CB  ARG L   6       2.139   1.275   8.333
ATOM     51  CG  ARG L   6       2.139   1.275   8.333
ATOM     52  CD  ARG L   6       2.139   1.275   8.333
ATOM     53  NE  ARG L   6       2.139   1.275   8.333
ATOM     54  CZ  ARG L   6       2.139   1.275   8.333
ATOM     55  NH1 ARG L   6       2.139   1.275   8.333
ATOM     56  NH2 ARG L   6       2.139   1.275   8.333
ATOM     63  N   SER L   7       5.142   2.104   8.364
ATOM     64  CA  SER L   7       6.576   1.782   8.448
ATOM     65  C   SER L   7       7.260   2.598   9.549
ATOM     66  O   SER L   7       8.065   2.074  10.312
ATOM     67  CB  SER L   7       7.264   2.087   7.120
ATOM     68  OG  SER L   7       7.264   2.087   7.120
ATOM     71  N   ARG L   8       6.911   3.878   9.630
ATOM     72  CA  ARG L   8       7.525   4.793  10.602
ATOM     73  C   ARG L   8       6.809   4.698  11.948
ATOM     74  O   ARG L   8       5.588   4.802  12.043
ATOM     75  CB  ARG L   8       7.438   6.222  10.077
ATOM     76  CG  ARG L   8       7.438   6.222  10.077
ATOM     77  CD  ARG L   8       7.438   6.222  10.077
ATOM     78  NE  ARG L   8       7.438   6.222  10.077
ATOM     79  CZ  ARG L   8       7.438   6.222  10.077
ATOM     80  NH1 ARG L   8       7.438   6.222  10.077
ATOM     81  NH2 ARG L   8       7.438   6.222  10.077
ATOM     88  N   ASN L   9       7.606   4.595  13.001
ATOM     89  CA  ASN L   9       7.069   4.592  14.368
ATOM     90  C   ASN L   9       7.503   5.874  15.062
ATOM     91  O   ASN L   9       8.557   5.928  15.684
ATOM     92  CB  ASN L   9       7.573   3.381  15.153
ATOM     93  CG  ASN L   9       7.573   3.381  15.153
ATOM     94  OD1 ASN L   9       7.573   3.381  15.153
ATOM     95  ND2 ASN L   9       7.573   3.381  15.153
ATOM     99  N   SER L  10       6.655   6.891  14.985
ATOM    100  CA  SER L  10       6.971   8.210  15.573
ATOM    101  C   SER L  10       7.297   8.103  17.070
ATOM    102  O   SER L  10       7.966   8.959  17.637
ATOM    103  CB  SER L  10       5.789   9.164  15.407
ATOM    104  OG  SER L  10       5.789   9.164  15.407
ATOM    107  N   VAL L  11       6.796   7.040  17.687
ATOM    108  CA  VAL L  11       7.011   6.778  19.118
ATOM    109  C   VAL L  11       8.277   5.957  19.362
ATOM    110  O   VAL L  11       8.758   5.884  20.487
ATOM    111  CB  VAL L  11       5.786   6.063  19.694
ATOM    112  CG1 VAL L  11       5.786   6.063  19.694
ATOM    113  CG2 VAL L  11       5.786   6.063  19.694
ATOM    115  N   LEU L  12       8.710   5.260  18.318
ATOM    116  CA  LEU L  12       9.886   4.414  18.377
ATOM    117  C   LEU L  12      10.484   4.139  17.014
ATOM    118  O   LEU L  12      10.413   3.041  16.473
ATOM    119  CB  LEU L  12       9.463   3.128  19.062
ATOM    120  CG  LEU L  12       9.463   3.128  19.062
ATOM    121  CD1 LEU L  12       9.463   3.128  19.062
ATOM    122  CD2 LEU L  12       9.463   3.128  19.062
ATOM    124  N   LEU L  13      11.163   5.158  16.512
ATOM    125  CA  LEU L  13      11.857   5.035  15.231
ATOM    126  C   LEU L  13      12.808   3.852  15.185
ATOM    127  O   LEU L  13      12.979   3.235  14.140
ATOM    128  CB  LEU L  13      12.659   6.294  14.927
ATOM    129  CG  LEU L  13      12.659   6.294  14.927
ATOM    130  CD1 LEU L  13      12.659   6.294  14.927
ATOM    131  CD2 LEU L  13      12.659   6.294  14.927
ATOM    133  N   ALA L  14      13.347   3.523  16.356
ATOM    134  CA  ALA L  14      14.271   2.389  16.487
ATOM    135  C   ALA L  14      13.628   1.076  16.018
ATOM    136  O   ALA L  14      14.331   0.116  15.720
ATOM    137  CB  ALA L  14      14.732   2.265  17.938
ATOM    139  N   HIS L  15      12.297   1.047  15.990
ATOM    140  CA  HIS L  15      11.545  -0.104  15.477
ATOM    141  C   HIS L  15      11.676  -0.244  13.963
ATOM    142  O   HIS L  15      11.468  -1.310  13.422
ATOM    143  CB  HIS L  15      10.064   0.000  15.816
ATOM    144  CG  HIS L  15      10.064   0.000  15.816
ATOM    145  ND1 HIS L  15      10.064   0.000  15.816
ATOM    146  CD2 HIS L  15      10.064   0.000  15.816
ATOM    147  CE1 HIS L  15      10.064   0.000  15.816
ATOM    148  NE2 HIS L  15      10.064   0.000  15.816
ATOM    151  N   ARG L  16      12.046   0.819  13.276
ATOM    152  CA  ARG L  16      12.183   0.792  11.817
ATOM    153  C   ARG L  16      13.663   0.787  11.428
ATOM    154  O   ARG L  16      14.389   1.753  11.662
ATOM    155  CB  ARG L  16      11.491   2.013  11.235
ATOM    156  CG  ARG L  16      11.491   2.013  11.235
ATOM    157  CD  ARG L  16      11.491   2.013  11.235
ATOM    158  NE  ARG L  16      11.491   2.013  11.235
ATOM    159  CZ  ARG L  16      11.491   2.013  11.235
ATOM    160  NH1 ARG L  16      11.491   2.013  11.235
ATOM    161  NH2 ARG L  16      11.491   2.013  11.235
ATOM    168  N   PHE L  17      14.064  -0.302  10.787
ATOM    169  CA  PHE L  17      15.443  -0.436  10.305
ATOM    170  C   PHE L  17      15.462  -0.467   8.778
ATOM    171  O   PHE L  17      14.846  -1.316   8.144
ATOM    172  CB  PHE L  17      16.048  -1.725  10.856
ATOM    173  CG  PHE L  17      16.048  -1.725  10.856
ATOM    174  CD1 PHE L  17      16.048  -1.725  10.856
ATOM    175  CD2 PHE L  17      16.048  -1.725  10.856
ATOM    176  CE1 PHE L  17      16.048  -1.725  10.856
ATOM    177  CE2 PHE L  17      16.048  -1.725  10.856
ATOM    178  CZ  PHE L  17      16.048  -1.725  10.856
ATOM    185  N   LEU L  18      16.262   0.416   8.216
ATOM    186  CA  LEU L  18      16.424   0.515   6.762
ATOM    187  C   LEU L  18      17.800  -0.040   6.315
ATOM    188  O   LEU L  18      18.898   0.335   6.711
ATOM    189  CB  LEU L  18      16.264   1.974   6.341
ATOM    190  CG  LEU L  18      16.264   1.974   6.341
ATOM    191  CD1 LEU L  18      16.264   1.974   6.341
ATOM    192  CD2 LEU L  18      16.264   1.974   6.341
ATOM    194  N   SER L  19      17.817  -0.990   5.437
ATOM    195  CA  SER L  19      19.074  -1.454   4.849
ATOM    196  C   SER L  19      19.047  -1.240   3.359
ATOM    197  O   SER L  19      18.092  -1.614   2.727
ATOM    198  CB  SER L  19      19.231  -2.937   5.130
ATOM    199  OG  SER L  19      19.231  -2.937   5.130
ATOM    202  N   THR L  20      20.138  -0.831   2.755
ATOM    203  CA  THR L  20      20.230  -0.639   1.284
ATOM    204  C   THR L  20      18.903  -0.164   0.650
ATOM    205  O   THR L  20      18.314  -0.827  -0.203
ATOM    206  CB  THR L  20      20.680  -1.937   0.594
ATOM    207  OG1 THR L  20      20.680  -1.937   0.594
ATOM    208  CG2 THR L  20      20.680  -1.937   0.594
ATOM    211  N   GLY L  21      18.343   0.897   1.244
ATOM    212  CA  GLY L  21      17.035   1.435   0.810
ATOM    213  C   GLY L  21      15.847   0.517   1.162
ATOM    214  O   GLY L  21      14.720   0.709   0.724
ATOM    216  N   GLY L  22      16.073  -0.391   2.092
ATOM    217  CA  GLY L  22      15.129  -1.429   2.526
ATOM    218  C   GLY L  22      14.660  -1.060   3.920
ATOM    219  O   GLY L  22      15.395  -1.120   4.873
ATOM    221  N   PHE L  23      13.395  -0.752   4.051
ATOM    222  CA  PHE L  23      12.819  -0.364   5.351
ATOM    223  C   PHE L  23      11.975  -1.509   5.898
ATOM    224  O   PHE L  23      11.125  -2.025   5.178
ATOM    225  CB  PHE L  23      11.939   0.867   5.166
ATOM    226  CG  PHE L  23      11.939   0.867   5.166
ATOM    227  CD1 PHE L  23      11.939   0.867   5.166
ATOM    228  CD2 PHE L  23      11.939   0.867   5.166
ATOM    229  CE1 PHE L  23      11.939   0.867   5.166
ATOM    230  CE2 PHE L  23      11.939   0.867   5.166
ATOM    231  CZ  PHE L  23      11.939   0.867   5.166
ATOM    238  N   TRP L  24      12.216  -1.843   7.157
ATOM    239  CA  TRP L  24      11.573  -3.002   7.794
ATOM    240  C   TRP L  24      10.884  -2.583   9.090
ATOM    241  O   TRP L  24      11.481  -1.893   9.918
ATOM    242  CB  TRP L  24      12.613  -4.083   8.101
ATOM    243  CG  TRP L  24      12.613  -4.083   8.101
ATOM    244  CD1 TRP L  24      12.613  -4.083   8.101
ATOM    245  CD2 TRP L  24      12.613  -4.083   8.101
ATOM    246  NE1 TRP L  24      12.613  -4.083   8.101
ATOM    247  CE2 TRP L  24      12.613  -4.083   8.101
ATOM    248  CE3 TRP L  24      12.613  -4.083   8.101
ATOM    249  CZ2 TRP L  24      12.613  -4.083   8.101
ATOM    250  CZ3 TRP L  24      12.613  -4.083   8.101
ATOM    251  CH2 TRP L  24      12.613  -4.083   8.101
ATOM    259  N   ARG L  25       9.635  -3.007   9.234
ATOM    260  CA  ARG L  25       8.841  -2.662  10.420
ATOM    261  C   ARG L  25       9.240  -3.551  11.602
ATOM    262  O   ARG L  25       9.295  -4.770  11.506
ATOM    263  CB  ARG L  25       7.357  -2.788  10.095
ATOM    264  CG  ARG L  25       7.357  -2.788  10.095
ATOM    265  CD  ARG L  25       7.357  -2.788  10.095
ATOM    266  NE  ARG L  25       7.357  -2.788  10.095
ATOM    267  CZ  ARG L  25       7.357  -2.788  10.095
ATOM    268  NH1 ARG L  25       7.357  -2.788  10.095
ATOM    269  NH2 ARG L  25       7.357  -2.788  10.095
ATOM    276  N   GLY L  26       9.492  -2.904  12.728
ATOM    277  CA  GLY L  26       9.931  -3.625  13.940
ATOM    278  C   GLY L  26       8.771  -3.768  14.918
ATOM    279  O   GLY L  26       8.773  -4.663  15.758
ATOM    281  N   GLY L  27       7.807  -2.849  14.811
ATOM    282  CA  GLY L  27       6.631  -2.866  15.691
ATOM    283  C   GLY L  27       5.451  -2.199  14.992
ATOM    284  O   GLY L  27       5.555  -1.159  14.364
ATOM    286  N   THR L  28       4.288  -2.755  15.189
ATOM    287  CA  THR L  28       3.022  -2.322  14.594
ATOM    288  C   THR L  28       1.944  -2.286  15.638
ATOM    289  O   THR L  28       1.603  -3.321  16.119
ATOM    290  CB  THR L  28       2.539  -3.226  13.444
ATOM    291  OG1 THR L  28       2.539  -3.226  13.444
ATOM    292  CG2 THR L  28       2.539  -3.226  13.444
ATOM    295  N   ASN L  29       1.268  -1.191  15.871
ATOM    296  CA  ASN L  29       0.160  -1.117  16.858
ATOM    297  C   ASN L  29       0.317  -2.107  18.052
ATOM    298  O   ASN L  29      -0.549  -2.834  18.523
ATOM    299  CB  ASN L  29      -1.189  -1.335  16.150
ATOM    300  CG  ASN L  29      -1.189  -1.335  16.150
ATOM    301  OD1 ASN L  29      -1.189  -1.335  16.150
ATOM    302  ND2 ASN L  29      -1.189  -1.335  16.150
ATOM    306  N   GLY L  30       1.480  -2.109  18.677
ATOM    307  CA  GLY L  30       1.771  -3.084  19.755
ATOM    308  C   GLY L  30       1.928  -4.535  19.257
ATOM    309  O   GLY L  30       1.943  -5.493  20.010
ATOM    311  N   THR L  31       2.204  -4.703  17.989
ATOM    312  CA  THR L  31       2.329  -5.989  17.286
ATOM    313  C   THR L  31       3.618  -5.968  16.482
ATOM    314  O   THR L  31       3.978  -5.040  15.833
ATOM    315  CB  THR L  31       1.148  -6.276  16.346
ATOM    316  OG1 THR L  31       1.148  -6.276  16.346
ATOM    317  CG2 THR L  31       1.148  -6.276  16.346
ATOM    320  N   MET L  32       4.358  -7.023  16.485
ATOM    321  CA  MET L  32       5.635  -7.065  15.755
ATOM    322  C   MET L  32       5.441  -7.503  14.305
ATOM    323  O   MET L  32       5.286  -8.681  13.991
ATOM    324  CB  MET L  32       6.516  -8.049  16.465
ATOM    325  CG  MET L  32       6.516  -8.049  16.465
ATOM    326  SD  MET L  32       6.516  -8.049  16.465
ATOM    327  CE  MET L  32       6.516  -8.049  16.465
ATOM    329  N   SER L  33       5.369  -6.517  13.430
ATOM    330  CA  SER L  33       5.270  -6.805  11.990
ATOM    331  C   SER L  33       6.498  -6.284  11.270
ATOM    332  O   SER L  33       6.930  -5.195  11.578
ATOM    333  CB  SER L  33       4.047  -6.129  11.378
ATOM    334  OG  SER L  33       4.047  -6.129  11.378
ATOM    337  N   ARG L  34       6.974  -7.042  10.311
ATOM    338  CA  ARG L  34       8.073  -6.609   9.461
ATOM    339  C   ARG L  34       7.601  -6.451   8.023
ATOM    340  O   ARG L  34       7.004  -7.338   7.451
ATOM    341  CB  ARG L  34       9.049  -7.745   9.601
ATOM    342  CG  ARG L  34       9.049  -7.745   9.601
ATOM    343  CD  ARG L  34       9.049  -7.745   9.601
ATOM    344  NE  ARG L  34       9.049  -7.745   9.601
ATOM    345  CZ  ARG L  34       9.049  -7.745   9.601
ATOM    346  NH1 ARG L  34       9.049  -7.745   9.601
ATOM    347  NH2 ARG L  34       9.049  -7.745   9.601
ATOM    354  N   THR L  35       7.822  -5.284   7.473
ATOM    355  CA  THR L  35       7.516  -5.041   6.072
ATOM    356  C   THR L  35       8.827  -4.742   5.342
ATOM    357  O   THR L  35       9.665  -4.012   5.847
ATOM    358  CB  THR L  35       6.554  -3.857   6.080
ATOM    359  OG1 THR L  35       6.554  -3.857   6.080
ATOM    360  CG2 THR L  35       6.554  -3.857   6.080
ATOM    363  N   ILE L  36       8.903  -5.163   4.090
ATOM    364  CA  ILE L  36      10.119  -4.949   3.281
ATOM    365  C   ILE L  36       9.845  -4.026   2.086
ATOM    366  O   ILE L  36       8.912  -4.234   1.301
ATOM    367  CB  ILE L  36      10.666  -6.293   2.805
ATOM    368  CG1 ILE L  36      10.666  -6.293   2.805
ATOM    369  CG2 ILE L  36      10.666  -6.293   2.805
ATOM    370  CD  ILE L  36      10.666  -6.293   2.805
ATOM    372  N   ASN L  37      10.787  -3.135   1.855
ATOM    373  CA  ASN L  37      10.742  -2.276   0.668
ATOM    374  C   ASN L  37      12.015  -2.490  -0.153
ATOM    375  O   ASN L  37      13.122  -2.420   0.359
ATOM    376  CB  ASN L  37      10.636  -0.817   1.114
ATOM    377  CG  ASN L  37      10.636  -0.817   1.114
ATOM    378  OD1 ASN L  37      10.636  -0.817   1.114
ATOM    379  ND2 ASN L  37      10.636  -0.817   1.114
ATOM    383  N   ASN L  38      11.857  -2.650  -1.444
ATOM    384  CA  ASN L  38      12.978  -2.769  -2.381
ATOM    385  C   ASN L  38      13.001  -1.601  -3.345
ATOM    386  O   ASN L  38      12.050  -1.387  -4.028
ATOM    387  CB  ASN L  38      12.797  -4.070  -3.166
ATOM    388  CG  ASN L  38      12.797  -4.070  -3.166
ATOM    389  OD1 ASN L  38      12.797  -4.070  -3.166
ATOM    390  ND2 ASN L  38      12.797  -4.070  -3.166
ATOM    394  N   VAL L  39      14.042  -0.815  -3.396
ATOM    395  CA  VAL L  39      14.257   0.224  -4.420
ATOM    396  C   VAL L  39      13.218   1.327  -4.496
ATOM    397  O   VAL L  39      12.832   1.623  -5.635
ATOM    398  CB  VAL L  39      14.456  -0.365  -5.839
ATOM    399  CG1 VAL L  39      14.456  -0.365  -5.839
ATOM    400  CG2 VAL L  39      14.456  -0.365  -5.839
ATOM    402  N   ASN L  40      12.690   1.780  -3.333
ATOM    403  CA  ASN L  40      11.523   2.702  -3.227
ATOM    404  C   ASN L  40      10.121   1.996  -3.217
ATOM    405  O   ASN L  40       9.077   2.629  -3.157
ATOM    406  CB  ASN L  40      11.607   3.760  -4.348
ATOM    407  CG  ASN L  40      11.607   3.760  -4.348
ATOM    408  OD1 ASN L  40      11.607   3.760  -4.348
ATOM    409  ND2 ASN L  40      11.607   3.760  -4.348
ATOM    413  N   PRO L  41      10.084   0.733  -3.606
ATOM    414  CA  PRO L  41       8.928  -0.123  -3.746
ATOM    415  C   PRO L  41       8.757  -1.004  -2.552
ATOM    416  O   PRO L  41       9.663  -1.605  -2.035
ATOM    417  CB  PRO L  41       9.251  -0.986  -4.995
ATOM    418  CG  PRO L  41       9.251  -0.986  -4.995
ATOM    419  CD  PRO L  41       9.251  -0.986  -4.995
ATOM    420  N   PHE L  42       7.554  -1.058  -2.089
ATOM    421  CA  PHE L  42       7.266  -2.031  -1.061
ATOM    422  C   PHE L  42       6.174  -2.987  -1.484
ATOM    423  O   PHE L  42       5.186  -2.601  -2.107
ATOM    424  CB  PHE L  42       6.849  -1.258   0.119
ATOM    425  CG  PHE L  42       6.849  -1.258   0.119
ATOM    426  CD1 PHE L  42       6.849  -1.258   0.119
ATOM    427  CD2 PHE L  42       6.849  -1.258   0.119
ATOM    428  CE1 PHE L  42       6.849  -1.258   0.119
ATOM    429  CE2 PHE L  42       6.849  -1.258   0.119
ATOM    430  CZ  PHE L  42       6.849  -1.258   0.119
ATOM    437  N   LYS L  43       6.355  -4.214  -1.032
ATOM    438  CA  LYS L  43       5.286  -5.174  -1.255
ATOM    439  C   LYS L  43       4.822  -5.872   0.007
ATOM    440  O   LYS L  43       5.603  -6.272   0.865
ATOM    441  CB  LYS L  43       5.659  -6.064  -2.422
ATOM    442  CG  LYS L  43       5.659  -6.064  -2.422
ATOM    443  CD  LYS L  43       5.659  -6.064  -2.422
ATOM    444  CE  LYS L  43       5.659  -6.064  -2.422
ATOM    445  NZ  LYS L  43       5.659  -6.064  -2.422
ATOM    450  N   LEU L  44       3.503  -5.957   0.061
ATOM    451  CA  LEU L  44       2.828  -6.610   1.174
ATOM    452  C   LEU L  44       3.139  -8.090   1.309
ATOM    453  O   LEU L  44       3.216  -8.648   2.392
ATOM    454  CB  LEU L  44       1.323  -6.408   1.121
ATOM    455  CG  LEU L  44       1.323  -6.408   1.121
ATOM    456  CD1 LEU L  44       1.323  -6.408   1.121
ATOM    457  CD2 LEU L  44       1.323  -6.408   1.121
ATOM    459  N   LYS L  45       3.315  -8.722   0.170
ATOM    460  CA  LYS L  45       3.722 -10.130   0.165
ATOM    461  C   LYS L  45       5.131 -10.334   0.704
ATOM    462  O   LYS L  45       5.487 -11.418   1.154
ATOM    463  CB  LYS L  45       3.614 -10.678  -1.233
ATOM    464  CG  LYS L  45       3.614 -10.678  -1.233
ATOM    465  CD  LYS L  45       3.614 -10.678  -1.233
ATOM    466  CE  LYS L  45       3.614 -10.678  -1.233
ATOM    467  NZ  LYS L  45       3.614 -10.678  -1.233
ATOM    472  N   PHE L  46       5.911  -9.280   0.638
ATOM    473  CA  PHE L  46       7.265  -9.381   1.127
ATOM    474  C   PHE L  46       7.369  -9.084   2.605
ATOM    475  O   PHE L  46       8.406  -9.374   3.152
ATOM    476  CB  PHE L  46       7.974  -8.358   0.332
ATOM    477  CG  PHE L  46       7.974  -8.358   0.332
ATOM    478  CD1 PHE L  46       7.974  -8.358   0.332
ATOM    479  CD2 PHE L  46       7.974  -8.358   0.332
ATOM    480  CE1 PHE L  46       7.974  -8.358   0.332
ATOM    481  CE2 PHE L  46       7.974  -8.358   0.332
ATOM    482  CZ  PHE L  46       7.974  -8.358   0.332
ATOM    489  N   ILE L  47       6.273  -8.663   3.207
ATOM    490  CA  ILE L  47       6.169  -8.321   4.627
ATOM    491  C   ILE L  47       6.166  -9.617   5.457
ATOM    492  O   ILE L  47       5.431 -10.568   5.217
ATOM    493  CB  ILE L  47       4.927  -7.510   4.970
ATOM    494  CG1 ILE L  47       4.927  -7.510   4.970
ATOM    495  CG2 ILE L  47       4.927  -7.510   4.970
ATOM    496  CD  ILE L  47       4.927  -7.510   4.970
ATOM    498  N   PRO L  48       7.094  -9.690   6.357
ATOM    499  CA  PRO L  48       7.148 -10.795   7.329
ATOM    500  C   PRO L  48       6.577 -10.489   8.710
ATOM    501  O   PRO L  48       6.991  -9.575   9.401
ATOM    502  CB  PRO L  48       8.624 -11.010   7.391
ATOM    503  CG  PRO L  48       8.624 -11.010   7.391
ATOM    504  CD  PRO L  48       8.624 -11.010   7.391
ATOM    505  N   LYS L  49       5.639 -11.313   9.145
ATOM    506  CA  LYS L  49       5.014 -11.147  10.467
ATOM    507  C   LYS L  49       5.753 -11.985  11.514
ATOM    508  O   LYS L  49       5.508 -13.181  11.664
ATOM    509  CB  LYS L  49       3.547 -11.563  10.402
ATOM    510  CG  LYS L  49       3.547 -11.563  10.402
ATOM    511  CD  LYS L  49       3.547 -11.563  10.402
ATOM    512  CE  LYS L  49       3.547 -11.563  10.402
ATOM    513  NZ  LYS L  49       3.547 -11.563  10.402
ATOM    518  N   THR L  50       6.612 -11.316  12.264
ATOM    519  CA  THR L  50       7.361 -11.985  13.344
ATOM    520  C   THR L  50       6.652 -11.682  14.653
ATOM    521  O   THR L  50       6.612 -10.528  15.040
ATOM    522  CB  THR L  50       8.802 -11.466  13.411
ATOM    523  OG1 THR L  50       8.802 -11.466  13.411
ATOM    524  CG2 THR L  50       8.802 -11.466  13.411
ATOM    527  N   VAL L  51       6.091 -12.697  15.287
ATOM    528  CA  VAL L  51       5.270 -12.556  16.505
ATOM    529  C   VAL L  51       6.051 -12.931  17.781
ATOM    530  O   VAL L  51       6.260 -14.087  18.135
ATOM    531  CB  VAL L  51       4.012 -13.413  16.418
ATOM    532  CG1 VAL L  51       4.012 -13.413  16.418
ATOM    533  CG2 VAL L  51       4.012 -13.413  16.418
ATOM    535  N   PRO L  52       6.614 -11.930  18.411
ATOM    536  CA  PRO L  52       7.302 -12.076  19.688
ATOM    537  C   PRO L  52       6.572 -11.469  20.861
ATOM    538  O   PRO L  52       6.218 -10.298  20.796
ATOM    539  CB  PRO L  52       8.624 -11.340  19.468
ATOM    540  CG  PRO L  52       8.624 -11.340  19.468
ATOM    541  CD  PRO L  52       8.624 -11.340  19.468
ATOM    542  N   ALA L  53       6.420 -12.241  21.930
ATOM    543  CA  ALA L  53       5.626 -11.760  23.066
ATOM    544  C   ALA L  53       6.471 -11.694  24.310
ATOM    545  O   ALA L  53       7.259 -12.602  24.612
ATOM    546  CB  ALA L  53       4.446 -12.690  23.327
ATOM    548  N   ALA L  54       6.306 -10.572  24.996
ATOM    549  CA  ALA L  54       6.990 -10.500  26.252
ATOM    550  C   ALA L  54       6.320  -9.776  27.404
ATOM    551  O   ALA L  54       5.569  -8.816  27.234
ATOM    552  CB  ALA L  54       8.365 -10.214  25.741
ATOM    554  N   ALA L  55       6.328 -10.542  28.479
ATOM    555  CA  ALA L  55       5.796 -10.057  29.755
ATOM    556  C   ALA L  55       6.947  -9.549  30.630
ATOM    557  O   ALA L  55       7.765 -10.314  31.131
ATOM    558  CB  ALA L  55       5.034 -11.177  30.462
ATOM    560  N   ASP L  56       7.004  -8.237  30.797
ATOM    561  CA  ASP L  56       8.026  -7.550  31.632
ATOM    562  C   ASP L  56       7.422  -7.144  32.949
ATOM    563  O   ASP L  56       6.499  -6.330  32.974
ATOM    564  CB  ASP L  56       8.511  -6.165  31.183
ATOM    565  CG  ASP L  56       8.511  -6.165  31.183
ATOM    566  OD1 ASP L  56       8.511  -6.165  31.183
ATOM    567  OD2 ASP L  56       8.511  -6.165  31.183
ATOM    569  N   SER L  57       8.039  -7.624  34.005
ATOM    570  CA  SER L  57       7.606  -7.251  35.354
ATOM    571  C   SER L  57       8.676  -6.408  36.037
ATOM    572  O   SER L  57       9.793  -6.850  36.246
ATOM    573  CB  SER L  57       7.349  -8.512  36.177
ATOM    574  OG  SER L  57       7.349  -8.512  36.177
ATOM    577  N   VAL L  58       8.296  -5.210  36.430
ATOM    578  CA  VAL L  58       9.216  -4.304  37.126
ATOM    579  C   VAL L  58       8.815  -4.192  38.595
ATOM    580  O   VAL L  58       7.700  -3.768  38.888
ATOM    581  CB  VAL L  58       9.163  -2.902  36.530
ATOM    582  CG1 VAL L  58       9.163  -2.902  36.530
ATOM    583  CG2 VAL L  58       9.163  -2.902  36.530
ATOM    585  N   SER L  59       9.810  -4.378  39.449
ATOM    586  CA  SER L  59       9.659  -4.144  40.889
ATOM    587  C   SER L  59      10.307  -2.813  41.324
ATOM    588  O   SER L  59      11.503  -2.563  41.181
ATOM    589  CB  SER L  59      10.269  -5.255  41.714
ATOM    590  OG  SER L  59      10.269  -5.255  41.714
ATOM    593  N   PRO L  60       9.448  -1.878  41.663
ATOM    594  CA  PRO L  60       9.878  -0.589  42.224
ATOM    595  C   PRO L  60       9.838  -0.557  43.758
ATOM    596  O   PRO L  60       8.837  -0.184  44.371
ATOM    597  CB  PRO L  60       8.882   0.389  41.612
ATOM    598  CG  PRO L  60       8.882   0.389  41.612
ATOM    599  CD  PRO L  60       8.882   0.389  41.612
ATOM    600  N   ASP L  61      10.928  -1.000  44.377
ATOM    601  CA  ASP L  61      10.972  -1.008  45.849
ATOM    602  C   ASP L  61      11.070   0.405  46.402
ATOM    603  O   ASP L  61      11.890   1.203  45.970
ATOM    604  CB  ASP L  61      12.153  -1.794  46.334
ATOM    605  CG  ASP L  61      12.153  -1.794  46.334
ATOM    606  OD1 ASP L  61      12.153  -1.794  46.334
ATOM    607  OD2 ASP L  61      12.153  -1.794  46.334
ATOM    609  N   SER L  62      10.215   0.677  47.372
ATOM    610  CA  SER L  62      10.160   2.001  48.012
ATOM    611  C   SER L  62      11.555   2.412  48.485
ATOM    612  O   SER L  62      12.247   1.645  49.155
ATOM    613  CB  SER L  62       9.242   1.956  49.232
ATOM    614  OG  SER L  62       9.242   1.956  49.232
ATOM    617  N   GLN L  63      11.958   3.616  48.084
ATOM    618  CA  GLN L  63      13.298   4.139  48.430
ATOM    619  C   GLN L  63      14.426   3.356  47.749
ATOM    620  O   GLN L  63      15.599   3.504  48.080
ATOM    621  CB  GLN L  63      13.505   4.061  49.953
ATOM    622  CG  GLN L  63      13.505   4.061  49.953
ATOM    623  CD  GLN L  63      13.505   4.061  49.953
ATOM    624  OE1 GLN L  63      13.505   4.061  49.953
ATOM    625  NE2 GLN L  63      13.505   4.061  49.953
ATOM    629  N   ARG L  64      14.049   2.544  46.777
ATOM    630  CA  ARG L  64      14.993   1.712  46.043
ATOM    631  C   ARG L  64      14.934   2.031  44.546
ATOM    632  O   ARG L  64      14.060   2.724  44.052
ATOM    633  CB  ARG L  64      14.662   0.240  46.278
ATOM    634  CG  ARG L  64      14.662   0.240  46.278
ATOM    635  CD  ARG L  64      14.662   0.240  46.278
ATOM    636  NE  ARG L  64      14.662   0.240  46.278
ATOM    637  CZ  ARG L  64      14.662   0.240  46.278
ATOM    638  NH1 ARG L  64      14.662   0.240  46.278
ATOM    639  NH2 ARG L  64      14.662   0.240  46.278
ATOM    646  N   PRO L  65      15.977   1.640  43.840
ATOM    647  CA  PRO L  65      16.015   1.693  42.375
ATOM    648  C   PRO L  65      14.972   0.773  41.727
ATOM    649  O   PRO L  65      14.669  -0.301  42.245
ATOM    650  CB  PRO L  65      17.442   1.255  42.057
ATOM    651  CG  PRO L  65      17.442   1.255  42.057
ATOM    652  CD  PRO L  65      17.442   1.255  42.057
ATOM    653  N   GLY L  66      14.439   1.228  40.589
ATOM    654  CA  GLY L  66      13.429   0.450  39.844
ATOM    655  C   GLY L  66      14.082  -0.351  38.716
ATOM    656  O   GLY L  66      14.679   0.224  37.814
ATOM    658  N   LYS L  67      13.988  -1.670  38.808
ATOM    659  CA  LYS L  67      14.549  -2.556  37.777
ATOM    660  C   LYS L  67      13.436  -3.342  37.093
ATOM    661  O   LYS L  67      12.798  -4.168  37.743
ATOM    662  CB  LYS L  67      15.534  -3.524  38.427
ATOM    663  CG  LYS L  67      15.534  -3.524  38.427
ATOM    664  CD  LYS L  67      15.534  -3.524  38.427
ATOM    665  CE  LYS L  67      15.534  -3.524  38.427
ATOM    666  NZ  LYS L  67      15.534  -3.524  38.427
ATOM    671  N   LYS L  68      13.252  -3.062  35.804
ATOM    672  CA  LYS L  68      12.215  -3.716  34.985
ATOM    673  C   LYS L  68      12.773  -4.854  34.135
ATOM    674  O   LYS L  68      13.699  -4.673  33.384
ATOM    675  CB  LYS L  68      11.522  -2.817  33.980
ATOM    676  CG  LYS L  68      11.522  -2.817  33.980
ATOM    677  CD  LYS L  68      11.522  -2.817  33.980
ATOM    678  CE  LYS L  68      11.522  -2.817  33.980
ATOM    679  NZ  LYS L  68      11.522  -2.817  33.980
ATOM    684  N   PRO L  69      12.431  -6.063  34.493
ATOM    685  CA  PRO L  69      12.861  -7.248  33.719
ATOM    686  C   PRO L  69      11.850  -7.724  32.663
ATOM    687  O   PRO L  69      10.689  -7.974  32.977
ATOM    688  CB  PRO L  69      13.014  -8.284  34.827
ATOM    689  CG  PRO L  69      13.014  -8.284  34.827
ATOM    690  CD  PRO L  69      13.014  -8.284  34.827
ATOM    691  N   PHE L  70      12.310  -7.884  31.423
ATOM    692  CA  PHE L  70      11.418  -8.232  30.306
ATOM    693  C   PHE L  70      11.917  -9.462  29.556
ATOM    694  O   PHE L  70      13.092  -9.570  29.269
ATOM    695  CB  PHE L  70      11.332  -7.047  29.350
ATOM    696  CG  PHE L  70      11.332  -7.047  29.350
ATOM    697  CD1 PHE L  70      11.332  -7.047  29.350
ATOM    698  CD2 PHE L  70      11.332  -7.047  29.350
ATOM    699  CE1 PHE L  70      11.332  -7.047  29.350
ATOM    700  CE2 PHE L  70      11.332  -7.047  29.350
ATOM    701  CZ  PHE L  70      11.332  -7.047  29.350
ATOM    708  N   LYS L  71      11.021 -10.376  29.251
ATOM    709  CA  LYS L  71      11.425 -11.594  28.538
ATOM    710  C   LYS L  71      10.545 -11.830  27.329
ATOM    711  O   LYS L  71       9.341 -11.871  27.528
ATOM    712  CB  LYS L  71      11.344 -12.763  29.504
ATOM    713  CG  LYS L  71      11.344 -12.763  29.504
ATOM    714  CD  LYS L  71      11.344 -12.763  29.504
ATOM    715  CE  LYS L  71      11.344 -12.763  29.504
ATOM    716  NZ  LYS L  71      11.344 -12.763  29.504
ATOM    721  N   PHE L  72      11.171 -12.178  26.210
ATOM    722  CA  PHE L  72      10.465 -12.400  24.939
ATOM    723  C   PHE L  72      10.732 -13.797  24.403
ATOM    724  O   PHE L  72      11.872 -14.228  24.314
ATOM    725  CB  PHE L  72      10.902 -11.350  23.915
ATOM    726  CG  PHE L  72      10.902 -11.350  23.915
ATOM    727  CD1 PHE L  72      10.902 -11.350  23.915
ATOM    728  CD2 PHE L  72      10.902 -11.350  23.915
ATOM    729  CE1 PHE L  72      10.902 -11.350  23.915
ATOM    730  CE2 PHE L  72      10.902 -11.350  23.915
ATOM    731  CZ  PHE L  72      10.902 -11.350  23.915
ATOM    738  N   ILE L  73       9.674 -14.461  23.983
ATOM    739  CA  ILE L  73       9.798 -15.846  23.501
ATOM    740  C   ILE L  73       9.181 -15.958  22.104
ATOM    741  O   ILE L  73       8.010 -15.647  21.868
ATOM    742  CB  ILE L  73       9.114 -16.825  24.478
ATOM    743  CG1 ILE L  73       9.114 -16.825  24.478
ATOM    744  CG2 ILE L  73       9.114 -16.825  24.478
ATOM    745  CD  ILE L  73       9.114 -16.825  24.478
ATOM    747  N   VAL L  74       9.978 -16.431  21.168
ATOM    748  CA  VAL L  74       9.510 -16.568  19.775
ATOM    749  C   VAL L  74      10.030 -17.843  19.151
ATOM    750  O   VAL L  74      11.223 -17.994  18.946
ATOM    751  CB  VAL L  74      10.026 -15.437  18.909
ATOM    752  CG1 VAL L  74      10.026 -15.437  18.909
ATOM    753  CG2 VAL L  74      10.026 -15.437  18.909
ATOM    755  N   SER L  75       9.128 -18.761  18.895
ATOM    756  CA  SER L  75       9.432 -19.906  18.027
ATOM    757  C   SER L  75       9.521 -19.460  16.565
ATOM    758  O   SER L  75      10.344 -19.917  15.809
ATOM    759  CB  SER L  75       8.359 -20.978  18.138
ATOM    760  OG  SER L  75       8.359 -20.978  18.138
ATOM    763  N   ASN L  76       8.647 -18.566  16.149
ATOM    764  CA  ASN L  76       8.627 -18.040  14.776
ATOM    765  C   ASN L  76       9.937 -17.311  14.463
ATOM    766  O   ASN L  76      10.585 -17.598  13.462
ATOM    767  CB  ASN L  76       7.452 -17.075  14.624
ATOM    768  CG  ASN L  76       7.452 -17.075  14.624
ATOM    769  OD1 ASN L  76       7.452 -17.075  14.624
ATOM    770  ND2 ASN L  76       7.452 -17.075  14.624
ATOM    774  N   GLN L  77      10.341 -16.436  15.379
ATOM    775  CA  GLN L  77      11.592 -15.699  15.183
ATOM    776  C   GLN L  77      12.783 -16.628  15.415
ATOM    777  O   GLN L  77      13.772 -16.573  14.695
ATOM    778  CB  GLN L  77      11.608 -14.498  16.103
ATOM    779  CG  GLN L  77      11.608 -14.498  16.103
ATOM    780  CD  GLN L  77      11.608 -14.498  16.103
ATOM    781  OE1 GLN L  77      11.608 -14.498  16.103
ATOM    782  NE2 GLN L  77      11.608 -14.498  16.103
ATOM    786  N   SER L  78      12.678 -17.504  16.406
ATOM    787  CA  SER L  78      13.706 -18.530  16.633
ATOM    788  C   SER L  78      13.835 -19.443  15.421
ATOM    789  O   SER L  78      14.922 -19.602  14.915
ATOM    790  CB  SER L  78      13.392 -19.415  17.836
ATOM    791  OG  SER L  78      13.392 -19.415  17.836
ATOM    794  N   LYS L  79      12.745 -20.020  14.948
ATOM    795  CA  LYS L  79      12.720 -20.950  13.816
ATOM    796  C   LYS L  79      13.403 -20.324  12.606
ATOM    797  O   LYS L  79      14.190 -20.992  11.941
ATOM    798  CB  LYS L  79      11.281 -21.284  13.445
ATOM    799  CG  LYS L  79      11.281 -21.284  13.445
ATOM    800  CD  LYS L  79      11.281 -21.284  13.445
ATOM    801  CE  LYS L  79      11.281 -21.284  13.445
ATOM    802  NZ  LYS L  79      11.281 -21.284  13.445
ATOM    807  N   SER L  80      13.157 -19.032  12.406
ATOM    808  CA  SER L  80      13.811 -18.293  11.315
ATOM    809  C   SER L  80      15.314 -18.105  11.571
ATOM    810  O   SER L  80      16.031 -17.513  10.776
ATOM    811  CB  SER L  80      13.156 -16.927  11.141
ATOM    812  OG  SER L  80      13.156 -16.927  11.141
ATOM    815  N   SER L  81      15.764 -18.542  12.733
ATOM    816  CA  SER L  81      17.160 -18.413  13.153
ATOM    817  C   SER L  81      17.634 -19.684  13.841
ATOM    818  O   SER L  81      18.635 -19.620  14.523
ATOM    819  CB  SER L  81      17.272 -17.250  14.144
ATOM    820  OG  SER L  81      17.272 -17.250  14.144
ATOM    823  N   LYS L  82      16.962 -20.811  13.630
ATOM    824  CA  LYS L  82      17.300 -22.071  14.312
ATOM    825  C   LYS L  82      18.812 -22.324  14.303
ATOM    826  O   LYS L  82      19.352 -22.870  15.259
ATOM    827  CB  LYS L  82      16.599 -23.222  13.601
ATOM    828  CG  LYS L  82      16.599 -23.222  13.601
ATOM    829  CD  LYS L  82      16.599 -23.222  13.601
ATOM    830  CE  LYS L  82      16.599 -23.222  13.601
ATOM    831  NZ  LYS L  82      16.599 -23.222  13.601
ATOM    836  N   ALA L  83      19.462 -21.889  13.221
ATOM    837  CA  ALA L  83      20.918 -22.028  13.094
ATOM    838  C   ALA L  83      21.666 -21.375  14.265
ATOM    839  O   ALA L  83      22.710 -21.868  14.681
ATOM    840  CB  ALA L  83      21.380 -21.416  11.774
ATOM    842  N   SER L  84      21.122 -20.278  14.787
ATOM    843  CA  SER L  84      21.687 -19.573  15.947
ATOM    844  C   SER L  84      21.938 -20.579  17.070
ATOM    845  O   SER L  84      21.042 -21.289  17.525
ATOM    846  CB  SER L  84      20.723 -18.494  16.454
ATOM    847  OG  SER L  84      20.723 -18.494  16.454
ATOM    850  N   LYS L  85      23.183 -20.589  17.530
ATOM    851  CA  LYS L  85      23.582 -21.465  18.646
ATOM    852  C   LYS L  85      22.608 -21.337  19.821
ATOM    853  O   LYS L  85      22.495 -22.256  20.624
ATOM    854  CB  LYS L  85      24.965 -21.073  19.132
ATOM    855  CG  LYS L  85      24.965 -21.073  19.132
ATOM    856  CD  LYS L  85      24.965 -21.073  19.132
ATOM    857  CE  LYS L  85      24.965 -21.073  19.132
ATOM    858  NZ  LYS L  85      24.965 -21.073  19.132
ATOM    863  N   SER L  86      21.969 -20.169  19.913
ATOM    864  CA  SER L  86      20.961 -19.873  20.923
ATOM    865  C   SER L  86      19.586 -20.466  20.583
ATOM    866  O   SER L  86      19.031 -20.276  19.510
ATOM    867  CB  SER L  86      20.809 -18.381  21.133
ATOM    868  OG  SER L  86      20.809 -18.381  21.133
ATOM    871  N   PRO L  87      19.103 -21.270  21.505
ATOM    872  CA  PRO L  87      17.739 -21.822  21.442
ATOM    873  C   PRO L  87      16.689 -20.923  22.112
ATOM    874  O   PRO L  87      15.533 -20.851  21.689
ATOM    875  CB  PRO L  87      17.861 -23.159  22.166
ATOM    876  CG  PRO L  87      17.861 -23.159  22.166
ATOM    877  CD  PRO L  87      17.861 -23.159  22.166
ATOM    878  N   LYS L  88      17.117 -20.243  23.169
ATOM    879  CA  LYS L  88      16.227 -19.364  23.941
ATOM    880  C   LYS L  88      16.603 -17.905  23.715
ATOM    881  O   LYS L  88      17.752 -17.501  23.873
ATOM    882  CB  LYS L  88      16.352 -19.689  25.427
ATOM    883  CG  LYS L  88      16.352 -19.689  25.427
ATOM    884  CD  LYS L  88      16.352 -19.689  25.427
ATOM    885  CE  LYS L  88      16.352 -19.689  25.427
ATOM    886  NZ  LYS L  88      16.352 -19.689  25.427
ATOM    891  N   TRP L  89      15.592 -17.112  23.423
ATOM    892  CA  TRP L  89      15.808 -15.683  23.210
ATOM    893  C   TRP L  89      15.404 -14.878  24.448
ATOM    894  O   TRP L  89      14.244 -14.828  24.843
ATOM    895  CB  TRP L  89      14.914 -15.330  22.057
ATOM    896  CG  TRP L  89      14.914 -15.330  22.057
ATOM    897  CD1 TRP L  89      14.914 -15.330  22.057
ATOM    898  CD2 TRP L  89      14.914 -15.330  22.057
ATOM    899  NE1 TRP L  89      14.914 -15.330  22.057
ATOM    900  CE2 TRP L  89      14.914 -15.330  22.057
ATOM    901  CE3 TRP L  89      14.914 -15.330  22.057
ATOM    902  CZ2 TRP L  89      14.914 -15.330  22.057
ATOM    903  CZ3 TRP L  89      14.914 -15.330  22.057
ATOM    904  CH2 TRP L  89      14.914 -15.330  22.057
ATOM    912  N   SER L  90      16.408 -14.350  25.130
ATOM    913  CA  SER L  90      16.188 -13.610  26.387
ATOM    914  C   SER L  90      16.855 -12.237  26.334
ATOM    915  O   SER L  90      18.000 -12.113  25.906
ATOM    916  CB  SER L  90      16.774 -14.409  27.551
ATOM    917  OG  SER L  90      16.774 -14.409  27.551
ATOM    920  N   SER L  91      16.127 -11.226  26.795
ATOM    921  CA  SER L  91      16.628  -9.832  26.767
ATOM    922  C   SER L  91      16.153  -9.071  27.991
ATOM    923  O   SER L  91      14.985  -8.758  28.134
ATOM    924  CB  SER L  91      16.168  -8.984  25.574
ATOM    925  OG  SER L  91      16.168  -8.984  25.574
ATOM    928  N   TYR L  92      17.083  -8.692  28.837
ATOM    929  CA  TYR L  92      16.743  -7.954  30.064
ATOM    930  C   TYR L  92      17.067  -6.465  29.907
ATOM    931  O   TYR L  92      18.205  -6.054  29.717
ATOM    932  CB  TYR L  92      17.536  -8.542  31.231
ATOM    933  CG  TYR L  92      17.536  -8.542  31.231
ATOM    934  CD1 TYR L  92      17.536  -8.542  31.231
ATOM    935  CD2 TYR L  92      17.536  -8.542  31.231
ATOM    936  CE1 TYR L  92      17.536  -8.542  31.231
ATOM    937  CE2 TYR L  92      17.536  -8.542  31.231
ATOM    938  CZ  TYR L  92      17.536  -8.542  31.231
ATOM    939  OH  TYR L  92      17.536  -8.542  31.231
ATOM    946  N   ALA L  93      16.049  -5.632  29.961
ATOM    947  CA  ALA L  93      16.260  -4.181  29.842
ATOM    948  C   ALA L  93      16.061  -3.539  31.208
ATOM    949  O   ALA L  93      15.049  -3.707  31.814
ATOM    950  CB  ALA L  93      15.273  -3.594  28.833
ATOM    952  N   PHE L  94      17.005  -2.777  31.676
ATOM    953  CA  PHE L  94      17.072  -2.031  32.934
ATOM    954  C   PHE L  94      16.715  -0.549  32.727
ATOM    955  O   PHE L  94      17.310   0.170  31.925
ATOM    956  CB  PHE L  94      18.446  -2.096  33.579
ATOM    957  CG  PHE L  94      18.446  -2.096  33.579
ATOM    958  CD1 PHE L  94      18.446  -2.096  33.579
ATOM    959  CD2 PHE L  94      18.446  -2.096  33.579
ATOM    960  CE1 PHE L  94      18.446  -2.096  33.579
ATOM    961  CE2 PHE L  94      18.446  -2.096  33.579
ATOM    962  CZ  PHE L  94      18.446  -2.096  33.579
ATOM    969  N   PRO L  95      15.568  -0.232  33.282
ATOM    970  CA  PRO L  95      15.104   1.168  33.314
ATOM    971  C   PRO L  95      15.411   1.928  34.614
ATOM    972  O   PRO L  95      14.897   1.587  35.672
ATOM    973  CB  PRO L  95      13.601   0.992  33.140
ATOM    974  CG  PRO L  95      13.601   0.992  33.140
ATOM    975  CD  PRO L  95      13.601   0.992  33.140
ATOM    976  N   SER L  96      16.235   2.971  34.526
ATOM    977  CA  SER L  96      16.506   3.857  35.679
ATOM    978  C   SER L  96      15.214   4.565  36.093
ATOM    979  O   SER L  96      14.587   5.229  35.270
ATOM    980  CB  SER L  96      17.564   4.899  35.311
ATOM    981  OG  SER L  96      17.564   4.899  35.311
ATOM    984  N   ARG L  97      14.888   4.486  37.376
ATOM    985  CA  ARG L  97      13.596   4.983  37.878
ATOM    986  C   ARG L  97      13.361   6.443  37.482
ATOM    987  O   ARG L  97      12.272   6.800  37.045
ATOM    988  CB  ARG L  97      13.570   4.886  39.397
ATOM    989  CG  ARG L  97      13.570   4.886  39.397
ATOM    990  CD  ARG L  97      13.570   4.886  39.397
ATOM    991  NE  ARG L  97      13.570   4.886  39.397
ATOM    992  CZ  ARG L  97      13.570   4.886  39.397
ATOM    993  NH1 ARG L  97      13.570   4.886  39.397
ATOM    994  NH2 ARG L  97      13.570   4.886  39.397
ATOM   1001  N   GLU L  98      14.425   7.240  37.569
ATOM   1002  CA  GLU L  98      14.377   8.649  37.142
ATOM   1003  C   GLU L  98      13.804   8.798  35.731
ATOM   1004  O   GLU L  98      12.959   9.652  35.482
ATOM   1005  CB  GLU L  98      15.787   9.234  37.161
ATOM   1006  CG  GLU L  98      15.787   9.234  37.161
ATOM   1007  CD  GLU L  98      15.787   9.234  37.161
ATOM   1008  OE1 GLU L  98      15.787   9.234  37.161
ATOM   1009  OE2 GLU L  98      15.787   9.234  37.161
ATOM   1011  N   THR L  99      14.256   7.933  34.832
ATOM   1012  CA  THR L  99      13.803   7.943  33.434
ATOM   1013  C   THR L  99      13.930   6.545  32.834
ATOM   1014  O   THR L  99      15.009   6.116  32.430
ATOM   1015  CB  THR L  99      14.629   8.941  32.615
ATOM   1016  OG1 THR L  99      14.629   8.941  32.615
ATOM   1017  CG2 THR L  99      14.629   8.941  32.615
ATOM   1020  N   ILE L 100      12.802   5.875  32.728
ATOM   1021  CA  ILE L 100      12.758   4.500  32.204
ATOM   1022  C   ILE L 100      13.215   4.464  30.732
ATOM   1023  O   ILE L 100      12.642   5.103  29.850
ATOM   1024  CB  ILE L 100      11.336   3.923  32.358
ATOM   1025  CG1 ILE L 100      11.336   3.923  32.358
ATOM   1026  CG2 ILE L 100      11.336   3.923  32.358
ATOM   1027  CD  ILE L 100      11.336   3.923  32.358
ATOM   1029  N   LYS L 101      14.280   3.728  30.477
ATOM   1030  CA  LYS L 101      14.792   3.601  29.106
ATOM   1031  C   LYS L 101      15.393   2.217  28.886
ATOM   1032  O   LYS L 101      16.121   1.701  29.733
ATOM   1033  CB  LYS L 101      15.847   4.680  28.865
ATOM   1034  CG  LYS L 101      15.847   4.680  28.865
ATOM   1035  CD  LYS L 101      15.847   4.680  28.865
ATOM   1036  CE  LYS L 101      15.847   4.680  28.865
ATOM   1037  NZ  LYS L 101      15.847   4.680  28.865
ATOM   1042  N   SER L 102      15.086   1.648  27.728
ATOM   1043  CA  SER L 102      15.650   0.346  27.337
ATOM   1044  C   SER L 102      17.041   0.532  26.723
ATOM   1045  O   SER L 102      17.260   1.349  25.834
ATOM   1046  CB  SER L 102      14.731  -0.336  26.324
ATOM   1047  OG  SER L 102      14.731  -0.336  26.324
ATOM   1050  N   HIS L 103      17.967  -0.291  27.182
ATOM   1051  CA  HIS L 103      19.366  -0.244  26.714
ATOM   1052  C   HIS L 103      19.717  -1.448  25.847
ATOM   1053  O   HIS L 103      20.644  -1.397  25.041
ATOM   1054  CB  HIS L 103      20.343  -0.181  27.891
ATOM   1055  CG  HIS L 103      20.343  -0.181  27.891
ATOM   1056  ND1 HIS L 103      20.343  -0.181  27.891
ATOM   1057  CD2 HIS L 103      20.343  -0.181  27.891
ATOM   1058  CE1 HIS L 103      20.343  -0.181  27.891
ATOM   1059  NE2 HIS L 103      20.343  -0.181  27.891
ATOM   1062  N   GLU L 104      18.945  -2.518  26.015
ATOM   1063  CA  GLU L 104      19.164  -3.761  25.261
ATOM   1064  C   GLU L 104      19.198  -3.515  23.759
ATOM   1065  O   GLU L 104      19.927  -4.165  23.033
ATOM   1066  CB  GLU L 104      18.037  -4.746  25.536
ATOM   1067  CG  GLU L 104      18.037  -4.746  25.536
ATOM   1068  CD  GLU L 104      18.037  -4.746  25.536
ATOM   1069  OE1 GLU L 104      18.037  -4.746  25.536
ATOM   1070  OE2 GLU L 104      18.037  -4.746  25.536
ATOM   1072  N   GLU L 105      18.475  -2.502  23.310
ATOM   1073  CA  GLU L 105      18.379  -2.194  21.876
ATOM   1074  C   GLU L 105      19.745  -1.964  21.236
ATOM   1075  O   GLU L 105      20.023  -2.465  20.151
ATOM   1076  CB  GLU L 105      17.531  -0.945  21.681
ATOM   1077  CG  GLU L 105      17.531  -0.945  21.681
ATOM   1078  CD  GLU L 105      17.531  -0.945  21.681
ATOM   1079  OE1 GLU L 105      17.531  -0.945  21.681
ATOM   1080  OE2 GLU L 105      17.531  -0.945  21.681
ATOM   1082  N   ALA L 106      20.605  -1.262  21.968
ATOM   1083  CA  ALA L 106      21.952  -0.948  21.470
ATOM   1084  C   ALA L 106      22.830  -2.199  21.405
ATOM   1085  O   ALA L 106      23.570  -2.420  20.451
ATOM   1086  CB  ALA L 106      22.604   0.106  22.361
ATOM   1088  N   ILE L 107      22.681  -3.055  22.403
ATOM   1089  CA  ILE L 107      23.399  -4.340  22.453
ATOM   1090  C   ILE L 107      22.949  -5.229  21.286
ATOM   1091  O   ILE L 107      23.703  -6.077  20.827
ATOM   1092  CB  ILE L 107      23.158  -5.035  23.811
ATOM   1093  CG1 ILE L 107      23.158  -5.035  23.811
ATOM   1094  CG2 ILE L 107      23.158  -5.035  23.811
ATOM   1095  CD  ILE L 107      23.158  -5.035  23.811
ATOM   1097  N   LYS L 108      21.673  -5.108  20.922
ATOM   1098  CA  LYS L 108      21.067  -5.963  19.892
ATOM   1099  C   LYS L 108      21.888  -5.915  18.609
ATOM   1100  O   LYS L 108      22.263  -6.956  18.075
ATOM   1101  CB  LYS L 108      19.672  -5.465  19.566
ATOM   1102  CG  LYS L 108      19.672  -5.465  19.566
ATOM   1103  CD  LYS L 108      19.672  -5.465  19.566
ATOM   1104  CE  LYS L 108      19.672  -5.465  19.566
ATOM   1105  NZ  LYS L 108      19.672  -5.465  19.566
ATOM   1110  N   LYS L 109      22.274  -4.700  18.219
ATOM   1111  CA  LYS L 109      23.124  -4.513  17.035
ATOM   1112  C   LYS L 109      24.467  -5.229  17.210
ATOM   1113  O   LYS L 109      24.964  -5.878  16.292
ATOM   1114  CB  LYS L 109      23.366  -3.026  16.810
ATOM   1115  CG  LYS L 109      23.366  -3.026  16.810
ATOM   1116  CD  LYS L 109      23.366  -3.026  16.810
ATOM   1117  CE  LYS L 109      23.366  -3.026  16.810
ATOM   1118  NZ  LYS L 109      23.366  -3.026  16.810
ATOM   1123  N   GLN L 110      25.026  -5.099  18.407
ATOM   1124  CA  GLN L 110      26.296  -5.741  18.744
ATOM   1125  C   GLN L 110      26.178  -7.248  18.720
ATOM   1126  O   GLN L 110      27.057  -7.865  18.150
ATOM   1127  CB  GLN L 110      26.758  -5.313  20.129
ATOM   1128  CG  GLN L 110      26.758  -5.313  20.129
ATOM   1129  CD  GLN L 110      26.758  -5.313  20.129
ATOM   1130  OE1 GLN L 110      26.758  -5.313  20.129
ATOM   1131  NE2 GLN L 110      26.758  -5.313  20.129
ATOM   1135  N   ASN L 111      25.038  -7.774  19.143
ATOM   1136  CA  ASN L 111      24.782  -9.209  19.176
ATOM   1137  C   ASN L 111      24.750  -9.809  17.774
ATOM   1138  O   ASN L 111      25.246 -10.901  17.548
ATOM   1139  CB  ASN L 111      23.442  -9.468  19.862
ATOM   1140  CG  ASN L 111      23.442  -9.468  19.862
ATOM   1141  OD1 ASN L 111      23.442  -9.468  19.862
ATOM   1142  ND2 ASN L 111      23.442  -9.468  19.862
ATOM   1146  N   LYS L 112      24.252  -9.033  16.826
ATOM   1147  CA  LYS L 112      24.260  -9.440  15.416
ATOM   1148  C   LYS L 112      25.692  -9.498  14.872
ATOM   1149  O   LYS L 112      26.044 -10.413  14.129
ATOM   1150  CB  LYS L 112      23.437  -8.452  14.600
ATOM   1151  CG  LYS L 112      23.437  -8.452  14.600
ATOM   1152  CD  LYS L 112      23.437  -8.452  14.600
ATOM   1153  CE  LYS L 112      23.437  -8.452  14.600
ATOM   1154  NZ  LYS L 112      23.437  -8.452  14.600
ATOM   1159  N   ALA L 113      26.500  -8.518  15.270
ATOM   1160  CA  ALA L 113      27.909  -8.471  14.854
ATOM   1161  C   ALA L 113      28.706  -9.627  15.465
ATOM   1162  O   ALA L 113      29.528 -10.252  14.797
ATOM   1163  CB  ALA L 113      28.534  -7.142  15.273
ATOM   1165  N   ILE L 114      28.368  -9.973  16.702
ATOM   1166  CA  ILE L 114      29.089 -11.015  17.443
ATOM   1167  C   ILE L 114      28.930 -12.333  16.680
ATOM   1168  O   ILE L 114      29.889 -13.020  16.412
ATOM   1169  CB  ILE L 114      28.559 -11.178  18.882
ATOM   1170  CG1 ILE L 114      28.559 -11.178  18.882
ATOM   1171  CG2 ILE L 114      28.559 -11.178  18.882
ATOM   1172  CD  ILE L 114      28.559 -11.178  18.882
ATOM   1174  N   ASP L 115      27.701 -12.668  16.306
ATOM   1175  CA  ASP L 115      27.406 -13.959  15.678
ATOM   1176  C   ASP L 115      28.221 -14.100  14.403
ATOM   1177  O   ASP L 115      28.737 -15.166  14.125
ATOM   1178  CB  ASP L 115      25.923 -14.030  15.338
ATOM   1179  CG  ASP L 115      25.923 -14.030  15.338
ATOM   1180  OD1 ASP L 115      25.923 -14.030  15.338
ATOM   1181  OD2 ASP L 115      25.923 -14.030  15.338
ATOM   1183  N   GLU L 116      28.366 -12.992  13.687
ATOM   1184  CA  GLU L 116      29.146 -12.976  12.442
ATOM   1185  C   GLU L 116      30.621 -13.259  12.707
ATOM   1186  O   GLU L 116      31.231 -14.077  12.026
ATOM   1187  CB  GLU L 116      29.006 -11.613  11.775
ATOM   1188  CG  GLU L 116      29.006 -11.613  11.775
ATOM   1189  CD  GLU L 116      29.006 -11.613  11.775
ATOM   1190  OE1 GLU L 116      29.006 -11.613  11.775
ATOM   1191  OE2 GLU L 116      29.006 -11.613  11.775
ATOM   1193  N   GLN L 117      31.158 -12.563  13.702
ATOM   1194  CA  GLN L 117      32.544 -12.783  14.107
ATOM   1195  C   GLN L 117      32.703 -14.194  14.708
ATOM   1196  O   GLN L 117      33.641 -14.933  14.422
ATOM   1197  CB  GLN L 117      32.927 -11.696  15.104
ATOM   1198  CG  GLN L 117      32.927 -11.696  15.104
ATOM   1199  CD  GLN L 117      32.927 -11.696  15.104
ATOM   1200  OE1 GLN L 117      32.927 -11.696  15.104
ATOM   1201  NE2 GLN L 117      32.927 -11.696  15.104
ATOM   1205  N   ILE L 118      31.720 -14.616  15.476
ATOM   1206  CA  ILE L 118      31.755 -15.924  16.133
ATOM   1207  C   ILE L 118      31.448 -17.019  15.109
ATOM   1208  O   ILE L 118      30.402 -17.007  14.472
ATOM   1209  CB  ILE L 118      30.781 -15.940  17.319
ATOM   1210  CG1 ILE L 118      30.781 -15.940  17.319
ATOM   1211  CG2 ILE L 118      30.781 -15.940  17.319
ATOM   1212  CD  ILE L 118      30.781 -15.940  17.319
ATOM   1214  N   ALA L 119      32.238 -18.078  15.180
ATOM   1215  CA  ALA L 119      31.986 -19.254  14.342
ATOM   1216  C   ALA L 119      31.529 -20.433  15.200
ATOM   1217  O   ALA L 119      32.250 -20.914  16.076
ATOM   1218  CB  ALA L 119      33.244 -19.626  13.559
ATOM   1220  N   ALA L 120      30.298 -20.857  14.927
ATOM   1221  CA  ALA L 120      29.719 -22.082  15.484
ATOM   1222  C   ALA L 120      30.553 -23.318  15.450
ATOM   1223  O   ALA L 120      30.856 -23.693  14.332
ATOM   1224  CB  ALA L 120      28.288 -22.358  15.001
ATOM   1226  N   ALA L 121      30.891 -23.907  16.596
ATOM   1227  CA  ALA L 121      31.634 -25.173  16.518
ATOM   1228  C   ALA L 121      30.873 -26.292  17.197
ATOM   1229  O   ALA L 121      30.382 -26.112  18.279
ATOM   1230  CB  ALA L 121      33.015 -25.019  17.143
ATOM   1232  N   VAL L 122      30.776 -27.438  16.571
ATOM   1233  CA  VAL L 122      29.964 -28.557  17.076
ATOM   1234  C   VAL L 122      30.754 -29.870  16.997
ATOM   1235  O   VAL L 122      31.463 -30.103  16.025
ATOM   1236  CB  VAL L 122      28.662 -28.682  16.270
ATOM   1237  CG1 VAL L 122      28.662 -28.682  16.270
ATOM   1238  CG2 VAL L 122      28.662 -28.682  16.270
ATOM   1240  N   SER L 123      30.595 -30.733  17.981
ATOM   1241  CA  SER L 123      31.178 -32.075  17.997
ATOM   1242  C   SER L 123      30.197 -33.068  18.606
ATOM   1243  O   SER L 123      29.832 -32.993  19.775
ATOM   1244  CB  SER L 123      32.467 -32.069  18.815
ATOM   1245  OG  SER L 123      32.467 -32.069  18.815
ATOM   1248  N   LYS L 124      29.732 -33.992  17.777
ATOM   1249  CA  LYS L 124      28.745 -34.998  18.209
ATOM   1250  C   LYS L 124      27.550 -34.331  18.901
ATOM   1251  O   LYS L 124      27.318 -34.502  20.100
ATOM   1252  CB  LYS L 124      29.402 -36.005  19.160
ATOM   1253  CG  LYS L 124      29.402 -36.005  19.160
ATOM   1254  CD  LYS L 124      29.402 -36.005  19.160
ATOM   1255  CE  LYS L 124      29.402 -36.005  19.160
ATOM   1256  NZ  LYS L 124      29.402 -36.005  19.160
ATOM   1261  N   ASN L 125      26.848 -33.493  18.144
ATOM   1262  CA  ASN L 125      25.648 -32.814  18.663
ATOM   1263  C   ASN L 125      25.995 -31.727  19.692
ATOM   1264  O   ASN L 125      25.118 -31.012  20.169
ATOM   1265  CB  ASN L 125      24.713 -33.847  19.316
ATOM   1266  CG  ASN L 125      24.713 -33.847  19.316
ATOM   1267  OD1 ASN L 125      24.713 -33.847  19.316
ATOM   1268  ND2 ASN L 125      24.713 -33.847  19.316
ATOM   1272  N   ASP L 126      27.282 -31.589  19.986
ATOM   1273  CA  ASP L 126      27.751 -30.604  20.965
ATOM   1274  C   ASP L 126      28.263 -29.362  20.260
ATOM   1275  O   ASP L 126      29.278 -29.405  19.610
ATOM   1276  CB  ASP L 126      28.857 -31.198  21.837
ATOM   1277  CG  ASP L 126      28.857 -31.198  21.837
ATOM   1278  OD1 ASP L 126      28.857 -31.198  21.837
ATOM   1279  OD2 ASP L 126      28.857 -31.198  21.837
ATOM   1281  N   CYS L 127      27.618 -28.237  20.461
ATOM   1282  CA  CYS L 127      28.035 -26.971  19.838
ATOM   1283  C   CYS L 127      28.688 -26.058  20.881
ATOM   1284  O   CYS L 127      28.106 -25.767  21.917
ATOM   1285  CB  CYS L 127      26.821 -26.264  19.239
ATOM   1286  SG  CYS L 127      26.821 -26.264  19.239
ATOM   1289  N   SER L 128      29.902 -25.622  20.620
ATOM   1290  CA  SER L 128      30.709 -24.794  21.516
ATOM   1291  C   SER L 128      31.098 -23.481  20.838
ATOM   1292  O   SER L 128      31.639 -23.465  19.728
ATOM   1293  CB  SER L 128      31.965 -25.578  21.893
ATOM   1294  OG  SER L 128      31.965 -25.578  21.893
ATOM   1297  N   CYS L 129      30.865 -22.397  21.564
ATOM   1298  CA  CYS L 129      31.164 -21.049  21.057
ATOM   1299  C   CYS L 129      32.665 -20.893  20.784
ATOM   1300  O   CYS L 129      33.499 -21.142  21.653
ATOM   1301  CB  CYS L 129      30.723 -19.997  22.075
ATOM   1302  SG  CYS L 129      30.723 -19.997  22.075
ATOM   1305  N   THR L 130      32.981 -20.499  19.560
ATOM   1306  CA  THR L 130      34.381 -20.254  19.179
ATOM   1307  C   THR L 130      34.577 -18.773  18.866
ATOM   1308  O   THR L 130      33.921 -18.227  17.981
ATOM   1309  CB  THR L 130      34.753 -21.091  17.953
ATOM   1310  OG1 THR L 130      34.753 -21.091  17.953
ATOM   1311  CG2 THR L 130      34.753 -21.091  17.953
ATOM   1314  N   GLU L 131      35.519 -18.175  19.581
ATOM   1315  CA  GLU L 131      35.879 -16.779  19.324
ATOM   1316  C   GLU L 131      37.263 -16.790  18.701
ATOM   1317  O   GLU L 131      38.087 -17.418  19.352
ATOM   1318  CB  GLU L 131      35.924 -15.975  20.609
ATOM   1319  CG  GLU L 131      35.924 -15.975  20.609
ATOM   1320  CD  GLU L 131      35.924 -15.975  20.609
ATOM   1321  OE1 GLU L 131      35.924 -15.975  20.609
ATOM   1322  OE2 GLU L 131      35.924 -15.975  20.609
ATOM   1324  N   PRO L 132      37.358 -16.437  17.420
ATOM   1325  CA  PRO L 132      38.603 -16.253  16.638
ATOM   1326  C   PRO L 132      39.337 -14.925  16.915
ATOM   1327  O   PRO L 132      38.963 -13.887  16.401
ATOM   1328  CB  PRO L 132      38.148 -16.292  15.189
ATOM   1329  CG  PRO L 132      38.148 -16.292  15.189
ATOM   1330  CD  PRO L 132      38.148 -16.292  15.189
ATOM   1331  N   PRO L 133      40.239 -14.923  17.880
ATOM   1332  CA  PRO L 133      41.022 -13.773  18.318
ATOM   1333  C   PRO L 133      42.424 -13.805  17.753
ATOM   1334  O   PRO L 133      43.042 -12.756  17.735
ATOM   1335  CB  PRO L 133      41.155 -13.963  19.831
ATOM   1336  CG  PRO L 133      41.155 -13.963  19.831
ATOM   1337  CD  PRO L 133      41.155 -13.963  19.831
ATOM   1338  N   LYS L 134      42.869 -14.940  17.214
ATOM   1339  CA  LYS L 134      44.213 -15.086  16.628
ATOM   1340  C   LYS L 134      44.291 -16.331  15.750
ATOM   1341  O   LYS L 134      43.970 -17.426  16.199
ATOM   1342  CB  LYS L 134      45.232 -15.150  17.756
ATOM   1343  CG  LYS L 134      45.232 -15.150  17.756
ATOM   1344  CD  LYS L 134      45.232 -15.150  17.756
ATOM   1345  CE  LYS L 134      45.232 -15.150  17.756
ATOM   1346  NZ  LYS L 134      45.232 -15.150  17.756
ATOM   1351  N   LYS L 135      44.807 -16.156  14.546
ATOM   1352  CA  LYS L 135      45.057 -17.295  13.652
ATOM   1353  C   LYS L 135      46.559 -17.418  13.433
ATOM   1354  O   LYS L 135      47.151 -16.763  12.581
ATOM   1355  CB  LYS L 135      44.295 -17.174  12.334
ATOM   1356  CG  LYS L 135      44.295 -17.174  12.334
ATOM   1357  CD  LYS L 135      44.295 -17.174  12.334
ATOM   1358  CE  LYS L 135      44.295 -17.174  12.334
ATOM   1359  NZ  LYS L 135      44.295 -17.174  12.334
ATOM   1364  N   ARG L 136      47.149 -18.330  14.187
ATOM   1365  CA  ARG L 136      48.601 -18.555  14.105
ATOM   1366  C   ARG L 136      49.058 -18.900  12.679
ATOM   1367  O   ARG L 136      50.218 -18.710  12.326
ATOM   1368  CB  ARG L 136      48.990 -19.676  15.055
ATOM   1369  CG  ARG L 136      48.990 -19.676  15.055
ATOM   1370  CD  ARG L 136      48.990 -19.676  15.055
ATOM   1371  NE  ARG L 136      48.990 -19.676  15.055
ATOM   1372  CZ  ARG L 136      48.990 -19.676  15.055
ATOM   1373  NH1 ARG L 136      48.990 -19.676  15.055
ATOM   1374  NH2 ARG L 136      48.990 -19.676  15.055
ATOM   1381  N   LYS L 137      48.134 -19.448  11.898
ATOM   1382  CA  LYS L 137      48.417 -19.805  10.505
ATOM   1383  C   LYS L 137      48.215 -18.628   9.547
ATOM   1384  O   LYS L 137      48.714 -18.632   8.423
ATOM   1385  CB  LYS L 137      47.534 -20.981  10.110
ATOM   1386  CG  LYS L 137      47.534 -20.981  10.110
ATOM   1387  CD  LYS L 137      47.534 -20.981  10.110
ATOM   1388  CE  LYS L 137      47.534 -20.981  10.110
ATOM   1389  NZ  LYS L 137      47.534 -20.981  10.110
ATOM   1394  N   ARG L 138      47.421 -17.659   9.972
ATOM   1395  CA  ARG L 138      47.141 -16.517   9.099
ATOM   1396  C   ARG L 138      48.279 -15.520   9.152
ATOM   1397  O   ARG L 138      48.643 -15.094  10.230
ATOM   1398  CB  ARG L 138      45.845 -15.856   9.505
ATOM   1399  CG  ARG L 138      45.845 -15.856   9.505
ATOM   1400  CD  ARG L 138      45.845 -15.856   9.505
ATOM   1401  NE  ARG L 138      45.845 -15.856   9.505
ATOM   1402  CZ  ARG L 138      45.845 -15.856   9.505
ATOM   1403  NH1 ARG L 138      45.845 -15.856   9.505
ATOM   1404  NH2 ARG L 138      45.845 -15.856   9.505
ATOM   1411  N   LYS L 139      48.771 -15.174   7.975
ATOM   1412  CA  LYS L 139      49.804 -14.140   7.821
ATOM   1413  C   LYS L 139      49.284 -12.747   8.186
ATOM   1414  O   LYS L 139      50.028 -11.869   8.605
ATOM   1415  CB  LYS L 139      50.265 -14.075   6.374
ATOM   1416  CG  LYS L 139      50.265 -14.075   6.374
ATOM   1417  CD  LYS L 139      50.265 -14.075   6.374
ATOM   1418  CE  LYS L 139      50.265 -14.075   6.374
ATOM   1419  NZ  LYS L 139      50.265 -14.075   6.374
ATOM   1424  N   LEU L 140      48.047 -12.463   7.846
ATOM   1425  CA  LEU L 140      47.447 -11.178   8.211
ATOM   1426  C   LEU L 140      47.289 -10.967   9.707
ATOM   1427  O   LEU L 140      47.360  -9.851  10.212
ATOM   1428  CB  LEU L 140      46.085 -11.031   7.556
ATOM   1429  CG  LEU L 140      46.085 -11.031   7.556
ATOM   1430  CD1 LEU L 140      46.085 -11.031   7.556
ATOM   1431  CD2 LEU L 140      46.085 -11.031   7.556
ATOM   1433  N   ARG L 141      47.092 -12.078  10.402
ATOM   1434  CA  ARG L 141      47.013 -12.056  11.881
ATOM   1435  C   ARG L 141      48.257 -11.473  12.559
ATOM   1436  O   ARG L 141      48.234 -11.156  13.741
ATOM   1437  CB  ARG L 141      46.887 -13.428  12.521
ATOM   1438  CG  ARG L 141      46.887 -13.428  12.521
ATOM   1439  CD  ARG L 141      46.887 -13.428  12.521
ATOM   1440  NE  ARG L 141      46.887 -13.428  12.521
ATOM   1441  CZ  ARG L 141      46.887 -13.428  12.521
ATOM   1442  NH1 ARG L 141      46.887 -13.428  12.521
ATOM   1443  NH2 ARG L 141      46.887 -13.428  12.521
ATOM   1450  N   PRO L 142      49.391 -11.595  11.893
ATOM   1451  CA  PRO L 142      50.668 -11.044  12.328
ATOM   1452  C   PRO L 142      50.741  -9.521  12.270
ATOM   1453  O   PRO L 142      51.707  -8.928  12.747
ATOM   1454  CB  PRO L 142      51.657 -11.674  11.352
ATOM   1455  CG  PRO L 142      51.657 -11.674  11.352
ATOM   1456  CD  PRO L 142      51.657 -11.674  11.352
ATOM   1457  N   ARG L 143      49.728  -8.904  11.676
ATOM   1458  CA  ARG L 143      49.717  -7.448  11.510
ATOM   1459  C   ARG L 143      49.183  -6.792  12.772
ATOM   1460  O   ARG L 143      48.050  -7.032  13.136
ATOM   1461  CB  ARG L 143      48.834  -7.086  10.327
ATOM   1462  CG  ARG L 143      48.834  -7.086  10.327
ATOM   1463  CD  ARG L 143      48.834  -7.086  10.327
ATOM   1464  NE  ARG L 143      48.834  -7.086  10.327
ATOM   1465  CZ  ARG L 143      48.834  -7.086  10.327
ATOM   1466  NH1 ARG L 143      48.834  -7.086  10.327
ATOM   1467  NH2 ARG L 143      48.834  -7.086  10.327
ATOM   1474  N   LYS L 144      49.951  -5.883  13.345
ATOM   1475  CA  LYS L 144      49.503  -5.111  14.515
ATOM   1476  C   LYS L 144      48.303  -4.223  14.167
ATOM   1477  O   LYS L 144      47.330  -4.167  14.905
ATOM   1478  CB  LYS L 144      50.652  -4.241  15.015
ATOM   1479  CG  LYS L 144      50.652  -4.241  15.015
ATOM   1480  CD  LYS L 144      50.652  -4.241  15.015
ATOM   1481  CE  LYS L 144      50.652  -4.241  15.015
ATOM   1482  NZ  LYS L 144      50.652  -4.241  15.015
ATOM   1487  N   ALA L 145      48.411  -3.515  13.049
ATOM   1488  CA  ALA L 145      47.353  -2.585  12.627
ATOM   1489  C   ALA L 145      46.061  -3.322  12.267
ATOM   1490  O   ALA L 145      44.968  -2.829  12.530
ATOM   1491  CB  ALA L 145      47.837  -1.754  11.442
ATOM   1493  N   LEU L 146      46.222  -4.507  11.684
ATOM   1494  CA  LEU L 146      45.070  -5.330  11.321
ATOM   1495  C   LEU L 146      44.264  -5.819  12.509
ATOM   1496  O   LEU L 146      43.041  -5.911  12.456
ATOM   1497  CB  LEU L 146      45.486  -6.528  10.489
ATOM   1498  CG  LEU L 146      45.486  -6.528  10.489
ATOM   1499  CD1 LEU L 146      45.486  -6.528  10.489
ATOM   1500  CD2 LEU L 146      45.486  -6.528  10.489
ATOM   1502  N   ILE L 147      44.990  -6.118  13.570
ATOM   1503  CA  ILE L 147      44.371  -6.558  14.825
ATOM   1504  C   ILE L 147      43.734  -5.326  15.486
ATOM   1505  O   ILE L 147      44.368  -4.279  15.642
ATOM   1506  CB  ILE L 147      45.413  -7.219  15.745
ATOM   1507  CG1 ILE L 147      45.413  -7.219  15.745
ATOM   1508  CG2 ILE L 147      45.413  -7.219  15.745
ATOM   1509  CD  ILE L 147      45.413  -7.219  15.745
ATOM   1511  N   THR L 148      42.563  -5.541  16.058
ATOM   1512  CA  THR L 148      41.844  -4.443  16.716
ATOM   1513  C   THR L 148      42.276  -4.360  18.180
ATOM   1514  O   THR L 148      42.306  -5.363  18.890
ATOM   1515  CB  THR L 148      40.339  -4.671  16.613
ATOM   1516  OG1 THR L 148      40.339  -4.671  16.613
ATOM   1517  CG2 THR L 148      40.339  -4.671  16.613
ATOM   1520  N   LEU L 149      42.457  -3.127  18.628
ATOM   1521  CA  LEU L 149      42.878  -2.874  19.998
ATOM   1522  C   LEU L 149      41.782  -2.179  20.788
ATOM   1523  O   LEU L 149      41.349  -1.091  20.416
ATOM   1524  CB  LEU L 149      44.173  -2.055  19.998
ATOM   1525  CG  LEU L 149      44.173  -2.055  19.998
ATOM   1526  CD1 LEU L 149      44.173  -2.055  19.998
ATOM   1527  CD2 LEU L 149      44.173  -2.055  19.998
ATOM   1529  N   SER L 150      41.383  -2.793  21.905
ATOM   1530  CA  SER L 150      40.580  -2.086  22.937
ATOM   1531  C   SER L 150      41.141  -0.681  23.244
ATOM   1532  O   SER L 150      40.413   0.284  23.075
ATOM   1533  CB  SER L 150      40.511  -2.869  24.267
ATOM   1534  OG  SER L 150      40.511  -2.869  24.267
ATOM   1537  N   PRO L 151      42.455  -0.532  23.424
ATOM   1538  CA  PRO L 151      43.121   0.737  23.703
ATOM   1539  C   PRO L 151      42.827   1.757  22.597
ATOM   1540  O   PRO L 151      42.572   2.926  22.874
ATOM   1541  CB  PRO L 151      44.604   0.369  23.692
ATOM   1542  CG  PRO L 151      44.604   0.369  23.692
ATOM   1543  CD  PRO L 151      44.604   0.369  23.692
ATOM   1544  N   LYS L 152      42.777   1.277  21.356
ATOM   1545  CA  LYS L 152      42.422   2.124  20.210
ATOM   1546  C   LYS L 152      40.986   2.634  20.328
ATOM   1547  O   LYS L 152      40.721   3.825  20.179
ATOM   1548  CB  LYS L 152      42.578   1.334  18.915
ATOM   1549  CG  LYS L 152      42.578   1.334  18.915
ATOM   1550  CD  LYS L 152      42.578   1.334  18.915
ATOM   1551  CE  LYS L 152      42.578   1.334  18.915
ATOM   1552  NZ  LYS L 152      42.578   1.334  18.915
ATOM   1557  N   ALA L 153      40.081   1.720  20.617
ATOM   1558  CA  ALA L 153      38.677   2.094  20.674
ATOM   1559  C   ALA L 153      38.335   2.937  21.896
ATOM   1560  O   ALA L 153      37.586   3.894  21.784
ATOM   1561  CB  ALA L 153      37.998   0.776  20.656
ATOM   1563  N   ILE L 154      38.993   2.656  23.009
ATOM   1564  CA  ILE L 154      38.807   3.427  24.244
ATOM   1565  C   ILE L 154      39.281   4.867  24.028
ATOM   1566  O   ILE L 154      38.671   5.795  24.540
ATOM   1567  CB  ILE L 154      39.565   2.779  25.422
ATOM   1568  CG1 ILE L 154      39.565   2.779  25.422
ATOM   1569  CG2 ILE L 154      39.565   2.779  25.422
ATOM   1570  CD  ILE L 154      39.565   2.779  25.422
ATOM   1572  N   LYS L 155      40.440   4.994  23.378
ATOM   1573  CA  LYS L 155      41.038   6.300  23.112
ATOM   1574  C   LYS L 155      40.122   7.090  22.177
ATOM   1575  O   LYS L 155      39.860   8.270  22.351
ATOM   1576  CB  LYS L 155      42.406   6.103  22.471
ATOM   1577  CG  LYS L 155      42.406   6.103  22.471
ATOM   1578  CD  LYS L 155      42.406   6.103  22.471
ATOM   1579  CE  LYS L 155      42.406   6.103  22.471
ATOM   1580  NZ  LYS L 155      42.406   6.103  22.471
ATOM   1585  N   HIS L 156      39.677   6.447  21.114
ATOM   1586  CA  HIS L 156      38.806   7.114  20.132
ATOM   1587  C   HIS L 156      37.486   7.484  20.792
ATOM   1588  O   HIS L 156      36.947   8.579  20.626
ATOM   1589  CB  HIS L 156      38.563   6.170  18.959
ATOM   1590  CG  HIS L 156      38.563   6.170  18.959
ATOM   1591  ND1 HIS L 156      38.563   6.170  18.959
ATOM   1592  CD2 HIS L 156      38.563   6.170  18.959
ATOM   1593  CE1 HIS L 156      38.563   6.170  18.959
ATOM   1594  NE2 HIS L 156      38.563   6.170  18.959
ATOM   1597  N   LEU L 157      37.002   6.512  21.530
ATOM   1598  CA  LEU L 157      35.889   6.745  22.378
ATOM   1599  C   LEU L 157      35.717   7.806  23.306
ATOM   1600  O   LEU L 157      34.849   8.627  23.182
ATOM   1601  CB  LEU L 157      35.287   5.443  22.939
ATOM   1602  CG  LEU L 157      35.287   5.443  22.939
ATOM   1603  CD1 LEU L 157      35.287   5.443  22.939
ATOM   1604  CD2 LEU L 157      35.287   5.443  22.939
ATOM   1606  N   ARG L 158      36.716   7.747  24.097
ATOM   1607  CA  ARG L 158      36.885   8.748  25.120
ATOM   1608  C   ARG L 158      36.890  10.142  24.489
ATOM   1609  O   ARG L 158      36.250  11.018  25.018
ATOM   1610  CB  ARG L 158      38.201   8.508  25.839
ATOM   1611  CG  ARG L 158      38.201   8.508  25.839
ATOM   1612  CD  ARG L 158      38.201   8.508  25.839
ATOM   1613  NE  ARG L 158      38.201   8.508  25.839
ATOM   1614  CZ  ARG L 158      38.201   8.508  25.839
ATOM   1615  NH1 ARG L 158      38.201   8.508  25.839
ATOM   1616  NH2 ARG L 158      38.201   8.508  25.839
ATOM   1623  N   ALA L 159      37.529  10.313  23.335
ATOM   1624  CA  ALA L 159      37.650  11.626  22.692
ATOM   1625  C   ALA L 159      36.260  12.166  22.369
ATOM   1626  O   ALA L 159      35.872  13.232  22.844
ATOM   1627  CB  ALA L 159      38.482  11.493  21.417
ATOM   1629  N   LEU L 160      35.519  11.356  21.623
ATOM   1630  CA  LEU L 160      34.189  11.714  21.227
ATOM   1631  C   LEU L 160      33.284  11.527  22.365
ATOM   1632  O   LEU L 160      32.463  12.307  22.377
ATOM   1633  CB  LEU L 160      33.633  10.890  20.081
ATOM   1634  CG  LEU L 160      33.633  10.890  20.081
ATOM   1635  CD1 LEU L 160      33.633  10.890  20.081
ATOM   1636  CD2 LEU L 160      33.633  10.890  20.081
ATOM   1638  N   LEU L 161      33.342  10.573  23.215
ATOM   1639  CA  LEU L 161      32.447  10.368  24.342
ATOM   1640  C   LEU L 161      32.615  11.393  25.429
ATOM   1641  O   LEU L 161      31.639  11.794  26.025
ATOM   1642  CB  LEU L 161      32.707   9.022  24.966
ATOM   1643  CG  LEU L 161      32.707   9.022  24.966
ATOM   1644  CD1 LEU L 161      32.707   9.022  24.966
ATOM   1645  CD2 LEU L 161      32.707   9.022  24.966
ATOM   1647  N   ALA L 162      33.838  11.852  25.616
ATOM   1648  CA  ALA L 162      34.146  12.859  26.639
ATOM   1649  C   ALA L 162      33.403  14.166  26.369
ATOM   1650  O   ALA L 162      32.959  14.826  27.305
ATOM   1651  CB  ALA L 162      35.643  13.155  26.716
ATOM   1653  N   GLN L 163      33.282  14.528  25.095
ATOM   1654  CA  GLN L 163      32.540  15.748  24.725
ATOM   1655  C   GLN L 163      31.005  15.536  24.960
ATOM   1656  O   GLN L 163      30.246  16.478  25.153
ATOM   1657  CB  GLN L 163      32.977  16.150  23.292
ATOM   1658  CG  GLN L 163      32.977  16.150  23.292
ATOM   1659  CD  GLN L 163      32.977  16.150  23.292
ATOM   1660  OE1 GLN L 163      32.977  16.150  23.292
ATOM   1661  NE2 GLN L 163      32.977  16.150  23.292
ATOM   1665  N   PRO L 164      30.515  14.346  24.657
ATOM   1666  CA  PRO L 164      29.122  13.936  24.781
ATOM   1667  C   PRO L 164      29.001  12.660  25.604
ATOM   1668  O   PRO L 164      28.490  11.641  25.144
ATOM   1669  CB  PRO L 164      28.706  13.718  23.315
ATOM   1670  CG  PRO L 164      28.706  13.718  23.315
ATOM   1671  CD  PRO L 164      28.706  13.718  23.315
ATOM   1672  N   GLU L 165      29.357  12.787  26.880
ATOM   1673  CA  GLU L 165      29.113  11.691  27.852
ATOM   1674  C   GLU L 165      27.648  11.152  27.857
ATOM   1675  O   GLU L 165      27.270  10.054  28.245
ATOM   1676  CB  GLU L 165      29.469  12.211  29.251
ATOM   1677  CG  GLU L 165      29.469  12.211  29.251
ATOM   1678  CD  GLU L 165      29.469  12.211  29.251
ATOM   1679  OE1 GLU L 165      29.469  12.211  29.251
ATOM   1680  OE2 GLU L 165      29.469  12.211  29.251
ATOM   1682  N   PRO L 166      26.709  12.000  27.497
ATOM   1683  CA  PRO L 166      25.301  11.618  27.371
ATOM   1684  C   PRO L 166      25.001  10.754  26.143
ATOM   1685  O   PRO L 166      23.961  10.102  26.070
ATOM   1686  CB  PRO L 166      24.585  12.962  27.321
ATOM   1687  CG  PRO L 166      24.585  12.962  27.321
ATOM   1688  CD  PRO L 166      24.585  12.962  27.321
ATOM   1689  N   LYS L 167      25.896  10.811  25.166
ATOM   1690  CA  LYS L 167      25.736  10.069  23.911
ATOM   1691  C   LYS L 167      26.280   8.643  24.047
ATOM   1692  O   LYS L 167      27.092   8.342  24.917
ATOM   1693  CB  LYS L 167      26.463  10.811  22.793
ATOM   1694  CG  LYS L 167      26.463  10.811  22.793
ATOM   1695  CD  LYS L 167      26.463  10.811  22.793
ATOM   1696  CE  LYS L 167      26.463  10.811  22.793
ATOM   1697  NZ  LYS L 167      26.463  10.811  22.793
ATOM   1702  N   LEU L 168      25.804   7.787  23.155
ATOM   1703  CA  LEU L 168      26.284   6.419  23.062
ATOM   1704  C   LEU L 168      27.329   6.240  21.991
ATOM   1705  O   LEU L 168      27.099   6.467  20.806
ATOM   1706  CB  LEU L 168      25.115   5.485  22.758
ATOM   1707  CG  LEU L 168      25.115   5.485  22.758
ATOM   1708  CD1 LEU L 168      25.115   5.485  22.758
ATOM   1709  CD2 LEU L 168      25.115   5.485  22.758
ATOM   1711  N   ILE L 169      28.457   5.781  22.445
ATOM   1712  CA  ILE L 169      29.398   5.316  21.473
ATOM   1713  C   ILE L 169      29.278   3.749  21.275
ATOM   1714  O   ILE L 169      29.290   3.022  22.267
ATOM   1715  CB  ILE L 169      30.684   5.874  21.969
ATOM   1716  CG1 ILE L 169      30.684   5.874  21.969
ATOM   1717  CG2 ILE L 169      30.684   5.874  21.969
ATOM   1718  CD  ILE L 169      30.684   5.874  21.969
ATOM   1720  N   ARG L 170      29.718   3.325  20.070
ATOM   1721  CA  ARG L 170      30.087   1.940  19.786
ATOM   1722  C   ARG L 170      31.581   1.708  19.525
ATOM   1723  O   ARG L 170      32.156   2.148  18.532
ATOM   1724  CB  ARG L 170      29.286   1.586  18.558
ATOM   1725  CG  ARG L 170      29.286   1.586  18.558
ATOM   1726  CD  ARG L 170      29.286   1.586  18.558
ATOM   1727  NE  ARG L 170      29.286   1.586  18.558
ATOM   1728  CZ  ARG L 170      29.286   1.586  18.558
ATOM   1729  NH1 ARG L 170      29.286   1.586  18.558
ATOM   1730  NH2 ARG L 170      29.286   1.586  18.558
ATOM   1737  N   VAL L 171      32.174   0.938  20.413
ATOM   1738  CA  VAL L 171      33.577   0.523  20.283
ATOM   1739  C   VAL L 171      33.659  -0.949  19.891
ATOM   1740  O   VAL L 171      32.981  -1.780  20.441
ATOM   1741  CB  VAL L 171      34.316   0.847  21.594
ATOM   1742  CG1 VAL L 171      34.316   0.847  21.594
ATOM   1743  CG2 VAL L 171      34.316   0.847  21.594
ATOM   1745  N   SER L 172      34.589  -1.294  19.035
ATOM   1746  CA  SER L 172      34.847  -2.707  18.710
ATOM   1747  C   SER L 172      36.309  -3.041  18.996
ATOM   1748  O   SER L 172      37.213  -2.283  18.648
ATOM   1749  CB  SER L 172      34.553  -2.958  17.233
ATOM   1750  OG  SER L 172      34.553  -2.958  17.233
ATOM   1753  N   ALA L 173      36.519  -4.167  19.659
ATOM   1754  CA  ALA L 173      37.878  -4.640  19.943
ATOM   1755  C   ALA L 173      38.044  -6.117  19.641
ATOM   1756  O   ALA L 173      37.412  -6.950  20.267
ATOM   1757  CB  ALA L 173      38.278  -4.389  21.392
ATOM   1759  N   ARG L 174      38.869  -6.421  18.651
ATOM   1760  CA  ARG L 174      39.357  -7.789  18.419
ATOM   1761  C   ARG L 174      38.207  -8.792  18.384
ATOM   1762  O   ARG L 174      38.075  -9.647  19.248
ATOM   1763  CB  ARG L 174      40.348  -8.162  19.528
ATOM   1764  CG  ARG L 174      40.348  -8.162  19.528
ATOM   1765  CD  ARG L 174      40.348  -8.162  19.528
ATOM   1766  NE  ARG L 174      40.348  -8.162  19.528
ATOM   1767  CZ  ARG L 174      40.348  -8.162  19.528
ATOM   1768  NH1 ARG L 174      40.348  -8.162  19.528
ATOM   1769  NH2 ARG L 174      40.348  -8.162  19.528
ATOM   1776  N   ASN L 175      37.289  -8.602  17.447
ATOM   1777  CA  ASN L 175      36.154  -9.533  17.296
ATOM   1778  C   ASN L 175      35.135  -9.421  18.425
ATOM   1779  O   ASN L 175      34.091 -10.064  18.394
ATOM   1780  CB  ASN L 175      36.717 -10.947  17.258
ATOM   1781  CG  ASN L 175      36.717 -10.947  17.258
ATOM   1782  OD1 ASN L 175      36.717 -10.947  17.258
ATOM   1783  ND2 ASN L 175      36.717 -10.947  17.258
ATOM   1787  N   ARG L 176      35.437  -8.561  19.384
ATOM   1788  CA  ARG L 176      34.568  -8.340  20.543
ATOM   1789  C   ARG L 176      33.841  -7.009  20.392
ATOM   1790  O   ARG L 176      34.413  -6.001  19.973
ATOM   1791  CB  ARG L 176      35.405  -8.307  21.820
ATOM   1792  CG  ARG L 176      35.405  -8.307  21.820
ATOM   1793  CD  ARG L 176      35.405  -8.307  21.820
ATOM   1794  NE  ARG L 176      35.405  -8.307  21.820
ATOM   1795  CZ  ARG L 176      35.405  -8.307  21.820
ATOM   1796  NH1 ARG L 176      35.405  -8.307  21.820
ATOM   1797  NH2 ARG L 176      35.405  -8.307  21.820
ATOM   1804  N   GLY L 177      32.557  -7.050  20.748
ATOM   1805  CA  GLY L 177      31.719  -5.840  20.767
ATOM   1806  C   GLY L 177      32.030  -5.033  22.027
ATOM   1807  O   GLY L 177      31.954  -5.471  23.159
ATOM   1809  N   CYS L 178      32.461  -3.823  21.871
ATOM   1810  CA  CYS L 178      32.764  -3.020  23.056
ATOM   1811  C   CYS L 178      31.817  -1.831  23.176
ATOM   1812  O   CYS L 178      31.573  -1.032  22.280
ATOM   1813  CB  CYS L 178      34.177  -2.549  22.983
ATOM   1814  SG  CYS L 178      34.177  -2.549  22.983
ATOM   1817  N   SER L 179      31.092  -1.834  24.264
ATOM   1818  CA  SER L 179      30.119  -0.763  24.519
ATOM   1819  C   SER L 179      30.743   0.297  25.425
ATOM   1820  O   SER L 179      31.287   0.011  26.487
ATOM   1821  CB  SER L 179      28.841  -1.333  25.125
ATOM   1822  OG  SER L 179      28.841  -1.333  25.125
ATOM   1825  N   GLY L 180      30.665   1.530  24.937
ATOM   1826  CA  GLY L 180      31.160   2.675  25.687
ATOM   1827  C   GLY L 180      30.163   3.739  25.997
ATOM   1828  O   GLY L 180      29.335   4.051  25.154
ATOM   1830  N   LEU L 181      30.227   4.201  27.226
ATOM   1831  CA  LEU L 181      29.333   5.248  27.658
ATOM   1832  C   LEU L 181      30.014   6.321  28.435
ATOM   1833  O   LEU L 181      30.247   6.128  29.632
ATOM   1834  CB  LEU L 181      28.192   4.661  28.490
ATOM   1835  CG  LEU L 181      28.192   4.661  28.490
ATOM   1836  CD1 LEU L 181      28.192   4.661  28.490
ATOM   1837  CD2 LEU L 181      28.192   4.661  28.490
ATOM   1839  N   THR L 182      30.335   7.409  27.740
ATOM   1840  CA  THR L 182      31.144   8.445  28.368
ATOM   1841  C   THR L 182      32.588   7.986  28.650
ATOM   1842  O   THR L 182      33.252   7.405  27.808
ATOM   1843  CB  THR L 182      30.340   8.718  29.640
ATOM   1844  OG1 THR L 182      30.340   8.718  29.640
ATOM   1845  CG2 THR L 182      30.340   8.718  29.640
ATOM   1848  N   TYR L 183      33.092   8.260  29.842
ATOM   1849  CA  TYR L 183      34.384   7.752  30.303
ATOM   1850  C   TYR L 183      34.264   6.310  30.815
ATOM   1851  O   TYR L 183      35.259   5.687  31.173
ATOM   1852  CB  TYR L 183      34.905   8.669  31.406
ATOM   1853  CG  TYR L 183      34.905   8.669  31.406
ATOM   1854  CD1 TYR L 183      34.905   8.669  31.406
ATOM   1855  CD2 TYR L 183      34.905   8.669  31.406
ATOM   1856  CE1 TYR L 183      34.905   8.669  31.406
ATOM   1857  CE2 TYR L 183      34.905   8.669  31.406
ATOM   1858  CZ  TYR L 183      34.905   8.669  31.406
ATOM   1859  OH  TYR L 183      34.905   8.669  31.406
ATOM   1866  N   ASP L 184      33.045   5.792  30.877
ATOM   1867  CA  ASP L 184      32.809   4.447  31.410
ATOM   1868  C   ASP L 184      32.693   3.435  30.269
ATOM   1869  O   ASP L 184      31.704   3.416  29.537
ATOM   1870  CB  ASP L 184      31.526   4.452  32.236
ATOM   1871  CG  ASP L 184      31.526   4.452  32.236
ATOM   1872  OD1 ASP L 184      31.526   4.452  32.236
ATOM   1873  OD2 ASP L 184      31.526   4.452  32.236
ATOM   1875  N   LEU L 185      33.701   2.580  30.185
ATOM   1876  CA  LEU L 185      33.742   1.549  29.151
ATOM   1877  C   LEU L 185      33.462   0.159  29.695
ATOM   1878  O   LEU L 185      34.181  -0.330  30.559
ATOM   1879  CB  LEU L 185      35.110   1.532  28.466
ATOM   1880  CG  LEU L 185      35.110   1.532  28.466
ATOM   1881  CD1 LEU L 185      35.110   1.532  28.466
ATOM   1882  CD2 LEU L 185      35.110   1.532  28.466
ATOM   1884  N   GLN L 186      32.442  -0.469  29.150
ATOM   1885  CA  GLN L 186      32.108  -1.858  29.493
ATOM   1886  C   GLN L 186      32.418  -2.755  28.300
ATOM   1887  O   GLN L 186      32.361  -2.345  27.141
ATOM   1888  CB  GLN L 186      30.647  -2.012  29.916
ATOM   1889  CG  GLN L 186      30.647  -2.012  29.916
ATOM   1890  CD  GLN L 186      30.647  -2.012  29.916
ATOM   1891  OE1 GLN L 186      30.647  -2.012  29.916
ATOM   1892  NE2 GLN L 186      30.647  -2.012  29.916
ATOM   1896  N   TYR L 187      32.736  -3.998  28.616
ATOM   1897  CA  TYR L 187      33.220  -4.932  27.585
ATOM   1898  C   TYR L 187      32.240  -6.048  27.360
ATOM   1899  O   TYR L 187      31.738  -6.531  28.341
ATOM   1900  CB  TYR L 187      34.522  -5.568  28.041
ATOM   1901  CG  TYR L 187      34.522  -5.568  28.041
ATOM   1902  CD1 TYR L 187      34.522  -5.568  28.041
ATOM   1903  CD2 TYR L 187      34.522  -5.568  28.041
ATOM   1904  CE1 TYR L 187      34.522  -5.568  28.041
ATOM   1905  CE2 TYR L 187      34.522  -5.568  28.041
ATOM   1906  CZ  TYR L 187      34.522  -5.568  28.041
ATOM   1907  OH  TYR L 187      34.522  -5.568  28.041
ATOM   1914  N   ILE L 188      32.079  -6.484  26.122
ATOM   1915  CA  ILE L 188      30.976  -7.377  25.731
ATOM   1916  C   ILE L 188      31.461  -8.274  24.595
ATOM   1917  O   ILE L 188      32.093  -7.827  23.655
ATOM   1918  CB  ILE L 188      29.731  -6.563  25.299
ATOM   1919  CG1 ILE L 188      29.731  -6.563  25.299
ATOM   1920  CG2 ILE L 188      29.731  -6.563  25.299
ATOM   1921  CD  ILE L 188      29.731  -6.563  25.299
ATOM   1923  N   THR L 189      31.077  -9.523  24.585
ATOM   1924  CA  THR L 189      31.326 -10.454  23.500
ATOM   1925  C   THR L 189      30.292 -11.539  23.546
ATOM   1926  O   THR L 189      30.170 -12.276  24.520
ATOM   1927  CB  THR L 189      32.693 -11.079  23.680
ATOM   1928  OG1 THR L 189      32.693 -11.079  23.680
ATOM   1929  CG2 THR L 189      32.693 -11.079  23.680
ATOM   1932  N   GLU L 190      29.632 -11.681  22.414
ATOM   1933  CA  GLU L 190      28.632 -12.735  22.355
ATOM   1934  C   GLU L 190      27.689 -12.545  23.588
ATOM   1935  O   GLU L 190      27.146 -13.489  24.136
ATOM   1936  CB  GLU L 190      29.189 -14.175  22.217
ATOM   1937  CG  GLU L 190      29.189 -14.175  22.217
ATOM   1938  CD  GLU L 190      29.189 -14.175  22.217
ATOM   1939  OE1 GLU L 190      29.189 -14.175  22.217
ATOM   1940  OE2 GLU L 190      29.189 -14.175  22.217
ATOM   1942  N   PRO L 191      26.813 -11.602  23.492
ATOM   1943  CA  PRO L 191      25.910 -11.308  24.652
ATOM   1944  C   PRO L 191      26.539 -11.264  26.077
ATOM   1945  O   PRO L 191      25.872 -11.027  27.090
ATOM   1946  CB  PRO L 191      24.800 -12.398  24.505
ATOM   1947  CG  PRO L 191      24.800 -12.398  24.505
ATOM   1948  CD  PRO L 191      24.800 -12.398  24.505
ATOM   1949  N   GLY L 192      27.862 -11.430  26.128
ATOM   1950  CA  GLY L 192      28.597 -11.519  27.401
ATOM   1951  C   GLY L 192      29.392 -10.255  27.608
ATOM   1952  O   GLY L 192      29.926  -9.725  26.686
ATOM   1954  N   LYS L 193      29.421  -9.728  28.796
ATOM   1955  CA  LYS L 193      30.200  -8.535  29.121
ATOM   1956  C   LYS L 193      30.950  -8.707  30.435
ATOM   1957  O   LYS L 193      30.544  -9.515  31.258
ATOM   1958  CB  LYS L 193      29.276  -7.322  29.261
ATOM   1959  CG  LYS L 193      29.276  -7.322  29.261
ATOM   1960  CD  LYS L 193      29.276  -7.322  29.261
ATOM   1961  CE  LYS L 193      29.276  -7.322  29.261
ATOM   1962  NZ  LYS L 193      29.276  -7.322  29.261
ATOM   1967  N   PHE L 194      31.983  -7.909  30.657
ATOM   1968  CA  PHE L 194      32.679  -7.889  31.946
ATOM   1969  C   PHE L 194      32.847  -6.452  32.427
ATOM   1970  O   PHE L 194      33.476  -5.630  31.757
ATOM   1971  CB  PHE L 194      34.046  -8.551  31.799
ATOM   1972  CG  PHE L 194      34.046  -8.551  31.799
ATOM   1973  CD1 PHE L 194      34.046  -8.551  31.799
ATOM   1974  CD2 PHE L 194      34.046  -8.551  31.799
ATOM   1975  CE1 PHE L 194      34.046  -8.551  31.799
ATOM   1976  CE2 PHE L 194      34.046  -8.551  31.799
ATOM   1977  CZ  PHE L 194      34.046  -8.551  31.799
ATOM   1984  N   ASP L 195      32.339  -6.196  33.620
ATOM   1985  CA  ASP L 195      32.555  -4.874  34.205
ATOM   1986  C   ASP L 195      33.238  -4.947  35.562
ATOM   1987  O   ASP L 195      32.766  -5.586  36.500
ATOM   1988  CB  ASP L 195      31.248  -4.119  34.148
ATOM   1989  CG  ASP L 195      31.248  -4.119  34.148
ATOM   1990  OD1 ASP L 195      31.248  -4.119  34.148
ATOM   1991  OD2 ASP L 195      31.248  -4.119  34.148
ATOM   1993  N   GLU L 196      34.385  -4.291  35.583
ATOM   1994  CA  GLU L 196      35.240  -4.314  36.768
ATOM   1995  C   GLU L 196      35.120  -2.990  37.526
ATOM   1996  O   GLU L 196      35.480  -1.935  37.016
ATOM   1997  CB  GLU L 196      36.690  -4.525  36.343
ATOM   1998  CG  GLU L 196      36.690  -4.525  36.343
ATOM   1999  CD  GLU L 196      36.690  -4.525  36.343
ATOM   2000  OE1 GLU L 196      36.690  -4.525  36.343
ATOM   2001  OE2 GLU L 196      36.690  -4.525  36.343
ATOM   2003  N   VAL L 197      34.668  -3.079  38.761
ATOM   2004  CA  VAL L 197      34.535  -1.904  39.631
ATOM   2005  C   VAL L 197      35.435  -2.023  40.860
ATOM   2006  O   VAL L 197      35.442  -3.016  41.562
ATOM   2007  CB  VAL L 197      33.082  -1.701  40.052
ATOM   2008  CG1 VAL L 197      33.082  -1.701  40.052
ATOM   2009  CG2 VAL L 197      33.082  -1.701  40.052
ATOM   2011  N   VAL L 198      36.143  -0.961  41.155
ATOM   2012  CA  VAL L 198      37.050  -0.930  42.312
ATOM   2013  C   VAL L 198      36.701   0.255  43.208
ATOM   2014  O   VAL L 198      36.673   1.401  42.763
ATOM   2015  CB  VAL L 198      38.509  -0.822  41.860
ATOM   2016  CG1 VAL L 198      38.509  -0.822  41.860
ATOM   2017  CG2 VAL L 198      38.509  -0.822  41.860
ATOM   2019  N   GLU L 199      36.467  -0.024  44.473
ATOM   2020  CA  GLU L 199      36.161   1.068  45.400
ATOM   2021  C   GLU L 199      37.430   1.613  46.027
ATOM   2022  O   GLU L 199      38.470   0.953  46.009
ATOM   2023  CB  GLU L 199      35.203   0.629  46.474
ATOM   2024  CG  GLU L 199      35.203   0.629  46.474
ATOM   2025  CD  GLU L 199      35.203   0.629  46.474
ATOM   2026  OE1 GLU L 199      35.203   0.629  46.474
ATOM   2027  OE2 GLU L 199      35.203   0.629  46.474
ATOM   2029  N   GLN L 200      37.309   2.805  46.602
ATOM   2030  CA  GLN L 200      38.474   3.473  47.210
ATOM   2031  C   GLN L 200      39.201   2.535  48.198
ATOM   2032  O   GLN L 200      40.341   2.770  48.574
ATOM   2033  CB  GLN L 200      38.028   4.793  47.868
ATOM   2034  CG  GLN L 200      38.028   4.793  47.868
ATOM   2035  CD  GLN L 200      38.028   4.793  47.868
ATOM   2036  OE1 GLN L 200      38.028   4.793  47.868
ATOM   2037  NE2 GLN L 200      38.028   4.793  47.868
ATOM   2041  N   ASP L 201      38.442   1.618  48.777
ATOM   2042  CA  ASP L 201      38.898   0.755  49.874
ATOM   2043  C   ASP L 201      39.652  -0.425  49.284
ATOM   2044  O   ASP L 201      39.968  -1.366  49.997
ATOM   2045  CB  ASP L 201      37.711   0.274  50.713
ATOM   2046  CG  ASP L 201      37.711   0.274  50.713
ATOM   2047  OD1 ASP L 201      37.711   0.274  50.713
ATOM   2048  OD2 ASP L 201      37.711   0.274  50.713
ATOM   2050  N   GLY L 202      39.901  -0.345  47.974
ATOM   2051  CA  GLY L 202      40.644  -1.382  47.254
ATOM   2052  C   GLY L 202      39.818  -2.660  47.107
ATOM   2053  O   GLY L 202      40.348  -3.763  47.186
ATOM   2055  N   VAL L 203      38.529  -2.483  46.848
ATOM   2056  CA  VAL L 203      37.650  -3.630  46.571
ATOM   2057  C   VAL L 203      37.302  -3.678  45.089
ATOM   2058  O   VAL L 203      36.771  -2.724  44.530
ATOM   2059  CB  VAL L 203      36.368  -3.597  47.386
ATOM   2060  CG1 VAL L 203      36.368  -3.597  47.386
ATOM   2061  CG2 VAL L 203      36.368  -3.597  47.386
ATOM   2063  N   LYS L 204      37.573  -4.812  44.484
ATOM   2064  CA  LYS L 204      37.328  -4.956  43.036
ATOM   2065  C   LYS L 204      36.105  -5.813  42.835
ATOM   2066  O   LYS L 204      36.026  -6.753  43.565
ATOM   2067  CB  LYS L 204      38.507  -5.657  42.378
ATOM   2068  CG  LYS L 204      38.507  -5.657  42.378
ATOM   2069  CD  LYS L 204      38.507  -5.657  42.378
ATOM   2070  CE  LYS L 204      38.507  -5.657  42.378
ATOM   2071  NZ  LYS L 204      38.507  -5.657  42.378
ATOM   2076  N   ILE L 205      35.217  -5.507  41.919
ATOM   2077  CA  ILE L 205      33.944  -6.204  41.701
ATOM   2078  C   ILE L 205      33.755  -6.418  40.205
ATOM   2079  O   ILE L 205      33.935  -5.521  39.393
ATOM   2080  CB  ILE L 205      32.756  -5.442  42.304
ATOM   2081  CG1 ILE L 205      32.756  -5.442  42.304
ATOM   2082  CG2 ILE L 205      32.756  -5.442  42.304
ATOM   2083  CD  ILE L 205      32.756  -5.442  42.304
ATOM   2085  N   VAL L 206      33.201  -7.574  39.904
ATOM   2086  CA  VAL L 206      33.039  -7.997  38.506
ATOM   2087  C   VAL L 206      31.611  -8.446  38.232
ATOM   2088  O   VAL L 206      31.058  -9.296  38.910
ATOM   2089  CB  VAL L 206      34.013  -9.135  38.216
ATOM   2090  CG1 VAL L 206      34.013  -9.135  38.216
ATOM   2091  CG2 VAL L 206      34.013  -9.135  38.216
ATOM   2093  N   ILE L 207      31.036  -7.934  37.165
ATOM   2094  CA  ILE L 207      29.630  -8.229  36.851
ATOM   2095  C   ILE L 207      29.472  -8.583  35.362
ATOM   2096  O   ILE L 207      29.694  -7.782  34.454
ATOM   2097  CB  ILE L 207      28.718  -7.050  37.262
ATOM   2098  CG1 ILE L 207      28.718  -7.050  37.262
ATOM   2099  CG2 ILE L 207      28.718  -7.050  37.262
ATOM   2100  CD  ILE L 207      28.718  -7.050  37.262
ATOM   2102  N   ASP L 208      29.191  -9.838  35.098
ATOM   2103  CA  ASP L 208      28.717 -10.228  33.763
ATOM   2104  C   ASP L 208      27.182 -10.145  33.712
ATOM   2105  O   ASP L 208      26.471 -10.325  34.692
ATOM   2106  CB  ASP L 208      29.182 -11.647  33.446
ATOM   2107  CG  ASP L 208      29.182 -11.647  33.446
ATOM   2108  OD1 ASP L 208      29.182 -11.647  33.446
ATOM   2109  OD2 ASP L 208      29.182 -11.647  33.446
ATOM   2111  N   SER L 209      26.657  -9.879  32.529
ATOM   2112  CA  SER L 209      25.198  -9.811  32.319
ATOM   2113  C   SER L 209      24.457 -11.014  32.925
ATOM   2114  O   SER L 209      23.585 -10.841  33.772
ATOM   2115  CB  SER L 209      24.886  -9.760  30.824
ATOM   2116  OG  SER L 209      24.886  -9.760  30.824
ATOM   2119  N   LYS L 210      24.894 -12.219  32.557
ATOM   2120  CA  LYS L 210      24.258 -13.455  33.015
ATOM   2121  C   LYS L 210      24.441 -13.583  34.522
ATOM   2122  O   LYS L 210      23.501 -13.885  35.249
ATOM   2123  CB  LYS L 210      24.876 -14.648  32.297
ATOM   2124  CG  LYS L 210      24.876 -14.648  32.297
ATOM   2125  CD  LYS L 210      24.876 -14.648  32.297
ATOM   2126  CE  LYS L 210      24.876 -14.648  32.297
ATOM   2127  NZ  LYS L 210      24.876 -14.648  32.297
ATOM   2132  N   ALA L 211      25.667 -13.372  34.962
ATOM   2133  CA  ALA L 211      25.906 -13.374  36.396
ATOM   2134  C   ALA L 211      26.723 -12.210  36.878
ATOM   2135  O   ALA L 211      27.650 -11.765  36.213
ATOM   2136  CB  ALA L 211      26.853 -14.438  36.629
ATOM   2138  N   LEU L 212      26.471 -11.857  38.115
ATOM   2139  CA  LEU L 212      27.235 -10.773  38.717
ATOM   2140  C   LEU L 212      28.030 -11.385  39.870
ATOM   2141  O   LEU L 212      27.441 -11.938  40.783
ATOM   2142  CB  LEU L 212      26.267  -9.667  39.148
ATOM   2143  CG  LEU L 212      26.267  -9.667  39.148
ATOM   2144  CD1 LEU L 212      26.267  -9.667  39.148
ATOM   2145  CD2 LEU L 212      26.267  -9.667  39.148
ATOM   2147  N   PHE L 213      29.260 -10.914  40.005
ATOM   2148  CA  PHE L 213      30.094 -11.190  41.184
ATOM   2149  C   PHE L 213      30.590  -9.891  41.849
ATOM   2150  O   PHE L 213      31.338  -9.088  41.317
ATOM   2151  CB  PHE L 213      31.276 -12.024  40.729
ATOM   2152  CG  PHE L 213      31.276 -12.024  40.729
ATOM   2153  CD1 PHE L 213      31.276 -12.024  40.729
ATOM   2154  CD2 PHE L 213      31.276 -12.024  40.729
ATOM   2155  CE1 PHE L 213      31.276 -12.024  40.729
ATOM   2156  CE2 PHE L 213      31.276 -12.024  40.729
ATOM   2157  CZ  PHE L 213      31.276 -12.024  40.729
ATOM   2164  N   SER L 214      30.223  -9.694  43.082
ATOM   2165  CA  SER L 214      30.538  -8.503  43.891
ATOM   2166  C   SER L 214      31.476  -8.851  45.047
ATOM   2167  O   SER L 214      31.457  -9.932  45.585
ATOM   2168  CB  SER L 214      29.254  -7.889  44.455
ATOM   2169  OG  SER L 214      29.254  -7.889  44.455
ATOM   2172  N   ILE L 215      32.290  -7.915  45.463
ATOM   2173  CA  ILE L 215      33.312  -8.141  46.496
ATOM   2174  C   ILE L 215      33.044  -7.222  47.682
ATOM   2175  O   ILE L 215      32.829  -6.025  47.511
ATOM   2176  CB  ILE L 215      34.713  -7.895  45.921
ATOM   2177  CG1 ILE L 215      34.713  -7.895  45.921
ATOM   2178  CG2 ILE L 215      34.713  -7.895  45.921
ATOM   2179  CD  ILE L 215      34.713  -7.895  45.921
ATOM   2181  N   ILE L 216      33.258  -7.781  48.867
ATOM   2182  CA  ILE L 216      32.947  -7.078  50.122
ATOM   2183  C   ILE L 216      34.027  -7.374  51.186
ATOM   2184  O   ILE L 216      34.036  -8.358  51.926
ATOM   2185  CB  ILE L 216      31.525  -7.443  50.615
ATOM   2186  CG1 ILE L 216      31.525  -7.443  50.615
ATOM   2187  CG2 ILE L 216      31.525  -7.443  50.615
ATOM   2188  CD  ILE L 216      31.525  -7.443  50.615
ATOM   2190  N   GLY L 217      35.017  -6.495  51.267
ATOM   2191  CA  GLY L 217      36.172  -6.746  52.154
ATOM   2192  C   GLY L 217      36.940  -7.988  51.678
ATOM   2193  O   GLY L 217      37.254  -8.120  50.497
ATOM   2195  N   SER L 218      37.251  -8.869  52.622
ATOM   2196  CA  SER L 218      37.921 -10.144  52.299
ATOM   2197  C   SER L 218      36.928 -11.222  51.842
ATOM   2198  O   SER L 218      37.312 -12.362  51.583
ATOM   2199  CB  SER L 218      38.676 -10.658  53.525
ATOM   2200  OG  SER L 218      38.676 -10.658  53.525
ATOM   2203  N   GLU L 219      35.652 -10.857  51.796
ATOM   2204  CA  GLU L 219      34.604 -11.812  51.443
ATOM   2205  C   GLU L 219      33.949 -11.368  50.144
ATOM   2206  O   GLU L 219      33.762 -10.190  49.909
ATOM   2207  CB  GLU L 219      33.590 -11.861  52.583
ATOM   2208  CG  GLU L 219      33.590 -11.861  52.583
ATOM   2209  CD  GLU L 219      33.590 -11.861  52.583
ATOM   2210  OE1 GLU L 219      33.590 -11.861  52.583
ATOM   2211  OE2 GLU L 219      33.590 -11.861  52.583
ATOM   2213  N   MET L 220      33.737 -12.286  49.240
ATOM   2214  CA  MET L 220      33.103 -11.988  47.965
ATOM   2215  C   MET L 220      31.643 -12.444  47.911
ATOM   2216  O   MET L 220      31.245 -13.459  48.468
ATOM   2217  CB  MET L 220      33.905 -12.832  47.035
ATOM   2218  CG  MET L 220      33.905 -12.832  47.035
ATOM   2219  SD  MET L 220      33.905 -12.832  47.035
ATOM   2220  CE  MET L 220      33.905 -12.832  47.035
ATOM   2222  N   ASP L 221      30.829 -11.628  47.284
ATOM   2223  CA  ASP L 221      29.423 -11.950  47.029
ATOM   2224  C   ASP L 221      29.132 -12.011  45.537
ATOM   2225  O   ASP L 221      29.346 -11.057  44.864
ATOM   2226  CB  ASP L 221      28.557 -10.878  47.684
ATOM   2227  CG  ASP L 221      28.557 -10.878  47.684
ATOM   2228  OD1 ASP L 221      28.557 -10.878  47.684
ATOM   2229  OD2 ASP L 221      28.557 -10.878  47.684
ATOM   2231  N   TRP L 222      28.486 -13.031  45.045
ATOM   2232  CA  TRP L 222      28.112 -13.132  43.627
ATOM   2233  C   TRP L 222      26.610 -13.348  43.488
ATOM   2234  O   TRP L 222      26.050 -14.330  43.963
ATOM   2235  CB  TRP L 222      28.800 -14.326  42.995
ATOM   2236  CG  TRP L 222      28.800 -14.326  42.995
ATOM   2237  CD1 TRP L 222      28.800 -14.326  42.995
ATOM   2238  CD2 TRP L 222      28.800 -14.326  42.995
ATOM   2239  NE1 TRP L 222      28.800 -14.326  42.995
ATOM   2240  CE2 TRP L 222      28.800 -14.326  42.995
ATOM   2241  CE3 TRP L 222      28.800 -14.326  42.995
ATOM   2242  CZ2 TRP L 222      28.800 -14.326  42.995
ATOM   2243  CZ3 TRP L 222      28.800 -14.326  42.995
ATOM   2244  CH2 TRP L 222      28.800 -14.326  42.995
ATOM   2252  N   ILE L 223      25.955 -12.407  42.855
ATOM   2253  CA  ILE L 223      24.512 -12.479  42.590
ATOM   2254  C   ILE L 223      24.258 -13.261  41.285
ATOM   2255  O   ILE L 223      24.586 -12.861  40.165
ATOM   2256  CB  ILE L 223      23.918 -11.055  42.565
ATOM   2257  CG1 ILE L 223      23.918 -11.055  42.565
ATOM   2258  CG2 ILE L 223      23.918 -11.055  42.565
ATOM   2259  CD  ILE L 223      23.918 -11.055  42.565
ATOM   2261  N   ASP L 224      23.678 -14.430  41.422
ATOM   2262  CA  ASP L 224      23.390 -15.248  40.238
ATOM   2263  C   ASP L 224      22.015 -14.942  39.688
ATOM   2264  O   ASP L 224      21.044 -15.012  40.440
ATOM   2265  CB  ASP L 224      23.230 -16.684  40.651
ATOM   2266  CG  ASP L 224      23.230 -16.684  40.651
ATOM   2267  OD1 ASP L 224      23.230 -16.684  40.651
ATOM   2268  OD2 ASP L 224      23.230 -16.684  40.651
ATOM   2270  N   ASP L 225      21.955 -14.767  38.374
ATOM   2271  CA  ASP L 225      20.665 -14.553  37.699
ATOM   2272  C   ASP L 225      19.616 -15.556  38.204
ATOM   2273  O   ASP L 225      19.873 -16.747  38.313
ATOM   2274  CB  ASP L 225      20.840 -14.749  36.199
ATOM   2275  CG  ASP L 225      20.840 -14.749  36.199
ATOM   2276  OD1 ASP L 225      20.840 -14.749  36.199
ATOM   2277  OD2 ASP L 225      20.840 -14.749  36.199
ATOM   2279  N   LYS L 226      18.455 -15.023  38.554
ATOM   2280  CA  LYS L 226      17.383 -15.848  39.131
ATOM   2281  C   LYS L 226      16.692 -16.706  38.070
ATOM   2282  O   LYS L 226      16.297 -17.836  38.335
ATOM   2283  CB  LYS L 226      16.375 -14.948  39.834
ATOM   2284  CG  LYS L 226      16.375 -14.948  39.834
ATOM   2285  CD  LYS L 226      16.375 -14.948  39.834
ATOM   2286  CE  LYS L 226      16.375 -14.948  39.834
ATOM   2287  NZ  LYS L 226      16.375 -14.948  39.834
ATOM   2292  N   LEU L 227      16.471 -16.096  36.914
ATOM   2293  CA  LEU L 227      15.885 -16.800  35.777
ATOM   2294  C   LEU L 227      16.772 -17.886  35.192
ATOM   2295  O   LEU L 227      16.353 -19.009  34.972
ATOM   2296  CB  LEU L 227      15.484 -15.813  34.682
ATOM   2297  CG  LEU L 227      15.484 -15.813  34.682
ATOM   2298  CD1 LEU L 227      15.484 -15.813  34.682
ATOM   2299  CD2 LEU L 227      15.484 -15.813  34.682
ATOM   2301  N   ALA L 228      18.021 -17.538  34.970
ATOM   2302  CA  ALA L 228      19.011 -18.488  34.462
ATOM   2303  C   ALA L 228      19.866 -19.001  35.619
ATOM   2304  O   ALA L 228      20.444 -18.228  36.375
ATOM   2305  CB  ALA L 228      19.879 -17.803  33.409
ATOM   2307  N   SER L 229      19.958 -20.318  35.705
ATOM   2308  CA  SER L 229      20.771 -20.969  36.743
ATOM   2309  C   SER L 229      22.250 -20.900  36.366
ATOM   2310  O   SER L 229      22.675 -21.318  35.285
ATOM   2311  CB  SER L 229      20.370 -22.434  36.892
ATOM   2312  OG  SER L 229      20.370 -22.434  36.892
ATOM   2315  N   LYS L 230      23.041 -20.381  37.284
ATOM   2316  CA  LYS L 230      24.477 -20.369  37.010
ATOM   2317  C   LYS L 230      25.280 -21.248  37.948
ATOM   2318  O   LYS L 230      25.236 -21.157  39.171
ATOM   2319  CB  LYS L 230      24.998 -18.961  36.822
ATOM   2320  CG  LYS L 230      24.998 -18.961  36.822
ATOM   2321  CD  LYS L 230      24.998 -18.961  36.822
ATOM   2322  CE  LYS L 230      24.998 -18.961  36.822
ATOM   2323  NZ  LYS L 230      24.998 -18.961  36.822
ATOM   2328  N   PHE L 231      25.984 -22.134  37.284
ATOM   2329  CA  PHE L 231      26.788 -23.144  37.968
ATOM   2330  C   PHE L 231      28.254 -22.742  37.974
ATOM   2331  O   PHE L 231      28.871 -22.594  36.956
ATOM   2332  CB  PHE L 231      26.617 -24.496  37.277
ATOM   2333  CG  PHE L 231      26.617 -24.496  37.277
ATOM   2334  CD1 PHE L 231      26.617 -24.496  37.277
ATOM   2335  CD2 PHE L 231      26.617 -24.496  37.277
ATOM   2336  CE1 PHE L 231      26.617 -24.496  37.277
ATOM   2337  CE2 PHE L 231      26.617 -24.496  37.277
ATOM   2338  CZ  PHE L 231      26.617 -24.496  37.277
ATOM   2345  N   VAL L 232      28.850 -22.651  39.133
ATOM   2346  CA  VAL L 232      30.273 -22.288  39.262
ATOM   2347  C   VAL L 232      31.056 -23.438  39.904
ATOM   2348  O   VAL L 232      30.873 -23.774  41.073
ATOM   2349  CB  VAL L 232      30.404 -21.014  40.112
ATOM   2350  CG1 VAL L 232      30.404 -21.014  40.112
ATOM   2351  CG2 VAL L 232      30.404 -21.014  40.112
ATOM   2353  N   PHE L 233      31.940 -24.037  39.127
ATOM   2354  CA  PHE L 233      32.824 -25.078  39.666
ATOM   2355  C   PHE L 233      34.203 -24.484  39.968
ATOM   2356  O   PHE L 233      34.832 -23.869  39.104
ATOM   2357  CB  PHE L 233      32.970 -26.203  38.646
ATOM   2358  CG  PHE L 233      32.970 -26.203  38.646
ATOM   2359  CD1 PHE L 233      32.970 -26.203  38.646
ATOM   2360  CD2 PHE L 233      32.970 -26.203  38.646
ATOM   2361  CE1 PHE L 233      32.970 -26.203  38.646
ATOM   2362  CE2 PHE L 233      32.970 -26.203  38.646
ATOM   2363  CZ  PHE L 233      32.970 -26.203  38.646
ATOM   2370  N   LYS L 234      34.666 -24.724  41.190
ATOM   2371  CA  LYS L 234      36.025 -24.333  41.589
ATOM   2372  C   LYS L 234      37.041 -25.378  41.121
ATOM   2373  O   LYS L 234      37.166 -26.452  41.709
ATOM   2374  CB  LYS L 234      36.092 -24.165  43.102
ATOM   2375  CG  LYS L 234      36.092 -24.165  43.102
ATOM   2376  CD  LYS L 234      36.092 -24.165  43.102
ATOM   2377  CE  LYS L 234      36.092 -24.165  43.102
ATOM   2378  NZ  LYS L 234      36.092 -24.165  43.102
ATOM   2383  N   ASN L 235      37.784 -25.007  40.089
ATOM   2384  CA  ASN L 235      38.738 -25.924  39.477
ATOM   2385  C   ASN L 235      40.171 -25.479  39.791
ATOM   2386  O   ASN L 235      40.463 -24.298  39.940
ATOM   2387  CB  ASN L 235      38.520 -26.006  37.961
ATOM   2388  CG  ASN L 235      38.520 -26.006  37.961
ATOM   2389  OD1 ASN L 235      38.520 -26.006  37.961
ATOM   2390  ND2 ASN L 235      38.520 -26.006  37.961
ATOM   2394  N   PRO L 236      41.066 -26.451  39.861
ATOM   2395  CA  PRO L 236      42.501 -26.237  40.061
ATOM   2396  C   PRO L 236      43.095 -25.348  38.966
ATOM   2397  O   PRO L 236      43.820 -24.399  39.252
ATOM   2398  CB  PRO L 236      43.091 -27.645  40.005
ATOM   2399  CG  PRO L 236      43.091 -27.645  40.005
ATOM   2400  CD  PRO L 236      43.091 -27.645  40.005
ATOM   2401  N   ASN L 237      42.705 -25.633  37.725
ATOM   2402  CA  ASN L 237      43.190 -24.873  36.564
ATOM   2403  C   ASN L 237      42.683 -23.436  36.601
ATOM   2404  O   ASN L 237      43.381 -22.547  36.119
ATOM   2405  CB  ASN L 237      42.732 -25.536  35.267
ATOM   2406  CG  ASN L 237      42.732 -25.536  35.267
ATOM   2407  OD1 ASN L 237      42.732 -25.536  35.267
ATOM   2408  ND2 ASN L 237      42.732 -25.536  35.267
ATOM   2412  N   SER L 238      41.483 -23.251  37.159
ATOM   2413  CA  SER L 238      40.861 -21.918  37.288
ATOM   2414  C   SER L 238      39.365 -22.039  37.577
ATOM   2415  O   SER L 238      38.811 -23.132  37.663
ATOM   2416  CB  SER L 238      41.011 -21.082  36.006
ATOM   2417  OG  SER L 238      41.011 -21.082  36.006
ATOM   2420  N   LYS L 239      38.723 -20.889  37.735
ATOM   2421  CA  LYS L 239      37.272 -20.835  37.947
ATOM   2422  C   LYS L 239      36.518 -21.062  36.632
ATOM   2423  O   LYS L 239      36.593 -20.245  35.715
ATOM   2424  CB  LYS L 239      36.905 -19.485  38.550
ATOM   2425  CG  LYS L 239      36.905 -19.485  38.550
ATOM   2426  CD  LYS L 239      36.905 -19.485  38.550
ATOM   2427  CE  LYS L 239      36.905 -19.485  38.550
ATOM   2428  NZ  LYS L 239      36.905 -19.485  38.550
ATOM   2433  N   GLY L 240      35.726 -22.135  36.622
ATOM   2434  CA  GLY L 240      34.913 -22.475  35.442
ATOM   2435  C   GLY L 240      33.431 -22.241  35.738
ATOM   2436  O   GLY L 240      32.832 -22.945  36.550
ATOM   2438  N   THR L 241      32.876 -21.219  35.102
ATOM   2439  CA  THR L 241      31.443 -20.904  35.239
ATOM   2440  C   THR L 241      30.616 -21.681  34.202
ATOM   2441  O   THR L 241      30.860 -21.638  33.002
ATOM   2442  CB  THR L 241      31.236 -19.406  35.030
ATOM   2443  OG1 THR L 241      31.236 -19.406  35.030
ATOM   2444  CG2 THR L 241      31.236 -19.406  35.030
ATOM   2447  N   CYS L 242      29.610 -22.376  34.660
ATOM   2448  CA  CYS L 242      28.698 -23.170  33.835
ATOM   2449  C   CYS L 242      27.266 -22.654  33.947
ATOM   2450  O   CYS L 242      26.556 -22.898  34.905
ATOM   2451  CB  CYS L 242      28.769 -24.623  34.286
ATOM   2452  SG  CYS L 242      28.769 -24.623  34.286
ATOM   2455  N   GLY L 243      26.833 -21.953  32.912
ATOM   2456  CA  GLY L 243      25.451 -21.450  32.850
ATOM   2457  C   GLY L 243      24.507 -22.491  32.246
ATOM   2458  O   GLY L 243      24.704 -22.929  31.114
ATOM   2460  N   CYS L 244      23.504 -22.880  33.021
ATOM   2461  CA  CYS L 244      22.515 -23.873  32.570
ATOM   2462  C   CYS L 244      21.136 -23.227  32.401
ATOM   2463  O   CYS L 244      20.748 -22.319  33.131
ATOM   2464  CB  CYS L 244      22.447 -24.996  33.606
ATOM   2465  SG  CYS L 244      22.447 -24.996  33.606
ATOM   2468  N   GLY L 245      20.393 -23.750  31.425
ATOM   2469  CA  GLY L 245      19.025 -23.272  31.155
ATOM   2470  C   GLY L 245      18.010 -24.158  31.875
ATOM   2471  O   GLY L 245      17.729 -25.269  31.431
ATOM   2473  N   GLU L 246      17.499 -23.669  32.997
ATOM   2474  CA  GLU L 246      16.482 -24.401  33.773
ATOM   2475  C   GLU L 246      15.918 -23.463  34.841
ATOM   2476  O   GLU L 246      16.579 -22.479  35.170
ATOM   2477  CB  GLU L 246      17.110 -25.693  34.342
ATOM   2478  CG  GLU L 246      17.110 -25.693  34.342
ATOM   2479  CD  GLU L 246      17.110 -25.693  34.342
ATOM   2480  OE1 GLU L 246      17.110 -25.693  34.342
ATOM   2481  OE2 GLU L 246      17.110 -25.693  34.342
ATOM   2483  N   SER L 247      14.784 -23.866  35.418
ATOM   2484  CA  SER L 247      14.182 -23.176  36.582
ATOM   2485  C   SER L 247      14.078 -21.672  36.317
ATOM   2486  O   SER L 247      14.446 -20.836  37.138
ATOM   2487  CB  SER L 247      14.928 -23.389  37.910
ATOM   2488  OG  SER L 247      14.928 -23.389  37.910
ATOM   2491  N   PHE L 248      13.565 -21.355  35.135
ATOM   2492  CA  PHE L 248      13.299 -19.959  34.768
ATOM   2493  C   PHE L 248      11.805 -19.778  34.494
ATOM   2494  O   PHE L 248      11.122 -20.694  34.046
ATOM   2495  CB  PHE L 248      14.077 -19.583  33.510
ATOM   2496  CG  PHE L 248      14.077 -19.583  33.510
ATOM   2497  CD1 PHE L 248      14.077 -19.583  33.510
ATOM   2498  CD2 PHE L 248      14.077 -19.583  33.510
ATOM   2499  CE1 PHE L 248      14.077 -19.583  33.510
ATOM   2500  CE2 PHE L 248      14.077 -19.583  33.510
ATOM   2501  CZ  PHE L 248      14.077 -19.583  33.510
ATOM   2508  N   MET L 249      11.325 -18.571  34.714
ATOM   2509  CA  MET L 249       9.937 -18.192  34.422
ATOM   2510  C   MET L 249       9.892 -16.950  33.532
ATOM   2511  O   MET L 249      10.737 -16.065  33.595
ATOM   2512  CB  MET L 249       9.235 -17.880  35.741
ATOM   2513  CG  MET L 249       9.235 -17.880  35.741
ATOM   2514  SD  MET L 249       9.235 -17.880  35.741
ATOM   2515  CE  MET L 249       9.235 -17.880  35.741
ATOM   2517  N   VAL L 250       8.841 -16.884  32.736
ATOM   2518  CA  VAL L 250       8.576 -15.731  31.858
ATOM   2519  C   VAL L 250       7.071 -15.521  31.613
ATOM   2520  O   VAL L 250       6.352 -16.539  31.638
ATOM   2521  CB  VAL L 250       9.244 -15.939  30.508
ATOM   2522  CG1 VAL L 250       9.244 -15.939  30.508
ATOM   2523  CG2 VAL L 250       9.244 -15.939  30.508
ATOM   2525  OXT VAL L 250       8.142 -17.595  32.693
ATOM      1  N   MET B   1      33.322 -29.946  45.123
ATOM      2  CA  MET B   1      32.890 -31.289  44.659
ATOM      3  C   MET B   1      32.737 -31.328  43.137
ATOM      4  O   MET B   1      32.096 -32.215  42.552
ATOM      5  CB  MET B   1      31.571 -31.663  45.341
ATOM      6  CG  MET B   1      31.571 -31.663  45.341
ATOM      7  SD  MET B   1      31.571 -31.663  45.341
ATOM      8  CE  MET B   1      31.571 -31.663  45.341
ATOM     12  N   ILE B   2      33.261 -30.247  42.509
ATOM     13  CA  ILE B   2      32.866 -30.063  41.081
ATOM     14  C   ILE B   2      34.088 -29.802  40.270
ATOM     15  O   ILE B   2      34.763 -28.785  40.129
ATOM     16  CB  ILE B   2      31.896 -28.982  40.842
ATOM     17  CG1 ILE B   2      31.896 -28.982  40.842
ATOM     18  CG2 ILE B   2      31.896 -28.982  40.842
ATOM     19  CD  ILE B   2      31.896 -28.982  40.842
ATOM     21  N   ASN B   3      34.632 -30.896  39.949
ATOM     22  CA  ASN B   3      35.905 -30.805  39.244
ATOM     23  C   ASN B   3      35.777 -29.865  38.030
ATOM     24  O   ASN B   3      34.818 -29.938  37.262
ATOM     25  CB  ASN B   3      36.273 -32.193  38.806
ATOM     26  CG  ASN B   3      36.273 -32.193  38.806
ATOM     27  OD1 ASN B   3      36.273 -32.193  38.806
ATOM     28  ND2 ASN B   3      36.273 -32.193  38.806
ATOM     32  N   THR B   4      36.778 -29.013  37.878
ATOM     33  CA  THR B   4      36.755 -27.954  36.850
ATOM     34  C   THR B   4      36.734 -28.555  35.440
ATOM     35  O   THR B   4      36.209 -27.956  34.509
ATOM     36  CB  THR B   4      37.984 -27.057  36.983
ATOM     37  OG1 THR B   4      37.984 -27.057  36.983
ATOM     38  CG2 THR B   4      37.984 -27.057  36.983
ATOM     41  N   GLY B   5      37.298 -29.766  35.321
ATOM     42  CA  GLY B   5      37.369 -30.480  34.037
ATOM     43  C   GLY B   5      35.966 -30.716  33.479
ATOM     44  O   GLY B   5      35.675 -30.315  32.362
ATOM     46  N   ARG B   6      35.101 -31.292  34.305
ATOM     47  CA  ARG B   6      33.693 -31.502  33.935
ATOM     48  C   ARG B   6      33.035 -30.206  33.442
ATOM     49  O   ARG B   6      32.322 -30.188  32.447
ATOM     50  CB  ARG B   6      32.950 -31.993  35.170
ATOM     51  CG  ARG B   6      32.950 -31.993  35.170
ATOM     52  CD  ARG B   6      32.950 -31.993  35.170
ATOM     53  NE  ARG B   6      32.950 -31.993  35.170
ATOM     54  CZ  ARG B   6      32.950 -31.993  35.170
ATOM     55  NH1 ARG B   6      32.950 -31.993  35.170
ATOM     56  NH2 ARG B   6      32.950 -31.993  35.170
ATOM     63  N   SER B   7      33.389 -29.103  34.091
ATOM     64  CA  SER B   7      32.888 -27.778  33.691
ATOM     65  C   SER B   7      33.349 -27.420  32.275
ATOM     66  O   SER B   7      32.575 -26.907  31.473
ATOM     67  CB  SER B   7      33.401 -26.708  34.653
ATOM     68  OG  SER B   7      33.401 -26.708  34.653
ATOM     71  N   ARG B   8      34.610 -27.716  31.978
ATOM     72  CA  ARG B   8      35.203 -27.381  30.676
ATOM     73  C   ARG B   8      34.893 -28.473  29.653
ATOM     74  O   ARG B   8      35.117 -29.660  29.882
ATOM     75  CB  ARG B   8      36.714 -27.239  30.830
ATOM     76  CG  ARG B   8      36.714 -27.239  30.830
ATOM     77  CD  ARG B   8      36.714 -27.239  30.830
ATOM     78  NE  ARG B   8      36.714 -27.239  30.830
ATOM     79  CZ  ARG B   8      36.714 -27.239  30.830
ATOM     80  NH1 ARG B   8      36.714 -27.239  30.830
ATOM     81  NH2 ARG B   8      36.714 -27.239  30.830
ATOM     88  N   ASN B   9      34.462 -28.036  28.480
ATOM     89  CA  ASN B   9      34.215 -28.959  27.364
ATOM     90  C   ASN B   9      35.248 -28.695  26.279
ATOM     91  O   ASN B   9      35.035 -27.876  25.393
ATOM     92  CB  ASN B   9      32.808 -28.772  26.798
ATOM     93  CG  ASN B   9      32.808 -28.772  26.798
ATOM     94  OD1 ASN B   9      32.808 -28.772  26.798
ATOM     95  ND2 ASN B   9      32.808 -28.772  26.798
ATOM     99  N   SER B  10      36.349 -29.432  26.334
ATOM    100  CA  SER B  10      37.455 -29.246  25.371
ATOM    101  C   SER B  10      36.976 -29.391  23.919
ATOM    102  O   SER B  10      37.597 -28.885  22.992
ATOM    103  CB  SER B  10      38.555 -30.277  25.618
ATOM    104  OG  SER B  10      38.555 -30.277  25.618
ATOM    107  N   VAL B  11      35.869 -30.104  23.753
ATOM    108  CA  VAL B  11      35.268 -30.342  22.432
ATOM    109  C   VAL B  11      34.269 -29.248  22.056
ATOM    110  O   VAL B  11      33.888 -29.132  20.897
ATOM    111  CB  VAL B  11      34.592 -31.716  22.421
ATOM    112  CG1 VAL B  11      34.592 -31.716  22.421
ATOM    113  CG2 VAL B  11      34.592 -31.716  22.421
ATOM    115  N   LEU B  12      33.778 -28.554  23.076
ATOM    116  CA  LEU B  12      32.807 -27.491  22.903
ATOM    117  C   LEU B  12      32.777 -26.524  24.067
ATOM    118  O   LEU B  12      31.845 -26.481  24.863
ATOM    119  CB  LEU B  12      31.459 -28.161  22.709
ATOM    120  CG  LEU B  12      31.459 -28.161  22.709
ATOM    121  CD1 LEU B  12      31.459 -28.161  22.709
ATOM    122  CD2 LEU B  12      31.459 -28.161  22.709
ATOM    124  N   LEU B  13      33.795 -25.679  24.087
ATOM    125  CA  LEU B  13      33.882 -24.638  25.110
ATOM    126  C   LEU B  13      32.635 -23.774  25.182
ATOM    127  O   LEU B  13      32.253 -23.325  26.256
ATOM    128  CB  LEU B  13      35.072 -23.724  24.852
ATOM    129  CG  LEU B  13      35.072 -23.724  24.852
ATOM    130  CD1 LEU B  13      35.072 -23.724  24.852
ATOM    131  CD2 LEU B  13      35.072 -23.724  24.852
ATOM    133  N   ALA B  14      31.989 -23.628  24.028
ATOM    134  CA  ALA B  14      30.754 -22.841  23.930
ATOM    135  C   ALA B  14      29.666 -23.373  24.874
ATOM    136  O   ALA B  14      28.721 -22.659  25.193
ATOM    137  CB  ALA B  14      30.252 -22.844  22.487
ATOM    139  N   HIS B  15      29.802 -24.634  25.280
ATOM    140  CA  HIS B  15      28.893 -25.250  26.255
ATOM    141  C   HIS B  15      29.083 -24.676  27.656
ATOM    142  O   HIS B  15      28.198 -24.761  28.482
ATOM    143  CB  HIS B  15      29.093 -26.757  26.330
ATOM    144  CG  HIS B  15      29.093 -26.757  26.330
ATOM    145  ND1 HIS B  15      29.093 -26.757  26.330
ATOM    146  CD2 HIS B  15      29.093 -26.757  26.330
ATOM    147  CE1 HIS B  15      29.093 -26.757  26.330
ATOM    148  NE2 HIS B  15      29.093 -26.757  26.330
ATOM    151  N   ARG B  16      30.222 -24.067  27.923
ATOM    152  CA  ARG B  16      30.508 -23.498  29.243
ATOM    153  C   ARG B  16      30.415 -21.972  29.190
ATOM    154  O   ARG B  16      31.210 -21.305  28.527
ATOM    155  CB  ARG B  16      31.902 -23.925  29.671
ATOM    156  CG  ARG B  16      31.902 -23.925  29.671
ATOM    157  CD  ARG B  16      31.902 -23.925  29.671
ATOM    158  NE  ARG B  16      31.902 -23.925  29.671
ATOM    159  CZ  ARG B  16      31.902 -23.925  29.671
ATOM    160  NH1 ARG B  16      31.902 -23.925  29.671
ATOM    161  NH2 ARG B  16      31.902 -23.925  29.671
ATOM    168  N   PHE B  17      29.458 -21.448  29.943
ATOM    169  CA  PHE B  17      29.273 -19.995  30.036
ATOM    170  C   PHE B  17      29.585 -19.519  31.454
ATOM    171  O   PHE B  17      28.979 -19.955  32.427
ATOM    172  CB  PHE B  17      27.831 -19.645  29.678
ATOM    173  CG  PHE B  17      27.831 -19.645  29.678
ATOM    174  CD1 PHE B  17      27.831 -19.645  29.678
ATOM    175  CD2 PHE B  17      27.831 -19.645  29.678
ATOM    176  CE1 PHE B  17      27.831 -19.645  29.678
ATOM    177  CE2 PHE B  17      27.831 -19.645  29.678
ATOM    178  CZ  PHE B  17      27.831 -19.645  29.678
ATOM    185  N   LEU B  18      30.470 -18.546  31.529
ATOM    186  CA  LEU B  18      30.874 -17.950  32.807
ATOM    187  C   LEU B  18      30.274 -16.531  32.973
ATOM    188  O   LEU B  18      30.418 -15.586  32.205
ATOM    189  CB  LEU B  18      32.399 -17.907  32.877
ATOM    190  CG  LEU B  18      32.399 -17.907  32.877
ATOM    191  CD1 LEU B  18      32.399 -17.907  32.877
ATOM    192  CD2 LEU B  18      32.399 -17.907  32.877
ATOM    194  N   SER B  19      29.551 -16.295  34.020
ATOM    195  CA  SER B  19      29.086 -14.942  34.328
ATOM    196  C   SER B  19      29.631 -14.509  35.663
ATOM    197  O   SER B  19      29.525 -15.246  36.610
ATOM    198  CB  SER B  19      27.569 -14.946  34.394
ATOM    199  OG  SER B  19      27.569 -14.946  34.394
ATOM    202  N   THR B  20      30.033 -13.269  35.814
ATOM    203  CA  THR B  20      30.539 -12.729  37.103
ATOM    204  C   THR B  20      31.298 -13.780  37.944
ATOM    205  O   THR B  20      30.919 -14.115  39.066
ATOM    206  CB  THR B  20      29.385 -12.154  37.941
ATOM    207  OG1 THR B  20      29.385 -12.154  37.941
ATOM    208  CG2 THR B  20      29.385 -12.154  37.941
ATOM    211  N   GLY B  21      32.257 -14.443  37.286
ATOM    212  CA  GLY B  21      33.030 -15.533  37.921
ATOM    213  C   GLY B  21      32.204 -16.813  38.157
ATOM    214  O   GLY B  21      32.622 -17.746  38.832
ATOM    216  N   GLY B  22      31.090 -16.920  37.459
ATOM    217  CA  GLY B  22      30.101 -17.999  37.581
ATOM    218  C   GLY B  22      30.199 -18.848  36.329
ATOM    219  O   GLY B  22      29.840 -18.438  35.255
ATOM    221  N   PHE B  23      30.618 -20.078  36.486
ATOM    222  CA  PHE B  23      30.769 -21.000  35.346
ATOM    223  C   PHE B  23      29.639 -22.022  35.362
ATOM    224  O   PHE B  23      29.403 -22.639  36.397
ATOM    225  CB  PHE B  23      32.106 -21.724  35.456
ATOM    226  CG  PHE B  23      32.106 -21.724  35.456
ATOM    227  CD1 PHE B  23      32.106 -21.724  35.456
ATOM    228  CD2 PHE B  23      32.106 -21.724  35.456
ATOM    229  CE1 PHE B  23      32.106 -21.724  35.456
ATOM    230  CE2 PHE B  23      32.106 -21.724  35.456
ATOM    231  CZ  PHE B  23      32.106 -21.724  35.456
ATOM    238  N   TRP B  24      29.004 -22.187  34.211
ATOM    239  CA  TRP B  24      27.816 -23.045  34.091
ATOM    240  C   TRP B  24      28.011 -24.072  32.979
ATOM    241  O   TRP B  24      28.421 -23.721  31.871
ATOM    242  CB  TRP B  24      26.578 -22.198  33.785
ATOM    243  CG  TRP B  24      26.578 -22.198  33.785
ATOM    244  CD1 TRP B  24      26.578 -22.198  33.785
ATOM    245  CD2 TRP B  24      26.578 -22.198  33.785
ATOM    246  NE1 TRP B  24      26.578 -22.198  33.785
ATOM    247  CE2 TRP B  24      26.578 -22.198  33.785
ATOM    248  CE3 TRP B  24      26.578 -22.198  33.785
ATOM    249  CZ2 TRP B  24      26.578 -22.198  33.785
ATOM    250  CZ3 TRP B  24      26.578 -22.198  33.785
ATOM    251  CH2 TRP B  24      26.578 -22.198  33.785
ATOM    259  N   ARG B  25      27.717 -25.325  33.302
ATOM    260  CA  ARG B  25      27.878 -26.422  32.339
ATOM    261  C   ARG B  25      26.705 -26.440  31.354
ATOM    262  O   ARG B  25      25.541 -26.416  31.733
ATOM    263  CB  ARG B  25      28.005 -27.744  33.088
ATOM    264  CG  ARG B  25      28.005 -27.744  33.088
ATOM    265  CD  ARG B  25      28.005 -27.744  33.088
ATOM    266  NE  ARG B  25      28.005 -27.744  33.088
ATOM    267  CZ  ARG B  25      28.005 -27.744  33.088
ATOM    268  NH1 ARG B  25      28.005 -27.744  33.088
ATOM    269  NH2 ARG B  25      28.005 -27.744  33.088
ATOM    276  N   GLY B  26      27.048 -26.508  30.078
ATOM    277  CA  GLY B  26      26.025 -26.489  29.012
ATOM    278  C   GLY B  26      25.805 -27.895  28.467
ATOM    279  O   GLY B  26      24.750 -28.188  27.912
ATOM    281  N   GLY B  27      26.832 -28.738  28.607
ATOM    282  CA  GLY B  27      26.757 -30.124  28.126
ATOM    283  C   GLY B  27      27.699 -31.006  28.938
ATOM    284  O   GLY B  27      28.834 -30.669  29.231
ATOM    286  N   THR B  28      27.255 -32.199  29.221
ATOM    287  CA  THR B  28      27.958 -33.205  30.019
ATOM    288  C   THR B  28      27.886 -34.545  29.346
ATOM    289  O   THR B  28      26.817 -35.063  29.254
ATOM    290  CB  THR B  28      27.400 -33.361  31.447
ATOM    291  OG1 THR B  28      27.400 -33.361  31.447
ATOM    292  CG2 THR B  28      27.400 -33.361  31.447
ATOM    295  N   ASN B  29      28.973 -35.208  29.046
ATOM    296  CA  ASN B  29      28.954 -36.557  28.423
ATOM    297  C   ASN B  29      27.709 -36.813  27.520
ATOM    298  O   ASN B  29      27.003 -37.814  27.509
ATOM    299  CB  ASN B  29      29.062 -37.638  29.513
ATOM    300  CG  ASN B  29      29.062 -37.638  29.513
ATOM    301  OD1 ASN B  29      29.062 -37.638  29.513
ATOM    302  ND2 ASN B  29      29.062 -37.638  29.513
ATOM    306  N   GLY B  30      27.429 -35.893  26.615
ATOM    307  CA  GLY B  30      26.209 -35.986  25.779
ATOM    308  C   GLY B  30      24.899 -35.755  26.559
ATOM    309  O   GLY B  30      23.801 -36.012  26.096
ATOM    311  N   THR B  31      24.989 -35.118  27.698
ATOM    312  CA  THR B  31      23.888 -34.848  28.636
ATOM    313  C   THR B  31      23.937 -33.377  29.014
ATOM    314  O   THR B  31      24.937 -32.795  29.283
ATOM    315  CB  THR B  31      23.963 -35.703  29.911
ATOM    316  OG1 THR B  31      23.963 -35.703  29.911
ATOM    317  CG2 THR B  31      23.963 -35.703  29.911
ATOM    320  N   MET B  32      22.828 -32.722  29.068
ATOM    321  CA  MET B  32      22.800 -31.288  29.396
ATOM    322  C   MET B  32      22.726 -31.057  30.904
ATOM    323  O   MET B  32      21.675 -31.165  31.533
ATOM    324  CB  MET B  32      21.584 -30.709  28.737
ATOM    325  CG  MET B  32      21.584 -30.709  28.737
ATOM    326  SD  MET B  32      21.584 -30.709  28.737
ATOM    327  CE  MET B  32      21.584 -30.709  28.737
ATOM    329  N   SER B  33      23.885 -30.816  31.488
ATOM    330  CA  SER B  33      23.942 -30.490  32.923
ATOM    331  C   SER B  33      24.462 -29.079  33.115
ATOM    332  O   SER B  33      25.395 -28.710  32.436
ATOM    333  CB  SER B  33      24.878 -31.439  33.664
ATOM    334  OG  SER B  33      24.878 -31.439  33.664
ATOM    337  N   ARG B  34      23.888 -28.373  34.059
ATOM    338  CA  ARG B  34      24.368 -27.050  34.430
ATOM    339  C   ARG B  34      24.900 -27.059  35.856
ATOM    340  O   ARG B  34      24.242 -27.497  36.775
ATOM    341  CB  ARG B  34      23.122 -26.216  34.311
ATOM    342  CG  ARG B  34      23.122 -26.216  34.311
ATOM    343  CD  ARG B  34      23.122 -26.216  34.311
ATOM    344  NE  ARG B  34      23.122 -26.216  34.311
ATOM    345  CZ  ARG B  34      23.122 -26.216  34.311
ATOM    346  NH1 ARG B  34      23.122 -26.216  34.311
ATOM    347  NH2 ARG B  34      23.122 -26.216  34.311
ATOM    354  N   THR B  35      26.126 -26.628  36.012
ATOM    355  CA  THR B  35      26.713 -26.487  37.335
ATOM    356  C   THR B  35      27.011 -25.004  37.569
ATOM    357  O   THR B  35      27.504 -24.324  36.683
ATOM    358  CB  THR B  35      27.970 -27.350  37.302
ATOM    359  OG1 THR B  35      27.970 -27.350  37.302
ATOM    360  CG2 THR B  35      27.970 -27.350  37.302
ATOM    363  N   ILE B  36      26.876 -24.574  38.813
ATOM    364  CA  ILE B  36      27.121 -23.163  39.168
ATOM    365  C   ILE B  36      28.315 -23.021  40.121
ATOM    366  O   ILE B  36      28.401 -23.683  41.163
ATOM    367  CB  ILE B  36      25.863 -22.561  39.792
ATOM    368  CG1 ILE B  36      25.863 -22.561  39.792
ATOM    369  CG2 ILE B  36      25.863 -22.561  39.792
ATOM    370  CD  ILE B  36      25.863 -22.561  39.792
ATOM    372  N   ASN B  37      29.117 -22.012  39.848
ATOM    373  CA  ASN B  37      30.220 -21.657  40.746
ATOM    374  C   ASN B  37      30.047 -20.208  41.203
ATOM    375  O   ASN B  37      29.868 -19.304  40.401
ATOM    376  CB  ASN B  37      31.543 -21.824  39.998
ATOM    377  CG  ASN B  37      31.543 -21.824  39.998
ATOM    378  OD1 ASN B  37      31.543 -21.824  39.998
ATOM    379  ND2 ASN B  37      31.543 -21.824  39.998
ATOM    383  N   ASN B  38      30.201 -19.977  42.484
ATOM    384  CA  ASN B  38      30.164 -18.633  43.067
ATOM    385  C   ASN B  38      31.508 -18.266  43.662
ATOM    386  O   ASN B  38      31.981 -18.956  44.508
ATOM    387  CB  ASN B  38      29.104 -18.630  44.171
ATOM    388  CG  ASN B  38      29.104 -18.630  44.171
ATOM    389  OD1 ASN B  38      29.104 -18.630  44.171
ATOM    390  ND2 ASN B  38      29.104 -18.630  44.171
ATOM    394  N   VAL B  39      32.156 -17.222  43.221
ATOM    395  CA  VAL B  39      33.365 -16.661  43.850
ATOM    396  C   VAL B  39      34.573 -17.576  43.936
ATOM    397  O   VAL B  39      35.161 -17.586  45.026
ATOM    398  CB  VAL B  39      33.092 -16.071  45.256
ATOM    399  CG1 VAL B  39      33.092 -16.071  45.256
ATOM    400  CG2 VAL B  39      33.092 -16.071  45.256
ATOM    402  N   ASN B  40      34.812 -18.407  42.893
ATOM    403  CA  ASN B  40      35.818 -19.508  42.892
ATOM    404  C   ASN B  40      35.299 -20.879  43.452
ATOM    405  O   ASN B  40      36.022 -21.862  43.532
ATOM    406  CB  ASN B  40      37.083 -19.041  43.642
ATOM    407  CG  ASN B  40      37.083 -19.041  43.642
ATOM    408  OD1 ASN B  40      37.083 -19.041  43.642
ATOM    409  ND2 ASN B  40      37.083 -19.041  43.642
ATOM    413  N   PRO B  41      34.170 -20.856  44.139
ATOM    414  CA  PRO B  41      33.511 -21.955  44.807
ATOM    415  C   PRO B  41      32.410 -22.519  43.969
ATOM    416  O   PRO B  41      31.605 -21.840  43.386
ATOM    417  CB  PRO B  41      32.919 -21.312  46.090
ATOM    418  CG  PRO B  41      32.919 -21.312  46.090
ATOM    419  CD  PRO B  41      32.919 -21.312  46.090
ATOM    420  N   PHE B  42      32.397 -23.807  43.891
ATOM    421  CA  PHE B  42      31.258 -24.436  43.263
ATOM    422  C   PHE B  42      30.559 -25.394  44.200
ATOM    423  O   PHE B  42      31.189 -26.129  44.958
ATOM    424  CB  PHE B  42      31.790 -25.152  42.093
ATOM    425  CG  PHE B  42      31.790 -25.152  42.093
ATOM    426  CD1 PHE B  42      31.790 -25.152  42.093
ATOM    427  CD2 PHE B  42      31.790 -25.152  42.093
ATOM    428  CE1 PHE B  42      31.790 -25.152  42.093
ATOM    429  CE2 PHE B  42      31.790 -25.152  42.093
ATOM    430  CZ  PHE B  42      31.790 -25.152  42.093
ATOM    437  N   LYS B  43      29.249 -25.415  44.037
ATOM    438  CA  LYS B  43      28.497 -26.411  44.784
ATOM    439  C   LYS B  43      27.594 -27.265  43.919
ATOM    440  O   LYS B  43      26.921 -26.798  43.005
ATOM    441  CB  LYS B  43      27.855 -25.746  45.983
ATOM    442  CG  LYS B  43      27.855 -25.746  45.983
ATOM    443  CD  LYS B  43      27.855 -25.746  45.983
ATOM    444  CE  LYS B  43      27.855 -25.746  45.983
ATOM    445  NZ  LYS B  43      27.855 -25.746  45.983
ATOM    450  N   LEU B  44      27.656 -28.542  44.261
ATOM    451  CA  LEU B  44      26.854 -29.550  43.582
ATOM    452  C   LEU B  44      25.355 -29.364  43.740
ATOM    453  O   LEU B  44      24.563 -29.643  42.854
ATOM    454  CB  LEU B  44      27.240 -30.958  44.003
ATOM    455  CG  LEU B  44      27.240 -30.958  44.003
ATOM    456  CD1 LEU B  44      27.240 -30.958  44.003
ATOM    457  CD2 LEU B  44      27.240 -30.958  44.003
ATOM    459  N   LYS B  45      24.979 -28.883  44.904
ATOM    460  CA  LYS B  45      23.571 -28.560  45.146
ATOM    461  C   LYS B  45      23.085 -27.390  44.302
ATOM    462  O   LYS B  45      21.893 -27.237  44.056
ATOM    463  CB  LYS B  45      23.368 -28.267  46.609
ATOM    464  CG  LYS B  45      23.368 -28.267  46.609
ATOM    465  CD  LYS B  45      23.368 -28.267  46.609
ATOM    466  CE  LYS B  45      23.368 -28.267  46.609
ATOM    467  NZ  LYS B  45      23.368 -28.267  46.609
ATOM    472  N   PHE B  46      24.026 -26.578  43.881
ATOM    473  CA  PHE B  46      23.658 -25.440  43.073
ATOM    474  C   PHE B  46      23.600 -25.772  41.600
ATOM    475  O   PHE B  46      23.074 -24.963  40.875
ATOM    476  CB  PHE B  46      24.742 -24.477  43.355
ATOM    477  CG  PHE B  46      24.742 -24.477  43.355
ATOM    478  CD1 PHE B  46      24.742 -24.477  43.355
ATOM    479  CD2 PHE B  46      24.742 -24.477  43.355
ATOM    480  CE1 PHE B  46      24.742 -24.477  43.355
ATOM    481  CE2 PHE B  46      24.742 -24.477  43.355
ATOM    482  CZ  PHE B  46      24.742 -24.477  43.355
ATOM    489  N   ILE B  47      24.002 -26.977  41.245
ATOM    490  CA  ILE B  47      24.026 -27.488  39.872
ATOM    491  C   ILE B  47      22.586 -27.801  39.428
ATOM    492  O   ILE B  47      21.807 -28.474  40.095
ATOM    493  CB  ILE B  47      24.880 -28.736  39.700
ATOM    494  CG1 ILE B  47      24.880 -28.736  39.700
ATOM    495  CG2 ILE B  47      24.880 -28.736  39.700
ATOM    496  CD  ILE B  47      24.880 -28.736  39.700
ATOM    498  N   PRO B  48      22.203 -27.192  38.352
ATOM    499  CA  PRO B  48      20.909 -27.485  37.712
ATOM    500  C   PRO B  48      20.962 -28.430  36.516
ATOM    501  O   PRO B  48      21.641 -28.201  35.531
ATOM    502  CB  PRO B  48      20.512 -26.108  37.294
ATOM    503  CG  PRO B  48      20.512 -26.108  37.294
ATOM    504  CD  PRO B  48      20.512 -26.108  37.294
ATOM    505  N   LYS B  49      20.179 -29.493  36.582
ATOM    506  CA  LYS B  49      20.116 -30.479  35.491
ATOM    507  C   LYS B  49      18.982 -30.129  34.523
ATOM    508  O   LYS B  49      17.821 -30.464  34.752
ATOM    509  CB  LYS B  49      19.902 -31.876  36.067
ATOM    510  CG  LYS B  49      19.902 -31.876  36.067
ATOM    511  CD  LYS B  49      19.902 -31.876  36.067
ATOM    512  CE  LYS B  49      19.902 -31.876  36.067
ATOM    513  NZ  LYS B  49      19.902 -31.876  36.067
ATOM    518  N   THR B  50      19.358 -29.506  33.420
ATOM    519  CA  THR B  50      18.380 -29.149  32.376
ATOM    520  C   THR B  50      18.462 -30.204  31.286
ATOM    521  O   THR B  50      19.496 -30.305  30.650
ATOM    522  CB  THR B  50      18.695 -27.772  31.780
ATOM    523  OG1 THR B  50      18.695 -27.772  31.780
ATOM    524  CG2 THR B  50      18.695 -27.772  31.780
ATOM    527  N   VAL B  51      17.404 -30.977  31.110
ATOM    528  CA  VAL B  51      17.364 -32.119  30.176
ATOM    529  C   VAL B  51      16.622 -31.777  28.869
ATOM    530  O   VAL B  51      15.399 -31.738  28.771
ATOM    531  CB  VAL B  51      16.704 -33.331  30.824
ATOM    532  CG1 VAL B  51      16.704 -33.331  30.824
ATOM    533  CG2 VAL B  51      16.704 -33.331  30.824
ATOM    535  N   PRO B  52      17.381 -31.383  27.877
ATOM    536  CA  PRO B  52      16.871 -31.119  26.537
ATOM    537  C   PRO B  52      17.281 -32.139  25.503
ATOM    538  O   PRO B  52      18.470 -32.402  25.370
ATOM    539  CB  PRO B  52      17.476 -29.760  26.185
ATOM    540  CG  PRO B  52      17.476 -29.760  26.185
ATOM    541  CD  PRO B  52      17.476 -29.760  26.185
ATOM    542  N   ALA B  53      16.312 -32.642  24.748
ATOM    543  CA  ALA B  53      16.616 -33.718  23.798
ATOM    544  C   ALA B  53      16.299 -33.285  22.391
ATOM    545  O   ALA B  53      15.260 -32.667  22.117
ATOM    546  CB  ALA B  53      15.797 -34.964  24.119
ATOM    548  N   ALA B  54      17.250 -33.596  21.521
ATOM    549  CA  ALA B  54      16.955 -33.319  20.147
ATOM    550  C   ALA B  54      17.476 -34.270  19.087
ATOM    551  O   ALA B  54      18.532 -34.889  19.215
ATOM    552  CB  ALA B  54      17.184 -31.842  20.164
ATOM    554  N   ALA B  55      16.492 -34.622  18.280
ATOM    555  CA  ALA B  55      16.737 -35.490  17.126
ATOM    556  C   ALA B  55      16.895 -34.634  15.865
ATOM    557  O   ALA B  55      15.946 -34.041  15.362
ATOM    558  CB  ALA B  55      15.586 -36.481  16.964
ATOM    560  N   ASP B  56      18.120 -34.568  15.366
ATOM    561  CA  ASP B  56      18.475 -33.814  14.134
ATOM    562  C   ASP B  56      18.643 -34.767  12.981
ATOM    563  O   ASP B  56      19.534 -35.615  13.014
ATOM    564  CB  ASP B  56      19.858 -33.152  14.067
ATOM    565  CG  ASP B  56      19.858 -33.152  14.067
ATOM    566  OD1 ASP B  56      19.858 -33.152  14.067
ATOM    567  OD2 ASP B  56      19.858 -33.152  14.067
ATOM    569  N   SER B  57      17.868 -34.520  11.949
ATOM    570  CA  SER B  57      17.977 -35.321  10.728
ATOM    571  C   SER B  57      18.511 -34.468   9.584
ATOM    572  O   SER B  57      17.904 -33.488   9.187
ATOM    573  CB  SER B  57      16.602 -35.872  10.352
ATOM    574  OG  SER B  57      16.602 -35.872  10.352
ATOM    577  N   VAL B  58      19.626 -34.892   9.027
ATOM    578  CA  VAL B  58      20.237 -34.183   7.897
ATOM    579  C   VAL B  58      20.062 -35.002   6.620
ATOM    580  O   VAL B  58      20.539 -36.132   6.556
ATOM    581  CB  VAL B  58      21.733 -33.988   8.114
ATOM    582  CG1 VAL B  58      21.733 -33.988   8.114
ATOM    583  CG2 VAL B  58      21.733 -33.988   8.114
ATOM    585  N   SER B  59      19.572 -34.320   5.596
ATOM    586  CA  SER B  59      19.492 -34.886   4.246
ATOM    587  C   SER B  59      20.605 -34.338   3.328
ATOM    588  O   SER B  59      20.737 -33.144   3.062
ATOM    589  CB  SER B  59      18.160 -34.606   3.588
ATOM    590  OG  SER B  59      18.160 -34.606   3.588
ATOM    593  N   PRO B  60      21.535 -35.214   3.021
ATOM    594  CA  PRO B  60      22.604 -34.913   2.058
ATOM    595  C   PRO B  60      22.295 -35.412   0.640
ATOM    596  O   PRO B  60      22.636 -36.532   0.259
ATOM    597  CB  PRO B  60      23.806 -35.632   2.660
ATOM    598  CG  PRO B  60      23.806 -35.632   2.660
ATOM    599  CD  PRO B  60      23.806 -35.632   2.660
ATOM    600  N   ASP B  61      21.598 -34.581  -0.129
ATOM    601  CA  ASP B  61      21.253 -34.982  -1.503
ATOM    602  C   ASP B  61      22.484 -34.989  -2.397
ATOM    603  O   ASP B  61      23.255 -34.041  -2.426
ATOM    604  CB  ASP B  61      20.244 -34.040  -2.088
ATOM    605  CG  ASP B  61      20.244 -34.040  -2.088
ATOM    606  OD1 ASP B  61      20.244 -34.040  -2.088
ATOM    607  OD2 ASP B  61      20.244 -34.040  -2.088
ATOM    609  N   SER B  62      22.630 -36.083  -3.124
ATOM    610  CA  SER B  62      23.773 -36.266  -4.032
ATOM    611  C   SER B  62      23.899 -35.061  -4.965
ATOM    612  O   SER B  62      22.924 -34.639  -5.588
ATOM    613  CB  SER B  62      23.564 -37.510  -4.894
ATOM    614  OG  SER B  62      23.564 -37.510  -4.894
ATOM    617  N   GLN B  63      25.105 -34.500  -5.007
ATOM    618  CA  GLN B  63      25.374 -33.303  -5.835
ATOM    619  C   GLN B  63      24.636 -32.060  -5.325
ATOM    620  O   GLN B  63      24.566 -31.036  -5.997
ATOM    621  CB  GLN B  63      24.932 -33.568  -7.285
ATOM    622  CG  GLN B  63      24.932 -33.568  -7.285
ATOM    623  CD  GLN B  63      24.932 -33.568  -7.285
ATOM    624  OE1 GLN B  63      24.932 -33.568  -7.285
ATOM    625  NE2 GLN B  63      24.932 -33.568  -7.285
ATOM    629  N   ARG B  64      24.115 -32.165  -4.115
ATOM    630  CA  ARG B  64      23.363 -31.084  -3.492
ATOM    631  C   ARG B  64      24.015 -30.674  -2.168
ATOM    632  O   ARG B  64      24.900 -31.326  -1.638
ATOM    633  CB  ARG B  64      21.926 -31.539  -3.249
ATOM    634  CG  ARG B  64      21.926 -31.539  -3.249
ATOM    635  CD  ARG B  64      21.926 -31.539  -3.249
ATOM    636  NE  ARG B  64      21.926 -31.539  -3.249
ATOM    637  CZ  ARG B  64      21.926 -31.539  -3.249
ATOM    638  NH1 ARG B  64      21.926 -31.539  -3.249
ATOM    639  NH2 ARG B  64      21.926 -31.539  -3.249
ATOM    646  N   PRO B  65      23.672 -29.487  -1.708
ATOM    647  CA  PRO B  65      24.049 -29.007  -0.375
ATOM    648  C   PRO B  65      23.429 -29.848   0.748
ATOM    649  O   PRO B  65      22.309 -30.343   0.622
ATOM    650  CB  PRO B  65      23.527 -27.572  -0.371
ATOM    651  CG  PRO B  65      23.527 -27.572  -0.371
ATOM    652  CD  PRO B  65      23.527 -27.572  -0.371
ATOM    653  N   GLY B  66      24.188 -29.992   1.839
ATOM    654  CA  GLY B  66      23.723 -30.766   3.007
ATOM    655  C   GLY B  66      23.125 -29.842   4.069
ATOM    656  O   GLY B  66      23.813 -28.975   4.594
ATOM    658  N   LYS B  67      21.839 -30.021   4.340
ATOM    659  CA  LYS B  67      21.148 -29.218   5.360
ATOM    660  C   LYS B  67      20.674 -30.109   6.503
ATOM    661  O   LYS B  67      19.804 -30.951   6.286
ATOM    662  CB  LYS B  67      19.949 -28.521   4.723
ATOM    663  CG  LYS B  67      19.949 -28.521   4.723
ATOM    664  CD  LYS B  67      19.949 -28.521   4.723
ATOM    665  CE  LYS B  67      19.949 -28.521   4.723
ATOM    666  NZ  LYS B  67      19.949 -28.521   4.723
ATOM    671  N   LYS B  68      21.256 -29.883   7.679
ATOM    672  CA  LYS B  68      20.931 -30.654   8.892
ATOM    673  C   LYS B  68      19.956 -29.920   9.808
ATOM    674  O   LYS B  68      20.190 -28.804  10.199
ATOM    675  CB  LYS B  68      22.109 -30.970   9.793
ATOM    676  CG  LYS B  68      22.109 -30.970   9.793
ATOM    677  CD  LYS B  68      22.109 -30.970   9.793
ATOM    678  CE  LYS B  68      22.109 -30.970   9.793
ATOM    679  NZ  LYS B  68      22.109 -30.970   9.793
ATOM    684  N   PRO B  69      18.747 -30.410   9.874
ATOM    685  CA  PRO B  69      17.724 -29.823  10.767
ATOM    686  C   PRO B  69      17.621 -30.490  12.149
ATOM    687  O   PRO B  69      17.446 -31.703  12.246
ATOM    688  CB  PRO B  69      16.454 -30.060   9.957
ATOM    689  CG  PRO B  69      16.454 -30.060   9.957
ATOM    690  CD  PRO B  69      16.454 -30.060   9.957
ATOM    691  N   PHE B  70      17.691 -29.686  13.208
ATOM    692  CA  PHE B  70      17.711 -30.216  14.581
ATOM    693  C   PHE B  70      16.631 -29.573  15.443
ATOM    694  O   PHE B  70      16.452 -28.372  15.407
ATOM    695  CB  PHE B  70      19.083 -29.955  15.195
ATOM    696  CG  PHE B  70      19.083 -29.955  15.195
ATOM    697  CD1 PHE B  70      19.083 -29.955  15.195
ATOM    698  CD2 PHE B  70      19.083 -29.955  15.195
ATOM    699  CE1 PHE B  70      19.083 -29.955  15.195
ATOM    700  CE2 PHE B  70      19.083 -29.955  15.195
ATOM    701  CZ  PHE B  70      19.083 -29.955  15.195
ATOM    708  N   LYS B  71      15.922 -30.377  16.206
ATOM    709  CA  LYS B  71      14.857 -29.834  17.058
ATOM    710  C   LYS B  71      15.005 -30.320  18.484
ATOM    711  O   LYS B  71      15.063 -31.528  18.648
ATOM    712  CB  LYS B  71      13.518 -30.257  16.478
ATOM    713  CG  LYS B  71      13.518 -30.257  16.478
ATOM    714  CD  LYS B  71      13.518 -30.257  16.478
ATOM    715  CE  LYS B  71      13.518 -30.257  16.478
ATOM    716  NZ  LYS B  71      13.518 -30.257  16.478
ATOM    721  N   PHE B  72      14.846 -29.403  19.433
ATOM    722  CA  PHE B  72      15.001 -29.703  20.864
ATOM    723  C   PHE B  72      13.739 -29.353  21.635
ATOM    724  O   PHE B  72      13.207 -28.260  21.505
ATOM    725  CB  PHE B  72      16.195 -28.929  21.428
ATOM    726  CG  PHE B  72      16.195 -28.929  21.428
ATOM    727  CD1 PHE B  72      16.195 -28.929  21.428
ATOM    728  CD2 PHE B  72      16.195 -28.929  21.428
ATOM    729  CE1 PHE B  72      16.195 -28.929  21.428
ATOM    730  CE2 PHE B  72      16.195 -28.929  21.428
ATOM    731  CZ  PHE B  72      16.195 -28.929  21.428
ATOM    738  N   ILE B  73      13.317 -30.265  22.487
ATOM    739  CA  ILE B  73      12.071 -30.067  23.245
ATOM    740  C   ILE B  73      12.350 -30.239  24.741
ATOM    741  O   ILE B  73      12.843 -31.269  25.211
ATOM    742  CB  ILE B  73      10.986 -31.058  22.777
ATOM    743  CG1 ILE B  73      10.986 -31.058  22.777
ATOM    744  CG2 ILE B  73      10.986 -31.058  22.777
ATOM    745  CD  ILE B  73      10.986 -31.058  22.777
ATOM    747  N   VAL B  74      12.009 -29.220  25.503
ATOM    748  CA  VAL B  74      12.245 -29.253  26.959
ATOM    749  C   VAL B  74      11.091 -28.629  27.711
ATOM    750  O   VAL B  74      10.849 -27.438  27.603
ATOM    751  CB  VAL B  74      13.473 -28.448  27.334
ATOM    752  CG1 VAL B  74      13.473 -28.448  27.334
ATOM    753  CG2 VAL B  74      13.473 -28.448  27.334
ATOM    755  N   SER B  75      10.368 -29.454  28.430
ATOM    756  CA  SER B  75       9.420 -28.957  29.436
ATOM    757  C   SER B  75      10.169 -28.411  30.654
ATOM    758  O   SER B  75       9.800 -27.421  31.238
ATOM    759  CB  SER B  75       8.485 -30.063  29.902
ATOM    760  OG  SER B  75       8.485 -30.063  29.902
ATOM    763  N   ASN B  76      11.231 -29.077  31.061
ATOM    764  CA  ASN B  76      12.051 -28.658  32.208
ATOM    765  C   ASN B  76      12.671 -27.282  31.948
ATOM    766  O   ASN B  76      12.542 -26.376  32.765
ATOM    767  CB  ASN B  76      13.158 -29.686  32.437
ATOM    768  CG  ASN B  76      13.158 -29.686  32.437
ATOM    769  OD1 ASN B  76      13.158 -29.686  32.437
ATOM    770  ND2 ASN B  76      13.158 -29.686  32.437
ATOM    774  N   GLN B  77      13.263 -27.132  30.767
ATOM    775  CA  GLN B  77      13.872 -25.847  30.413
ATOM    776  C   GLN B  77      12.780 -24.826  30.096
ATOM    777  O   GLN B  77      12.878 -23.664  30.472
ATOM    778  CB  GLN B  77      14.824 -26.052  29.256
ATOM    779  CG  GLN B  77      14.824 -26.052  29.256
ATOM    780  CD  GLN B  77      14.824 -26.052  29.256
ATOM    781  OE1 GLN B  77      14.824 -26.052  29.256
ATOM    782  NE2 GLN B  77      14.824 -26.052  29.256
ATOM    786  N   SER B  78      11.722 -25.265  29.426
ATOM    787  CA  SER B  78      10.557 -24.402  29.184
ATOM    788  C   SER B  78       9.931 -23.957  30.499
ATOM    789  O   SER B  78       9.762 -22.777  30.703
ATOM    790  CB  SER B  78       9.468 -25.105  28.379
ATOM    791  OG  SER B  78       9.468 -25.105  28.379
ATOM    794  N   LYS B  79       9.609 -24.880  31.388
ATOM    795  CA  LYS B  79       8.967 -24.606  32.676
ATOM    796  C   LYS B  79       9.764 -23.562  33.449
ATOM    797  O   LYS B  79       9.174 -22.644  34.012
ATOM    798  CB  LYS B  79       8.899 -25.881  33.507
ATOM    799  CG  LYS B  79       8.899 -25.881  33.507
ATOM    800  CD  LYS B  79       8.899 -25.881  33.507
ATOM    801  CE  LYS B  79       8.899 -25.881  33.507
ATOM    802  NZ  LYS B  79       8.899 -25.881  33.507
ATOM    807  N   SER B  80      11.088 -23.676  33.381
ATOM    808  CA  SER B  80      11.970 -22.690  34.023
ATOM    809  C   SER B  80      11.916 -21.327  33.317
ATOM    810  O   SER B  80      12.582 -20.377  33.705
ATOM    811  CB  SER B  80      13.408 -23.197  34.027
ATOM    812  OG  SER B  80      13.408 -23.197  34.027
ATOM    815  N   SER B  81      11.179 -21.268  32.223
ATOM    816  CA  SER B  81      11.043 -20.059  31.410
ATOM    817  C   SER B  81       9.603 -19.874  30.957
ATOM    818  O   SER B  81       9.393 -19.123  30.028
ATOM    819  CB  SER B  81      11.932 -20.196  30.170
ATOM    820  OG  SER B  81      11.932 -20.196  30.170
ATOM    823  N   LYS B  82       8.640 -20.504  31.623
ATOM    824  CA  LYS B  82       7.228 -20.446  31.211
ATOM    825  C   LYS B  82       6.806 -19.015  30.859
ATOM    826  O   LYS B  82       5.999 -18.814  29.958
ATOM    827  CB  LYS B  82       6.358 -20.954  32.355
ATOM    828  CG  LYS B  82       6.358 -20.954  32.355
ATOM    829  CD  LYS B  82       6.358 -20.954  32.355
ATOM    830  CE  LYS B  82       6.358 -20.954  32.355
ATOM    831  NZ  LYS B  82       6.358 -20.954  32.355
ATOM    836  N   ALA B  83       7.393 -18.050  31.570
ATOM    837  CA  ALA B  83       7.114 -16.631  31.314
ATOM    838  C   ALA B  83       7.394 -16.241  29.856
ATOM    839  O   ALA B  83       6.699 -15.395  29.300
ATOM    840  CB  ALA B  83       7.948 -15.765  32.255
ATOM    842  N   SER B  84       8.402 -16.865  29.250
ATOM    843  CA  SER B  84       8.755 -16.643  27.841
ATOM    844  C   SER B  84       7.500 -16.789  26.981
ATOM    845  O   SER B  84       6.817 -17.813  26.988
ATOM    846  CB  SER B  84       9.799 -17.663  27.372
ATOM    847  OG  SER B  84       9.799 -17.663  27.372
ATOM    850  N   LYS B  85       7.239 -15.742  26.208
ATOM    851  CA  LYS B  85       6.094 -15.739  25.281
ATOM    852  C   LYS B  85       6.069 -17.015  24.433
ATOM    853  O   LYS B  85       5.012 -17.407  23.951
ATOM    854  CB  LYS B  85       6.199 -14.550  24.344
ATOM    855  CG  LYS B  85       6.199 -14.550  24.344
ATOM    856  CD  LYS B  85       6.199 -14.550  24.344
ATOM    857  CE  LYS B  85       6.199 -14.550  24.344
ATOM    858  NZ  LYS B  85       6.199 -14.550  24.344
ATOM    863  N   SER B  86       7.253 -17.596  24.235
ATOM    864  CA  SER B  86       7.432 -18.847  23.508
ATOM    865  C   SER B  86       7.098 -20.082  24.357
ATOM    866  O   SER B  86       7.589 -20.278  25.460
ATOM    867  CB  SER B  86       8.846 -18.985  22.983
ATOM    868  OG  SER B  86       8.846 -18.985  22.983
ATOM    871  N   PRO B  87       6.170 -20.857  23.840
ATOM    872  CA  PRO B  87       5.813 -22.163  24.419
ATOM    873  C   PRO B  87       6.656 -23.323  23.868
ATOM    874  O   PRO B  87       6.958 -24.293  24.566
ATOM    875  CB  PRO B  87       4.342 -22.327  24.048
ATOM    876  CG  PRO B  87       4.342 -22.327  24.048
ATOM    877  CD  PRO B  87       4.342 -22.327  24.048
ATOM    878  N   LYS B  88       7.025 -23.202  22.598
ATOM    879  CA  LYS B  88       7.807 -24.240  21.913
ATOM    880  C   LYS B  88       9.224 -23.746  21.652
ATOM    881  O   LYS B  88       9.443 -22.680  21.082
ATOM    882  CB  LYS B  88       7.143 -24.584  20.582
ATOM    883  CG  LYS B  88       7.143 -24.584  20.582
ATOM    884  CD  LYS B  88       7.143 -24.584  20.582
ATOM    885  CE  LYS B  88       7.143 -24.584  20.582
ATOM    886  NZ  LYS B  88       7.143 -24.584  20.582
ATOM    891  N   TRP B  89      10.177 -24.584  22.008
ATOM    892  CA  TRP B  89      11.581 -24.247  21.788
ATOM    893  C   TRP B  89      12.129 -24.967  20.552
ATOM    894  O   TRP B  89      12.226 -26.188  20.499
ATOM    895  CB  TRP B  89      12.288 -24.735  23.019
ATOM    896  CG  TRP B  89      12.288 -24.735  23.019
ATOM    897  CD1 TRP B  89      12.288 -24.735  23.019
ATOM    898  CD2 TRP B  89      12.288 -24.735  23.019
ATOM    899  NE1 TRP B  89      12.288 -24.735  23.019
ATOM    900  CE2 TRP B  89      12.288 -24.735  23.019
ATOM    901  CE3 TRP B  89      12.288 -24.735  23.019
ATOM    902  CZ2 TRP B  89      12.288 -24.735  23.019
ATOM    903  CZ3 TRP B  89      12.288 -24.735  23.019
ATOM    904  CH2 TRP B  89      12.288 -24.735  23.019
ATOM    912  N   SER B  90      12.367 -24.191  19.507
ATOM    913  CA  SER B  90      12.826 -24.745  18.219
ATOM    914  C   SER B  90      14.086 -24.029  17.737
ATOM    915  O   SER B  90      14.167 -22.804  17.781
ATOM    916  CB  SER B  90      11.722 -24.574  17.175
ATOM    917  OG  SER B  90      11.722 -24.574  17.175
ATOM    920  N   SER B  91      15.047 -24.814  17.261
ATOM    921  CA  SER B  91      16.342 -24.263  16.798
ATOM    922  C   SER B  91      16.859 -25.048  15.607
ATOM    923  O   SER B  91      17.268 -26.189  15.724
ATOM    924  CB  SER B  91      17.485 -24.302  17.821
ATOM    925  OG  SER B  91      17.485 -24.302  17.821
ATOM    928  N   TYR B  92      16.925 -24.400  14.467
ATOM    929  CA  TYR B  92      17.403 -25.058  13.241
ATOM    930  C   TYR B  92      18.840 -24.633  12.923
ATOM    931  O   TYR B  92      19.145 -23.472  12.677
ATOM    932  CB  TYR B  92      16.477 -24.682  12.084
ATOM    933  CG  TYR B  92      16.477 -24.682  12.084
ATOM    934  CD1 TYR B  92      16.477 -24.682  12.084
ATOM    935  CD2 TYR B  92      16.477 -24.682  12.084
ATOM    936  CE1 TYR B  92      16.477 -24.682  12.084
ATOM    937  CE2 TYR B  92      16.477 -24.682  12.084
ATOM    938  CZ  TYR B  92      16.477 -24.682  12.084
ATOM    939  OH  TYR B  92      16.477 -24.682  12.084
ATOM    946  N   ALA B  93      19.754 -25.580  12.951
ATOM    947  CA  ALA B  93      21.159 -25.275  12.639
ATOM    948  C   ALA B  93      21.496 -25.846  11.269
ATOM    949  O   ALA B  93      21.317 -27.000  11.033
ATOM    950  CB  ALA B  93      22.071 -25.884  13.704
ATOM    952  N   PHE B  94      22.016 -25.052  10.379
ATOM    953  CA  PHE B  94      22.446 -25.332   9.008
ATOM    954  C   PHE B  94      23.968 -25.540   8.930
ATOM    955  O   PHE B  94      24.773 -24.698   9.326
ATOM    956  CB  PHE B  94      22.075 -24.220   8.041
ATOM    957  CG  PHE B  94      22.075 -24.220   8.041
ATOM    958  CD1 PHE B  94      22.075 -24.220   8.041
ATOM    959  CD2 PHE B  94      22.075 -24.220   8.041
ATOM    960  CE1 PHE B  94      22.075 -24.220   8.041
ATOM    961  CE2 PHE B  94      22.075 -24.220   8.041
ATOM    962  CZ  PHE B  94      22.075 -24.220   8.041
ATOM    969  N   PRO B  95      24.286 -26.785   8.658
ATOM    970  CA  PRO B  95      25.688 -27.171   8.409
ATOM    971  C   PRO B  95      26.094 -27.234   6.928
ATOM    972  O   PRO B  95      25.587 -28.058   6.177
ATOM    973  CB  PRO B  95      25.735 -28.558   9.036
ATOM    974  CG  PRO B  95      25.735 -28.558   9.036
ATOM    975  CD  PRO B  95      25.735 -28.558   9.036
ATOM    976  N   SER B  96      27.025 -26.374   6.517
ATOM    977  CA  SER B  96      27.590 -26.422   5.151
ATOM    978  C   SER B  96      28.335 -27.744   4.953
ATOM    979  O   SER B  96      29.236 -28.062   5.726
ATOM    980  CB  SER B  96      28.555 -25.254   4.935
ATOM    981  OG  SER B  96      28.555 -25.254   4.935
ATOM    984  N   ARG B  97      28.008 -28.444   3.876
ATOM    985  CA  ARG B  97      28.529 -29.803   3.649
ATOM    986  C   ARG B  97      30.058 -29.839   3.717
ATOM    987  O   ARG B  97      30.631 -30.728   4.338
ATOM    988  CB  ARG B  97      28.097 -30.289   2.273
ATOM    989  CG  ARG B  97      28.097 -30.289   2.273
ATOM    990  CD  ARG B  97      28.097 -30.289   2.273
ATOM    991  NE  ARG B  97      28.097 -30.289   2.273
ATOM    992  CZ  ARG B  97      28.097 -30.289   2.273
ATOM    993  NH1 ARG B  97      28.097 -30.289   2.273
ATOM    994  NH2 ARG B  97      28.097 -30.289   2.273
ATOM   1001  N   GLU B  98      30.683 -28.814   3.138
ATOM   1002  CA  GLU B  98      32.148 -28.666   3.195
ATOM   1003  C   GLU B  98      32.677 -28.780   4.626
ATOM   1004  O   GLU B  98      33.659 -29.469   4.880
ATOM   1005  CB  GLU B  98      32.542 -27.301   2.635
ATOM   1006  CG  GLU B  98      32.542 -27.301   2.635
ATOM   1007  CD  GLU B  98      32.542 -27.301   2.635
ATOM   1008  OE1 GLU B  98      32.542 -27.301   2.635
ATOM   1009  OE2 GLU B  98      32.542 -27.301   2.635
ATOM   1011  N   THR B  99      31.989 -28.119   5.549
ATOM   1012  CA  THR B  99      32.367 -28.129   6.969
ATOM   1013  C   THR B  99      31.135 -27.893   7.839
ATOM   1014  O   THR B  99      30.683 -26.764   8.017
ATOM   1015  CB  THR B  99      33.419 -27.049   7.246
ATOM   1016  OG1 THR B  99      33.419 -27.049   7.246
ATOM   1017  CG2 THR B  99      33.419 -27.049   7.246
ATOM   1020  N   ILE B 100      30.645 -28.967   8.421
ATOM   1021  CA  ILE B 100      29.438 -28.915   9.263
ATOM   1022  C   ILE B 100      29.680 -28.038  10.507
ATOM   1023  O   ILE B 100      30.565 -28.289  11.326
ATOM   1024  CB  ILE B 100      29.014 -30.343   9.663
ATOM   1025  CG1 ILE B 100      29.014 -30.343   9.663
ATOM   1026  CG2 ILE B 100      29.014 -30.343   9.663
ATOM   1027  CD  ILE B 100      29.014 -30.343   9.663
ATOM   1029  N   LYS B 101      28.900 -26.982  10.629
ATOM   1030  CA  LYS B 101      29.025 -26.087  11.787
ATOM   1031  C   LYS B 101      27.664 -25.513  12.169
ATOM   1032  O   LYS B 101      26.888 -25.099  11.308
ATOM   1033  CB  LYS B 101      29.997 -24.959  11.445
ATOM   1034  CG  LYS B 101      29.997 -24.959  11.445
ATOM   1035  CD  LYS B 101      29.997 -24.959  11.445
ATOM   1036  CE  LYS B 101      29.997 -24.959  11.445
ATOM   1037  NZ  LYS B 101      29.997 -24.959  11.445
ATOM   1042  N   SER B 102      27.411 -25.484  13.470
ATOM   1043  CA  SER B 102      26.173 -24.890  14.000
ATOM   1044  C   SER B 102      26.326 -23.371  14.132
ATOM   1045  O   SER B 102      27.290 -22.857  14.690
ATOM   1046  CB  SER B 102      25.850 -25.492  15.367
ATOM   1047  OG  SER B 102      25.850 -25.492  15.367
ATOM   1050  N   HIS B 103      25.317 -22.666  13.652
ATOM   1051  CA  HIS B 103      25.301 -21.191  13.682
ATOM   1052  C   HIS B 103      24.291 -20.652  14.688
ATOM   1053  O   HIS B 103      24.411 -19.524  15.162
ATOM   1054  CB  HIS B 103      24.982 -20.611  12.301
ATOM   1055  CG  HIS B 103      24.982 -20.611  12.301
ATOM   1056  ND1 HIS B 103      24.982 -20.611  12.301
ATOM   1057  CD2 HIS B 103      24.982 -20.611  12.301
ATOM   1058  CE1 HIS B 103      24.982 -20.611  12.301
ATOM   1059  NE2 HIS B 103      24.982 -20.611  12.301
ATOM   1062  N   GLU B 104      23.310 -21.487  15.016
ATOM   1063  CA  GLU B 104      22.251 -21.110  15.964
ATOM   1064  C   GLU B 104      22.823 -20.614  17.285
ATOM   1065  O   GLU B 104      22.271 -19.731  17.916
ATOM   1066  CB  GLU B 104      21.370 -22.312  16.272
ATOM   1067  CG  GLU B 104      21.370 -22.312  16.272
ATOM   1068  CD  GLU B 104      21.370 -22.312  16.272
ATOM   1069  OE1 GLU B 104      21.370 -22.312  16.272
ATOM   1070  OE2 GLU B 104      21.370 -22.312  16.272
ATOM   1072  N   GLU B 105      23.989 -21.120  17.651
ATOM   1073  CA  GLU B 105      24.621 -20.765  18.930
ATOM   1074  C   GLU B 105      24.826 -19.261  19.082
ATOM   1075  O   GLU B 105      24.552 -18.693  20.134
ATOM   1076  CB  GLU B 105      25.974 -21.456  19.036
ATOM   1077  CG  GLU B 105      25.974 -21.456  19.036
ATOM   1078  CD  GLU B 105      25.974 -21.456  19.036
ATOM   1079  OE1 GLU B 105      25.974 -21.456  19.036
ATOM   1080  OE2 GLU B 105      25.974 -21.456  19.036
ATOM   1082  N   ALA B 106      25.238 -18.629  17.986
ATOM   1083  CA  ALA B 106      25.494 -17.182  17.991
ATOM   1084  C   ALA B 106      24.194 -16.384  18.118
ATOM   1085  O   ALA B 106      24.107 -15.403  18.850
ATOM   1086  CB  ALA B 106      26.235 -16.779  16.719
ATOM   1088  N   ILE B 107      23.160 -16.867  17.449
ATOM   1089  CA  ILE B 107      21.820 -16.258  17.523
ATOM   1090  C   ILE B 107      21.277 -16.377  18.952
ATOM   1091  O   ILE B 107      20.470 -15.560  19.378
ATOM   1092  CB  ILE B 107      20.871 -16.929  16.505
ATOM   1093  CG1 ILE B 107      20.871 -16.929  16.505
ATOM   1094  CG2 ILE B 107      20.871 -16.929  16.505
ATOM   1095  CD  ILE B 107      20.871 -16.929  16.505
ATOM   1097  N   LYS B 108      21.627 -17.477  19.618
ATOM   1098  CA  LYS B 108      21.104 -17.784  20.956
ATOM   1099  C   LYS B 108      21.341 -16.614  21.902
ATOM   1100  O   LYS B 108      20.410 -16.144  22.552
ATOM   1101  CB  LYS B 108      21.824 -18.991  21.525
ATOM   1102  CG  LYS B 108      21.824 -18.991  21.525
ATOM   1103  CD  LYS B 108      21.824 -18.991  21.525
ATOM   1104  CE  LYS B 108      21.824 -18.991  21.525
ATOM   1105  NZ  LYS B 108      21.824 -18.991  21.525
ATOM   1110  N   LYS B 109      22.558 -16.072  21.852
ATOM   1111  CA  LYS B 109      22.905 -14.897  22.664
ATOM   1112  C   LYS B 109      22.014 -13.704  22.304
ATOM   1113  O   LYS B 109      21.533 -12.985  23.177
ATOM   1114  CB  LYS B 109      24.365 -14.529  22.432
ATOM   1115  CG  LYS B 109      24.365 -14.529  22.432
ATOM   1116  CD  LYS B 109      24.365 -14.529  22.432
ATOM   1117  CE  LYS B 109      24.365 -14.529  22.432
ATOM   1118  NZ  LYS B 109      24.365 -14.529  22.432
ATOM   1123  N   GLN B 110      21.804 -13.526  21.005
ATOM   1124  CA  GLN B 110      20.956 -12.448  20.497
ATOM   1125  C   GLN B 110      19.518 -12.623  20.929
ATOM   1126  O   GLN B 110      18.945 -11.644  21.365
ATOM   1127  CB  GLN B 110      21.004 -12.405  18.977
ATOM   1128  CG  GLN B 110      21.004 -12.405  18.977
ATOM   1129  CD  GLN B 110      21.004 -12.405  18.977
ATOM   1130  OE1 GLN B 110      21.004 -12.405  18.977
ATOM   1131  NE2 GLN B 110      21.004 -12.405  18.977
ATOM   1135  N   ASN B 111      19.050 -13.861  20.988
ATOM   1136  CA  ASN B 111      17.685 -14.182  21.388
ATOM   1137  C   ASN B 111      17.424 -13.819  22.847
ATOM   1138  O   ASN B 111      16.360 -13.329  23.190
ATOM   1139  CB  ASN B 111      17.439 -15.677  21.194
ATOM   1140  CG  ASN B 111      17.439 -15.677  21.194
ATOM   1141  OD1 ASN B 111      17.439 -15.677  21.194
ATOM   1142  ND2 ASN B 111      17.439 -15.677  21.194
ATOM   1146  N   LYS B 112      18.447 -13.971  23.671
ATOM   1147  CA  LYS B 112      18.369 -13.558  25.077
ATOM   1148  C   LYS B 112      18.266 -12.033  25.194
ATOM   1149  O   LYS B 112      17.506 -11.517  26.012
ATOM   1150  CB  LYS B 112      19.606 -14.050  25.817
ATOM   1151  CG  LYS B 112      19.606 -14.050  25.817
ATOM   1152  CD  LYS B 112      19.606 -14.050  25.817
ATOM   1153  CE  LYS B 112      19.606 -14.050  25.817
ATOM   1154  NZ  LYS B 112      19.606 -14.050  25.817
ATOM   1159  N   ALA B 113      19.028 -11.337  24.353
ATOM   1160  CA  ALA B 113      19.000  -9.868  24.331
ATOM   1161  C   ALA B 113      17.650  -9.347  23.831
ATOM   1162  O   ALA B 113      17.098  -8.392  24.375
ATOM   1163  CB  ALA B 113      20.117  -9.337  23.435
ATOM   1165  N   ILE B 114      17.077 -10.058  22.866
ATOM   1166  CA  ILE B 114      15.817  -9.643  22.237
ATOM   1167  C   ILE B 114      14.733  -9.626  23.318
ATOM   1168  O   ILE B 114      14.015  -8.664  23.469
ATOM   1169  CB  ILE B 114      15.398 -10.588  21.093
ATOM   1170  CG1 ILE B 114      15.398 -10.588  21.093
ATOM   1171  CG2 ILE B 114      15.398 -10.588  21.093
ATOM   1172  CD  ILE B 114      15.398 -10.588  21.093
ATOM   1174  N   ASP B 115      14.639 -10.700  24.094
ATOM   1175  CA  ASP B 115      13.567 -10.852  25.081
ATOM   1176  C   ASP B 115      13.620  -9.699  26.069
ATOM   1177  O   ASP B 115      12.591  -9.173  26.449
ATOM   1178  CB  ASP B 115      13.750 -12.166  25.830
ATOM   1179  CG  ASP B 115      13.750 -12.166  25.830
ATOM   1180  OD1 ASP B 115      13.750 -12.166  25.830
ATOM   1181  OD2 ASP B 115      13.750 -12.166  25.830
ATOM   1183  N   GLU B 116      14.836  -9.293  26.415
ATOM   1184  CA  GLU B 116      15.039  -8.175  27.346
ATOM   1185  C   GLU B 116      14.531  -6.863  26.757
ATOM   1186  O   GLU B 116      13.820  -6.115  27.421
ATOM   1187  CB  GLU B 116      16.524  -8.043  27.662
ATOM   1188  CG  GLU B 116      16.524  -8.043  27.662
ATOM   1189  CD  GLU B 116      16.524  -8.043  27.662
ATOM   1190  OE1 GLU B 116      16.524  -8.043  27.662
ATOM   1191  OE2 GLU B 116      16.524  -8.043  27.662
ATOM   1193  N   GLN B 117      14.916  -6.618  25.510
ATOM   1194  CA  GLN B 117      14.448  -5.430  24.801
ATOM   1195  C   GLN B 117      12.929  -5.526  24.552
ATOM   1196  O   GLN B 117      12.167  -4.581  24.739
ATOM   1197  CB  GLN B 117      15.229  -5.315  23.498
ATOM   1198  CG  GLN B 117      15.229  -5.315  23.498
ATOM   1199  CD  GLN B 117      15.229  -5.315  23.498
ATOM   1200  OE1 GLN B 117      15.229  -5.315  23.498
ATOM   1201  NE2 GLN B 117      15.229  -5.315  23.498
ATOM   1205  N   ILE B 118      12.465  -6.713  24.222
ATOM   1206  CA  ILE B 118      11.048  -6.939  23.930
ATOM   1207  C   ILE B 118      10.256  -6.974  25.239
ATOM   1208  O   ILE B 118      10.535  -7.778  26.120
ATOM   1209  CB  ILE B 118      10.881  -8.224  23.109
ATOM   1210  CG1 ILE B 118      10.881  -8.224  23.109
ATOM   1211  CG2 ILE B 118      10.881  -8.224  23.109
ATOM   1212  CD  ILE B 118      10.881  -8.224  23.109
ATOM   1214  N   ALA B 119       9.122  -6.293  25.216
ATOM   1215  CA  ALA B 119       8.203  -6.336  26.358
ATOM   1216  C   ALA B 119       6.924  -7.084  25.986
ATOM   1217  O   ALA B 119       6.176  -6.684  25.092
ATOM   1218  CB  ALA B 119       7.870  -4.919  26.823
ATOM   1220  N   ALA B 120       6.721  -8.195  26.690
ATOM   1221  CA  ALA B 120       5.480  -8.971  26.643
ATOM   1222  C   ALA B 120       4.193  -8.224  26.749
ATOM   1223  O   ALA B 120       4.046  -7.617  27.794
ATOM   1224  CB  ALA B 120       5.492 -10.201  27.561
ATOM   1226  N   ALA B 121       3.326  -8.275  25.740
ATOM   1227  CA  ALA B 121       2.031  -7.603  25.920
ATOM   1228  C   ALA B 121       0.886  -8.585  25.784
ATOM   1229  O   ALA B 121       0.875  -9.370  24.874
ATOM   1230  CB  ALA B 121       1.875  -6.469  24.915
ATOM   1232  N   VAL B 122      -0.070  -8.542  26.678
ATOM   1233  CA  VAL B 122      -1.169  -9.520  26.718
ATOM   1234  C   VAL B 122      -2.515  -8.805  26.897
ATOM   1235  O   VAL B 122      -2.606  -7.848  27.657
ATOM   1236  CB  VAL B 122      -0.954 -10.523  27.861
ATOM   1237  CG1 VAL B 122      -0.954 -10.523  27.861
ATOM   1238  CG2 VAL B 122      -0.954 -10.523  27.861
ATOM   1240  N   SER B 123      -3.552  -9.294  26.246
ATOM   1241  CA  SER B 123      -4.923  -8.806  26.403
ATOM   1242  C   SER B 123      -5.904  -9.970  26.362
ATOM   1243  O   SER B 123      -6.051 -10.666  25.363
ATOM   1244  CB  SER B 123      -5.254  -7.824  25.282
ATOM   1245  OG  SER B 123      -5.254  -7.824  25.282
ATOM   1248  N   LYS B 124      -6.556 -10.207  27.492
ATOM   1249  CA  LYS B 124      -7.509 -11.324  27.620
ATOM   1250  C   LYS B 124      -6.877 -12.639  27.148
ATOM   1251  O   LYS B 124      -7.285 -13.229  26.144
ATOM   1252  CB  LYS B 124      -8.774 -11.032  26.806
ATOM   1253  CG  LYS B 124      -8.774 -11.032  26.806
ATOM   1254  CD  LYS B 124      -8.774 -11.032  26.806
ATOM   1255  CE  LYS B 124      -8.774 -11.032  26.806
ATOM   1256  NZ  LYS B 124      -8.774 -11.032  26.806
ATOM   1261  N   ASN B 125      -5.813 -13.041  27.837
ATOM   1262  CA  ASN B 125      -5.131 -14.308  27.523
ATOM   1263  C   ASN B 125      -4.353 -14.236  26.200
ATOM   1264  O   ASN B 125      -3.664 -15.182  25.825
ATOM   1265  CB  ASN B 125      -6.166 -15.444  27.438
ATOM   1266  CG  ASN B 125      -6.166 -15.444  27.438
ATOM   1267  OD1 ASN B 125      -6.166 -15.444  27.438
ATOM   1268  ND2 ASN B 125      -6.166 -15.444  27.438
ATOM   1272  N   ASP B 126      -4.438 -13.093  25.532
ATOM   1273  CA  ASP B 126      -3.761 -12.895  24.247
ATOM   1274  C   ASP B 126      -2.462 -12.137  24.446
ATOM   1275  O   ASP B 126      -2.478 -10.976  24.774
ATOM   1276  CB  ASP B 126      -4.663 -12.132  23.277
ATOM   1277  CG  ASP B 126      -4.663 -12.132  23.277
ATOM   1278  OD1 ASP B 126      -4.663 -12.132  23.277
ATOM   1279  OD2 ASP B 126      -4.663 -12.132  23.277
ATOM   1281  N   CYS B 127      -1.343 -12.759  24.159
ATOM   1282  CA  CYS B 127      -0.028 -12.115  24.303
ATOM   1283  C   CYS B 127       0.543 -11.764  22.925
ATOM   1284  O   CYS B 127       0.660 -12.617  22.056
ATOM   1285  CB  CYS B 127       0.935 -13.058  25.022
ATOM   1286  SG  CYS B 127       0.935 -13.058  25.022
ATOM   1289  N   SER B 128       0.879 -10.509  22.717
ATOM   1290  CA  SER B 128       1.383  -9.971  21.453
ATOM   1291  C   SER B 128       2.759  -9.335  21.644
ATOM   1292  O   SER B 128       2.960  -8.485  22.517
ATOM   1293  CB  SER B 128       0.390  -8.925  20.947
ATOM   1294  OG  SER B 128       0.390  -8.925  20.947
ATOM   1297  N   CYS B 129       3.671  -9.725  20.766
ATOM   1298  CA  CYS B 129       5.054  -9.224  20.815
ATOM   1299  C   CYS B 129       5.088  -7.705  20.607
ATOM   1300  O   CYS B 129       4.553  -7.184  19.630
ATOM   1301  CB  CYS B 129       5.894  -9.902  19.732
ATOM   1302  SG  CYS B 129       5.894  -9.902  19.732
ATOM   1305  N   THR B 130       5.707  -7.017  21.554
ATOM   1306  CA  THR B 130       5.863  -5.558  21.453
ATOM   1307  C   THR B 130       7.343  -5.207  21.318
ATOM   1308  O   THR B 130       8.148  -5.540  22.186
ATOM   1309  CB  THR B 130       5.286  -4.873  22.694
ATOM   1310  OG1 THR B 130       5.286  -4.873  22.694
ATOM   1311  CG2 THR B 130       5.286  -4.873  22.694
ATOM   1314  N   GLU B 131       7.648  -4.497  20.242
ATOM   1315  CA  GLU B 131       9.014  -4.012  20.030
ATOM   1316  C   GLU B 131       8.979  -2.507  20.221
ATOM   1317  O   GLU B 131       8.127  -1.947  19.544
ATOM   1318  CB  GLU B 131       9.497  -4.318  18.625
ATOM   1319  CG  GLU B 131       9.497  -4.318  18.625
ATOM   1320  CD  GLU B 131       9.497  -4.318  18.625
ATOM   1321  OE1 GLU B 131       9.497  -4.318  18.625
ATOM   1322  OE2 GLU B 131       9.497  -4.318  18.625
ATOM   1324  N   PRO B 132       9.597  -2.014  21.293
ATOM   1325  CA  PRO B 132       9.803  -0.584  21.623
ATOM   1326  C   PRO B 132      10.938   0.094  20.828
ATOM   1327  O   PRO B 132      12.102  -0.059  21.150
ATOM   1328  CB  PRO B 132      10.146  -0.583  23.103
ATOM   1329  CG  PRO B 132      10.146  -0.583  23.103
ATOM   1330  CD  PRO B 132      10.146  -0.583  23.103
ATOM   1331  N   PRO B 133      10.616   0.662  19.680
ATOM   1332  CA  PRO B 133      11.537   1.330  18.767
ATOM   1333  C   PRO B 133      11.467   2.834  18.905
ATOM   1334  O   PRO B 133      12.412   3.477  18.486
ATOM   1335  CB  PRO B 133      10.997   0.992  17.375
ATOM   1336  CG  PRO B 133      10.997   0.992  17.375
ATOM   1337  CD  PRO B 133      10.997   0.992  17.375
ATOM   1338  N   LYS B 134      10.437   3.367  19.563
ATOM   1339  CA  LYS B 134      10.269   4.817  19.766
ATOM   1340  C   LYS B 134       9.253   5.097  20.869
ATOM   1341  O   LYS B 134       8.131   4.605  20.817
ATOM   1342  CB  LYS B 134       9.832   5.445  18.450
ATOM   1343  CG  LYS B 134       9.832   5.445  18.450
ATOM   1344  CD  LYS B 134       9.832   5.445  18.450
ATOM   1345  CE  LYS B 134       9.832   5.445  18.450
ATOM   1346  NZ  LYS B 134       9.832   5.445  18.450
ATOM   1351  N   LYS B 135       9.632   5.959  21.796
ATOM   1352  CA  LYS B 135       8.702   6.413  22.839
ATOM   1353  C   LYS B 135       8.454   7.904  22.651
ATOM   1354  O   LYS B 135       9.209   8.755  23.111
ATOM   1355  CB  LYS B 135       9.206   6.090  24.244
ATOM   1356  CG  LYS B 135       9.206   6.090  24.244
ATOM   1357  CD  LYS B 135       9.206   6.090  24.244
ATOM   1358  CE  LYS B 135       9.206   6.090  24.244
ATOM   1359  NZ  LYS B 135       9.206   6.090  24.244
ATOM   1364  N   ARG B 136       7.332   8.196  22.015
ATOM   1365  CA  ARG B 136       6.961   9.593  21.740
ATOM   1366  C   ARG B 136       6.894  10.442  23.019
ATOM   1367  O   ARG B 136       7.019  11.662  22.973
ATOM   1368  CB  ARG B 136       5.617   9.625  21.030
ATOM   1369  CG  ARG B 136       5.617   9.625  21.030
ATOM   1370  CD  ARG B 136       5.617   9.625  21.030
ATOM   1371  NE  ARG B 136       5.617   9.625  21.030
ATOM   1372  CZ  ARG B 136       5.617   9.625  21.030
ATOM   1373  NH1 ARG B 136       5.617   9.625  21.030
ATOM   1374  NH2 ARG B 136       5.617   9.625  21.030
ATOM   1381  N   LYS B 137       6.649   9.771  24.139
ATOM   1382  CA  LYS B 137       6.584  10.444  25.440
ATOM   1383  C   LYS B 137       7.961  10.595  26.090
ATOM   1384  O   LYS B 137       8.151  11.408  26.992
ATOM   1385  CB  LYS B 137       5.640   9.666  26.348
ATOM   1386  CG  LYS B 137       5.640   9.666  26.348
ATOM   1387  CD  LYS B 137       5.640   9.666  26.348
ATOM   1388  CE  LYS B 137       5.640   9.666  26.348
ATOM   1389  NZ  LYS B 137       5.640   9.666  26.348
ATOM   1394  N   ARG B 138       8.897   9.756  25.677
ATOM   1395  CA  ARG B 138      10.231   9.805  26.279
ATOM   1396  C   ARG B 138      11.048  10.920  25.661
ATOM   1397  O   ARG B 138      11.175  10.962  24.453
ATOM   1398  CB  ARG B 138      10.933   8.480  26.101
ATOM   1399  CG  ARG B 138      10.933   8.480  26.101
ATOM   1400  CD  ARG B 138      10.933   8.480  26.101
ATOM   1401  NE  ARG B 138      10.933   8.480  26.101
ATOM   1402  CZ  ARG B 138      10.933   8.480  26.101
ATOM   1403  NH1 ARG B 138      10.933   8.480  26.101
ATOM   1404  NH2 ARG B 138      10.933   8.480  26.101
ATOM   1411  N   LYS B 139      11.589  11.759  26.527
ATOM   1412  CA  LYS B 139      12.502  12.838  26.121
ATOM   1413  C   LYS B 139      13.828  12.298  25.581
ATOM   1414  O   LYS B 139      14.495  12.922  24.764
ATOM   1415  CB  LYS B 139      12.835  13.716  27.317
ATOM   1416  CG  LYS B 139      12.835  13.716  27.317
ATOM   1417  CD  LYS B 139      12.835  13.716  27.317
ATOM   1418  CE  LYS B 139      12.835  13.716  27.317
ATOM   1419  NZ  LYS B 139      12.835  13.716  27.317
ATOM   1424  N   LEU B 140      14.326  11.235  26.172
ATOM   1425  CA  LEU B 140      15.558  10.614  25.681
ATOM   1426  C   LEU B 140      15.444  10.023  24.286
ATOM   1427  O   LEU B 140      16.402   9.991  23.519
ATOM   1428  CB  LEU B 140      16.009   9.521  26.633
ATOM   1429  CG  LEU B 140      16.009   9.521  26.633
ATOM   1430  CD1 LEU B 140      16.009   9.521  26.633
ATOM   1431  CD2 LEU B 140      16.009   9.521  26.633
ATOM   1433  N   ARG B 141      14.237   9.574  23.975
ATOM   1434  CA  ARG B 141      13.935   9.055  22.621
ATOM   1435  C   ARG B 141      14.198  10.063  21.498
ATOM   1436  O   ARG B 141      14.242   9.700  20.330
ATOM   1437  CB  ARG B 141      12.479   8.678  22.407
ATOM   1438  CG  ARG B 141      12.479   8.678  22.407
ATOM   1439  CD  ARG B 141      12.479   8.678  22.407
ATOM   1440  NE  ARG B 141      12.479   8.678  22.407
ATOM   1441  CZ  ARG B 141      12.479   8.678  22.407
ATOM   1442  NH1 ARG B 141      12.479   8.678  22.407
ATOM   1443  NH2 ARG B 141      12.479   8.678  22.407
ATOM   1450  N   PRO B 142      14.096  11.338  21.827
ATOM   1451  CA  PRO B 142      14.379  12.449  20.928
ATOM   1452  C   PRO B 142      15.856  12.607  20.581
ATOM   1453  O   PRO B 142      16.208  13.411  19.719
ATOM   1454  CB  PRO B 142      13.872  13.655  21.713
ATOM   1455  CG  PRO B 142      13.872  13.655  21.713
ATOM   1456  CD  PRO B 142      13.872  13.655  21.713
ATOM   1457  N   ARG B 143      16.707  11.850  21.261
ATOM   1458  CA  ARG B 143      18.154  11.958  21.054
ATOM   1459  C   ARG B 143      18.568  11.100  19.870
ATOM   1460  O   ARG B 143      18.388   9.900  19.911
ATOM   1461  CB  ARG B 143      18.875  11.490  22.308
ATOM   1462  CG  ARG B 143      18.875  11.490  22.308
ATOM   1463  CD  ARG B 143      18.875  11.490  22.308
ATOM   1464  NE  ARG B 143      18.875  11.490  22.308
ATOM   1465  CZ  ARG B 143      18.875  11.490  22.308
ATOM   1466  NH1 ARG B 143      18.875  11.490  22.308
ATOM   1467  NH2 ARG B 143      18.875  11.490  22.308
ATOM   1474  N   LYS B 144      19.227  11.701  18.897
ATOM   1475  CA  LYS B 144      19.763  10.958  17.745
ATOM   1476  C   LYS B 144      20.843   9.962  18.182
ATOM   1477  O   LYS B 144      20.846   8.816  17.758
ATOM   1478  CB  LYS B 144      20.356  11.943  16.742
ATOM   1479  CG  LYS B 144      20.356  11.943  16.742
ATOM   1480  CD  LYS B 144      20.356  11.943  16.742
ATOM   1481  CE  LYS B 144      20.356  11.943  16.742
ATOM   1482  NZ  LYS B 144      20.356  11.943  16.742
ATOM   1487  N   ALA B 145      21.766  10.435  19.011
ATOM   1488  CA  ALA B 145      22.886   9.597  19.466
ATOM   1489  C   ALA B 145      22.408   8.441  20.347
ATOM   1490  O   ALA B 145      22.955   7.344  20.287
ATOM   1491  CB  ALA B 145      23.899  10.454  20.221
ATOM   1493  N   LEU B 146      21.374   8.714  21.138
ATOM   1494  CA  LEU B 146      20.796   7.688  22.004
ATOM   1495  C   LEU B 146      20.151   6.539  21.251
ATOM   1496  O   LEU B 146      20.220   5.386  21.667
ATOM   1497  CB  LEU B 146      19.775   8.278  22.958
ATOM   1498  CG  LEU B 146      19.775   8.278  22.958
ATOM   1499  CD1 LEU B 146      19.775   8.278  22.958
ATOM   1500  CD2 LEU B 146      19.775   8.278  22.958
ATOM   1502  N   ILE B 147      19.537   6.897  20.139
ATOM   1503  CA  ILE B 147      18.903   5.909  19.260
ATOM   1504  C   ILE B 147      20.021   5.161  18.518
ATOM   1505  O   ILE B 147      20.924   5.767  17.934
ATOM   1506  CB  ILE B 147      17.933   6.594  18.280
ATOM   1507  CG1 ILE B 147      17.933   6.594  18.280
ATOM   1508  CG2 ILE B 147      17.933   6.594  18.280
ATOM   1509  CD  ILE B 147      17.933   6.594  18.280
ATOM   1511  N   THR B 148      19.824   3.864  18.370
ATOM   1512  CA  THR B 148      20.823   3.032  17.688
ATOM   1513  C   THR B 148      20.522   3.007  16.189
ATOM   1514  O   THR B 148      19.389   2.775  15.774
ATOM   1515  CB  THR B 148      20.804   1.619  18.263
ATOM   1516  OG1 THR B 148      20.804   1.619  18.263
ATOM   1517  CG2 THR B 148      20.804   1.619  18.263
ATOM   1520  N   LEU B 149      21.593   3.102  15.415
ATOM   1521  CA  LEU B 149      21.479   3.102  13.964
ATOM   1522  C   LEU B 149      22.103   1.853  13.366
ATOM   1523  O   LEU B 149      23.291   1.604  13.560
ATOM   1524  CB  LEU B 149      22.117   4.374  13.396
ATOM   1525  CG  LEU B 149      22.117   4.374  13.396
ATOM   1526  CD1 LEU B 149      22.117   4.374  13.396
ATOM   1527  CD2 LEU B 149      22.117   4.374  13.396
ATOM   1529  N   SER B 150      21.306   1.108  12.596
ATOM   1530  CA  SER B 150      21.853   0.066  11.689
ATOM   1531  C   SER B 150      23.076   0.573  10.895
ATOM   1532  O   SER B 150      24.133  -0.024  11.015
ATOM   1533  CB  SER B 150      20.804  -0.437  10.671
ATOM   1534  OG  SER B 150      20.804  -0.437  10.671
ATOM   1537  N   PRO B 151      23.023   1.778  10.323
ATOM   1538  CA  PRO B 151      24.109   2.387   9.560
ATOM   1539  C   PRO B 151      25.379   2.488  10.412
ATOM   1540  O   PRO B 151      26.477   2.217   9.935
ATOM   1541  CB  PRO B 151      23.579   3.786   9.246
ATOM   1542  CG  PRO B 151      23.579   3.786   9.246
ATOM   1543  CD  PRO B 151      23.579   3.786   9.246
ATOM   1544  N   LYS B 152      25.200   2.792  11.696
ATOM   1545  CA  LYS B 152      26.319   2.838  12.646
ATOM   1546  C   LYS B 152      26.956   1.459  12.812
ATOM   1547  O   LYS B 152      28.173   1.307  12.727
ATOM   1548  CB  LYS B 152      25.828   3.340  14.000
ATOM   1549  CG  LYS B 152      25.828   3.340  14.000
ATOM   1550  CD  LYS B 152      25.828   3.340  14.000
ATOM   1551  CE  LYS B 152      25.828   3.340  14.000
ATOM   1552  NZ  LYS B 152      25.828   3.340  14.000
ATOM   1557  N   ALA B 153      26.115   0.467  13.027
ATOM   1558  CA  ALA B 153      26.630  -0.870  13.275
ATOM   1559  C   ALA B 153      27.211  -1.524  12.027
ATOM   1560  O   ALA B 153      28.251  -2.159  12.102
ATOM   1561  CB  ALA B 153      25.440  -1.573  13.811
ATOM   1563  N   ILE B 154      26.611  -1.246  10.882
ATOM   1564  CA  ILE B 154      27.101  -1.758   9.597
ATOM   1565  C   ILE B 154      28.485  -1.175   9.304
ATOM   1566  O   ILE B 154      29.340  -1.866   8.768
ATOM   1567  CB  ILE B 154      26.119  -1.422   8.454
ATOM   1568  CG1 ILE B 154      26.119  -1.422   8.454
ATOM   1569  CG2 ILE B 154      26.119  -1.422   8.454
ATOM   1570  CD  ILE B 154      26.119  -1.422   8.454
ATOM   1572  N   LYS B 155      28.617   0.131   9.549
ATOM   1573  CA  LYS B 155      29.869   0.842   9.301
ATOM   1574  C   LYS B 155      30.952   0.288  10.227
ATOM   1575  O   LYS B 155      32.085   0.041   9.844
ATOM   1576  CB  LYS B 155      29.660   2.329   9.560
ATOM   1577  CG  LYS B 155      29.660   2.329   9.560
ATOM   1578  CD  LYS B 155      29.660   2.329   9.560
ATOM   1579  CE  LYS B 155      29.660   2.329   9.560
ATOM   1580  NZ  LYS B 155      29.660   2.329   9.560
ATOM   1585  N   HIS B 156      30.622   0.154  11.498
ATOM   1586  CA  HIS B 156      31.592  -0.349  12.486
ATOM   1587  C   HIS B 156      31.958  -1.787  12.152
ATOM   1588  O   HIS B 156      33.118  -2.199  12.183
ATOM   1589  CB  HIS B 156      30.971  -0.271  13.877
ATOM   1590  CG  HIS B 156      30.971  -0.271  13.877
ATOM   1591  ND1 HIS B 156      30.971  -0.271  13.877
ATOM   1592  CD2 HIS B 156      30.971  -0.271  13.877
ATOM   1593  CE1 HIS B 156      30.971  -0.271  13.877
ATOM   1594  NE2 HIS B 156      30.971  -0.271  13.877
ATOM   1597  N   LEU B 157      30.909  -2.516  11.847
ATOM   1598  CA  LEU B 157      31.075  -3.821  11.315
ATOM   1599  C   LEU B 157      31.913  -4.214  10.238
ATOM   1600  O   LEU B 157      32.838  -4.965  10.391
ATOM   1601  CB  LEU B 157      29.762  -4.624  11.290
ATOM   1602  CG  LEU B 157      29.762  -4.624  11.290
ATOM   1603  CD1 LEU B 157      29.762  -4.624  11.290
ATOM   1604  CD2 LEU B 157      29.762  -4.624  11.290
ATOM   1606  N   ARG B 158      31.560  -3.503   9.240
ATOM   1607  CA  ARG B 158      32.277  -3.604   7.994
ATOM   1608  C   ARG B 158      33.767  -3.344   8.229
ATOM   1609  O   ARG B 158      34.571  -4.071   7.699
ATOM   1610  CB  ARG B 158      31.727  -2.578   7.018
ATOM   1611  CG  ARG B 158      31.727  -2.578   7.018
ATOM   1612  CD  ARG B 158      31.727  -2.578   7.018
ATOM   1613  NE  ARG B 158      31.727  -2.578   7.018
ATOM   1614  CZ  ARG B 158      31.727  -2.578   7.018
ATOM   1615  NH1 ARG B 158      31.727  -2.578   7.018
ATOM   1616  NH2 ARG B 158      31.727  -2.578   7.018
ATOM   1623  N   ALA B 159      34.116  -2.380   9.076
ATOM   1624  CA  ALA B 159      35.516  -2.009   9.310
ATOM   1625  C   ALA B 159      36.276  -3.211   9.864
ATOM   1626  O   ALA B 159      37.246  -3.673   9.266
ATOM   1627  CB  ALA B 159      35.576  -0.839  10.291
ATOM   1629  N   LEU B 160      35.749  -3.730  10.966
ATOM   1630  CA  LEU B 160      36.342  -4.860  11.616
ATOM   1631  C   LEU B 160      36.012  -6.074  10.863
ATOM   1632  O   LEU B 160      36.861  -6.823  10.887
ATOM   1633  CB  LEU B 160      35.869  -5.084  13.040
ATOM   1634  CG  LEU B 160      35.869  -5.084  13.040
ATOM   1635  CD1 LEU B 160      35.869  -5.084  13.040
ATOM   1636  CD2 LEU B 160      35.869  -5.084  13.040
ATOM   1638  N   LEU B 161      34.891  -6.319  10.297
ATOM   1639  CA  LEU B 161      34.546  -7.521   9.555
ATOM   1640  C   LEU B 161      35.273  -7.640   8.245
ATOM   1641  O   LEU B 161      35.642  -8.730   7.866
ATOM   1642  CB  LEU B 161      33.073  -7.524   9.241
ATOM   1643  CG  LEU B 161      33.073  -7.524   9.241
ATOM   1644  CD1 LEU B 161      33.073  -7.524   9.241
ATOM   1645  CD2 LEU B 161      33.073  -7.524   9.241
ATOM   1647  N   ALA B 162      35.529  -6.510   7.613
ATOM   1648  CA  ALA B 162      36.236  -6.477   6.327
ATOM   1649  C   ALA B 162      37.649  -7.042   6.459
ATOM   1650  O   ALA B 162      38.130  -7.716   5.551
ATOM   1651  CB  ALA B 162      36.328  -5.061   5.762
ATOM   1653  N   GLN B 163      38.300  -6.757   7.583
ATOM   1654  CA  GLN B 163      39.652  -7.295   7.829
ATOM   1655  C   GLN B 163      39.576  -8.838   8.095
ATOM   1656  O   GLN B 163      40.534  -9.575   7.894
ATOM   1657  CB  GLN B 163      40.311  -6.429   8.934
ATOM   1658  CG  GLN B 163      40.311  -6.429   8.934
ATOM   1659  CD  GLN B 163      40.311  -6.429   8.934
ATOM   1660  OE1 GLN B 163      40.311  -6.429   8.934
ATOM   1661  NE2 GLN B 163      40.311  -6.429   8.934
ATOM   1665  N   PRO B 164      38.551  -9.269   8.811
ATOM   1666  CA  PRO B 164      38.292 -10.653   9.190
ATOM   1667  C   PRO B 164      36.887 -11.075   8.780
ATOM   1668  O   PRO B 164      36.066 -11.471   9.604
ATOM   1669  CB  PRO B 164      38.461 -10.618  10.719
ATOM   1670  CG  PRO B 164      38.461 -10.618  10.719
ATOM   1671  CD  PRO B 164      38.461 -10.618  10.719
ATOM   1672  N   GLU B 165      36.681 -11.115   7.466
ATOM   1673  CA  GLU B 165      35.431 -11.691   6.908
ATOM   1674  C   GLU B 165      35.083 -13.113   7.449
ATOM   1675  O   GLU B 165      33.978 -13.641   7.470
ATOM   1676  CB  GLU B 165      35.577 -11.749   5.381
ATOM   1677  CG  GLU B 165      35.577 -11.749   5.381
ATOM   1678  CD  GLU B 165      35.577 -11.749   5.381
ATOM   1679  OE1 GLU B 165      35.577 -11.749   5.381
ATOM   1680  OE2 GLU B 165      35.577 -11.749   5.381
ATOM   1682  N   PRO B 166      36.095 -13.859   7.834
ATOM   1683  CA  PRO B 166      35.921 -15.180   8.441
ATOM   1684  C   PRO B 166      35.398 -15.137   9.880
ATOM   1685  O   PRO B 166      34.907 -16.136  10.402
ATOM   1686  CB  PRO B 166      37.317 -15.784   8.353
ATOM   1687  CG  PRO B 166      37.317 -15.784   8.353
ATOM   1688  CD  PRO B 166      37.317 -15.784   8.353
ATOM   1689  N   LYS B 167      35.566 -13.987  10.519
ATOM   1690  CA  LYS B 167      35.150 -13.797  11.913
ATOM   1691  C   LYS B 167      33.676 -13.386  11.991
ATOM   1692  O   LYS B 167      33.093 -12.889  11.032
ATOM   1693  CB  LYS B 167      36.033 -12.733  12.559
ATOM   1694  CG  LYS B 167      36.033 -12.733  12.559
ATOM   1695  CD  LYS B 167      36.033 -12.733  12.559
ATOM   1696  CE  LYS B 167      36.033 -12.733  12.559
ATOM   1697  NZ  LYS B 167      36.033 -12.733  12.559
ATOM   1702  N   LEU B 168      33.105 -13.611  13.165
ATOM   1703  CA  LEU B 168      31.746 -13.190  13.458
ATOM   1704  C   LEU B 168      31.690 -11.881  14.202
ATOM   1705  O   LEU B 168      32.203 -11.732  15.308
ATOM   1706  CB  LEU B 168      31.050 -14.256  14.302
ATOM   1707  CG  LEU B 168      31.050 -14.256  14.302
ATOM   1708  CD1 LEU B 168      31.050 -14.256  14.302
ATOM   1709  CD2 LEU B 168      31.050 -14.256  14.302
ATOM   1711  N   ILE B 169      31.010 -10.964  13.580
ATOM   1712  CA  ILE B 169      30.667  -9.797  14.333
ATOM   1713  C   ILE B 169      29.211  -9.925  14.942
ATOM   1714  O   ILE B 169      28.283 -10.247  14.201
ATOM   1715  CB  ILE B 169      30.943  -8.696  13.373
ATOM   1716  CG1 ILE B 169      30.943  -8.696  13.373
ATOM   1717  CG2 ILE B 169      30.943  -8.696  13.373
ATOM   1718  CD  ILE B 169      30.943  -8.696  13.373
ATOM   1720  N   ARG B 170      29.020  -9.163  16.041
ATOM   1721  CA  ARG B 170      27.700  -8.791  16.547
ATOM   1722  C   ARG B 170      27.357  -7.300  16.427
ATOM   1723  O   ARG B 170      27.938  -6.433  17.076
ATOM   1724  CB  ARG B 170      27.729  -9.201  17.998
ATOM   1725  CG  ARG B 170      27.729  -9.201  17.998
ATOM   1726  CD  ARG B 170      27.729  -9.201  17.998
ATOM   1727  NE  ARG B 170      27.729  -9.201  17.998
ATOM   1728  CZ  ARG B 170      27.729  -9.201  17.998
ATOM   1729  NH1 ARG B 170      27.729  -9.201  17.998
ATOM   1730  NH2 ARG B 170      27.729  -9.201  17.998
ATOM   1737  N   VAL B 171      26.342  -7.039  15.631
ATOM   1738  CA  VAL B 171      25.804  -5.683  15.461
ATOM   1739  C   VAL B 171      24.459  -5.556  16.169
ATOM   1740  O   VAL B 171      23.612  -6.406  16.058
ATOM   1741  CB  VAL B 171      25.735  -5.359  13.958
ATOM   1742  CG1 VAL B 171      25.735  -5.359  13.958
ATOM   1743  CG2 VAL B 171      25.735  -5.359  13.958
ATOM   1745  N   SER B 172      24.207  -4.429  16.788
ATOM   1746  CA  SER B 172      22.883  -4.151  17.370
ATOM   1747  C   SER B 172      22.322  -2.860  16.778
ATOM   1748  O   SER B 172      23.027  -1.859  16.657
ATOM   1749  CB  SER B 172      23.008  -3.998  18.884
ATOM   1750  OG  SER B 172      23.008  -3.998  18.884
ATOM   1753  N   ALA B 173      21.059  -2.913  16.386
ATOM   1754  CA  ALA B 173      20.377  -1.726  15.860
ATOM   1755  C   ALA B 173      18.997  -1.546  16.462
ATOM   1756  O   ALA B 173      18.125  -2.376  16.268
ATOM   1757  CB  ALA B 173      20.246  -1.770  14.342
ATOM   1759  N   ARG B 174      18.828  -0.476  17.224
ATOM   1760  CA  ARG B 174      17.499  -0.006  17.644
ATOM   1761  C   ARG B 174      16.673  -1.138  18.250
ATOM   1762  O   ARG B 174      15.668  -1.564  17.701
ATOM   1763  CB  ARG B 174      16.771   0.587  16.432
ATOM   1764  CG  ARG B 174      16.771   0.587  16.432
ATOM   1765  CD  ARG B 174      16.771   0.587  16.432
ATOM   1766  NE  ARG B 174      16.771   0.587  16.432
ATOM   1767  CZ  ARG B 174      16.771   0.587  16.432
ATOM   1768  NH1 ARG B 174      16.771   0.587  16.432
ATOM   1769  NH2 ARG B 174      16.771   0.587  16.432
ATOM   1776  N   ASN B 175      17.177  -1.721  19.329
ATOM   1777  CA  ASN B 175      16.445  -2.800  20.020
ATOM   1778  C   ASN B 175      16.420  -4.105  19.232
ATOM   1779  O   ASN B 175      15.929  -5.120  19.714
ATOM   1780  CB  ASN B 175      15.019  -2.319  20.251
ATOM   1781  CG  ASN B 175      15.019  -2.319  20.251
ATOM   1782  OD1 ASN B 175      15.019  -2.319  20.251
ATOM   1783  ND2 ASN B 175      15.019  -2.319  20.251
ATOM   1787  N   ARG B 176      17.000  -4.066  18.043
ATOM   1788  CA  ARG B 176      17.056  -5.232  17.158
ATOM   1789  C   ARG B 176      18.464  -5.817  17.169
ATOM   1790  O   ARG B 176      19.465  -5.099  17.145
ATOM   1791  CB  ARG B 176      16.702  -4.818  15.731
ATOM   1792  CG  ARG B 176      16.702  -4.818  15.731
ATOM   1793  CD  ARG B 176      16.702  -4.818  15.731
ATOM   1794  NE  ARG B 176      16.702  -4.818  15.731
ATOM   1795  CZ  ARG B 176      16.702  -4.818  15.731
ATOM   1796  NH1 ARG B 176      16.702  -4.818  15.731
ATOM   1797  NH2 ARG B 176      16.702  -4.818  15.731
ATOM   1804  N   GLY B 177      18.496  -7.149  17.210
ATOM   1805  CA  GLY B 177      19.762  -7.896  17.125
ATOM   1806  C   GLY B 177      20.222  -7.942  15.668
ATOM   1807  O   GLY B 177      19.553  -8.375  14.750
ATOM   1809  N   CYS B 178      21.376  -7.428  15.389
ATOM   1810  CA  CYS B 178      21.850  -7.458  14.005
ATOM   1811  C   CYS B 178      23.085  -8.341  13.863
ATOM   1812  O   CYS B 178      24.089  -8.266  14.562
ATOM   1813  CB  CYS B 178      22.154  -6.068  13.559
ATOM   1814  SG  CYS B 178      22.154  -6.068  13.559
ATOM   1817  N   SER B 179      22.924  -9.359  13.059
ATOM   1818  CA  SER B 179      24.017 -10.312  12.828
ATOM   1819  C   SER B 179      24.765  -9.941  11.548
ATOM   1820  O   SER B 179      24.185  -9.756  10.483
ATOM   1821  CB  SER B 179      23.481 -11.739  12.767
ATOM   1822  OG  SER B 179      23.481 -11.739  12.767
ATOM   1825  N   GLY B 180      26.076  -9.811  11.714
ATOM   1826  CA  GLY B 180      26.956  -9.511  10.594
ATOM   1827  C   GLY B 180      28.034 -10.505  10.320
ATOM   1828  O   GLY B 180      28.623 -11.025  11.256
ATOM   1830  N   LEU B 181      28.196 -10.792   9.048
ATOM   1831  CA  LEU B 181      29.218 -11.725   8.637
ATOM   1832  C   LEU B 181      30.000 -11.260   7.457
ATOM   1833  O   LEU B 181      29.516 -11.407   6.331
ATOM   1834  CB  LEU B 181      28.598 -13.089   8.333
ATOM   1835  CG  LEU B 181      28.598 -13.089   8.333
ATOM   1836  CD1 LEU B 181      28.598 -13.089   8.333
ATOM   1837  CD2 LEU B 181      28.598 -13.089   8.333
ATOM   1839  N   THR B 182      31.170 -10.694   7.739
ATOM   1840  CA  THR B 182      31.935 -10.064   6.671
ATOM   1841  C   THR B 182      31.256  -8.795   6.119
ATOM   1842  O   THR B 182      30.805  -7.936   6.858
ATOM   1843  CB  THR B 182      32.008 -11.200   5.650
ATOM   1844  OG1 THR B 182      32.008 -11.200   5.650
ATOM   1845  CG2 THR B 182      32.008 -11.200   5.650
ATOM   1848  N   TYR B 183      31.193  -8.661   4.805
ATOM   1849  CA  TYR B 183      30.445  -7.593   4.142
ATOM   1850  C   TYR B 183      28.949  -7.929   4.062
ATOM   1851  O   TYR B 183      28.148  -7.118   3.606
ATOM   1852  CB  TYR B 183      31.022  -7.386   2.744
ATOM   1853  CG  TYR B 183      31.022  -7.386   2.744
ATOM   1854  CD1 TYR B 183      31.022  -7.386   2.744
ATOM   1855  CD2 TYR B 183      31.022  -7.386   2.744
ATOM   1856  CE1 TYR B 183      31.022  -7.386   2.744
ATOM   1857  CE2 TYR B 183      31.022  -7.386   2.744
ATOM   1858  CZ  TYR B 183      31.022  -7.386   2.744
ATOM   1859  OH  TYR B 183      31.022  -7.386   2.744
ATOM   1866  N   ASP B 184      28.579  -9.133   4.476
ATOM   1867  CA  ASP B 184      27.186  -9.581   4.384
ATOM   1868  C   ASP B 184      26.478  -9.395   5.727
ATOM   1869  O   ASP B 184      26.742 -10.118   6.688
ATOM   1870  CB  ASP B 184      27.158 -11.052   3.978
ATOM   1871  CG  ASP B 184      27.158 -11.052   3.978
ATOM   1872  OD1 ASP B 184      27.158 -11.052   3.978
ATOM   1873  OD2 ASP B 184      27.158 -11.052   3.978
ATOM   1875  N   LEU B 185      25.551  -8.450   5.736
ATOM   1876  CA  LEU B 185      24.781  -8.148   6.940
ATOM   1877  C   LEU B 185      23.348  -8.644   6.862
ATOM   1878  O   LEU B 185      22.595  -8.242   5.982
ATOM   1879  CB  LEU B 185      24.757  -6.640   7.196
ATOM   1880  CG  LEU B 185      24.757  -6.640   7.196
ATOM   1881  CD1 LEU B 185      24.757  -6.640   7.196
ATOM   1882  CD2 LEU B 185      24.757  -6.640   7.196
ATOM   1884  N   GLN B 186      22.984  -9.480   7.811
ATOM   1885  CA  GLN B 186      21.603  -9.967   7.934
ATOM   1886  C   GLN B 186      20.967  -9.354   9.177
ATOM   1887  O   GLN B 186      21.631  -9.040  10.164
ATOM   1888  CB  GLN B 186      21.533 -11.493   7.991
ATOM   1889  CG  GLN B 186      21.533 -11.493   7.991
ATOM   1890  CD  GLN B 186      21.533 -11.493   7.991
ATOM   1891  OE1 GLN B 186      21.533 -11.493   7.991
ATOM   1892  NE2 GLN B 186      21.533 -11.493   7.991
ATOM   1896  N   TYR B 187      19.656  -9.205   9.105
ATOM   1897  CA  TYR B 187      18.928  -8.477  10.159
ATOM   1898  C   TYR B 187      18.015  -9.395  10.921
ATOM   1899  O   TYR B 187      17.387 -10.191  10.274
ATOM   1900  CB  TYR B 187      18.056  -7.404   9.530
ATOM   1901  CG  TYR B 187      18.056  -7.404   9.530
ATOM   1902  CD1 TYR B 187      18.056  -7.404   9.530
ATOM   1903  CD2 TYR B 187      18.056  -7.404   9.530
ATOM   1904  CE1 TYR B 187      18.056  -7.404   9.530
ATOM   1905  CE2 TYR B 187      18.056  -7.404   9.530
ATOM   1906  CZ  TYR B 187      18.056  -7.404   9.530
ATOM   1907  OH  TYR B 187      18.056  -7.404   9.530
ATOM   1914  N   ILE B 188      17.891  -9.196  12.223
ATOM   1915  CA  ILE B 188      17.247 -10.171  13.118
ATOM   1916  C   ILE B 188      16.577  -9.409  14.259
ATOM   1917  O   ILE B 188      17.146  -8.503  14.841
ATOM   1918  CB  ILE B 188      18.279 -11.188  13.664
ATOM   1919  CG1 ILE B 188      18.279 -11.188  13.664
ATOM   1920  CG2 ILE B 188      18.279 -11.188  13.664
ATOM   1921  CD  ILE B 188      18.279 -11.188  13.664
ATOM   1923  N   THR B 189      15.417  -9.830  14.688
ATOM   1924  CA  THR B 189      14.731  -9.310  15.856
ATOM   1925  C   THR B 189      13.794 -10.359  16.375
ATOM   1926  O   THR B 189      12.877 -10.803  15.691
ATOM   1927  CB  THR B 189      13.924  -8.091  15.462
ATOM   1928  OG1 THR B 189      13.924  -8.091  15.462
ATOM   1929  CG2 THR B 189      13.924  -8.091  15.462
ATOM   1932  N   GLU B 190      13.990 -10.653  17.645
ATOM   1933  CA  GLU B 190      13.103 -11.638  18.244
ATOM   1934  C   GLU B 190      13.121 -12.898  17.318
ATOM   1935  O   GLU B 190      12.149 -13.624  17.199
ATOM   1936  CB  GLU B 190      11.675 -11.133  18.575
ATOM   1937  CG  GLU B 190      11.675 -11.133  18.575
ATOM   1938  CD  GLU B 190      11.675 -11.133  18.575
ATOM   1939  OE1 GLU B 190      11.675 -11.133  18.575
ATOM   1940  OE2 GLU B 190      11.675 -11.133  18.575
ATOM   1942  N   PRO B 191      14.158 -13.659  17.417
ATOM   1943  CA  PRO B 191      14.289 -14.855  16.522
ATOM   1944  C   PRO B 191      13.936 -14.683  15.014
ATOM   1945  O   PRO B 191      14.017 -15.612  14.203
ATOM   1946  CB  PRO B 191      13.399 -15.919  17.243
ATOM   1947  CG  PRO B 191      13.399 -15.919  17.243
ATOM   1948  CD  PRO B 191      13.399 -15.919  17.243
ATOM   1949  N   GLY B 192      13.607 -13.446  14.637
ATOM   1950  CA  GLY B 192      13.147 -13.133  13.273
ATOM   1951  C   GLY B 192      14.229 -12.379  12.542
ATOM   1952  O   GLY B 192      14.886 -11.568  13.114
ATOM   1954  N   LYS B 193      14.468 -12.685  11.302
ATOM   1955  CA  LYS B 193      15.456 -11.985  10.484
ATOM   1956  C   LYS B 193      14.905 -11.674   9.098
ATOM   1957  O   LYS B 193      13.987 -12.346   8.652
ATOM   1958  CB  LYS B 193      16.707 -12.850  10.310
ATOM   1959  CG  LYS B 193      16.707 -12.850  10.310
ATOM   1960  CD  LYS B 193      16.707 -12.850  10.310
ATOM   1961  CE  LYS B 193      16.707 -12.850  10.310
ATOM   1962  NZ  LYS B 193      16.707 -12.850  10.310
ATOM   1967  N   PHE B 194      15.504 -10.720   8.403
ATOM   1968  CA  PHE B 194      15.151 -10.444   7.009
ATOM   1969  C   PHE B 194      16.413 -10.361   6.156
ATOM   1970  O   PHE B 194      17.284  -9.522   6.395
ATOM   1971  CB  PHE B 194      14.382  -9.129   6.927
ATOM   1972  CG  PHE B 194      14.382  -9.129   6.927
ATOM   1973  CD1 PHE B 194      14.382  -9.129   6.927
ATOM   1974  CD2 PHE B 194      14.382  -9.129   6.927
ATOM   1975  CE1 PHE B 194      14.382  -9.129   6.927
ATOM   1976  CE2 PHE B 194      14.382  -9.129   6.927
ATOM   1977  CZ  PHE B 194      14.382  -9.129   6.927
ATOM   1984  N   ASP B 195      16.452 -11.192   5.129
ATOM   1985  CA  ASP B 195      17.573 -11.101   4.196
ATOM   1986  C   ASP B 195      17.116 -10.862   2.765
ATOM   1987  O   ASP B 195      16.343 -11.624   2.188
ATOM   1988  CB  ASP B 195      18.471 -12.293   4.427
ATOM   1989  CG  ASP B 195      18.471 -12.293   4.427
ATOM   1990  OD1 ASP B 195      18.471 -12.293   4.427
ATOM   1991  OD2 ASP B 195      18.471 -12.293   4.427
ATOM   1993  N   GLU B 196      17.610  -9.746   2.260
ATOM   1994  CA  GLU B 196      17.220  -9.289   0.928
ATOM   1995  C   GLU B 196      18.344  -9.570  -0.072
ATOM   1996  O   GLU B 196      19.436  -9.024   0.036
ATOM   1997  CB  GLU B 196      16.939  -7.790   0.967
ATOM   1998  CG  GLU B 196      16.939  -7.790   0.967
ATOM   1999  CD  GLU B 196      16.939  -7.790   0.967
ATOM   2000  OE1 GLU B 196      16.939  -7.790   0.967
ATOM   2001  OE2 GLU B 196      16.939  -7.790   0.967
ATOM   2003  N   VAL B 197      18.033 -10.376  -1.068
ATOM   2004  CA  VAL B 197      18.990 -10.710  -2.130
ATOM   2005  C   VAL B 197      18.491 -10.228  -3.492
ATOM   2006  O   VAL B 197      17.372 -10.479  -3.896
ATOM   2007  CB  VAL B 197      19.264 -12.211  -2.163
ATOM   2008  CG1 VAL B 197      19.264 -12.211  -2.163
ATOM   2009  CG2 VAL B 197      19.264 -12.211  -2.163
ATOM   2011  N   VAL B 198      19.368  -9.593  -4.230
ATOM   2012  CA  VAL B 198      19.030  -9.076  -5.564
ATOM   2013  C   VAL B 198      20.016  -9.623  -6.593
ATOM   2014  O   VAL B 198      21.228  -9.462  -6.459
ATOM   2015  CB  VAL B 198      19.063  -7.545  -5.582
ATOM   2016  CG1 VAL B 198      19.063  -7.545  -5.582
ATOM   2017  CG2 VAL B 198      19.063  -7.545  -5.582
ATOM   2019  N   GLU B 199      19.489 -10.239  -7.629
ATOM   2020  CA  GLU B 199      20.373 -10.759  -8.676
ATOM   2021  C   GLU B 199      20.608  -9.714  -9.749
ATOM   2022  O   GLU B 199      19.851  -8.748  -9.859
ATOM   2023  CB  GLU B 199      19.820 -12.015  -9.292
ATOM   2024  CG  GLU B 199      19.820 -12.015  -9.292
ATOM   2025  CD  GLU B 199      19.820 -12.015  -9.292
ATOM   2026  OE1 GLU B 199      19.820 -12.015  -9.292
ATOM   2027  OE2 GLU B 199      19.820 -12.015  -9.292
ATOM   2029  N   GLN B 200      21.646  -9.946 -10.546
ATOM   2030  CA  GLN B 200      22.017  -8.988 -11.603
ATOM   2031  C   GLN B 200      20.801  -8.637 -12.488
ATOM   2032  O   GLN B 200      20.809  -7.654 -13.216
ATOM   2033  CB  GLN B 200      23.199  -9.549 -12.418
ATOM   2034  CG  GLN B 200      23.199  -9.549 -12.418
ATOM   2035  CD  GLN B 200      23.199  -9.549 -12.418
ATOM   2036  OE1 GLN B 200      23.199  -9.549 -12.418
ATOM   2037  NE2 GLN B 200      23.199  -9.549 -12.418
ATOM   2041  N   ASP B 201      19.874  -9.577 -12.583
ATOM   2042  CA  ASP B 201      18.739  -9.514 -13.511
ATOM   2043  C   ASP B 201      17.641  -8.673 -12.881
ATOM   2044  O   ASP B 201      16.533  -8.631 -13.395
ATOM   2045  CB  ASP B 201      18.226 -10.919 -13.836
ATOM   2046  CG  ASP B 201      18.226 -10.919 -13.836
ATOM   2047  OD1 ASP B 201      18.226 -10.919 -13.836
ATOM   2048  OD2 ASP B 201      18.226 -10.919 -13.836
ATOM   2050  N   GLY B 202      17.984  -8.038 -11.757
ATOM   2051  CA  GLY B 202      17.054  -7.162 -11.039
ATOM   2052  C   GLY B 202      15.950  -7.964 -10.352
ATOM   2053  O   GLY B 202      14.802  -7.535 -10.298
ATOM   2055  N   VAL B 203      16.332  -9.106  -9.794
ATOM   2056  CA  VAL B 203      15.389  -9.913  -9.004
ATOM   2057  C   VAL B 203      15.718  -9.801  -7.521
ATOM   2058  O   VAL B 203      16.829 -10.093  -7.093
ATOM   2059  CB  VAL B 203      15.390 -11.378  -9.408
ATOM   2060  CG1 VAL B 203      15.390 -11.378  -9.408
ATOM   2061  CG2 VAL B 203      15.390 -11.378  -9.408
ATOM   2063  N   LYS B 204      14.725  -9.414  -6.753
ATOM   2064  CA  LYS B 204      14.941  -9.218  -5.306
ATOM   2065  C   LYS B 204      14.302 -10.362  -4.563
ATOM   2066  O   LYS B 204      13.238 -10.701  -4.982
ATOM   2067  CB  LYS B 204      14.271  -7.929  -4.852
ATOM   2068  CG  LYS B 204      14.271  -7.929  -4.852
ATOM   2069  CD  LYS B 204      14.271  -7.929  -4.852
ATOM   2070  CE  LYS B 204      14.271  -7.929  -4.852
ATOM   2071  NZ  LYS B 204      14.271  -7.929  -4.852
ATOM   2076  N   ILE B 205      14.910 -10.918  -3.541
ATOM   2077  CA  ILE B 205      14.436 -12.097  -2.807
ATOM   2078  C   ILE B 205      14.588 -11.837  -1.315
ATOM   2079  O   ILE B 205      15.616 -11.379  -0.837
ATOM   2080  CB  ILE B 205      15.178 -13.375  -3.223
ATOM   2081  CG1 ILE B 205      15.178 -13.375  -3.223
ATOM   2082  CG2 ILE B 205      15.178 -13.375  -3.223
ATOM   2083  CD  ILE B 205      15.178 -13.375  -3.223
ATOM   2085  N   VAL B 206      13.603 -12.328  -0.591
ATOM   2086  CA  VAL B 206      13.528 -12.081   0.856
ATOM   2087  C   VAL B 206      13.325 -13.380   1.622
ATOM   2088  O   VAL B 206      12.416 -14.150   1.362
ATOM   2089  CB  VAL B 206      12.377 -11.119   1.135
ATOM   2090  CG1 VAL B 206      12.377 -11.119   1.135
ATOM   2091  CG2 VAL B 206      12.377 -11.119   1.135
ATOM   2093  N   ILE B 207      14.128 -13.582   2.645
ATOM   2094  CA  ILE B 207      14.080 -14.841   3.404
ATOM   2095  C   ILE B 207      14.092 -14.559   4.917
ATOM   2096  O   ILE B 207      15.044 -14.037   5.495
ATOM   2097  CB  ILE B 207      15.236 -15.778   2.984
ATOM   2098  CG1 ILE B 207      15.236 -15.778   2.984
ATOM   2099  CG2 ILE B 207      15.236 -15.778   2.984
ATOM   2100  CD  ILE B 207      15.236 -15.778   2.984
ATOM   2102  N   ASP B 208      12.971 -14.806   5.554
ATOM   2103  CA  ASP B 208      12.950 -14.874   7.022
ATOM   2104  C   ASP B 208      13.224 -16.317   7.479
ATOM   2105  O   ASP B 208      12.914 -17.297   6.815
ATOM   2106  CB  ASP B 208      11.594 -14.402   7.540
ATOM   2107  CG  ASP B 208      11.594 -14.402   7.540
ATOM   2108  OD1 ASP B 208      11.594 -14.402   7.540
ATOM   2109  OD2 ASP B 208      11.594 -14.402   7.540
ATOM   2111  N   SER B 209      13.810 -16.448   8.656
ATOM   2112  CA  SER B 209      14.096 -17.771   9.243
ATOM   2113  C   SER B 209      12.884 -18.716   9.190
ATOM   2114  O   SER B 209      12.964 -19.793   8.607
ATOM   2115  CB  SER B 209      14.519 -17.616  10.703
ATOM   2116  OG  SER B 209      14.519 -17.616  10.703
ATOM   2119  N   LYS B 210      11.750 -18.245   9.710
ATOM   2120  CA  LYS B 210      10.527 -19.047   9.773
ATOM   2121  C   LYS B 210      10.042 -19.332   8.357
ATOM   2122  O   LYS B 210       9.698 -20.461   8.023
ATOM   2123  CB  LYS B 210       9.461 -18.298  10.563
ATOM   2124  CG  LYS B 210       9.461 -18.298  10.563
ATOM   2125  CD  LYS B 210       9.461 -18.298  10.563
ATOM   2126  CE  LYS B 210       9.461 -18.298  10.563
ATOM   2127  NZ  LYS B 210       9.461 -18.298  10.563
ATOM   2132  N   ALA B 211      10.002 -18.287   7.553
ATOM   2133  CA  ALA B 211       9.649 -18.491   6.157
ATOM   2134  C   ALA B 211      10.569 -17.804   5.190
ATOM   2135  O   ALA B 211      11.039 -16.700   5.435
ATOM   2136  CB  ALA B 211       8.455 -17.709   5.941
ATOM   2138  N   LEU B 212      10.662 -18.400   4.026
ATOM   2139  CA  LEU B 212      11.484 -17.803   2.983
ATOM   2140  C   LEU B 212      10.539 -17.421   1.844
ATOM   2141  O   LEU B 212       9.868 -18.283   1.302
ATOM   2142  CB  LEU B 212      12.572 -18.803   2.579
ATOM   2143  CG  LEU B 212      12.572 -18.803   2.579
ATOM   2144  CD1 LEU B 212      12.572 -18.803   2.579
ATOM   2145  CD2 LEU B 212      12.572 -18.803   2.579
ATOM   2147  N   PHE B 213      10.818 -16.268   1.256
ATOM   2148  CA  PHE B 213      10.187 -15.842  -0.001
ATOM   2149  C   PHE B 213      11.235 -15.509  -1.081
ATOM   2150  O   PHE B 213      12.042 -14.599  -0.999
ATOM   2151  CB  PHE B 213       9.342 -14.618   0.297
ATOM   2152  CG  PHE B 213       9.342 -14.618   0.297
ATOM   2153  CD1 PHE B 213       9.342 -14.618   0.297
ATOM   2154  CD2 PHE B 213       9.342 -14.618   0.297
ATOM   2155  CE1 PHE B 213       9.342 -14.618   0.297
ATOM   2156  CE2 PHE B 213       9.342 -14.618   0.297
ATOM   2157  CZ  PHE B 213       9.342 -14.618   0.297
ATOM   2164  N   SER B 214      11.191 -16.220  -2.170
ATOM   2165  CA  SER B 214      12.124 -16.108  -3.306
ATOM   2166  C   SER B 214      11.416 -15.579  -4.554
ATOM   2167  O   SER B 214      10.251 -15.810  -4.777
ATOM   2168  CB  SER B 214      12.743 -17.472  -3.622
ATOM   2169  OG  SER B 214      12.743 -17.472  -3.622
ATOM   2172  N   ILE B 215      12.131 -14.885  -5.402
ATOM   2173  CA  ILE B 215      11.558 -14.234  -6.589
ATOM   2174  C   ILE B 215      12.212 -14.803  -7.843
ATOM   2175  O   ILE B 215      13.434 -14.900  -7.923
ATOM   2176  CB  ILE B 215      11.759 -12.715  -6.511
ATOM   2177  CG1 ILE B 215      11.759 -12.715  -6.511
ATOM   2178  CG2 ILE B 215      11.759 -12.715  -6.511
ATOM   2179  CD  ILE B 215      11.759 -12.715  -6.511
ATOM   2181  N   ILE B 216      11.380 -14.982  -8.861
ATOM   2182  CA  ILE B 216      11.814 -15.623 -10.113
ATOM   2183  C   ILE B 216      11.160 -14.929 -11.328
ATOM   2184  O   ILE B 216      10.041 -15.189 -11.770
ATOM   2185  CB  ILE B 216      11.519 -17.143 -10.079
ATOM   2186  CG1 ILE B 216      11.519 -17.143 -10.079
ATOM   2187  CG2 ILE B 216      11.519 -17.143 -10.079
ATOM   2188  CD  ILE B 216      11.519 -17.143 -10.079
ATOM   2190  N   GLY B 217      11.874 -13.969 -11.900
ATOM   2191  CA  GLY B 217      11.295 -13.148 -12.984
ATOM   2192  C   GLY B 217      10.110 -12.331 -12.448
ATOM   2193  O   GLY B 217      10.211 -11.683 -11.408
ATOM   2195  N   SER B 218       9.009 -12.360 -13.189
ATOM   2196  CA  SER B 218       7.769 -11.685 -12.759
ATOM   2197  C   SER B 218       6.947 -12.543 -11.788
ATOM   2198  O   SER B 218       5.857 -12.153 -11.370
ATOM   2199  CB  SER B 218       6.906 -11.359 -13.979
ATOM   2200  OG  SER B 218       6.906 -11.359 -13.979
ATOM   2203  N   GLU B 219       7.462 -13.728 -11.478
ATOM   2204  CA  GLU B 219       6.742 -14.664 -10.618
ATOM   2205  C   GLU B 219       7.541 -14.876  -9.342
ATOM   2206  O   GLU B 219       8.755 -14.929  -9.366
ATOM   2207  CB  GLU B 219       6.558 -15.976 -11.378
ATOM   2208  CG  GLU B 219       6.558 -15.976 -11.378
ATOM   2209  CD  GLU B 219       6.558 -15.976 -11.378
ATOM   2210  OE1 GLU B 219       6.558 -15.976 -11.378
ATOM   2211  OE2 GLU B 219       6.558 -15.976 -11.378
ATOM   2213  N   MET B 220       6.882 -14.849  -8.215
ATOM   2214  CA  MET B 220       7.532 -15.055  -6.930
ATOM   2215  C   MET B 220       7.277 -16.451  -6.356
ATOM   2216  O   MET B 220       6.217 -17.045  -6.507
ATOM   2217  CB  MET B 220       6.830 -14.051  -6.082
ATOM   2218  CG  MET B 220       6.830 -14.051  -6.082
ATOM   2219  SD  MET B 220       6.830 -14.051  -6.082
ATOM   2220  CE  MET B 220       6.830 -14.051  -6.082
ATOM   2222  N   ASP B 221       8.303 -16.999  -5.751
ATOM   2223  CA  ASP B 221       8.216 -18.276  -5.039
ATOM   2224  C   ASP B 221       8.528 -18.107  -3.560
ATOM   2225  O   ASP B 221       9.576 -17.656  -3.235
ATOM   2226  CB  ASP B 221       9.208 -19.248  -5.671
ATOM   2227  CG  ASP B 221       9.208 -19.248  -5.671
ATOM   2228  OD1 ASP B 221       9.208 -19.248  -5.671
ATOM   2229  OD2 ASP B 221       9.208 -19.248  -5.671
ATOM   2231  N   TRP B 222       7.728 -18.622  -2.668
ATOM   2232  CA  TRP B 222       7.994 -18.556  -1.223
ATOM   2233  C   TRP B 222       7.995 -19.955  -0.619
ATOM   2234  O   TRP B 222       7.005 -20.677  -0.656
ATOM   2235  CB  TRP B 222       6.900 -17.766  -0.532
ATOM   2236  CG  TRP B 222       6.900 -17.766  -0.532
ATOM   2237  CD1 TRP B 222       6.900 -17.766  -0.532
ATOM   2238  CD2 TRP B 222       6.900 -17.766  -0.532
ATOM   2239  NE1 TRP B 222       6.900 -17.766  -0.532
ATOM   2240  CE2 TRP B 222       6.900 -17.766  -0.532
ATOM   2241  CE3 TRP B 222       6.900 -17.766  -0.532
ATOM   2242  CZ2 TRP B 222       6.900 -17.766  -0.532
ATOM   2243  CZ3 TRP B 222       6.900 -17.766  -0.532
ATOM   2244  CH2 TRP B 222       6.900 -17.766  -0.532
ATOM   2252  N   ILE B 223       9.125 -20.344  -0.084
ATOM   2253  CA  ILE B 223       9.286 -21.642   0.585
ATOM   2254  C   ILE B 223       8.854 -21.528   2.061
ATOM   2255  O   ILE B 223       9.454 -20.859   2.907
ATOM   2256  CB  ILE B 223      10.739 -22.134   0.419
ATOM   2257  CG1 ILE B 223      10.739 -22.134   0.419
ATOM   2258  CG2 ILE B 223      10.739 -22.134   0.419
ATOM   2259  CD  ILE B 223      10.739 -22.134   0.419
ATOM   2261  N   ASP B 224       7.761 -22.176   2.389
ATOM   2262  CA  ASP B 224       7.271 -22.132   3.771
ATOM   2263  C   ASP B 224       7.853 -23.262   4.591
ATOM   2264  O   ASP B 224       7.732 -24.416   4.184
ATOM   2265  CB  ASP B 224       5.808 -22.476   3.793
ATOM   2266  CG  ASP B 224       5.808 -22.476   3.793
ATOM   2267  OD1 ASP B 224       5.808 -22.476   3.793
ATOM   2268  OD2 ASP B 224       5.808 -22.476   3.793
ATOM   2270  N   ASP B 225       8.326 -22.915   5.781
ATOM   2271  CA  ASP B 225       8.837 -23.931   6.715
ATOM   2272  C   ASP B 225       7.878 -25.129   6.793
ATOM   2273  O   ASP B 225       6.671 -24.973   6.917
ATOM   2274  CB  ASP B 225       8.965 -23.322   8.105
ATOM   2275  CG  ASP B 225       8.965 -23.322   8.105
ATOM   2276  OD1 ASP B 225       8.965 -23.322   8.105
ATOM   2277  OD2 ASP B 225       8.965 -23.322   8.105
ATOM   2279  N   LYS B 226       8.453 -26.315   6.661
ATOM   2280  CA  LYS B 226       7.652 -27.548   6.633
ATOM   2281  C   LYS B 226       7.143 -27.927   8.025
ATOM   2282  O   LYS B 226       6.038 -28.436   8.173
ATOM   2283  CB  LYS B 226       8.484 -28.678   6.040
ATOM   2284  CG  LYS B 226       8.484 -28.678   6.040
ATOM   2285  CD  LYS B 226       8.484 -28.678   6.040
ATOM   2286  CE  LYS B 226       8.484 -28.678   6.040
ATOM   2287  NZ  LYS B 226       8.484 -28.678   6.040
ATOM   2292  N   LEU B 227       8.019 -27.761   9.006
ATOM   2293  CA  LEU B 227       7.664 -28.010  10.400
ATOM   2294  C   LEU B 227       6.640 -27.040  10.964
ATOM   2295  O   LEU B 227       5.653 -27.425  11.567
ATOM   2296  CB  LEU B 227       8.912 -28.016  11.280
ATOM   2297  CG  LEU B 227       8.912 -28.016  11.280
ATOM   2298  CD1 LEU B 227       8.912 -28.016  11.280
ATOM   2299  CD2 LEU B 227       8.912 -28.016  11.280
ATOM   2301  N   ALA B 228       6.878 -25.767  10.733
ATOM   2302  CA  ALA B 228       5.956 -24.716  11.163
ATOM   2303  C   ALA B 228       5.099 -24.274   9.979
ATOM   2304  O   ALA B 228       5.607 -23.915   8.923
ATOM   2305  CB  ALA B 228       6.753 -23.540  11.724
ATOM   2307  N   SER B 229       3.795 -24.274  10.203
ATOM   2308  CA  SER B 229       2.835 -23.842   9.176
ATOM   2309  C   SER B 229       2.811 -22.317   9.093
ATOM   2310  O   SER B 229       2.600 -21.606  10.080
ATOM   2311  CB  SER B 229       1.432 -24.338   9.516
ATOM   2312  OG  SER B 229       1.432 -24.338   9.516
ATOM   2315  N   LYS B 230       3.013 -21.816   7.890
ATOM   2316  CA  LYS B 230       2.915 -20.365   7.738
ATOM   2317  C   LYS B 230       1.759 -19.924   6.863
ATOM   2318  O   LYS B 230       1.577 -20.329   5.720
ATOM   2319  CB  LYS B 230       4.258 -19.746   7.414
ATOM   2320  CG  LYS B 230       4.258 -19.746   7.414
ATOM   2321  CD  LYS B 230       4.258 -19.746   7.414
ATOM   2322  CE  LYS B 230       4.258 -19.746   7.414
ATOM   2323  NZ  LYS B 230       4.258 -19.746   7.414
ATOM   2328  N   PHE B 231       0.968 -19.095   7.503
ATOM   2329  CA  PHE B 231      -0.258 -18.582   6.896
ATOM   2330  C   PHE B 231      -0.045 -17.169   6.378
ATOM   2331  O   PHE B 231       0.254 -16.268   7.111
ATOM   2332  CB  PHE B 231      -1.390 -18.600   7.922
ATOM   2333  CG  PHE B 231      -1.390 -18.600   7.922
ATOM   2334  CD1 PHE B 231      -1.390 -18.600   7.922
ATOM   2335  CD2 PHE B 231      -1.390 -18.600   7.922
ATOM   2336  CE1 PHE B 231      -1.390 -18.600   7.922
ATOM   2337  CE2 PHE B 231      -1.390 -18.600   7.922
ATOM   2338  CZ  PHE B 231      -1.390 -18.600   7.922
ATOM   2345  N   VAL B 232      -0.288 -16.946   5.114
ATOM   2346  CA  VAL B 232      -0.135 -15.612   4.504
ATOM   2347  C   VAL B 232      -1.484 -15.114   3.977
ATOM   2348  O   VAL B 232      -2.051 -15.656   3.029
ATOM   2349  CB  VAL B 232       0.890 -15.684   3.361
ATOM   2350  CG1 VAL B 232       0.890 -15.684   3.361
ATOM   2351  CG2 VAL B 232       0.890 -15.684   3.361
ATOM   2353  N   PHE B 233      -1.994 -14.066   4.599
ATOM   2354  CA  PHE B 233      -3.227 -13.435   4.112
ATOM   2355  C   PHE B 233      -2.884 -12.185   3.296
ATOM   2356  O   PHE B 233      -2.169 -11.297   3.767
ATOM   2357  CB  PHE B 233      -4.103 -13.041   5.297
ATOM   2358  CG  PHE B 233      -4.103 -13.041   5.297
ATOM   2359  CD1 PHE B 233      -4.103 -13.041   5.297
ATOM   2360  CD2 PHE B 233      -4.103 -13.041   5.297
ATOM   2361  CE1 PHE B 233      -4.103 -13.041   5.297
ATOM   2362  CE2 PHE B 233      -4.103 -13.041   5.297
ATOM   2363  CZ  PHE B 233      -4.103 -13.041   5.297
ATOM   2370  N   LYS B 234      -3.446 -12.123   2.094
ATOM   2371  CA  LYS B 234      -3.319 -10.930   1.245
ATOM   2372  C   LYS B 234      -4.345  -9.871   1.655
ATOM   2373  O   LYS B 234      -5.531  -9.979   1.343
ATOM   2374  CB  LYS B 234      -3.505 -11.314  -0.218
ATOM   2375  CG  LYS B 234      -3.505 -11.314  -0.218
ATOM   2376  CD  LYS B 234      -3.505 -11.314  -0.218
ATOM   2377  CE  LYS B 234      -3.505 -11.314  -0.218
ATOM   2378  NZ  LYS B 234      -3.505 -11.314  -0.218
ATOM   2383  N   ASN B 235      -3.842  -8.835   2.310
ATOM   2384  CA  ASN B 235      -4.704  -7.785   2.839
ATOM   2385  C   ASN B 235      -4.515  -6.494   2.034
ATOM   2386  O   ASN B 235      -3.441  -6.205   1.519
ATOM   2387  CB  ASN B 235      -4.417  -7.540   4.325
ATOM   2388  CG  ASN B 235      -4.417  -7.540   4.325
ATOM   2389  OD1 ASN B 235      -4.417  -7.540   4.325
ATOM   2390  ND2 ASN B 235      -4.417  -7.540   4.325
ATOM   2394  N   PRO B 236      -5.577  -5.708   1.961
ATOM   2395  CA  PRO B 236      -5.585  -4.391   1.320
ATOM   2396  C   PRO B 236      -4.549  -3.454   1.945
ATOM   2397  O   PRO B 236      -3.782  -2.805   1.239
ATOM   2398  CB  PRO B 236      -7.004  -3.878   1.558
ATOM   2399  CG  PRO B 236      -7.004  -3.878   1.558
ATOM   2400  CD  PRO B 236      -7.004  -3.878   1.558
ATOM   2401  N   ASN B 237      -4.499  -3.465   3.276
ATOM   2402  CA  ASN B 237      -3.561  -2.618   4.026
ATOM   2403  C   ASN B 237      -2.119  -3.045   3.774
ATOM   2404  O   ASN B 237      -1.234  -2.193   3.803
ATOM   2405  CB  ASN B 237      -3.856  -2.695   5.522
ATOM   2406  CG  ASN B 237      -3.856  -2.695   5.522
ATOM   2407  OD1 ASN B 237      -3.856  -2.695   5.522
ATOM   2408  ND2 ASN B 237      -3.856  -2.695   5.522
ATOM   2412  N   SER B 238      -1.923  -4.347   3.548
ATOM   2413  CA  SER B 238      -0.589  -4.916   3.270
ATOM   2414  C   SER B 238      -0.594  -6.434   3.452
ATOM   2415  O   SER B 238      -1.605  -7.038   3.801
ATOM   2416  CB  SER B 238       0.490  -4.348   4.206
ATOM   2417  OG  SER B 238       0.490  -4.348   4.206
ATOM   2420  N   LYS B 239       0.559  -7.039   3.198
ATOM   2421  CA  LYS B 239       0.736  -8.482   3.395
ATOM   2422  C   LYS B 239       0.901  -8.815   4.882
ATOM   2423  O   LYS B 239       1.889  -8.429   5.507
ATOM   2424  CB  LYS B 239       1.949  -8.950   2.602
ATOM   2425  CG  LYS B 239       1.949  -8.950   2.602
ATOM   2426  CD  LYS B 239       1.949  -8.950   2.602
ATOM   2427  CE  LYS B 239       1.949  -8.950   2.602
ATOM   2428  NZ  LYS B 239       1.949  -8.950   2.602
ATOM   2433  N   GLY B 240      -0.040  -9.617   5.382
ATOM   2434  CA  GLY B 240      -0.007 -10.052   6.789
ATOM   2435  C   GLY B 240       0.329 -11.541   6.872
ATOM   2436  O   GLY B 240      -0.464 -12.389   6.464
ATOM   2438  N   THR B 241       1.526 -11.831   7.362
ATOM   2439  CA  THR B 241       1.970 -13.222   7.558
ATOM   2440  C   THR B 241       1.550 -13.734   8.945
ATOM   2441  O   THR B 241       1.832 -13.138   9.978
ATOM   2442  CB  THR B 241       3.490 -13.286   7.435
ATOM   2443  OG1 THR B 241       3.490 -13.286   7.435
ATOM   2444  CG2 THR B 241       3.490 -13.286   7.435
ATOM   2447  N   CYS B 242       0.894 -14.862   8.977
ATOM   2448  CA  CYS B 242       0.420 -15.520  10.196
ATOM   2449  C   CYS B 242       1.064 -16.893  10.365
ATOM   2450  O   CYS B 242       0.697 -17.869   9.738
ATOM   2451  CB  CYS B 242      -1.095 -15.656  10.121
ATOM   2452  SG  CYS B 242      -1.095 -15.656  10.121
ATOM   2455  N   GLY B 243       2.026 -16.961  11.270
ATOM   2456  CA  GLY B 243       2.690 -18.235  11.590
ATOM   2457  C   GLY B 243       1.932 -19.001  12.675
ATOM   2458  O   GLY B 243       1.739 -18.493  13.778
ATOM   2460  N   CYS B 244       1.500 -20.208  12.335
ATOM   2461  CA  CYS B 244       0.758 -21.061  13.279
ATOM   2462  C   CYS B 244       1.585 -22.293  13.661
ATOM   2463  O   CYS B 244       2.345 -22.840  12.867
ATOM   2464  CB  CYS B 244      -0.553 -21.490  12.619
ATOM   2465  SG  CYS B 244      -0.553 -21.490  12.619
ATOM   2468  N   GLY B 245       1.387 -22.731  14.905
ATOM   2469  CA  GLY B 245       2.072 -23.931  15.420
ATOM   2470  C   GLY B 245       1.174 -25.156  15.259
ATOM   2471  O   GLY B 245       0.233 -25.342  16.027
ATOM   2473  N   GLU B 246       1.455 -25.957  14.240
ATOM   2474  CA  GLU B 246       0.693 -27.194  13.990
ATOM   2475  C   GLU B 246       1.427 -28.009  12.924
ATOM   2476  O   GLU B 246       2.226 -27.432  12.187
ATOM   2477  CB  GLU B 246      -0.759 -26.827  13.609
ATOM   2478  CG  GLU B 246      -0.759 -26.827  13.609
ATOM   2479  CD  GLU B 246      -0.759 -26.827  13.609
ATOM   2480  OE1 GLU B 246      -0.759 -26.827  13.609
ATOM   2481  OE2 GLU B 246      -0.759 -26.827  13.609
ATOM   2483  N   SER B 247       1.042 -29.281  12.808
ATOM   2484  CA  SER B 247       1.519 -30.173  11.726
ATOM   2485  C   SER B 247       3.045 -30.122  11.625
ATOM   2486  O   SER B 247       3.625 -29.979  10.551
ATOM   2487  CB  SER B 247       0.925 -29.872  10.339
ATOM   2488  OG  SER B 247       0.925 -29.872  10.339
ATOM   2491  N   PHE B 248       3.679 -30.240  12.785
ATOM   2492  CA  PHE B 248       5.143 -30.317  12.850
ATOM   2493  C   PHE B 248       5.557 -31.649  13.478
ATOM   2494  O   PHE B 248       4.853 -32.208  14.314
ATOM   2495  CB  PHE B 248       5.697 -29.180  13.704
ATOM   2496  CG  PHE B 248       5.697 -29.180  13.704
ATOM   2497  CD1 PHE B 248       5.697 -29.180  13.704
ATOM   2498  CD2 PHE B 248       5.697 -29.180  13.704
ATOM   2499  CE1 PHE B 248       5.697 -29.180  13.704
ATOM   2500  CE2 PHE B 248       5.697 -29.180  13.704
ATOM   2501  CZ  PHE B 248       5.697 -29.180  13.704
ATOM   2508  N   MET B 249       6.732 -32.116  13.107
ATOM   2509  CA  MET B 249       7.328 -33.332  13.673
ATOM   2510  C   MET B 249       8.735 -33.049  14.200
ATOM   2511  O   MET B 249       9.477 -32.222  13.683
ATOM   2512  CB  MET B 249       7.417 -34.383  12.569
ATOM   2513  CG  MET B 249       7.417 -34.383  12.569
ATOM   2514  SD  MET B 249       7.417 -34.383  12.569
ATOM   2515  CE  MET B 249       7.417 -34.383  12.569
ATOM   2517  N   VAL B 250       9.103 -33.807  15.216
ATOM   2518  CA  VAL B 250      10.447 -33.741  15.815
ATOM   2519  C   VAL B 250      10.884 -35.091  16.412
ATOM   2520  O   VAL B 250       9.979 -35.831  16.845
ATOM   2521  CB  VAL B 250      10.470 -32.708  16.931
ATOM   2522  CG1 VAL B 250      10.470 -32.708  16.931
ATOM   2523  CG2 VAL B 250      10.470 -32.708  16.931
ATOM   2525  OXT VAL B 250       8.508 -34.493  15.629
