# Supplementary material for: In silico pathway reconstruction: Iron-sulfur cluster biogenesis in Saccharomyces cerevisiae
Source: BMC Syst Biol. 2007 Jan 31;1:10. doi: 10.1186/1752-0509-1-10 (PMC1839888; doi:10.1186/1752-0509-1-10)
Supplement: Additional File 2 — Structural models used for the docking studies of the ISC biogenesis proteins. Structural models used for the docking studies of the ISC biogenesis proteins in PDB format. [file 1752-0509-1-10-S2.zip › Isa2.pdb]

COMPND    ?
REMARK    File generated by Swiss-PdbViewer  3.70b0
REMARK    http://www.expasy.org/spdbv/
CRYST1    1.000    1.000    1.000  90.00  90.00  90.00 P 1           1
ATOM      1  N   MET     1       4.418  11.408  61.552  1.00 50.00
ATOM      2  CA  MET     1       3.452  12.523  61.366  1.00 50.00
ATOM      3  C   MET     1       3.350  13.067  59.923  1.00 50.00
ATOM      4  O   MET     1       2.369  13.706  59.549  1.00 50.00
ATOM      5  CB  MET     1       3.759  13.690  62.311  1.00 50.00
ATOM      6  CG  MET     1       3.730  13.326  63.802  1.00 50.00
ATOM      7  SD  MET     1       2.103  12.850  64.493  1.00 50.00
ATOM      8  CE  MET     1       1.249  14.411  64.544  1.00 50.00
ATOM      9 1H   MET     1       4.863  11.185  60.682  1.00 99.99
ATOM     10 2H   MET     1       5.119  11.678  62.212  1.00 99.99
ATOM     11 3H   MET     1       3.940  10.595  61.883  1.00 99.99
ATOM     12  N   GLN     2       4.405  12.851  59.139  1.00 50.00
ATOM     13  CA  GLN     2       4.458  13.164  57.696  1.00 50.00
ATOM     14  C   GLN     2       3.202  12.643  56.982  1.00 50.00
ATOM     15  O   GLN     2       2.734  11.547  57.292  1.00 50.00
ATOM     16  CB  GLN     2       5.724  12.559  57.061  1.00 50.00
ATOM     17  CG  GLN     2       5.893  11.028  57.144  1.00 50.00
ATOM     18  CD  GLN     2       6.176  10.470  58.547  1.00 50.00
ATOM     19  OE1 GLN     2       6.555  11.153  59.490  1.00 50.00
ATOM     20  NE2 GLN     2       5.935   9.192  58.734  1.00 50.00
ATOM     21  H   GLN     2       5.233  12.404  59.490  1.00 99.99
ATOM     22 1HE2 GLN     2       6.132   8.815  59.634  1.00 99.99
ATOM     23 2HE2 GLN     2       5.602   8.625  57.986  1.00 99.99
ATOM     24  N   ALA     3       2.590  13.545  56.213  1.00 50.00
ATOM     25  CA  ALA     3       1.325  13.347  55.464  1.00 50.00
ATOM     26  C   ALA     3       0.044  13.579  56.287  1.00 50.00
ATOM     27  O   ALA     3      -1.019  13.822  55.716  1.00 50.00
ATOM     28  CB  ALA     3       1.233  11.999  54.727  1.00 50.00
ATOM     29  H   ALA     3       2.943  14.478  56.153  1.00 99.99
ATOM     30  N   LYS     4       0.138  13.524  57.617  1.00 50.00
ATOM     31  CA  LYS     4      -1.023  13.748  58.502  1.00 50.00
ATOM     32  C   LYS     4      -1.634  15.143  58.338  1.00 50.00
ATOM     33  O   LYS     4      -0.944  16.138  58.116  1.00 50.00
ATOM     34  CB  LYS     4      -0.670  13.551  59.979  1.00 50.00
ATOM     35  CG  LYS     4      -0.316  12.096  60.285  1.00 50.00
ATOM     36  CD  LYS     4      -0.054  11.928  61.779  1.00 50.00
ATOM     37  CE  LYS     4       0.358  10.493  62.105  1.00 50.00
ATOM     38  NZ  LYS     4       0.627  10.349  63.542  1.00 50.00
ATOM     39  H   LYS     4       1.007  13.368  58.092  1.00 99.99
ATOM     40  HZ1 LYS     4       0.877   9.404  63.747  1.00 99.99
ATOM     41  HZ2 LYS     4       1.376  10.959  63.804  1.00 99.99
ATOM     42  HZ3 LYS     4      -0.192  10.600  64.059  1.00 99.99
ATOM     43  N   LEU     5      -2.955  15.159  58.463  1.00 50.00
ATOM     44  CA  LEU     5      -3.742  16.398  58.418  1.00 50.00
ATOM     45  C   LEU     5      -4.667  16.545  59.614  1.00 50.00
ATOM     46  O   LEU     5      -5.420  15.636  59.961  1.00 50.00
ATOM     47  CB  LEU     5      -4.568  16.475  57.137  1.00 50.00
ATOM     48  CG  LEU     5      -3.675  16.720  55.926  1.00 50.00
ATOM     49  CD1 LEU     5      -4.546  16.576  54.685  1.00 50.00
ATOM     50  CD2 LEU     5      -2.960  18.077  56.011  1.00 50.00
ATOM     51  H   LEU     5      -3.483  14.323  58.593  1.00 99.99
ATOM     52  N   LEU     6      -4.559  17.722  60.212  1.00 50.00
ATOM     53  CA  LEU     6      -5.412  18.090  61.349  1.00 50.00
ATOM     54  C   LEU     6      -6.299  19.288  61.017  1.00 50.00
ATOM     55  O   LEU     6      -5.881  20.251  60.376  1.00 50.00
ATOM     56  CB  LEU     6      -4.565  18.356  62.601  1.00 50.00
ATOM     57  CG  LEU     6      -3.730  17.148  63.057  1.00 50.00
ATOM     58  CD1 LEU     6      -2.982  17.509  64.340  1.00 50.00
ATOM     59  CD2 LEU     6      -4.571  15.886  63.285  1.00 50.00
ATOM     60  H   LEU     6      -3.873  18.397  59.940  1.00 99.99
ATOM     61  N   PHE     7      -7.538  19.162  61.471  1.00 50.00
ATOM     62  CA  PHE     7      -8.580  20.181  61.271  1.00 50.00
ATOM     63  C   PHE     7      -9.045  20.666  62.644  1.00 50.00
ATOM     64  O   PHE     7      -9.276  19.872  63.556  1.00 50.00
ATOM     65  CB  PHE     7      -9.753  19.570  60.494  1.00 50.00
ATOM     66  CG  PHE     7      -9.321  19.088  59.103  1.00 50.00
ATOM     67  CD1 PHE     7      -8.730  17.839  58.955  1.00 50.00
ATOM     68  CD2 PHE     7      -9.492  19.910  57.999  1.00 50.00
ATOM     69  CE1 PHE     7      -8.297  17.415  57.704  1.00 50.00
ATOM     70  CE2 PHE     7      -9.078  19.481  56.746  1.00 50.00
ATOM     71  CZ  PHE     7      -8.473  18.237  56.596  1.00 50.00
ATOM     72  H   PHE     7      -7.830  18.360  61.990  1.00 99.99
ATOM     73  HD1 PHE     7      -8.583  17.200  59.827  1.00 99.99
ATOM     74  HD2 PHE     7      -9.897  20.914  58.123  1.00 99.99
ATOM     75  HE1 PHE     7      -7.774  16.465  57.603  1.00 99.99
ATOM     76  HE2 PHE     7      -9.245  20.119  55.879  1.00 99.99
ATOM     77  HZ  PHE     7      -8.106  17.922  55.620  1.00 99.99
ATOM     78  N   THR     8      -9.086  21.985  62.785  1.00 50.00
ATOM     79  CA  THR     8      -9.502  22.640  64.041  1.00 50.00
ATOM     80  C   THR     8     -11.005  22.407  64.224  1.00 50.00
ATOM     81  O   THR     8     -11.817  22.982  63.499  1.00 50.00
ATOM     82  CB  THR     8      -9.190  24.145  63.994  1.00 50.00
ATOM     83  OG1 THR     8      -7.826  24.341  63.617  1.00 50.00
ATOM     84  CG2 THR     8      -9.492  24.863  65.314  1.00 50.00
ATOM     85  H   THR     8      -8.804  22.604  62.053  1.00 99.99
ATOM     86  HG1 THR     8      -7.594  25.317  63.635  1.00 99.99
ATOM     87  N   ARG     9     -11.335  21.731  65.321  1.00 50.00
ATOM     88  CA  ARG     9     -12.736  21.379  65.625  1.00 50.00
ATOM     89  C   ARG     9     -13.488  22.493  66.381  1.00 50.00
ATOM     90  O   ARG     9     -14.610  22.327  66.853  1.00 50.00
ATOM     91  CB  ARG     9     -12.753  20.061  66.400  1.00 50.00
ATOM     92  CG  ARG     9     -14.104  19.370  66.223  1.00 50.00
ATOM     93  CD  ARG     9     -14.097  18.023  66.928  1.00 50.00
ATOM     94  NE  ARG     9     -15.255  17.243  66.464  1.00 50.00
ATOM     95  CZ  ARG     9     -15.461  15.950  66.719  1.00 50.00
ATOM     96  NH1 ARG     9     -14.615  15.255  67.467  1.00 50.00
ATOM     97  NH2 ARG     9     -16.463  15.302  66.146  1.00 50.00
ATOM     98  H   ARG     9     -10.658  21.444  65.998  1.00 99.99
ATOM     99  HE  ARG     9     -15.930  17.752  65.934  1.00 99.99
ATOM    100 1HH1 ARG     9     -14.770  14.290  67.656  1.00 99.99
ATOM    101 2HH1 ARG     9     -13.818  15.728  67.843  1.00 99.99
ATOM    102 1HH2 ARG     9     -16.594  14.334  66.351  1.00 99.99
ATOM    103 2HH2 ARG     9     -17.082  15.769  65.518  1.00 99.99
ATOM    104  N   LEU    10     -12.838  23.649  66.468  1.00 50.00
ATOM    105  CA  LEU    10     -13.446  24.884  66.991  1.00 50.00
ATOM    106  C   LEU    10     -14.088  25.726  65.880  1.00 50.00
ATOM    107  O   LEU    10     -14.834  26.668  66.139  1.00 50.00
ATOM    108  CB  LEU    10     -12.405  25.672  67.800  1.00 50.00
ATOM    109  CG  LEU    10     -12.239  25.211  69.262  1.00 50.00
ATOM    110  CD1 LEU    10     -13.534  25.419  70.053  1.00 50.00
ATOM    111  CD2 LEU    10     -11.733  23.769  69.404  1.00 50.00
ATOM    112  H   LEU    10     -11.883  23.731  66.196  1.00 99.99
ATOM    113  N   ASN    11     -13.731  25.382  64.645  1.00 50.00
ATOM    114  CA  ASN    11     -14.372  25.911  63.435  1.00 50.00
ATOM    115  C   ASN    11     -15.613  25.064  63.150  1.00 50.00
ATOM    116  O   ASN    11     -15.697  23.890  63.520  1.00 50.00
ATOM    117  CB  ASN    11     -13.408  25.785  62.254  1.00 50.00
ATOM    118  CG  ASN    11     -12.096  26.523  62.518  1.00 50.00
ATOM    119  OD1 ASN    11     -12.034  27.672  62.927  1.00 50.00
ATOM    120  ND2 ASN    11     -11.007  25.821  62.326  1.00 50.00
ATOM    121  H   ASN    11     -13.095  24.632  64.472  1.00 99.99
ATOM    122 1HD2 ASN    11     -10.143  26.285  62.493  1.00 99.99
ATOM    123 2HD2 ASN    11     -11.072  24.863  62.058  1.00 99.99
ATOM    124  N   PHE    12     -16.588  25.691  62.516  1.00 50.00
ATOM    125  CA  PHE    12     -17.754  24.927  62.061  1.00 50.00
ATOM    126  C   PHE    12     -17.562  24.507  60.601  1.00 50.00
ATOM    127  O   PHE    12     -17.204  25.295  59.725  1.00 50.00
ATOM    128  CB  PHE    12     -19.046  25.706  62.260  1.00 50.00
ATOM    129  CG  PHE    12     -19.282  26.256  63.662  1.00 50.00
ATOM    130  CD1 PHE    12     -18.785  27.474  64.128  1.00 50.00
ATOM    131  CD2 PHE    12     -20.099  25.478  64.455  1.00 50.00
ATOM    132  CE1 PHE    12     -19.126  27.897  65.408  1.00 50.00
ATOM    133  CE2 PHE    12     -20.425  25.892  65.734  1.00 50.00
ATOM    134  CZ  PHE    12     -19.941  27.106  66.209  1.00 50.00
ATOM    135  H   PHE    12     -16.647  26.686  62.457  1.00 99.99
ATOM    136  HD1 PHE    12     -18.055  28.049  63.555  1.00 99.99
ATOM    137  HD2 PHE    12     -20.481  24.541  64.053  1.00 99.99
ATOM    138  HE1 PHE    12     -18.715  28.825  65.810  1.00 99.99
ATOM    139  HE2 PHE    12     -20.979  25.219  66.384  1.00 99.99
ATOM    140  HZ  PHE    12     -20.166  27.418  67.228  1.00 99.99
ATOM    141  N   ARG    13     -17.465  23.194  60.479  1.00 50.00
ATOM    142  CA  ARG    13     -17.219  22.514  59.198  1.00 50.00
ATOM    143  C   ARG    13     -18.543  22.137  58.540  1.00 50.00
ATOM    144  O   ARG    13     -19.472  21.674  59.203  1.00 50.00
ATOM    145  CB  ARG    13     -16.402  21.249  59.448  1.00 50.00
ATOM    146  CG  ARG    13     -15.023  21.590  60.019  1.00 50.00
ATOM    147  CD  ARG    13     -14.284  20.327  60.453  1.00 50.00
ATOM    148  NE  ARG    13     -14.932  19.721  61.632  1.00 50.00
ATOM    149  CZ  ARG    13     -14.620  18.537  62.165  1.00 50.00
ATOM    150  NH1 ARG    13     -13.683  17.766  61.632  1.00 50.00
ATOM    151  NH2 ARG    13     -15.229  18.106  63.260  1.00 50.00
ATOM    152  H   ARG    13     -17.531  22.597  61.276  1.00 99.99
ATOM    153  HE  ARG    13     -15.653  20.263  62.058  1.00 99.99
ATOM    154 1HH1 ARG    13     -13.457  16.885  62.040  1.00 99.99
ATOM    155 2HH1 ARG    13     -13.216  18.083  60.808  1.00 99.99
ATOM    156 1HH2 ARG    13     -14.970  17.222  63.647  1.00 99.99
ATOM    157 2HH2 ARG    13     -15.923  18.666  63.706  1.00 99.99
ATOM    158  N   ARG    14     -18.614  22.429  57.248  1.00 50.00
ATOM    159  CA  ARG    14     -19.832  22.190  56.459  1.00 50.00
ATOM    160  C   ARG    14     -19.620  21.561  55.079  1.00 50.00
ATOM    161  O   ARG    14     -18.525  21.646  54.518  1.00 50.00
ATOM    162  CB  ARG    14     -20.643  23.474  56.316  1.00 50.00
ATOM    163  CG  ARG    14     -21.213  23.859  57.675  1.00 50.00
ATOM    164  CD  ARG    14     -22.273  24.910  57.451  1.00 50.00
ATOM    165  NE  ARG    14     -22.819  25.371  58.733  1.00 50.00
ATOM    166  CZ  ARG    14     -24.053  25.114  59.158  1.00 50.00
ATOM    167  NH1 ARG    14     -24.876  24.350  58.450  1.00 50.00
ATOM    168  NH2 ARG    14     -24.504  25.677  60.266  1.00 50.00
ATOM    169  H   ARG    14     -17.868  22.908  56.772  1.00 99.99
ATOM    170  HE  ARG    14     -22.197  25.897  59.310  1.00 99.99
ATOM    171 1HH1 ARG    14     -25.793  24.143  58.778  1.00 99.99
ATOM    172 2HH1 ARG    14     -24.535  23.957  57.596  1.00 99.99
ATOM    173 1HH2 ARG    14     -25.427  25.465  60.580  1.00 99.99
ATOM    174 2HH2 ARG    14     -23.926  26.302  60.787  1.00 99.99
ATOM    175  N   PRO    15     -20.635  20.812  54.627  1.00 50.00
ATOM    176  CA  PRO    15     -20.735  20.368  53.224  1.00 50.00
ATOM    177  C   PRO    15     -21.350  21.435  52.294  1.00 50.00
ATOM    178  O   PRO    15     -21.614  21.141  51.130  1.00 50.00
ATOM    179  CB  PRO    15     -21.642  19.132  53.268  1.00 50.00
ATOM    180  CG  PRO    15     -21.620  18.687  54.728  1.00 50.00
ATOM    181  CD  PRO    15     -21.534  20.011  55.480  1.00 50.00
ATOM    182  N   SER    16     -21.597  22.646  52.800  1.00 50.00
ATOM    183  CA  SER    16     -22.196  23.745  52.014  1.00 50.00
ATOM    184  C   SER    16     -21.309  25.009  52.042  1.00 50.00
ATOM    185  O   SER    16     -20.112  24.917  52.305  1.00 50.00
ATOM    186  CB  SER    16     -23.618  24.009  52.541  1.00 50.00
ATOM    187  OG  SER    16     -23.577  24.601  53.845  1.00 50.00
ATOM    188  H   SER    16     -21.368  22.906  53.736  1.00 99.99
ATOM    189  HG  SER    16     -24.515  24.755  54.167  1.00 99.99
ATOM    190  N   THR    17     -21.915  26.172  51.809  1.00 50.00
ATOM    191  CA  THR    17     -21.246  27.493  51.800  1.00 50.00
ATOM    192  C   THR    17     -21.107  28.076  53.217  1.00 50.00
ATOM    193  O   THR    17     -20.257  28.932  53.456  1.00 50.00
ATOM    194  CB  THR    17     -22.040  28.463  50.906  1.00 50.00
ATOM    195  OG1 THR    17     -22.278  27.831  49.644  1.00 50.00
ATOM    196  CG2 THR    17     -21.348  29.815  50.687  1.00 50.00
ATOM    197  H   THR    17     -22.888  26.212  51.596  1.00 99.99
ATOM    198  HG1 THR    17     -22.643  28.503  49.000  1.00 99.99
ATOM    199  N   THR    18     -21.990  27.669  54.130  1.00 50.00
ATOM    200  CA  THR    18     -21.962  28.203  55.506  1.00 50.00
ATOM    201  C   THR    18     -20.666  27.699  56.158  1.00 50.00
ATOM    202  O   THR    18     -20.154  26.626  55.830  1.00 50.00
ATOM    203  CB  THR    18     -23.196  27.762  56.314  1.00 50.00
ATOM    204  OG1 THR    18     -24.399  27.939  55.568  1.00 50.00
ATOM    205  CG2 THR    18     -23.345  28.525  57.632  1.00 50.00
ATOM    206  H   THR    18     -22.539  26.843  54.014  1.00 99.99
ATOM    207  HG1 THR    18     -25.163  27.713  56.176  1.00 99.99
ATOM    208  N   LEU    19     -20.116  28.541  57.027  1.00 50.00
ATOM    209  CA  LEU    19     -18.865  28.246  57.739  1.00 50.00
ATOM    210  C   LEU    19     -17.714  27.845  56.798  1.00 50.00
ATOM    211  O   LEU    19     -17.501  28.518  55.792  1.00 50.00
ATOM    212  CB  LEU    19     -19.206  27.234  58.835  1.00 50.00
ATOM    213  CG  LEU    19     -19.574  27.891  60.168  1.00 50.00
ATOM    214  CD1 LEU    19     -18.502  28.865  60.667  1.00 50.00
ATOM    215  CD2 LEU    19     -21.004  28.417  60.247  1.00 50.00
ATOM    216  H   LEU    19     -20.557  29.393  57.292  1.00 99.99
ATOM    217  N   ARG    20     -16.953  26.809  57.145  1.00 50.00
ATOM    218  CA  ARG    20     -15.863  26.325  56.284  1.00 50.00
ATOM    219  C   ARG    20     -16.225  24.983  55.652  1.00 50.00
ATOM    220  O   ARG    20     -16.493  23.990  56.331  1.00 50.00
ATOM    221  CB  ARG    20     -14.563  26.198  57.080  1.00 50.00
ATOM    222  CG  ARG    20     -14.075  27.567  57.549  1.00 50.00
ATOM    223  CD  ARG    20     -12.771  27.422  58.331  1.00 50.00
ATOM    224  NE  ARG    20     -12.283  28.757  58.716  1.00 50.00
ATOM    225  CZ  ARG    20     -11.504  29.552  57.979  1.00 50.00
ATOM    226  NH1 ARG    20     -11.093  29.177  56.785  1.00 50.00
ATOM    227  NH2 ARG    20     -11.113  30.741  58.410  1.00 50.00
ATOM    228  H   ARG    20     -17.064  26.320  58.015  1.00 99.99
ATOM    229  HE  ARG    20     -12.581  29.077  59.612  1.00 99.99
ATOM    230 1HH1 ARG    20     -10.513  29.777  56.239  1.00 99.99
ATOM    231 2HH1 ARG    20     -11.385  28.294  56.422  1.00 99.99
ATOM    232 1HH2 ARG    20     -10.529  31.305  57.827  1.00 99.99
ATOM    233 2HH2 ARG    20     -11.396  31.075  59.306  1.00 99.99
ATOM    234  N   GLN    21     -16.277  25.011  54.327  1.00 50.00
ATOM    235  CA  GLN    21     -16.554  23.824  53.507  1.00 50.00
ATOM    236  C   GLN    21     -15.371  22.842  53.647  1.00 50.00
ATOM    237  O   GLN    21     -14.242  23.129  53.241  1.00 50.00
ATOM    238  CB  GLN    21     -16.806  24.342  52.083  1.00 50.00
ATOM    239  CG  GLN    21     -17.584  23.388  51.163  1.00 50.00
ATOM    240  CD  GLN    21     -16.773  22.166  50.755  1.00 50.00
ATOM    241  OE1 GLN    21     -15.591  22.074  51.005  1.00 50.00
ATOM    242  NE2 GLN    21     -17.374  21.167  50.156  1.00 50.00
ATOM    243  H   GLN    21     -16.129  25.854  53.811  1.00 99.99
ATOM    244 1HE2 GLN    21     -16.803  20.381  49.926  1.00 99.99
ATOM    245 2HE2 GLN    21     -18.348  21.183  49.963  1.00 99.99
ATOM    246  N   PHE    22     -15.653  21.702  54.279  1.00 50.00
ATOM    247  CA  PHE    22     -14.648  20.656  54.563  1.00 50.00
ATOM    248  C   PHE    22     -13.900  20.149  53.308  1.00 50.00
ATOM    249  O   PHE    22     -12.671  20.190  53.318  1.00 50.00
ATOM    250  CB  PHE    22     -15.271  19.513  55.386  1.00 50.00
ATOM    251  CG  PHE    22     -14.261  18.393  55.651  1.00 50.00
ATOM    252  CD1 PHE    22     -13.399  18.578  56.717  1.00 50.00
ATOM    253  CD2 PHE    22     -14.140  17.270  54.834  1.00 50.00
ATOM    254  CE1 PHE    22     -12.406  17.648  56.979  1.00 50.00
ATOM    255  CE2 PHE    22     -13.136  16.340  55.091  1.00 50.00
ATOM    256  CZ  PHE    22     -12.271  16.532  56.165  1.00 50.00
ATOM    257  H   PHE    22     -16.588  21.500  54.580  1.00 99.99
ATOM    258  HD1 PHE    22     -13.503  19.473  57.329  1.00 99.99
ATOM    259  HD2 PHE    22     -14.862  17.075  54.040  1.00 99.99
ATOM    260  HE1 PHE    22     -11.759  17.777  57.846  1.00 99.99
ATOM    261  HE2 PHE    22     -13.050  15.443  54.476  1.00 99.99
ATOM    262  HZ  PHE    22     -11.499  15.797  56.390  1.00 99.99
ATOM    263  N   PRO    23     -14.571  19.699  52.234  1.00 50.00
ATOM    264  CA  PRO    23     -13.892  19.321  50.976  1.00 50.00
ATOM    265  C   PRO    23     -12.888  20.318  50.361  1.00 50.00
ATOM    266  O   PRO    23     -11.852  19.898  49.857  1.00 50.00
ATOM    267  CB  PRO    23     -15.024  18.953  50.019  1.00 50.00
ATOM    268  CG  PRO    23     -16.042  18.315  50.962  1.00 50.00
ATOM    269  CD  PRO    23     -15.963  19.201  52.205  1.00 50.00
ATOM    270  N   LEU    24     -13.126  21.620  50.473  1.00 50.00
ATOM    271  CA  LEU    24     -12.227  22.677  49.973  1.00 50.00
ATOM    272  C   LEU    24     -10.985  22.823  50.844  1.00 50.00
ATOM    273  O   LEU    24      -9.864  22.685  50.353  1.00 50.00
ATOM    274  CB  LEU    24     -12.943  24.030  49.894  1.00 50.00
ATOM    275  CG  LEU    24     -13.995  24.100  48.784  1.00 50.00
ATOM    276  CD1 LEU    24     -14.619  25.491  48.793  1.00 50.00
ATOM    277  CD2 LEU    24     -13.387  23.823  47.407  1.00 50.00
ATOM    278  H   LEU    24     -13.996  21.958  50.856  1.00 99.99
ATOM    279  N   THR    25     -11.234  22.857  52.153  1.00 50.00
ATOM    280  CA  THR    25     -10.152  22.964  53.146  1.00 50.00
ATOM    281  C   THR    25      -9.279  21.709  53.057  1.00 50.00
ATOM    282  O   THR    25      -8.112  21.823  52.688  1.00 50.00
ATOM    283  CB  THR    25     -10.664  23.182  54.581  1.00 50.00
ATOM    284  OG1 THR    25     -11.408  22.051  55.037  1.00 50.00
ATOM    285  CG2 THR    25     -11.504  24.459  54.694  1.00 50.00
ATOM    286  H   THR    25     -12.150  22.718  52.536  1.00 99.99
ATOM    287  HG1 THR    25     -11.737  22.208  55.967  1.00 99.99
ATOM    288  N   CYS    26      -9.936  20.546  53.038  1.00 50.00
ATOM    289  CA  CYS    26      -9.272  19.237  52.991  1.00 50.00
ATOM    290  C   CYS    26      -8.419  19.112  51.724  1.00 50.00
ATOM    291  O   CYS    26      -7.207  19.056  51.877  1.00 50.00
ATOM    292  CB  CYS    26     -10.292  18.100  53.135  1.00 50.00
ATOM    293  SG  CYS    26     -11.209  17.665  51.613  1.00 50.00
ATOM    294  H   CYS    26     -10.940  20.506  53.083  1.00 99.99
ATOM    295  HG  CYS    26     -12.002  16.741  52.138  1.00 99.99
ATOM    296  N   PHE    27      -8.978  19.509  50.576  1.00 50.00
ATOM    297  CA  PHE    27      -8.275  19.477  49.280  1.00 50.00
ATOM    298  C   PHE    27      -6.954  20.268  49.320  1.00 50.00
ATOM    299  O   PHE    27      -5.911  19.746  48.920  1.00 50.00
ATOM    300  CB  PHE    27      -9.204  20.029  48.195  1.00 50.00
ATOM    301  CG  PHE    27      -8.541  19.976  46.818  1.00 50.00
ATOM    302  CD1 PHE    27      -8.570  18.803  46.079  1.00 50.00
ATOM    303  CD2 PHE    27      -7.834  21.070  46.357  1.00 50.00
ATOM    304  CE1 PHE    27      -7.882  18.707  44.874  1.00 50.00
ATOM    305  CE2 PHE    27      -7.181  20.965  45.140  1.00 50.00
ATOM    306  CZ  PHE    27      -7.176  19.799  44.400  1.00 50.00
ATOM    307  H   PHE    27      -9.924  19.837  50.527  1.00 99.99
ATOM    308  HD1 PHE    27      -9.103  17.941  46.474  1.00 99.99
ATOM    309  HD2 PHE    27      -7.630  21.913  47.023  1.00 99.99
ATOM    310  HE1 PHE    27      -7.839  17.766  44.333  1.00 99.99
ATOM    311  HE2 PHE    27      -6.689  21.814  44.721  1.00 99.99
ATOM    312  HZ  PHE    27      -6.517  19.714  43.538  1.00 99.99
ATOM    313  N   LEU    28      -7.007  21.449  49.942  1.00 50.00
ATOM    314  CA  LEU    28      -5.811  22.272  50.216  1.00 50.00
ATOM    315  C   LEU    28      -4.822  21.472  51.073  1.00 50.00
ATOM    316  O   LEU    28      -3.663  21.291  50.705  1.00 50.00
ATOM    317  CB  LEU    28      -6.187  23.588  50.924  1.00 50.00
ATOM    318  CG  LEU    28      -5.051  24.615  51.111  1.00 50.00
ATOM    319  CD1 LEU    28      -5.647  25.918  51.634  1.00 50.00
ATOM    320  CD2 LEU    28      -3.984  24.219  52.132  1.00 50.00
ATOM    321  H   LEU    28      -7.871  21.805  50.312  1.00 99.99
ATOM    322  N   PHE    29      -5.281  21.080  52.257  1.00 50.00
ATOM    323  CA  PHE    29      -4.468  20.336  53.230  1.00 50.00
ATOM    324  C   PHE    29      -3.844  19.070  52.640  1.00 50.00
ATOM    325  O   PHE    29      -2.655  18.811  52.831  1.00 50.00
ATOM    326  CB  PHE    29      -5.336  19.965  54.427  1.00 50.00
ATOM    327  CG  PHE    29      -5.603  21.158  55.331  1.00 50.00
ATOM    328  CD1 PHE    29      -4.627  21.675  56.163  1.00 50.00
ATOM    329  CD2 PHE    29      -6.869  21.699  55.311  1.00 50.00
ATOM    330  CE1 PHE    29      -4.920  22.786  56.939  1.00 50.00
ATOM    331  CE2 PHE    29      -7.178  22.801  56.093  1.00 50.00
ATOM    332  CZ  PHE    29      -6.189  23.355  56.900  1.00 50.00
ATOM    333  H   PHE    29      -6.240  21.223  52.519  1.00 99.99
ATOM    334  HD1 PHE    29      -3.679  21.148  56.291  1.00 99.99
ATOM    335  HD2 PHE    29      -7.640  21.152  54.787  1.00 99.99
ATOM    336  HE1 PHE    29      -4.152  23.205  57.588  1.00 99.99
ATOM    337  HE2 PHE    29      -8.203  23.158  56.141  1.00 99.99
ATOM    338  HZ  PHE    29      -6.406  24.240  57.495  1.00 99.99
ATOM    339  N   HIS    30      -4.630  18.372  51.820  1.00 50.00
ATOM    340  CA  HIS    30      -4.180  17.187  51.091  1.00 50.00
ATOM    341  C   HIS    30      -2.986  17.561  50.223  1.00 50.00
ATOM    342  O   HIS    30      -1.914  17.078  50.550  1.00 50.00
ATOM    343  CB  HIS    30      -5.321  16.543  50.295  1.00 50.00
ATOM    344  CG  HIS    30      -6.360  15.867  51.201  1.00 50.00
ATOM    345  ND1 HIS    30      -7.601  16.298  51.376  1.00 50.00
ATOM    346  CD2 HIS    30      -6.188  14.816  52.002  1.00 50.00
ATOM    347  CE1 HIS    30      -8.185  15.544  52.298  1.00 50.00
ATOM    348  NE2 HIS    30      -7.314  14.625  52.687  1.00 50.00
ATOM    349  H   HIS    30      -5.593  18.628  51.659  1.00 99.99
ATOM    350  HD1 HIS    30      -7.494  13.911  53.362  1.00 99.99
ATOM    351  N   SER    31      -3.056  18.695  49.518  1.00 50.00
ATOM    352  CA  SER    31      -1.929  19.209  48.705  1.00 50.00
ATOM    353  C   SER    31      -0.606  19.315  49.482  1.00 50.00
ATOM    354  O   SER    31       0.418  18.817  49.011  1.00 50.00
ATOM    355  CB  SER    31      -2.259  20.580  48.111  1.00 50.00
ATOM    356  OG  SER    31      -3.387  20.448  47.248  1.00 50.00
ATOM    357  H   SER    31      -3.845  19.311  49.599  1.00 99.99
ATOM    358  HG  SER    31      -3.795  19.539  47.351  1.00 99.99
ATOM    359  N   LYS    32      -0.700  19.736  50.746  1.00 50.00
ATOM    360  CA  LYS    32       0.425  19.739  51.704  1.00 50.00
ATOM    361  C   LYS    32       0.931  18.339  52.092  1.00 50.00
ATOM    362  O   LYS    32       2.119  18.060  51.937  1.00 50.00
ATOM    363  CB  LYS    32       0.062  20.528  52.964  1.00 50.00
ATOM    364  CG  LYS    32      -0.020  22.025  52.656  1.00 50.00
ATOM    365  CD  LYS    32      -0.348  22.878  53.884  1.00 50.00
ATOM    366  CE  LYS    32      -1.792  22.689  54.350  1.00 50.00
ATOM    367  NZ  LYS    32      -2.172  23.704  55.341  1.00 50.00
ATOM    368  H   LYS    32      -1.573  20.054  51.123  1.00 99.99
ATOM    369  HZ1 LYS    32      -3.141  23.594  55.570  1.00 99.99
ATOM    370  HZ2 LYS    32      -1.613  23.582  56.159  1.00 99.99
ATOM    371  HZ3 LYS    32      -2.022  24.617  54.962  1.00 99.99
ATOM    372  N   ALA    33       0.005  17.434  52.415  1.00 50.00
ATOM    373  CA  ALA    33       0.272  15.998  52.649  1.00 50.00
ATOM    374  C   ALA    33       0.995  15.314  51.472  1.00 50.00
ATOM    375  O   ALA    33       1.782  14.392  51.683  1.00 50.00
ATOM    376  CB  ALA    33      -1.049  15.264  52.901  1.00 50.00
ATOM    377  H   ALA    33      -0.972  17.673  52.416  1.00 99.99
ATOM    378  N   PHE    34       0.767  15.829  50.262  1.00 50.00
ATOM    379  CA  PHE    34       1.368  15.285  49.033  1.00 50.00
ATOM    380  C   PHE    34       2.730  15.848  48.639  1.00 50.00
ATOM    381  O   PHE    34       3.331  15.198  47.788  1.00 50.00
ATOM    382  CB  PHE    34       0.446  15.366  47.814  1.00 50.00
ATOM    383  CG  PHE    34      -0.753  14.442  47.992  1.00 50.00
ATOM    384  CD1 PHE    34      -0.758  13.109  47.620  1.00 50.00
ATOM    385  CD2 PHE    34      -1.851  14.985  48.608  1.00 50.00
ATOM    386  CE1 PHE    34      -1.889  12.342  47.871  1.00 50.00
ATOM    387  CE2 PHE    34      -2.961  14.216  48.919  1.00 50.00
ATOM    388  CZ  PHE    34      -2.984  12.884  48.538  1.00 50.00
ATOM    389  H   PHE    34       0.159  16.613  50.132  1.00 99.99
ATOM    390  HD1 PHE    34       0.157  12.644  47.252  1.00 99.99
ATOM    391  HD2 PHE    34      -1.859  16.057  48.681  1.00 99.99
ATOM    392  HE1 PHE    34      -1.930  11.319  47.504  1.00 99.99
ATOM    393  HE2 PHE    34      -3.722  14.598  49.588  1.00 99.99
ATOM    394  HZ  PHE    34      -3.814  12.253  48.851  1.00 99.99
ATOM    395  N   TYR    35       3.100  17.027  49.186  1.00 50.00
ATOM    396  CA  TYR    35       4.379  17.769  49.001  1.00 50.00
ATOM    397  C   TYR    35       4.242  19.256  48.600  1.00 50.00
ATOM    398  O   TYR    35       5.199  20.028  48.692  1.00 50.00
ATOM    399  CB  TYR    35       5.337  17.035  48.047  1.00 50.00
ATOM    400  CG  TYR    35       6.617  17.738  47.660  1.00 50.00
ATOM    401  CD1 TYR    35       6.581  18.609  46.591  1.00 50.00
ATOM    402  CD2 TYR    35       7.770  17.504  48.377  1.00 50.00
ATOM    403  CE1 TYR    35       7.728  19.277  46.209  1.00 50.00
ATOM    404  CE2 TYR    35       8.932  18.143  47.982  1.00 50.00
ATOM    405  CZ  TYR    35       8.904  19.021  46.900  1.00 50.00
ATOM    406  OH  TYR    35      10.052  19.602  46.482  1.00 50.00
ATOM    407  H   TYR    35       2.490  17.475  49.842  1.00 99.99
ATOM    408  HD1 TYR    35       5.626  18.816  46.112  1.00 99.99
ATOM    409  HD2 TYR    35       7.714  16.958  49.319  1.00 99.99
ATOM    410  HE1 TYR    35       7.655  20.089  45.486  1.00 99.99
ATOM    411  HE2 TYR    35       9.843  17.962  48.547  1.00 99.99
ATOM    412  HH  TYR    35      10.777  19.319  47.104  1.00 99.99
ATOM    413  N   SER    36       3.043  19.677  48.213  1.00 50.00
ATOM    414  CA  SER    36       2.833  21.060  47.747  1.00 50.00
ATOM    415  C   SER    36       2.785  22.027  48.927  1.00 50.00
ATOM    416  O   SER    36       2.144  21.778  49.947  1.00 50.00
ATOM    417  CB  SER    36       1.548  21.198  46.927  1.00 50.00
ATOM    418  OG  SER    36       1.688  20.454  45.716  1.00 50.00
ATOM    419  H   SER    36       2.202  19.170  48.406  1.00 99.99
ATOM    420  HG  SER    36       0.841  20.480  45.191  1.00 99.99
ATOM    421  N   ASP    37       3.577  23.079  48.792  1.00 50.00
ATOM    422  CA  ASP    37       3.502  24.228  49.704  1.00 50.00
ATOM    423  C   ASP    37       2.623  25.292  49.035  1.00 50.00
ATOM    424  O   ASP    37       2.300  25.180  47.852  1.00 50.00
ATOM    425  CB  ASP    37       4.923  24.760  49.926  1.00 50.00
ATOM    426  CG  ASP    37       5.111  25.405  51.304  1.00 50.00
ATOM    427  OD1 ASP    37       4.090  25.725  51.959  1.00 50.00
ATOM    428  OD2 ASP    37       6.284  25.685  51.630  1.00 50.00
ATOM    429  H   ASP    37       4.250  23.144  48.056  1.00 99.99
ATOM    430  N   LEU    38       2.356  26.370  49.768  1.00 50.00
ATOM    431  CA  LEU    38       1.617  27.538  49.267  1.00 50.00
ATOM    432  C   LEU    38       2.122  28.024  47.915  1.00 50.00
ATOM    433  O   LEU    38       3.313  28.004  47.603  1.00 50.00
ATOM    434  CB  LEU    38       1.712  28.703  50.259  1.00 50.00
ATOM    435  CG  LEU    38       3.031  29.473  50.519  1.00 50.00
ATOM    436  CD1 LEU    38       4.269  28.613  50.773  1.00 50.00
ATOM    437  CD2 LEU    38       3.295  30.587  49.506  1.00 50.00
ATOM    438  H   LEU    38       2.714  26.482  50.694  1.00 99.99
ATOM    439  N   VAL    39       1.196  28.687  47.255  1.00 50.00
ATOM    440  CA  VAL    39       1.489  29.342  45.977  1.00 50.00
ATOM    441  C   VAL    39       1.178  30.834  46.087  1.00 50.00
ATOM    442  O   VAL    39       0.347  31.259  46.891  1.00 50.00
ATOM    443  CB  VAL    39       0.701  28.676  44.850  1.00 50.00
ATOM    444  CG1 VAL    39       1.123  27.207  44.701  1.00 50.00
ATOM    445  CG2 VAL    39      -0.796  28.868  45.093  1.00 50.00
ATOM    446  H   VAL    39       0.267  28.800  47.610  1.00 99.99
ATOM    447  N   THR    40       1.765  31.566  45.157  1.00 50.00
ATOM    448  CA  THR    40       1.568  33.026  45.062  1.00 50.00
ATOM    449  C   THR    40       0.299  33.401  44.283  1.00 50.00
ATOM    450  O   THR    40      -0.268  34.476  44.469  1.00 50.00
ATOM    451  CB  THR    40       2.791  33.696  44.427  1.00 50.00
ATOM    452  OG1 THR    40       2.962  33.208  43.094  1.00 50.00
ATOM    453  CG2 THR    40       4.060  33.443  45.250  1.00 50.00
ATOM    454  H   THR    40       2.422  31.181  44.508  1.00 99.99
ATOM    455  HG1 THR    40       3.722  33.710  42.674  1.00 99.99
ATOM    456  N   LYS    41      -0.112  32.515  43.380  1.00 50.00
ATOM    457  CA  LYS    41      -1.317  32.705  42.568  1.00 50.00
ATOM    458  C   LYS    41      -2.580  32.612  43.434  1.00 50.00
ATOM    459  O   LYS    41      -3.013  31.532  43.818  1.00 50.00
ATOM    460  CB  LYS    41      -1.289  31.670  41.445  1.00 50.00
ATOM    461  CG  LYS    41      -2.546  31.727  40.598  1.00 50.00
ATOM    462  CD  LYS    41      -2.636  30.717  39.468  1.00 50.00
ATOM    463  CE  LYS    41      -4.023  30.844  38.844  1.00 50.00
ATOM    464  NZ  LYS    41      -4.353  32.160  38.303  1.00 50.00
ATOM    465  H   LYS    41       0.363  31.651  43.228  1.00 99.99
ATOM    466  HZ1 LYS    41      -5.278  32.136  37.921  1.00 99.99
ATOM    467  HZ2 LYS    41      -4.323  32.823  39.052  1.00 99.99
ATOM    468  HZ3 LYS    41      -3.691  32.403  37.598  1.00 99.99
ATOM    469  N   GLU    42      -3.244  33.757  43.491  1.00 50.00
ATOM    470  CA  GLU    42      -4.550  33.991  44.133  1.00 50.00
ATOM    471  C   GLU    42      -5.715  33.052  43.722  1.00 50.00
ATOM    472  O   GLU    42      -6.463  32.664  44.618  1.00 50.00
ATOM    473  CB  GLU    42      -4.917  35.491  44.038  1.00 50.00
ATOM    474  CG  GLU    42      -5.029  36.159  42.650  1.00 50.00
ATOM    475  CD  GLU    42      -3.727  36.316  41.843  1.00 50.00
ATOM    476  OE1 GLU    42      -3.250  35.326  41.238  1.00 50.00
ATOM    477  OE2 GLU    42      -3.189  37.436  41.874  1.00 50.00
ATOM    478  H   GLU    42      -2.838  34.559  43.059  1.00 99.99
ATOM    479  N   PRO    43      -5.884  32.646  42.446  1.00 50.00
ATOM    480  CA  PRO    43      -6.940  31.705  42.022  1.00 50.00
ATOM    481  C   PRO    43      -6.581  30.237  42.247  1.00 50.00
ATOM    482  O   PRO    43      -7.356  29.359  41.864  1.00 50.00
ATOM    483  CB  PRO    43      -7.131  31.929  40.518  1.00 50.00
ATOM    484  CG  PRO    43      -6.560  33.319  40.289  1.00 50.00
ATOM    485  CD  PRO    43      -5.369  33.278  41.229  1.00 50.00
ATOM    486  N   LEU    44      -5.380  29.956  42.747  1.00 50.00
ATOM    487  CA  LEU    44      -5.035  28.550  42.953  1.00 50.00
ATOM    488  C   LEU    44      -5.854  27.934  44.111  1.00 50.00
ATOM    489  O   LEU    44      -6.664  28.599  44.750  1.00 50.00
ATOM    490  CB  LEU    44      -3.504  28.385  43.031  1.00 50.00
ATOM    491  CG  LEU    44      -3.162  26.908  42.849  1.00 50.00
ATOM    492  CD1 LEU    44      -3.615  26.541  41.459  1.00 50.00
ATOM    493  CD2 LEU    44      -1.719  26.466  43.013  1.00 50.00
ATOM    494  H   LEU    44      -4.782  30.614  43.212  1.00 99.99
ATOM    495  N   ILE    45      -5.563  26.678  44.411  1.00 50.00
ATOM    496  CA  ILE    45      -6.113  25.908  45.553  1.00 50.00
ATOM    497  C   ILE    45      -5.208  26.121  46.778  1.00 50.00
ATOM    498  O   ILE    45      -5.653  26.179  47.919  1.00 50.00
ATOM    499  CB  ILE    45      -6.222  24.396  45.214  1.00 50.00
ATOM    500  CG1 ILE    45      -5.020  23.499  45.549  1.00 50.00
ATOM    501  CG2 ILE    45      -6.414  24.189  43.719  1.00 50.00
ATOM    502  CD  ILE    45      -5.008  23.016  46.996  1.00 50.00
ATOM    503  H   ILE    45      -4.993  26.141  43.794  1.00 99.99
ATOM    504  N   THR    46      -3.910  26.068  46.474  1.00 50.00
ATOM    505  CA  THR    46      -2.802  26.197  47.425  1.00 50.00
ATOM    506  C   THR    46      -2.537  27.639  47.940  1.00 50.00
ATOM    507  O   THR    46      -1.580  27.809  48.700  1.00 50.00
ATOM    508  CB  THR    46      -1.547  25.549  46.802  1.00 50.00
ATOM    509  OG1 THR    46      -1.862  24.412  45.982  1.00 50.00
ATOM    510  CG2 THR    46      -0.642  25.039  47.914  1.00 50.00
ATOM    511  H   THR    46      -3.601  25.833  45.554  1.00 99.99
ATOM    512  HG1 THR    46      -1.011  23.937  45.734  1.00 99.99
ATOM    513  N   PRO    47      -3.259  28.711  47.538  1.00 50.00
ATOM    514  CA  PRO    47      -3.198  30.017  48.201  1.00 50.00
ATOM    515  C   PRO    47      -3.651  29.774  49.623  1.00 50.00
ATOM    516  O   PRO    47      -4.656  29.116  49.886  1.00 50.00
ATOM    517  CB  PRO    47      -4.250  30.917  47.552  1.00 50.00
ATOM    518  CG  PRO    47      -4.301  30.398  46.135  1.00 50.00
ATOM    519  CD  PRO    47      -4.029  28.916  46.316  1.00 50.00
ATOM    520  N   LYS    48      -2.885  30.391  50.496  1.00 50.00
ATOM    521  CA  LYS    48      -3.104  30.297  51.946  1.00 50.00
ATOM    522  C   LYS    48      -4.376  30.984  52.473  1.00 50.00
ATOM    523  O   LYS    48      -4.534  31.139  53.683  1.00 50.00
ATOM    524  CB  LYS    48      -1.876  30.869  52.648  1.00 50.00
ATOM    525  CG  LYS    48      -0.691  29.913  52.579  1.00 50.00
ATOM    526  CD  LYS    48       0.485  30.525  53.335  1.00 50.00
ATOM    527  CE  LYS    48       1.570  29.475  53.556  1.00 50.00
ATOM    528  NZ  LYS    48       2.814  30.073  54.055  1.00 50.00
ATOM    529  H   LYS    48      -2.068  30.887  50.205  1.00 99.99
ATOM    530  HZ1 LYS    48       3.527  29.372  54.078  1.00 99.99
ATOM    531  HZ2 LYS    48       3.106  30.830  53.470  1.00 99.99
ATOM    532  HZ3 LYS    48       2.643  30.406  54.980  1.00 99.99
ATOM    533  N   ARG    49      -5.287  31.366  51.579  1.00 50.00
ATOM    534  CA  ARG    49      -6.539  32.022  51.985  1.00 50.00
ATOM    535  C   ARG    49      -7.762  31.311  51.417  1.00 50.00
ATOM    536  O   ARG    49      -7.836  30.964  50.240  1.00 50.00
ATOM    537  CB  ARG    49      -6.555  33.506  51.619  1.00 50.00
ATOM    538  CG  ARG    49      -5.529  34.272  52.460  1.00 50.00
ATOM    539  CD  ARG    49      -5.718  35.788  52.360  1.00 50.00
ATOM    540  NE  ARG    49      -5.482  36.268  50.986  1.00 50.00
ATOM    541  CZ  ARG    49      -4.297  36.547  50.434  1.00 50.00
ATOM    542  NH1 ARG    49      -3.161  36.412  51.106  1.00 50.00
ATOM    543  NH2 ARG    49      -4.232  36.979  49.184  1.00 50.00
ATOM    544  H   ARG    49      -5.261  31.068  50.623  1.00 99.99
ATOM    545  HE  ARG    49      -6.306  36.373  50.434  1.00 99.99
ATOM    546 1HH1 ARG    49      -2.288  36.630  50.679  1.00 99.99
ATOM    547 2HH1 ARG    49      -3.201  36.088  52.051  1.00 99.99
ATOM    548 1HH2 ARG    49      -3.341  37.189  48.786  1.00 99.99
ATOM    549 2HH2 ARG    49      -5.063  37.098  48.645  1.00 99.99
ATOM    550  N   ILE    50      -8.706  31.118  52.324  1.00 50.00
ATOM    551  CA  ILE    50      -9.960  30.395  52.056  1.00 50.00
ATOM    552  C   ILE    50     -10.890  31.197  51.146  1.00 50.00
ATOM    553  O   ILE    50     -11.097  32.396  51.328  1.00 50.00
ATOM    554  CB  ILE    50     -10.665  29.987  53.362  1.00 50.00
ATOM    555  CG1 ILE    50     -11.345  31.121  54.167  1.00 50.00
ATOM    556  CG2 ILE    50      -9.705  29.095  54.160  1.00 50.00
ATOM    557  CD  ILE    50     -10.490  32.308  54.639  1.00 50.00
ATOM    558  H   ILE    50      -8.608  31.453  53.258  1.00 99.99
ATOM    559  N   ILE    51     -11.423  30.475  50.174  1.00 99.99
ATOM    560  CA  ILE    51     -12.366  31.000  49.172  1.00 99.99
ATOM    561  C   ILE    51     -13.301  29.846  48.787  1.00 99.99
ATOM    562  O   ILE    51     -12.897  28.681  48.774  1.00 99.99
ATOM    563  CB  ILE    51     -11.665  31.580  47.913  1.00 99.99
ATOM    564  CG1 ILE    51     -10.971  30.559  46.986  1.00 99.99
ATOM    565  CG2 ILE    51     -10.763  32.783  48.231  1.00 99.99
ATOM    566  CD  ILE    51      -9.848  29.690  47.573  1.00 99.99
ATOM    567  H   ILE    51     -11.191  29.510  50.049  1.00 99.99
ATOM    568  N   ASN    52     -14.561  30.175  48.543  1.00 99.99
ATOM    569  CA  ASN    52     -15.536  29.159  48.126  1.00 99.99
ATOM    570  C   ASN    52     -15.521  28.964  46.601  1.00 99.99
ATOM    571  O   ASN    52     -16.278  29.591  45.862  1.00 99.99
ATOM    572  CB  ASN    52     -16.925  29.528  48.661  1.00 99.99
ATOM    573  CG  ASN    52     -17.871  28.324  48.647  1.00 99.99
ATOM    574  OD1 ASN    52     -19.050  28.415  48.344  1.00 99.99
ATOM    575  ND2 ASN    52     -17.346  27.158  48.962  1.00 99.99
ATOM    576  H   ASN    52     -14.923  31.092  48.703  1.00 99.99
ATOM    577 1HD2 ASN    52     -17.952  26.370  48.959  1.00 99.99
ATOM    578 2HD2 ASN    52     -16.379  27.093  49.191  1.00 99.99
ATOM    579  N   LYS    53     -14.601  28.110  46.160  1.00 99.99
ATOM    580  CA  LYS    53     -14.390  27.831  44.729  1.00 99.99
ATOM    581  C   LYS    53     -13.641  26.507  44.576  1.00 99.99
ATOM    582  O   LYS    53     -12.784  26.155  45.386  1.00 99.99
ATOM    583  CB  LYS    53     -13.580  28.966  44.083  1.00 99.99
ATOM    584  CG  LYS    53     -13.449  28.797  42.566  1.00 99.99
ATOM    585  CD  LYS    53     -12.581  29.888  41.940  1.00 99.99
ATOM    586  CE  LYS    53     -12.347  29.626  40.449  1.00 99.99
ATOM    587  NZ  LYS    53     -13.596  29.655  39.671  1.00 99.99
ATOM    588  H   LYS    53     -13.973  27.626  46.773  1.00 99.99
ATOM    589  HZ1 LYS    53     -13.393  29.478  38.709  1.00 99.99
ATOM    590  HZ2 LYS    53     -14.215  28.946  40.012  1.00 99.99
ATOM    591  HZ3 LYS    53     -14.030  30.551  39.767  1.00 99.99
ATOM    592  N   THR    54     -13.995  25.824  43.498  1.00 99.99
ATOM    593  CA  THR    54     -13.387  24.541  43.146  1.00 99.99
ATOM    594  C   THR    54     -12.490  24.708  41.916  1.00 99.99
ATOM    595  O   THR    54     -12.817  25.417  40.961  1.00 99.99
ATOM    596  CB  THR    54     -14.399  23.425  42.887  1.00 99.99
ATOM    597  OG1 THR    54     -15.213  23.783  41.774  1.00 99.99
ATOM    598  CG2 THR    54     -15.252  23.142  44.126  1.00 99.99
ATOM    599  H   THR    54     -14.628  26.171  42.809  1.00 99.99
ATOM    600  HG1 THR    54     -15.807  23.016  41.545  1.00 99.99
ATOM    601  N   PRO    55     -11.315  24.098  42.024  1.00 99.99
ATOM    602  CA  PRO    55     -10.300  24.136  40.963  1.00 99.99
ATOM    603  C   PRO    55     -10.532  22.911  40.037  1.00 99.99
ATOM    604  O   PRO    55     -11.598  22.877  39.434  1.00 99.99
ATOM    605  CB  PRO    55      -9.098  24.204  41.889  1.00 99.99
ATOM    606  CG  PRO    55      -9.389  23.120  42.922  1.00 99.99
ATOM    607  CD  PRO    55     -10.796  23.512  43.283  1.00 99.99
ATOM    608  N   GLY    56      -9.638  21.945  39.742  1.00 50.00
ATOM    609  CA  GLY    56      -8.169  21.889  39.918  1.00 50.00
ATOM    610  C   GLY    56      -7.528  22.987  39.065  1.00 50.00
ATOM    611  O   GLY    56      -7.489  22.849  37.847  1.00 50.00
ATOM    612  H   GLY    56      -9.990  21.083  39.361  1.00 99.99
ATOM    613  N   LEU    57      -7.131  24.106  39.671  1.00 50.00
ATOM    614  CA  LEU    57      -6.563  25.209  38.878  1.00 50.00
ATOM    615  C   LEU    57      -5.226  24.703  38.327  1.00 50.00
ATOM    616  O   LEU    57      -4.455  24.062  39.042  1.00 50.00
ATOM    617  CB  LEU    57      -6.437  26.485  39.729  1.00 50.00
ATOM    618  CG  LEU    57      -6.028  27.799  39.028  1.00 50.00
ATOM    619  CD1 LEU    57      -4.635  27.769  38.412  1.00 50.00
ATOM    620  CD2 LEU    57      -7.022  28.196  37.941  1.00 50.00
ATOM    621  H   LEU    57      -7.084  24.220  40.664  1.00 99.99
ATOM    622  N   ASN    58      -4.932  25.151  37.113  1.00 50.00
ATOM    623  CA  ASN    58      -3.699  24.811  36.380  1.00 50.00
ATOM    624  C   ASN    58      -2.392  24.905  37.189  1.00 50.00
ATOM    625  O   ASN    58      -1.599  23.972  37.153  1.00 50.00
ATOM    626  CB  ASN    58      -3.607  25.673  35.119  1.00 50.00
ATOM    627  CG  ASN    58      -2.469  25.158  34.238  1.00 50.00
ATOM    628  OD1 ASN    58      -1.438  25.790  34.067  1.00 50.00
ATOM    629  ND2 ASN    58      -2.604  23.923  33.811  1.00 50.00
ATOM    630  H   ASN    58      -5.526  25.808  36.652  1.00 99.99
ATOM    631 1HD2 ASN    58      -1.861  23.541  33.269  1.00 99.99
ATOM    632 2HD2 ASN    58      -3.389  23.374  34.085  1.00 99.99
ATOM    633  N   LEU    59      -2.250  25.909  38.049  1.00 50.00
ATOM    634  CA  LEU    59      -1.026  26.060  38.859  1.00 50.00
ATOM    635  C   LEU    59      -0.837  24.892  39.850  1.00 50.00
ATOM    636  O   LEU    59       0.253  24.336  39.908  1.00 50.00
ATOM    637  CB  LEU    59      -0.999  27.432  39.539  1.00 50.00
ATOM    638  CG  LEU    59       0.377  27.735  40.135  1.00 50.00
ATOM    639  CD1 LEU    59       1.323  28.215  39.040  1.00 50.00
ATOM    640  CD2 LEU    59       0.307  28.763  41.254  1.00 50.00
ATOM    641  H   LEU    59      -2.961  26.589  38.207  1.00 99.99
ATOM    642  N   SER    60      -1.934  24.373  40.406  1.00 50.00
ATOM    643  CA  SER    60      -1.948  23.185  41.293  1.00 50.00
ATOM    644  C   SER    60      -1.656  21.923  40.499  1.00 50.00
ATOM    645  O   SER    60      -0.844  21.108  40.926  1.00 50.00
ATOM    646  CB  SER    60      -3.293  22.929  41.974  1.00 50.00
ATOM    647  OG  SER    60      -3.532  23.951  42.929  1.00 50.00
ATOM    648  H   SER    60      -2.840  24.763  40.238  1.00 99.99
ATOM    649  HG  SER    60      -4.393  23.775  43.410  1.00 99.99
ATOM    650  N   ILE    61      -2.228  21.872  39.294  1.00 50.00
ATOM    651  CA  ILE    61      -2.013  20.754  38.352  1.00 50.00
ATOM    652  C   ILE    61      -0.511  20.651  38.030  1.00 50.00
ATOM    653  O   ILE    61       0.088  19.599  38.238  1.00 50.00
ATOM    654  CB  ILE    61      -2.915  20.781  37.078  1.00 50.00
ATOM    655  CG1 ILE    61      -2.294  21.302  35.773  1.00 50.00
ATOM    656  CG2 ILE    61      -4.273  21.458  37.291  1.00 50.00
ATOM    657  CD  ILE    61      -1.581  20.195  34.989  1.00 50.00
ATOM    658  H   ILE    61      -2.843  22.594  38.971  1.00 99.99
ATOM    659  N   SER    62       0.093  21.808  37.747  1.00 50.00
ATOM    660  CA  SER    62       1.519  21.928  37.390  1.00 50.00
ATOM    661  C   SER    62       2.421  21.566  38.573  1.00 50.00
ATOM    662  O   SER    62       3.343  20.767  38.423  1.00 50.00
ATOM    663  CB  SER    62       1.845  23.347  36.908  1.00 50.00
ATOM    664  OG  SER    62       1.083  23.650  35.735  1.00 50.00
ATOM    665  H   SER    62      -0.420  22.672  37.689  1.00 99.99
ATOM    666  HG  SER    62       1.298  24.576  35.415  1.00 99.99
ATOM    667  N   GLU    63       1.987  21.981  39.764  1.00 50.00
ATOM    668  CA  GLU    63       2.684  21.706  41.034  1.00 50.00
ATOM    669  C   GLU    63       2.686  20.222  41.415  1.00 50.00
ATOM    670  O   GLU    63       3.741  19.645  41.636  1.00 50.00
ATOM    671  CB  GLU    63       2.081  22.525  42.182  1.00 50.00
ATOM    672  CG  GLU    63       2.347  24.027  42.041  1.00 50.00
ATOM    673  CD  GLU    63       3.839  24.360  42.069  1.00 50.00
ATOM    674  OE1 GLU    63       4.452  24.336  40.978  1.00 50.00
ATOM    675  OE2 GLU    63       4.320  24.664  43.180  1.00 50.00
ATOM    676  H   GLU    63       1.147  22.521  39.851  1.00 99.99
ATOM    677  N   ARG    64       1.532  19.572  41.319  1.00 50.00
ATOM    678  CA  ARG    64       1.436  18.148  41.683  1.00 50.00
ATOM    679  C   ARG    64       2.106  17.253  40.624  1.00 50.00
ATOM    680  O   ARG    64       2.823  16.305  40.949  1.00 50.00
ATOM    681  CB  ARG    64      -0.029  17.766  41.882  1.00 50.00
ATOM    682  CG  ARG    64      -0.127  16.364  42.486  1.00 50.00
ATOM    683  CD  ARG    64      -1.570  15.872  42.535  1.00 50.00
ATOM    684  NE  ARG    64      -2.108  15.728  41.170  1.00 50.00
ATOM    685  CZ  ARG    64      -3.321  15.264  40.865  1.00 50.00
ATOM    686  NH1 ARG    64      -4.169  14.889  41.813  1.00 50.00
ATOM    687  NH2 ARG    64      -3.692  15.125  39.601  1.00 50.00
ATOM    688  H   ARG    64       0.703  19.992  40.941  1.00 99.99
ATOM    689  HE  ARG    64      -1.495  16.004  40.432  1.00 99.99
ATOM    690 1HH1 ARG    64      -5.071  14.536  41.583  1.00 99.99
ATOM    691 2HH1 ARG    64      -3.869  14.952  42.765  1.00 99.99
ATOM    692 1HH2 ARG    64      -4.600  14.768  39.395  1.00 99.99
ATOM    693 2HH2 ARG    64      -3.063  15.347  38.858  1.00 99.99
ATOM    694  N   ALA    65       1.936  17.636  39.359  1.00 50.00
ATOM    695  CA  ALA    65       2.529  16.924  38.213  1.00 50.00
ATOM    696  C   ALA    65       4.063  16.972  38.211  1.00 50.00
ATOM    697  O   ALA    65       4.686  15.970  37.863  1.00 50.00
ATOM    698  CB  ALA    65       1.986  17.479  36.895  1.00 50.00
ATOM    699  H   ALA    65       1.403  18.450  39.114  1.00 99.99
ATOM    700  N   SER    66       4.643  18.060  38.726  1.00 50.00
ATOM    701  CA  SER    66       6.110  18.188  38.856  1.00 50.00
ATOM    702  C   SER    66       6.701  17.164  39.842  1.00 50.00
ATOM    703  O   SER    66       7.851  16.756  39.694  1.00 50.00
ATOM    704  CB  SER    66       6.535  19.607  39.261  1.00 50.00
ATOM    705  OG  SER    66       6.231  19.849  40.634  1.00 50.00
ATOM    706  H   SER    66       4.124  18.839  39.089  1.00 99.99
ATOM    707  HG  SER    66       6.452  20.785  40.903  1.00 99.99
ATOM    708  N   ASN    67       5.877  16.717  40.792  1.00 50.00
ATOM    709  CA  ASN    67       6.277  15.710  41.791  1.00 50.00
ATOM    710  C   ASN    67       5.982  14.264  41.398  1.00 50.00
ATOM    711  O   ASN    67       6.812  13.385  41.616  1.00 50.00
ATOM    712  CB  ASN    67       5.587  15.988  43.128  1.00 50.00
ATOM    713  CG  ASN    67       6.103  17.290  43.725  1.00 50.00
ATOM    714  OD1 ASN    67       5.344  18.210  43.981  1.00 50.00
ATOM    715  ND2 ASN    67       7.413  17.433  43.765  1.00 50.00
ATOM    716  H   ASN    67       4.969  17.117  40.932  1.00 99.99
ATOM    717 1HD2 ASN    67       7.781  18.259  44.180  1.00 99.99
ATOM    718 2HD2 ASN    67       7.995  16.752  43.330  1.00 99.99
ATOM    719  N   ARG    68       4.837  14.066  40.756  1.00 50.00
ATOM    720  CA  ARG    68       4.274  12.716  40.584  1.00 50.00
ATOM    721  C   ARG    68       4.037  12.258  39.144  1.00 50.00
ATOM    722  O   ARG    68       3.902  11.056  38.927  1.00 50.00
ATOM    723  CB  ARG    68       2.965  12.599  41.368  1.00 50.00
ATOM    724  CG  ARG    68       3.193  12.692  42.880  1.00 50.00
ATOM    725  CD  ARG    68       1.868  12.675  43.647  1.00 50.00
ATOM    726  NE  ARG    68       1.189  11.380  43.459  1.00 50.00
ATOM    727  CZ  ARG    68       1.334  10.294  44.224  1.00 50.00
ATOM    728  NH1 ARG    68       2.146  10.285  45.273  1.00 50.00
ATOM    729  NH2 ARG    68       0.675   9.181  43.936  1.00 50.00
ATOM    730  H   ARG    68       4.298  14.824  40.387  1.00 99.99
ATOM    731  HE  ARG    68       0.600  11.329  42.656  1.00 99.99
ATOM    732 1HH1 ARG    68       2.249   9.470  45.835  1.00 99.99
ATOM    733 2HH1 ARG    68       2.661  11.116  45.483  1.00 99.99
ATOM    734 1HH2 ARG    68       0.797   8.379  44.515  1.00 99.99
ATOM    735 2HH2 ARG    68       0.069   9.144  43.144  1.00 99.99
ATOM    736  N   LEU    69       3.980  13.214  38.209  1.00 50.00
ATOM    737  CA  LEU    69       3.565  13.038  36.800  1.00 50.00
ATOM    738  C   LEU    69       2.047  13.150  36.625  1.00 50.00
ATOM    739  O   LEU    69       1.279  13.242  37.582  1.00 50.00
ATOM    740  CB  LEU    69       4.063  11.744  36.126  1.00 50.00
ATOM    741  CG  LEU    69       5.562  11.741  35.829  1.00 50.00
ATOM    742  CD1 LEU    69       5.983  10.333  35.408  1.00 50.00
ATOM    743  CD2 LEU    69       5.886  12.733  34.707  1.00 50.00
ATOM    744  H   LEU    69       4.214  14.165  38.426  1.00 99.99
ATOM    745  N   ALA    70       1.655  13.175  35.355  1.00 50.00
ATOM    746  CA  ALA    70       0.253  13.289  34.924  1.00 50.00
ATOM    747  C   ALA    70      -0.608  12.040  35.171  1.00 50.00
ATOM    748  O   ALA    70      -1.833  12.151  35.158  1.00 50.00
ATOM    749  CB  ALA    70       0.224  13.653  33.438  1.00 50.00
ATOM    750  H   ALA    70       2.314  13.068  34.612  1.00 99.99
ATOM    751  N   GLU    71       0.022  10.878  35.399  1.00 50.00
ATOM    752  CA  GLU    71      -0.661   9.565  35.414  1.00 50.00
ATOM    753  C   GLU    71      -1.244   9.314  34.008  1.00 50.00
ATOM    754  O   GLU    71      -0.636   9.702  33.008  1.00 50.00
ATOM    755  CB  GLU    71      -1.724   9.518  36.535  1.00 50.00
ATOM    756  CG  GLU    71      -1.131   9.653  37.940  1.00 50.00
ATOM    757  CD  GLU    71      -0.390   8.372  38.318  1.00 50.00
ATOM    758  OE1 GLU    71       0.783   8.247  37.907  1.00 50.00
ATOM    759  OE2 GLU    71      -1.063   7.495  38.901  1.00 50.00
ATOM    760  H   GLU    71       1.006  10.829  35.558  1.00 99.99
ATOM    761  N   ILE    72      -2.396   8.654  33.924  1.00 50.00
ATOM    762  CA  ILE    72      -3.136   8.498  32.658  1.00 50.00
ATOM    763  C   ILE    72      -3.511   9.904  32.155  1.00 50.00
ATOM    764  O   ILE    72      -4.043  10.711  32.915  1.00 50.00
ATOM    765  CB  ILE    72      -4.359   7.559  32.830  1.00 50.00
ATOM    766  CG1 ILE    72      -5.562   8.082  33.647  1.00 50.00
ATOM    767  CG2 ILE    72      -3.911   6.169  33.302  1.00 50.00
ATOM    768  CD  ILE    72      -5.340   8.536  35.097  1.00 50.00
ATOM    769  H   ILE    72      -2.873   8.319  34.732  1.00 99.99
ATOM    770  N   TYR    73      -3.189  10.187  30.891  1.00 50.00
ATOM    771  CA  TYR    73      -3.406  11.506  30.242  1.00 50.00
ATOM    772  C   TYR    73      -2.457  12.594  30.795  1.00 50.00
ATOM    773  O   TYR    73      -1.323  12.637  30.267  1.00 50.00
ATOM    774  CB  TYR    73      -4.877  11.962  30.337  1.00 50.00
ATOM    775  CG  TYR    73      -5.857  10.916  29.801  1.00 50.00
ATOM    776  CD1 TYR    73      -6.285   9.859  30.593  1.00 50.00
ATOM    777  CD2 TYR    73      -6.310  11.029  28.501  1.00 50.00
ATOM    778  CE1 TYR    73      -7.147   8.897  30.086  1.00 50.00
ATOM    779  CE2 TYR    73      -7.167  10.072  27.981  1.00 50.00
ATOM    780  CZ  TYR    73      -7.580   9.003  28.771  1.00 50.00
ATOM    781  OH  TYR    73      -8.404   8.055  28.263  1.00 50.00
ATOM    782  H   TYR    73      -2.720   9.515  30.320  1.00 99.99
ATOM    783  HD1 TYR    73      -5.978   9.808  31.631  1.00 99.99
ATOM    784  HD2 TYR    73      -6.054  11.914  27.920  1.00 99.99
ATOM    785  HE1 TYR    73      -7.553   8.129  30.746  1.00 99.99
ATOM    786  HE2 TYR    73      -7.519  10.191  26.957  1.00 99.99
ATOM    787  HH  TYR    73      -8.635   8.295  27.323  1.00 99.99
ATOM    788  OXT TYR    73      -2.844  13.343  31.721  1.00 99.99
TER     789      TYR    73                                        
SPDBVT        1.0000000000         0.0000000000         0.0000000000 
SPDBVT        0.0000000000         1.0000000000         0.0000000000 
SPDBVT        0.0000000000         0.0000000000         1.0000000000 
SPDBVT        0.0000000000         0.0000000000         0.0000000000 
SPDBVT        0.0000000000         0.0000000000         0.0000000000 
SPDBVV default;
SPDBVV      8.228955557850    1508.560964018311      20.000000000000
SPDBVV        1.0000000000         0.0000000000         0.0000000000 
SPDBVV        0.0000000000         1.0000000000         0.0000000000 
SPDBVV        0.0000000000         0.0000000000         1.0000000000 
SPDBVV        9.6280002594        13.8959999084        57.8520011902 
SPDBVV        0.0000000000         0.0000000000         0.0000000000 
SPDBVf 19 19 19 19 19 19 19 19 19 19 19 19 19 19 19 19 19 19 19 19
SPDBVf 19 19 19 19 19 19 19 19 19 19 19 19 19 19 19 19 19 19 19 19
SPDBVf 19 19 19 19 19 19 19 19 19 19 19 19 19 19 19 19 19 19 19 19
SPDBVf 19 19 19 19 19 19 19 19 19 19 19 19 19 17
SPDBVc 0.63 0.63 0.63 0.63 0.63 0.63 0.63 0.63 0.63 0.63 0.63 0.63 
SPDBVc 0.63 0.63 0.63 0.63 0.63 0.63 0.63 0.63 0.63 0.63 0.63 0.63 
SPDBVc 0.63 0.63 0.63 0.63 0.63 0.63 0.63 0.63 0.63 1.00 1.00 0.00 
SPDBVc 1.00 1.00 0.00 1.00 1.00 0.00 0.63 0.63 0.63 0.63 0.63 0.63 
SPDBVc 0.63 0.63 0.63 0.63 0.63 0.63 0.63 0.63 0.63 1.00 1.00 0.00 
SPDBVc 1.00 1.00 0.00 1.00 1.00 0.00 1.00 0.00 0.00 1.00 0.00 0.00 
SPDBVc 1.00 0.00 0.00 1.00 0.00 0.00 1.00 0.00 0.00 1.00 0.00 0.00 
SPDBVc 1.00 0.00 0.00 1.00 0.00 0.00 1.00 0.00 0.00 1.00 0.00 0.00 
SPDBVc 1.00 0.00 0.00 1.00 0.00 0.00 0.63 0.63 0.63 0.63 0.63 0.63 
SPDBVc 0.63 0.63 0.63 0.63 0.63 0.63 0.63 0.63 0.63 0.63 0.63 0.63 
SPDBVc 0.63 0.63 0.63 0.63 0.63 0.63 0.63 0.63 0.63 0.63 0.63 0.63 
SPDBVc 0.63 0.63 0.63 0.63 0.63 0.63 0.63 0.63 0.63 0.63 0.63 0.63 
SPDBVc 0.63 0.63 0.63 0.63 0.63 0.63 0.63 0.63 0.63 0.63 0.63 0.63 
SPDBVc 0.63 0.63 0.63 0.63 0.63 0.63 0.63 0.63 0.63 0.63 0.63 0.63 
SPDBVc 0.63 0.63 0.63 1.00 0.00 0.00 1.00 0.00 0.00 1.00 0.00 0.00 
SPDBVc 1.00 0.00 0.00 1.00 0.00 0.00 1.00 0.00 0.00 1.00 0.00 0.00 
SPDBVc 1.00 0.00 0.00 1.00 0.00 0.00 1.00 0.00 0.00 0.63 0.63 0.63 
SPDBVc 0.63 0.63 0.63 0.63 0.63 0.63 0.63 0.63 0.63 0.63 0.63 0.63 
SPDBVc 0.63 0.63 0.63 0.63 0.63 0.63 
SPDBVR 0.00 1.00 0.00 0.00 1.00 0.00 0.00 1.00 0.00 0.00 1.00 0.00 
SPDBVR 0.00 1.00 0.00 0.00 1.00 0.00 0.00 1.00 0.00 0.00 1.00 0.00 
SPDBVR 0.00 1.00 0.00 0.00 1.00 0.00 0.00 1.00 0.00 0.00 1.00 0.00 
SPDBVR 0.00 1.00 0.00 0.00 1.00 0.00 0.00 1.00 0.00 0.00 1.00 0.00 
SPDBVR 0.00 1.00 0.00 0.00 1.00 0.00 0.00 1.00 0.00 0.00 1.00 0.00 
SPDBVR 0.00 1.00 0.00 0.00 1.00 0.00 0.00 1.00 0.00 0.00 1.00 0.00 
SPDBVR 0.00 1.00 0.00 0.00 1.00 0.00 0.00 1.00 0.00 0.00 1.00 0.00 
SPDBVR 0.00 1.00 0.00 0.00 1.00 0.00 0.00 1.00 0.00 0.00 1.00 0.00 
SPDBVR 0.00 1.00 0.00 0.00 1.00 0.00 0.00 1.00 0.00 0.00 1.00 0.00 
SPDBVR 0.00 1.00 0.00 0.00 1.00 0.00 0.00 1.00 0.00 0.00 1.00 0.00 
SPDBVR 0.00 1.00 0.00 0.00 1.00 0.00 0.00 1.00 0.00 0.00 1.00 0.00 
SPDBVR 0.00 1.00 0.00 0.00 1.00 0.00 0.00 1.00 0.00 0.00 1.00 0.00 
SPDBVR 0.00 1.00 0.00 0.00 1.00 0.00 1.00 0.00 0.00 1.00 0.00 0.00 
SPDBVR 1.00 0.00 0.00 1.00 0.00 0.00 1.00 0.00 0.00 0.00 1.00 0.00 
SPDBVR 0.00 1.00 0.00 0.00 1.00 0.00 0.00 1.00 0.00 0.00 1.00 0.00 
SPDBVR 0.00 1.00 0.00 0.00 1.00 0.00 0.00 1.00 0.00 0.00 1.00 0.00 
SPDBVR 0.00 1.00 0.00 0.00 1.00 0.00 0.00 1.00 0.00 0.00 1.00 0.00 
SPDBVR 0.00 1.00 0.00 0.00 1.00 0.00 0.00 1.00 0.00 0.00 1.00 0.00 
SPDBVR 0.00 1.00 0.00 1.00 0.00 0.00 
SPDBVl 1.00 1.00 1.00 1.00 1.00 1.00 1.00 1.00 1.00 1.00 1.00 1.00 
SPDBVl 1.00 1.00 1.00 1.00 1.00 1.00 1.00 1.00 1.00 1.00 1.00 1.00 
SPDBVl 1.00 1.00 1.00 1.00 1.00 1.00 1.00 1.00 1.00 1.00 1.00 1.00 
SPDBVl 1.00 1.00 1.00 1.00 1.00 1.00 1.00 1.00 1.00 1.00 1.00 1.00 
SPDBVl 1.00 1.00 1.00 1.00 1.00 1.00 1.00 1.00 1.00 1.00 1.00 1.00 
SPDBVl 1.00 1.00 1.00 1.00 1.00 1.00 1.00 1.00 1.00 1.00 1.00 1.00 
SPDBVl 1.00 1.00 1.00 1.00 1.00 1.00 1.00 1.00 1.00 1.00 1.00 1.00 
SPDBVl 1.00 1.00 1.00 1.00 1.00 1.00 1.00 1.00 1.00 1.00 1.00 1.00 
SPDBVl 1.00 1.00 1.00 1.00 1.00 1.00 1.00 1.00 1.00 1.00 1.00 1.00 
SPDBVl 1.00 1.00 1.00 1.00 1.00 1.00 1.00 1.00 1.00 1.00 1.00 1.00 
SPDBVl 1.00 1.00 1.00 1.00 1.00 1.00 1.00 1.00 1.00 1.00 1.00 1.00 
SPDBVl 1.00 1.00 1.00 1.00 1.00 1.00 1.00 1.00 1.00 1.00 1.00 1.00 
SPDBVl 1.00 1.00 1.00 1.00 1.00 1.00 1.00 1.00 1.00 1.00 1.00 1.00 
SPDBVl 1.00 1.00 1.00 1.00 1.00 1.00 1.00 1.00 1.00 1.00 1.00 1.00 
SPDBVl 1.00 1.00 1.00 1.00 1.00 1.00 1.00 1.00 1.00 1.00 1.00 1.00 
SPDBVl 1.00 1.00 1.00 1.00 1.00 1.00 1.00 1.00 1.00 1.00 1.00 1.00 
SPDBVl 1.00 1.00 1.00 1.00 1.00 1.00 1.00 1.00 1.00 1.00 1.00 1.00 
SPDBVl 1.00 1.00 1.00 1.00 1.00 1.00 1.00 1.00 1.00 1.00 1.00 1.00 
SPDBVl 1.00 1.00 1.00 1.00 1.00 1.00 
SPDBVb 0.00 0.00 0.20
END
