# Supplementary material for: In silico pathway reconstruction: Iron-sulfur cluster biogenesis in Saccharomyces cerevisiae
Source: BMC Syst Biol. 2007 Jan 31;1:10. doi: 10.1186/1752-0509-1-10 (PMC1839888; doi:10.1186/1752-0509-1-10)
Supplement: Additional File 2 — Structural models used for the docking studies of the ISC biogenesis proteins. Structural models used for the docking studies of the ISC biogenesis proteins in PDB format. [file 1752-0509-1-10-S2.zip › Isu1.pdb]

COMPND    ?
REMARK    File generated by Swiss-PdbViewer  3.70b0
REMARK    http://www.expasy.org/spdbv/
ATOM      1  N   MET L   1       1.282  -0.735  -1.585  1.00 99.99
ATOM      2  CA  MET L   1       0.193  -1.122  -0.644  1.00 99.99
ATOM      3  C   MET L   1       0.483  -0.753   0.828  1.00 99.99
ATOM      4  O   MET L   1      -0.391  -0.303   1.565  1.00 99.99
ATOM      5  CB  MET L   1      -0.002  -2.635  -0.696  1.00 99.99
ATOM      6  CG  MET L   1      -0.002  -2.635  -0.696  1.00 99.99
ATOM      7  SD  MET L   1      -0.002  -2.635  -0.696  1.00 99.99
ATOM      8  CE  MET L   1      -0.002  -2.635  -0.696  1.00 99.99
ATOM      9  N   LEU L   2       1.717  -1.061   1.229  1.00 99.99
ATOM     10  CA  LEU L   2       2.365  -0.547   2.446  1.00 99.99
ATOM     11  C   LEU L   2       3.806   0.015   2.367  1.00 99.99
ATOM     12  O   LEU L   2       4.677  -0.287   3.183  1.00 99.99
ATOM     13  CB  LEU L   2       2.266  -1.649   3.461  1.00 99.99
ATOM     14  CG  LEU L   2       2.266  -1.649   3.461  1.00 99.99
ATOM     15  CD1 LEU L   2       2.266  -1.649   3.461  1.00 99.99
ATOM     16  CD2 LEU L   2       2.266  -1.649   3.461  1.00 99.99
ATOM     17  N   PRO L   3       4.109   0.793   1.329  1.00 99.99
ATOM     18  CA  PRO L   3       5.420   1.444   1.145  1.00 99.99
ATOM     19  C   PRO L   3       5.662   2.623   2.102  1.00 99.99
ATOM     20  O   PRO L   3       6.733   3.225   2.114  1.00 99.99
ATOM     21  CB  PRO L   3       5.435   1.934  -0.304  1.00 99.99
ATOM     22  CG  PRO L   3       5.435   1.934  -0.304  1.00 99.99
ATOM     23  CD  PRO L   3       5.435   1.934  -0.304  1.00 99.99
ATOM     24  N   VAL L   4       4.637   2.911   2.897  1.00 99.99
ATOM     25  CA  VAL L   4       4.573   4.002   3.871  1.00 99.99
ATOM     26  C   VAL L   4       4.565   3.514   5.318  1.00 99.99
ATOM     27  O   VAL L   4       4.206   4.191   6.282  1.00 99.99
ATOM     28  CB  VAL L   4       3.325   4.865   3.644  1.00 99.99
ATOM     29  CG1 VAL L   4       3.325   4.865   3.644  1.00 99.99
ATOM     30  CG2 VAL L   4       3.325   4.865   3.644  1.00 99.99
ATOM     31  N   ILE L   5       4.829   2.247   5.437  1.00 99.99
ATOM     32  CA  ILE L   5       4.762   1.697   6.753  1.00 99.99
ATOM     33  C   ILE L   5       6.139   1.171   7.081  1.00 99.99
ATOM     34  O   ILE L   5       6.280  -0.004   7.360  1.00 99.99
ATOM     35  CB  ILE L   5       3.665   0.680   6.655  1.00 99.99
ATOM     36  CG1 ILE L   5       3.665   0.680   6.655  1.00 99.99
ATOM     37  CG2 ILE L   5       3.665   0.680   6.655  1.00 99.99
ATOM     38  CD1 ILE L   5       3.665   0.680   6.655  1.00 99.99
ATOM     39  N   THR L   6       7.183   1.940   6.860  1.00 99.99
ATOM     40  CA  THR L   6       8.556   1.453   7.187  1.00 99.99
ATOM     41  C   THR L   6       8.794  -0.085   7.029  1.00 99.99
ATOM     42  O   THR L   6       8.360  -0.678   6.044  1.00 99.99
ATOM     43  CB  THR L   6       8.933   1.996   8.581  1.00 99.99
ATOM     44  OG1 THR L   6       8.933   1.996   8.581  1.00 99.99
ATOM     45  CG2 THR L   6       8.933   1.996   8.581  1.00 99.99
ATOM     46  N   ARG L   7       9.138  -0.754   8.134  1.00 99.99
ATOM     47  CA  ARG L   7       9.337  -2.191   8.334  1.00 99.99
ATOM     48  C   ARG L   7       8.035  -2.932   8.643  1.00 99.99
ATOM     49  O   ARG L   7       8.049  -4.117   8.968  1.00 99.99
ATOM     50  CB  ARG L   7      10.246  -2.369   9.547  1.00 99.99
ATOM     51  CG  ARG L   7      10.246  -2.369   9.547  1.00 99.99
ATOM     52  CD  ARG L   7      10.246  -2.369   9.547  1.00 99.99
ATOM     53  NE  ARG L   7      10.246  -2.369   9.547  1.00 99.99
ATOM     54  CZ  ARG L   7      10.246  -2.369   9.547  1.00 99.99
ATOM     55  NH1 ARG L   7      10.246  -2.369   9.547  1.00 99.99
ATOM     56  NH2 ARG L   7      10.246  -2.369   9.547  1.00 99.99
ATOM     57  N   PHE L   8       6.909  -2.243   8.578  1.00 99.99
ATOM     58  CA  PHE L   8       5.671  -2.960   8.857  1.00 99.99
ATOM     59  C   PHE L   8       5.295  -3.822   7.672  1.00 99.99
ATOM     60  O   PHE L   8       5.322  -3.450   6.498  1.00 99.99
ATOM     61  CB  PHE L   8       4.523  -2.035   9.083  1.00 99.99
ATOM     62  CG  PHE L   8       4.523  -2.035   9.083  1.00 99.99
ATOM     63  CD1 PHE L   8       4.523  -2.035   9.083  1.00 99.99
ATOM     64  CD2 PHE L   8       4.523  -2.035   9.083  1.00 99.99
ATOM     65  CE1 PHE L   8       4.523  -2.035   9.083  1.00 99.99
ATOM     66  CE2 PHE L   8       4.523  -2.035   9.083  1.00 99.99
ATOM     67  CZ  PHE L   8       4.523  -2.035   9.083  1.00 99.99
ATOM     68  N   ALA L   9       4.939  -5.023   8.071  1.00 99.99
ATOM     69  CA  ALA L   9       4.562  -6.047   7.105  1.00 99.99
ATOM     70  C   ALA L   9       3.298  -5.559   6.396  1.00 99.99
ATOM     71  O   ALA L   9       2.295  -5.240   7.036  1.00 99.99
ATOM     72  CB  ALA L   9       4.344  -7.364   7.847  1.00 99.99
ATOM     73  N   ARG L  10       3.400  -5.501   5.072  1.00 99.99
ATOM     74  CA  ARG L  10       2.225  -5.273   4.219  1.00 99.99
ATOM     75  C   ARG L  10       1.117  -6.284   4.550  1.00 99.99
ATOM     76  O   ARG L  10      -0.008  -5.854   4.575  1.00 99.99
ATOM     77  CB  ARG L  10       2.582  -5.328   2.734  1.00 99.99
ATOM     78  CG  ARG L  10       2.582  -5.328   2.734  1.00 99.99
ATOM     79  CD  ARG L  10       2.582  -5.328   2.734  1.00 99.99
ATOM     80  NE  ARG L  10       2.582  -5.328   2.734  1.00 99.99
ATOM     81  CZ  ARG L  10       2.582  -5.328   2.734  1.00 99.99
ATOM     82  NH1 ARG L  10       2.582  -5.328   2.734  1.00 99.99
ATOM     83  NH2 ARG L  10       2.582  -5.328   2.734  1.00 99.99
ATOM     84  N   PRO L  11       1.398  -7.566   4.789  1.00 99.99
ATOM     85  CA  PRO L  11       0.406  -8.566   5.218  1.00 99.99
ATOM     86  C   PRO L  11      -0.196  -8.296   6.597  1.00 99.99
ATOM     87  O   PRO L  11      -1.405  -8.300   6.734  1.00 99.99
ATOM     88  CB  PRO L  11       1.138  -9.908   5.219  1.00 99.99
ATOM     89  CG  PRO L  11       1.138  -9.908   5.219  1.00 99.99
ATOM     90  CD  PRO L  11       1.138  -9.908   5.219  1.00 99.99
ATOM     91  N   ALA L  12       0.649  -8.049   7.594  1.00 99.99
ATOM     92  CA  ALA L  12       0.210  -7.803   8.976  1.00 99.99
ATOM     93  C   ALA L  12      -0.633  -6.534   9.037  1.00 99.99
ATOM     94  O   ALA L  12      -1.839  -6.648   9.172  1.00 99.99
ATOM     95  CB  ALA L  12       1.401  -7.710   9.928  1.00 99.99
ATOM     96  N   LEU L  13      -0.094  -5.436   8.546  1.00 99.99
ATOM     97  CA  LEU L  13      -0.847  -4.172   8.594  1.00 99.99
ATOM     98  C   LEU L  13      -2.007  -4.073   7.667  1.00 99.99
ATOM     99  O   LEU L  13      -3.058  -3.568   8.034  1.00 99.99
ATOM    100  CB  LEU L  13       0.042  -3.028   8.233  1.00 99.99
ATOM    101  CG  LEU L  13       0.042  -3.028   8.233  1.00 99.99
ATOM    102  CD1 LEU L  13       0.042  -3.028   8.233  1.00 99.99
ATOM    103  CD2 LEU L  13       0.042  -3.028   8.233  1.00 99.99
ATOM    104  N   MET L  14      -1.810  -4.727   6.546  1.00 99.99
ATOM    105  CA  MET L  14      -2.950  -4.893   5.673  1.00 99.99
ATOM    106  C   MET L  14      -3.889  -5.924   6.283  1.00 99.99
ATOM    107  O   MET L  14      -4.932  -6.015   5.713  1.00 99.99
ATOM    108  CB  MET L  14      -2.581  -5.347   4.271  1.00 99.99
ATOM    109  CG  MET L  14      -2.581  -5.347   4.271  1.00 99.99
ATOM    110  SD  MET L  14      -2.581  -5.347   4.271  1.00 99.99
ATOM    111  CE  MET L  14      -2.581  -5.347   4.271  1.00 99.99
ATOM    112  N   ALA L  15      -3.566  -6.904   7.118  1.00 99.99
ATOM    113  CA  ALA L  15      -4.600  -7.814   7.644  1.00 99.99
ATOM    114  C   ALA L  15      -5.395  -7.117   8.738  1.00 99.99
ATOM    115  O   ALA L  15      -6.611  -7.064   8.618  1.00 99.99
ATOM    116  CB  ALA L  15      -3.999  -9.110   8.184  1.00 99.99
ATOM    117  N   ILE L  16      -4.670  -6.359   9.563  1.00 99.99
ATOM    118  CA  ILE L  16      -5.183  -5.617  10.723  1.00 99.99
ATOM    119  C   ILE L  16      -6.300  -4.645  10.306  1.00 99.99
ATOM    120  O   ILE L  16      -7.424  -4.770  10.768  1.00 99.99
ATOM    121  CB  ILE L  16      -4.043  -4.923  11.511  1.00 99.99
ATOM    122  CG1 ILE L  16      -4.043  -4.923  11.511  1.00 99.99
ATOM    123  CG2 ILE L  16      -4.043  -4.923  11.511  1.00 99.99
ATOM    124  CD1 ILE L  16      -4.043  -4.923  11.511  1.00 99.99
ATOM    125  N   ARG L  17      -5.975  -3.726   9.395  1.00 99.99
ATOM    126  CA  ARG L  17      -6.838  -2.629   8.910  1.00 99.99
ATOM    127  C   ARG L  17      -8.157  -3.183   8.326  1.00 99.99
ATOM    128  O   ARG L  17      -9.207  -2.560   8.453  1.00 99.99
ATOM    129  CB  ARG L  17      -6.105  -1.743   7.883  1.00 99.99
ATOM    130  CG  ARG L  17      -6.105  -1.743   7.883  1.00 99.99
ATOM    131  CD  ARG L  17      -6.105  -1.743   7.883  1.00 99.99
ATOM    132  NE  ARG L  17      -6.105  -1.743   7.883  1.00 99.99
ATOM    133  CZ  ARG L  17      -6.105  -1.743   7.883  1.00 99.99
ATOM    134  NH1 ARG L  17      -6.105  -1.743   7.883  1.00 99.99
ATOM    135  NH2 ARG L  17      -6.105  -1.743   7.883  1.00 99.99
ATOM    136  N   PRO L  18      -8.034  -4.268   7.554  1.00 99.99
ATOM    137  CA  PRO L  18      -9.123  -5.089   7.005  1.00 99.99
ATOM    138  C   PRO L  18      -9.787  -6.029   8.000  1.00 99.99
ATOM    139  O   PRO L  18     -10.778  -6.669   7.656  1.00 99.99
ATOM    140  CB  PRO L  18      -8.460  -5.922   5.908  1.00 99.99
ATOM    141  CG  PRO L  18      -8.460  -5.922   5.908  1.00 99.99
ATOM    142  CD  PRO L  18      -8.460  -5.922   5.908  1.00 99.99
ATOM    143  N   VAL L  19      -9.225  -6.147   9.200  1.00 99.99
ATOM    144  CA  VAL L  19      -9.784  -7.021  10.243  1.00 99.99
ATOM    145  C   VAL L  19     -11.132  -6.398  10.604  1.00 99.99
ATOM    146  O   VAL L  19     -11.206  -5.310  11.160  1.00 99.99
ATOM    147  CB  VAL L  19      -8.877  -7.115  11.491  1.00 99.99
ATOM    148  CG1 VAL L  19      -8.877  -7.115  11.491  1.00 99.99
ATOM    149  CG2 VAL L  19      -8.877  -7.115  11.491  1.00 99.99
ATOM    150  N   ASN L  20     -12.155  -7.227  10.515  1.00 99.99
ATOM    151  CA  ASN L  20     -13.522  -6.829  10.917  1.00 99.99
ATOM    152  C   ASN L  20     -13.613  -6.464  12.419  1.00 99.99
ATOM    153  O   ASN L  20     -14.427  -5.643  12.820  1.00 99.99
ATOM    154  CB  ASN L  20     -14.462  -8.001  10.605  1.00 99.99
ATOM    155  CG  ASN L  20     -14.462  -8.001  10.605  1.00 99.99
ATOM    156  OD1 ASN L  20     -14.462  -8.001  10.605  1.00 99.99
ATOM    157  ND2 ASN L  20     -14.462  -8.001  10.605  1.00 99.99
ATOM    158  N   ALA L  21     -12.796  -7.131  13.240  1.00 99.99
ATOM    159  CA  ALA L  21     -12.760  -6.995  14.698  1.00 99.99
ATOM    160  C   ALA L  21     -11.729  -5.934  15.089  1.00 99.99
ATOM    161  O   ALA L  21     -11.561  -5.649  16.272  1.00 99.99
ATOM    162  CB  ALA L  21     -12.394  -8.354  15.308  1.00 99.99
ATOM    163  N   MET L  22     -11.020  -5.390  14.098  1.00 99.99
ATOM    164  CA  MET L  22     -10.104  -4.274  14.324  1.00 99.99
ATOM    165  C   MET L  22     -10.823  -3.122  15.026  1.00 99.99
ATOM    166  O   MET L  22     -11.888  -2.650  14.636  1.00 99.99
ATOM    167  CB  MET L  22      -9.516  -3.781  13.018  1.00 99.99
ATOM    168  CG  MET L  22      -9.516  -3.781  13.018  1.00 99.99
ATOM    169  SD  MET L  22      -9.516  -3.781  13.018  1.00 99.99
ATOM    170  CE  MET L  22      -9.516  -3.781  13.018  1.00 99.99
ATOM    171  N   GLY L  23     -10.182  -2.745  16.125  1.00 99.99
ATOM    172  CA  GLY L  23     -10.621  -1.609  16.936  1.00 99.99
ATOM    173  C   GLY L  23     -10.210  -0.382  16.149  1.00 99.99
ATOM    174  O   GLY L  23      -9.078  -0.102  15.849  1.00 99.99
ATOM    175  N   VAL L  24     -11.156   0.431  15.880  1.00 99.99
ATOM    176  CA  VAL L  24     -10.965   1.690  15.132  1.00 99.99
ATOM    177  C   VAL L  24     -10.169   2.795  15.847  1.00 99.99
ATOM    178  O   VAL L  24      -9.355   3.483  15.256  1.00 99.99
ATOM    179  CB  VAL L  24     -12.368   2.126  14.886  1.00 99.99
ATOM    180  CG1 VAL L  24     -12.368   2.126  14.886  1.00 99.99
ATOM    181  CG2 VAL L  24     -12.368   2.126  14.886  1.00 99.99
ATOM    182  N   LEU L  25     -10.406   2.902  17.151  1.00 99.99
ATOM    183  CA  LEU L  25      -9.759   3.873  18.021  1.00 99.99
ATOM    184  C   LEU L  25      -8.276   3.548  18.076  1.00 99.99
ATOM    185  O   LEU L  25      -7.444   4.426  17.877  1.00 99.99
ATOM    186  CB  LEU L  25     -10.397   3.777  19.412  1.00 99.99
ATOM    187  CG  LEU L  25     -10.397   3.777  19.412  1.00 99.99
ATOM    188  CD1 LEU L  25     -10.397   3.777  19.412  1.00 99.99
ATOM    189  CD2 LEU L  25     -10.397   3.777  19.412  1.00 99.99
ATOM    190  N   ARG L  26      -8.026   2.241  18.095  1.00 99.99
ATOM    191  CA  ARG L  26      -6.660   1.709  18.074  1.00 99.99
ATOM    192  C   ARG L  26      -6.095   1.706  16.642  1.00 99.99
ATOM    193  O   ARG L  26      -4.892   1.762  16.464  1.00 99.99
ATOM    194  CB  ARG L  26      -6.607   0.313  18.701  1.00 99.99
ATOM    195  CG  ARG L  26      -6.607   0.313  18.701  1.00 99.99
ATOM    196  CD  ARG L  26      -6.607   0.313  18.701  1.00 99.99
ATOM    197  NE  ARG L  26      -6.607   0.313  18.701  1.00 99.99
ATOM    198  CZ  ARG L  26      -6.607   0.313  18.701  1.00 99.99
ATOM    199  NH1 ARG L  26      -6.607   0.313  18.701  1.00 99.99
ATOM    200  NH2 ARG L  26      -6.607   0.313  18.701  1.00 99.99
ATOM    201  N   ALA L  27      -6.986   1.500  15.673  1.00 99.99
ATOM    202  CA  ALA L  27      -6.787   1.528  14.220  1.00 99.99
ATOM    203  C   ALA L  27      -6.210   2.850  13.746  1.00 99.99
ATOM    204  O   ALA L  27      -5.096   3.040  13.265  1.00 99.99
ATOM    205  CB  ALA L  27      -8.173   1.404  13.564  1.00 99.99
ATOM    206  N   SER L  28      -7.014   3.853  13.956  1.00 99.99
ATOM    207  CA  SER L  28      -6.683   5.190  13.476  1.00 99.99
ATOM    208  C   SER L  28      -5.412   5.679  14.191  1.00 99.99
ATOM    209  O   SER L  28      -4.502   6.209  13.564  1.00 99.99
ATOM    210  CB  SER L  28      -7.857   6.103  13.763  1.00 99.99
ATOM    211  OG  SER L  28      -7.857   6.103  13.763  1.00 99.99
ATOM    212  N   SER L  29      -5.289   5.338  15.472  1.00 99.99
ATOM    213  CA  SER L  29      -4.113   5.715  16.270  1.00 99.99
ATOM    214  C   SER L  29      -2.875   4.961  15.787  1.00 99.99
ATOM    215  O   SER L  29      -1.875   5.601  15.487  1.00 99.99
ATOM    216  CB  SER L  29      -4.332   5.421  17.753  1.00 99.99
ATOM    217  OG  SER L  29      -4.332   5.421  17.753  1.00 99.99
ATOM    218  N   ILE L  30      -3.034   3.666  15.504  1.00 99.99
ATOM    219  CA  ILE L  30      -1.949   2.812  15.017  1.00 99.99
ATOM    220  C   ILE L  30      -1.404   3.353  13.706  1.00 99.99
ATOM    221  O   ILE L  30      -0.221   3.603  13.637  1.00 99.99
ATOM    222  CB  ILE L  30      -2.312   1.306  14.904  1.00 99.99
ATOM    223  CG1 ILE L  30      -2.312   1.306  14.904  1.00 99.99
ATOM    224  CG2 ILE L  30      -2.312   1.306  14.904  1.00 99.99
ATOM    225  CD1 ILE L  30      -2.312   1.306  14.904  1.00 99.99
ATOM    226  N   THR L  31      -2.286   3.642  12.766  1.00 99.99
ATOM    227  CA  THR L  31      -1.886   4.070  11.414  1.00 99.99
ATOM    228  C   THR L  31      -1.150   5.409  11.446  1.00 99.99
ATOM    229  O   THR L  31      -0.034   5.542  10.950  1.00 99.99
ATOM    230  CB  THR L  31      -3.098   4.175  10.479  1.00 99.99
ATOM    231  OG1 THR L  31      -3.098   4.175  10.479  1.00 99.99
ATOM    232  CG2 THR L  31      -3.098   4.175  10.479  1.00 99.99
ATOM    233  N   LYS L  32      -1.758   6.332  12.183  1.00 99.99
ATOM    234  CA  LYS L  32      -1.275   7.710  12.251  1.00 99.99
ATOM    235  C   LYS L  32       0.029   7.724  13.044  1.00 99.99
ATOM    236  O   LYS L  32       1.024   8.282  12.597  1.00 99.99
ATOM    237  CB  LYS L  32      -2.332   8.593  12.906  1.00 99.99
ATOM    238  CG  LYS L  32      -2.332   8.593  12.906  1.00 99.99
ATOM    239  CD  LYS L  32      -2.332   8.593  12.906  1.00 99.99
ATOM    240  CE  LYS L  32      -2.332   8.593  12.906  1.00 99.99
ATOM    241  NZ  LYS L  32      -2.332   8.593  12.906  1.00 99.99
ATOM    242  N   ARG L  33       0.020   7.034  14.177  1.00 99.99
ATOM    243  CA  ARG L  33       1.213   6.898  15.024  1.00 99.99
ATOM    244  C   ARG L  33       2.307   6.061  14.356  1.00 99.99
ATOM    245  O   ARG L  33       3.490   6.339  14.543  1.00 99.99
ATOM    246  CB  ARG L  33       0.838   6.298  16.366  1.00 99.99
ATOM    247  CG  ARG L  33       0.838   6.298  16.366  1.00 99.99
ATOM    248  CD  ARG L  33       0.838   6.298  16.366  1.00 99.99
ATOM    249  NE  ARG L  33       0.838   6.298  16.366  1.00 99.99
ATOM    250  CZ  ARG L  33       0.838   6.298  16.366  1.00 99.99
ATOM    251  NH1 ARG L  33       0.838   6.298  16.366  1.00 99.99
ATOM    252  NH2 ARG L  33       0.838   6.298  16.366  1.00 99.99
ATOM    253  N   LEU L  34       1.882   5.152  13.485  1.00 99.99
ATOM    254  CA  LEU L  34       2.770   4.437  12.564  1.00 99.99
ATOM    255  C   LEU L  34       3.621   5.283  11.657  1.00 99.99
ATOM    256  O   LEU L  34       4.624   4.831  11.100  1.00 99.99
ATOM    257  CB  LEU L  34       2.061   3.426  11.658  1.00 99.99
ATOM    258  CG  LEU L  34       2.061   3.426  11.658  1.00 99.99
ATOM    259  CD1 LEU L  34       2.061   3.426  11.658  1.00 99.99
ATOM    260  CD2 LEU L  34       2.061   3.426  11.658  1.00 99.99
ATOM    261  N   TYR L  35       3.258   6.547  11.632  1.00 99.99
ATOM    262  CA  TYR L  35       4.024   7.504  10.854  1.00 99.99
ATOM    263  C   TYR L  35       5.448   7.614  11.395  1.00 99.99
ATOM    264  O   TYR L  35       6.355   7.312  10.634  1.00 99.99
ATOM    265  CB  TYR L  35       3.342   8.856  10.877  1.00 99.99
ATOM    266  CG  TYR L  35       3.342   8.856  10.877  1.00 99.99
ATOM    267  CD1 TYR L  35       3.342   8.856  10.877  1.00 99.99
ATOM    268  CD2 TYR L  35       3.342   8.856  10.877  1.00 99.99
ATOM    269  CE1 TYR L  35       3.342   8.856  10.877  1.00 99.99
ATOM    270  CE2 TYR L  35       3.342   8.856  10.877  1.00 99.99
ATOM    271  CZ  TYR L  35       3.342   8.856  10.877  1.00 99.99
ATOM    272  OH  TYR L  35       3.342   8.856  10.877  1.00 99.99
ATOM    273  N   HIS L  36       5.607   7.888  12.698  1.00 99.99
ATOM    274  CA  HIS L  36       6.931   7.957  13.358  1.00 99.99
ATOM    275  C   HIS L  36       7.814   6.791  12.874  1.00 99.99
ATOM    276  O   HIS L  36       8.837   7.060  12.273  1.00 99.99
ATOM    277  CB  HIS L  36       6.781   7.970  14.895  1.00 99.99
ATOM    278  CG  HIS L  36       6.781   7.970  14.895  1.00 99.99
ATOM    279  ND1 HIS L  36       6.781   7.970  14.895  1.00 99.99
ATOM    280  CD2 HIS L  36       6.781   7.970  14.895  1.00 99.99
ATOM    281  CE1 HIS L  36       6.781   7.970  14.895  1.00 99.99
ATOM    282  NE2 HIS L  36       6.781   7.970  14.895  1.00 99.99
ATOM    283  N   PRO L  37       7.376   5.541  12.934  1.00 99.99
ATOM    284  CA  PRO L  37       8.161   4.393  12.461  1.00 99.99
ATOM    285  C   PRO L  37       8.550   4.421  10.975  1.00 99.99
ATOM    286  O   PRO L  37       9.674   4.081  10.614  1.00 99.99
ATOM    287  CB  PRO L  37       7.325   3.186  12.835  1.00 99.99
ATOM    288  CG  PRO L  37       7.325   3.186  12.835  1.00 99.99
ATOM    289  CD  PRO L  37       7.325   3.186  12.835  1.00 99.99
ATOM    290  N   LYS L  38       7.628   4.842  10.119  1.00 99.99
ATOM    291  CA  LYS L  38       7.923   5.051   8.692  1.00 99.99
ATOM    292  C   LYS L  38       8.970   6.160   8.525  1.00 99.99
ATOM    293  O   LYS L  38      10.064   5.883   8.035  1.00 99.99
ATOM    294  CB  LYS L  38       6.616   5.420   8.005  1.00 99.99
ATOM    295  CG  LYS L  38       6.616   5.420   8.005  1.00 99.99
ATOM    296  CD  LYS L  38       6.616   5.420   8.005  1.00 99.99
ATOM    297  CE  LYS L  38       6.616   5.420   8.005  1.00 99.99
ATOM    298  NZ  LYS L  38       6.616   5.420   8.005  1.00 99.99
ATOM    299  N   VAL L  39       8.714   7.224   9.283  1.00 99.99
ATOM    300  CA  VAL L  39       9.534   8.421   9.496  1.00 99.99
ATOM    301  C   VAL L  39      10.920   7.926   9.746  1.00 99.99
ATOM    302  O   VAL L  39      11.705   7.948   8.826  1.00 99.99
ATOM    303  CB  VAL L  39       8.930   9.183  10.694  1.00 99.99
ATOM    304  CG1 VAL L  39       8.930   9.183  10.694  1.00 99.99
ATOM    305  CG2 VAL L  39       8.930   9.183  10.694  1.00 99.99
ATOM    306  N   ILE L  40      11.106   7.332  10.916  1.00 99.99
ATOM    307  CA  ILE L  40      12.414   6.919  11.448  1.00 99.99
ATOM    308  C   ILE L  40      13.294   6.317  10.355  1.00 99.99
ATOM    309  O   ILE L  40      14.492   6.584  10.302  1.00 99.99
ATOM    310  CB  ILE L  40      12.305   5.895  12.603  1.00 99.99
ATOM    311  CG1 ILE L  40      12.305   5.895  12.603  1.00 99.99
ATOM    312  CG2 ILE L  40      12.305   5.895  12.603  1.00 99.99
ATOM    313  CD1 ILE L  40      12.305   5.895  12.603  1.00 99.99
ATOM    314  N   GLU L  41      12.651   5.453   9.565  1.00 99.99
ATOM    315  CA  GLU L  41      13.319   4.705   8.508  1.00 99.99
ATOM    316  C   GLU L  41      13.712   5.673   7.399  1.00 99.99
ATOM    317  O   GLU L  41      14.876   5.687   7.053  1.00 99.99
ATOM    318  CB  GLU L  41      12.407   3.598   7.996  1.00 99.99
ATOM    319  CG  GLU L  41      12.407   3.598   7.996  1.00 99.99
ATOM    320  CD  GLU L  41      12.407   3.598   7.996  1.00 99.99
ATOM    321  OE1 GLU L  41      12.407   3.598   7.996  1.00 99.99
ATOM    322  OE2 GLU L  41      12.407   3.598   7.996  1.00 99.99
ATOM    323  N   HIS L  42      12.809   6.533   6.953  1.00 99.99
ATOM    324  CA  HIS L  42      13.133   7.615   5.998  1.00 99.99
ATOM    325  C   HIS L  42      14.234   8.562   6.471  1.00 99.99
ATOM    326  O   HIS L  42      15.077   8.945   5.666  1.00 99.99
ATOM    327  CB  HIS L  42      11.970   8.555   5.738  1.00 99.99
ATOM    328  CG  HIS L  42      11.970   8.555   5.738  1.00 99.99
ATOM    329  ND1 HIS L  42      11.970   8.555   5.738  1.00 99.99
ATOM    330  CD2 HIS L  42      11.970   8.555   5.738  1.00 99.99
ATOM    331  CE1 HIS L  42      11.970   8.555   5.738  1.00 99.99
ATOM    332  NE2 HIS L  42      11.970   8.555   5.738  1.00 99.99
ATOM    333  N   TYR L  43      14.184   8.956   7.744  1.00 99.99
ATOM    334  CA  TYR L  43      15.181   9.875   8.319  1.00 99.99
ATOM    335  C   TYR L  43      16.555   9.241   8.345  1.00 99.99
ATOM    336  O   TYR L  43      17.523   9.995   8.327  1.00 99.99
ATOM    337  CB  TYR L  43      14.855  10.277   9.754  1.00 99.99
ATOM    338  CG  TYR L  43      14.855  10.277   9.754  1.00 99.99
ATOM    339  CD1 TYR L  43      14.855  10.277   9.754  1.00 99.99
ATOM    340  CD2 TYR L  43      14.855  10.277   9.754  1.00 99.99
ATOM    341  CE1 TYR L  43      14.855  10.277   9.754  1.00 99.99
ATOM    342  CE2 TYR L  43      14.855  10.277   9.754  1.00 99.99
ATOM    343  CZ  TYR L  43      14.855  10.277   9.754  1.00 99.99
ATOM    344  OH  TYR L  43      14.855  10.277   9.754  1.00 99.99
ATOM    345  N   THR L  44      16.559   7.940   8.671  1.00 99.99
ATOM    346  CA  THR L  44      17.781   7.118   8.704  1.00 99.99
ATOM    347  C   THR L  44      18.795   7.766   9.651  1.00 99.99
ATOM    348  O   THR L  44      19.985   7.728   9.362  1.00 99.99
ATOM    349  CB  THR L  44      18.421   6.980   7.303  1.00 99.99
ATOM    350  OG1 THR L  44      18.421   6.980   7.303  1.00 99.99
ATOM    351  CG2 THR L  44      18.421   6.980   7.303  1.00 99.99
ATOM    352  N   HIS L  45      18.278   8.433  10.692  1.00 99.99
ATOM    353  CA  HIS L  45      19.062   9.157  11.684  1.00 99.99
ATOM    354  C   HIS L  45      19.506   8.150  12.750  1.00 99.99
ATOM    355  O   HIS L  45      18.811   7.916  13.745  1.00 99.99
ATOM    356  CB  HIS L  45      18.273  10.354  12.207  1.00 99.99
ATOM    357  CG  HIS L  45      18.273  10.354  12.207  1.00 99.99
ATOM    358  ND1 HIS L  45      18.273  10.354  12.207  1.00 99.99
ATOM    359  CD2 HIS L  45      18.273  10.354  12.207  1.00 99.99
ATOM    360  CE1 HIS L  45      18.273  10.354  12.207  1.00 99.99
ATOM    361  NE2 HIS L  45      18.273  10.354  12.207  1.00 99.99
ATOM    362  N   PRO L  46      20.722   7.642  12.539  1.00 99.99
ATOM    363  CA  PRO L  46      21.384   6.683  13.427  1.00 99.99
ATOM    364  C   PRO L  46      21.529   7.270  14.837  1.00 99.99
ATOM    365  O   PRO L  46      21.548   6.533  15.800  1.00 99.99
ATOM    366  CB  PRO L  46      22.771   6.427  12.836  1.00 99.99
ATOM    367  CG  PRO L  46      22.771   6.427  12.836  1.00 99.99
ATOM    368  CD  PRO L  46      22.771   6.427  12.836  1.00 99.99
ATOM    369  N   ARG L  47      21.504   8.586  15.013  1.00 99.99
ATOM    370  CA  ARG L  47      21.545   9.135  16.388  1.00 99.99
ATOM    371  C   ARG L  47      20.190   9.023  17.126  1.00 99.99
ATOM    372  O   ARG L  47      20.099   9.170  18.344  1.00 99.99
ATOM    373  CB  ARG L  47      22.187  10.527  16.379  1.00 99.99
ATOM    374  CG  ARG L  47      22.187  10.527  16.379  1.00 99.99
ATOM    375  CD  ARG L  47      22.187  10.527  16.379  1.00 99.99
ATOM    376  NE  ARG L  47      22.187  10.527  16.379  1.00 99.99
ATOM    377  CZ  ARG L  47      22.187  10.527  16.379  1.00 99.99
ATOM    378  NH1 ARG L  47      22.187  10.527  16.379  1.00 99.99
ATOM    379  NH2 ARG L  47      22.187  10.527  16.379  1.00 99.99
ATOM    380  N   ASN L  48      19.143   8.634  16.402  1.00 99.99
ATOM    381  CA  ASN L  48      17.823   8.389  16.998  1.00 99.99
ATOM    382  C   ASN L  48      17.699   6.950  17.512  1.00 99.99
ATOM    383  O   ASN L  48      16.801   6.606  18.265  1.00 99.99
ATOM    384  CB  ASN L  48      16.727   8.654  15.968  1.00 99.99
ATOM    385  CG  ASN L  48      16.727   8.654  15.968  1.00 99.99
ATOM    386  OD1 ASN L  48      16.727   8.654  15.968  1.00 99.99
ATOM    387  ND2 ASN L  48      16.727   8.654  15.968  1.00 99.99
ATOM    388  N   VAL L  49      18.647   6.106  17.141  1.00 99.99
ATOM    389  CA  VAL L  49      18.635   4.691  17.557  1.00 99.99
ATOM    390  C   VAL L  49      18.701   4.541  19.087  1.00 99.99
ATOM    391  O   VAL L  49      17.909   3.800  19.662  1.00 99.99
ATOM    392  CB  VAL L  49      19.772   3.908  16.884  1.00 99.99
ATOM    393  CG1 VAL L  49      19.772   3.908  16.884  1.00 99.99
ATOM    394  CG2 VAL L  49      19.772   3.908  16.884  1.00 99.99
ATOM    395  N   GLY L  50      19.504   5.425  19.706  1.00 99.99
ATOM    396  CA  GLY L  50      19.740   5.431  21.160  1.00 99.99
ATOM    397  C   GLY L  50      18.441   5.721  21.920  1.00 99.99
ATOM    398  O   GLY L  50      18.120   5.033  22.887  1.00 99.99
ATOM    399  N   SER L  51      17.651   6.646  21.372  1.00 99.99
ATOM    400  CA  SER L  51      16.336   7.004  21.942  1.00 99.99
ATOM    401  C   SER L  51      15.321   5.860  21.781  1.00 99.99
ATOM    402  O   SER L  51      14.557   5.580  22.704  1.00 99.99
ATOM    403  CB  SER L  51      15.781   8.274  21.289  1.00 99.99
ATOM    404  OG  SER L  51      15.781   8.274  21.289  1.00 99.99
ATOM    405  N   LEU L  52      15.411   5.156  20.651  1.00 99.99
ATOM    406  CA  LEU L  52      14.552   4.003  20.363  1.00 99.99
ATOM    407  C   LEU L  52      14.773   2.828  21.297  1.00 99.99
ATOM    408  O   LEU L  52      13.820   2.305  21.856  1.00 99.99
ATOM    409  CB  LEU L  52      14.720   3.514  18.926  1.00 99.99
ATOM    410  CG  LEU L  52      14.720   3.514  18.926  1.00 99.99
ATOM    411  CD1 LEU L  52      14.720   3.514  18.926  1.00 99.99
ATOM    412  CD2 LEU L  52      14.720   3.514  18.926  1.00 99.99
ATOM    413  N   ASP L  53      16.046   2.580  21.575  1.00 99.99
ATOM    414  CA  ASP L  53      16.454   1.502  22.489  1.00 99.99
ATOM    415  C   ASP L  53      15.856   1.701  23.885  1.00 99.99
ATOM    416  O   ASP L  53      15.333   0.760  24.474  1.00 99.99
ATOM    417  CB  ASP L  53      17.976   1.446  22.589  1.00 99.99
ATOM    418  CG  ASP L  53      17.976   1.446  22.589  1.00 99.99
ATOM    419  OD1 ASP L  53      17.976   1.446  22.589  1.00 99.99
ATOM    420  OD2 ASP L  53      17.976   1.446  22.589  1.00 99.99
ATOM    421  N   LYS L  54      15.877   2.954  24.336  1.00 99.99
ATOM    422  CA  LYS L  54      15.307   3.312  25.643  1.00 99.99
ATOM    423  C   LYS L  54      13.776   3.203  25.628  1.00 99.99
ATOM    424  O   LYS L  54      13.165   2.760  26.601  1.00 99.99
ATOM    425  CB  LYS L  54      15.748   4.726  26.023  1.00 99.99
ATOM    426  CG  LYS L  54      15.748   4.726  26.023  1.00 99.99
ATOM    427  CD  LYS L  54      15.748   4.726  26.023  1.00 99.99
ATOM    428  CE  LYS L  54      15.748   4.726  26.023  1.00 99.99
ATOM    429  NZ  LYS L  54      15.748   4.726  26.023  1.00 99.99
ATOM    430  N   LYS L  55      13.184   3.759  24.576  1.00 99.99
ATOM    431  CA  LYS L  55      11.732   3.728  24.397  1.00 99.99
ATOM    432  C   LYS L  55      11.265   2.304  24.109  1.00 99.99
ATOM    433  O   LYS L  55      11.595   1.679  23.105  1.00 99.99
ATOM    434  CB  LYS L  55      11.323   4.665  23.268  1.00 99.99
ATOM    435  CG  LYS L  55      11.323   4.665  23.268  1.00 99.99
ATOM    436  CD  LYS L  55      11.323   4.665  23.268  1.00 99.99
ATOM    437  CE  LYS L  55      11.323   4.665  23.268  1.00 99.99
ATOM    438  NZ  LYS L  55      11.323   4.665  23.268  1.00 99.99
ATOM    439  N   LEU L  56      10.395   1.849  24.984  1.00 99.99
ATOM    440  CA  LEU L  56       9.776   0.552  24.742  1.00 99.99
ATOM    441  C   LEU L  56       8.489   0.674  23.887  1.00 99.99
ATOM    442  O   LEU L  56       8.200  -0.254  23.128  1.00 99.99
ATOM    443  CB  LEU L  56       9.650  -0.125  26.116  1.00 99.99
ATOM    444  CG  LEU L  56       9.650  -0.125  26.116  1.00 99.99
ATOM    445  CD1 LEU L  56       9.650  -0.125  26.116  1.00 99.99
ATOM    446  CD2 LEU L  56       9.650  -0.125  26.116  1.00 99.99
ATOM    447  N   PRO L  57       7.523   1.473  24.385  1.00 99.99
ATOM    448  CA  PRO L  57       6.404   1.964  23.556  1.00 99.99
ATOM    449  C   PRO L  57       5.881   3.393  23.886  1.00 99.99
ATOM    450  O   PRO L  57       6.414   4.101  24.739  1.00 99.99
ATOM    451  CB  PRO L  57       5.373   0.876  23.883  1.00 99.99
ATOM    452  CG  PRO L  57       5.373   0.876  23.883  1.00 99.99
ATOM    453  CD  PRO L  57       5.373   0.876  23.883  1.00 99.99
ATOM    454  N   ASN L  58       4.721   3.735  23.318  1.00 99.99
ATOM    455  CA  ASN L  58       4.002   5.023  23.506  1.00 99.99
ATOM    456  C   ASN L  58       2.476   4.897  23.408  1.00 99.99
ATOM    457  O   ASN L  58       1.906   4.122  22.638  1.00 99.99
ATOM    458  CB  ASN L  58       4.374   6.048  22.433  1.00 99.99
ATOM    459  CG  ASN L  58       4.374   6.048  22.433  1.00 99.99
ATOM    460  OD1 ASN L  58       4.374   6.048  22.433  1.00 99.99
ATOM    461  ND2 ASN L  58       4.374   6.048  22.433  1.00 99.99
ATOM    462  N   VAL L  59       1.828   5.608  24.300  1.00 99.99
ATOM    463  CA  VAL L  59       0.364   5.714  24.274  1.00 99.99
ATOM    464  C   VAL L  59      -0.031   6.788  23.255  1.00 99.99
ATOM    465  O   VAL L  59       0.394   7.937  23.334  1.00 99.99
ATOM    466  CB  VAL L  59      -0.162   6.034  25.683  1.00 99.99
ATOM    467  CG1 VAL L  59      -0.162   6.034  25.683  1.00 99.99
ATOM    468  CG2 VAL L  59      -0.162   6.034  25.683  1.00 99.99
ATOM    469  N   GLY L  60      -1.007   6.438  22.436  1.00 99.99
ATOM    470  CA  GLY L  60      -1.473   7.376  21.405  1.00 99.99
ATOM    471  C   GLY L  60      -2.875   7.818  21.753  1.00 99.99
ATOM    472  O   GLY L  60      -3.133   8.991  21.523  1.00 99.99
ATOM    473  N   THR L  61      -3.632   6.930  22.421  1.00 99.99
ATOM    474  CA  THR L  61      -5.039   7.156  22.818  1.00 99.99
ATOM    475  C   THR L  61      -5.536   5.995  23.702  1.00 99.99
ATOM    476  O   THR L  61      -4.907   4.938  23.808  1.00 99.99
ATOM    477  CB  THR L  61      -5.956   7.286  21.575  1.00 99.99
ATOM    478  OG1 THR L  61      -5.956   7.286  21.575  1.00 99.99
ATOM    479  CG2 THR L  61      -5.956   7.286  21.575  1.00 99.99
ATOM    480  N   GLY L  62      -6.655   6.294  24.374  1.00 99.99
ATOM    481  CA  GLY L  62      -7.490   5.312  25.072  1.00 99.99
ATOM    482  C   GLY L  62      -8.989   5.423  24.764  1.00 99.99
ATOM    483  O   GLY L  62      -9.535   6.519  24.703  1.00 99.99
ATOM    484  N   LEU L  63      -9.645   4.274  24.645  1.00 99.99
ATOM    485  CA  LEU L  63     -11.118   4.184  24.514  1.00 99.99
ATOM    486  C   LEU L  63     -11.770   4.114  25.900  1.00 99.99
ATOM    487  O   LEU L  63     -11.273   3.338  26.680  1.00 99.99
ATOM    488  CB  LEU L  63     -11.462   2.903  23.727  1.00 99.99
ATOM    489  CG  LEU L  63     -11.462   2.903  23.727  1.00 99.99
ATOM    490  CD1 LEU L  63     -11.462   2.903  23.727  1.00 99.99
ATOM    491  CD2 LEU L  63     -11.462   2.903  23.727  1.00 99.99
ATOM    492  N   VAL L  64     -12.993   4.560  26.141  1.00 99.99
ATOM    493  CA  VAL L  64     -13.693   4.359  27.457  1.00 99.99
ATOM    494  C   VAL L  64     -12.729   4.282  28.681  1.00 99.99
ATOM    495  O   VAL L  64     -12.564   3.227  29.281  1.00 99.99
ATOM    496  CB  VAL L  64     -14.582   3.085  27.406  1.00 99.99
ATOM    497  CG1 VAL L  64     -14.582   3.085  27.406  1.00 99.99
ATOM    498  CG2 VAL L  64     -14.582   3.085  27.406  1.00 99.99
ATOM    499  N   GLY L  65     -11.796   5.237  28.742  1.00 99.99
ATOM    500  CA  GLY L  65     -10.698   5.215  29.725  1.00 99.99
ATOM    501  C   GLY L  65      -9.713   4.033  29.627  1.00 99.99
ATOM    502  O   GLY L  65      -8.741   4.066  30.346  1.00 99.99
ATOM    503  N   ALA L  66      -9.628   3.347  28.501  1.00 99.99
ATOM    504  CA  ALA L  66      -8.716   2.217  28.244  1.00 99.99
ATOM    505  C   ALA L  66      -7.679   2.494  27.117  1.00 99.99
ATOM    506  O   ALA L  66      -7.912   2.577  25.912  1.00 99.99
ATOM    507  CB  ALA L  66      -9.421   0.858  28.293  1.00 99.99
ATOM    508  N   PRO L  67      -6.553   3.029  27.572  1.00 99.99
ATOM    509  CA  PRO L  67      -5.433   3.431  26.708  1.00 99.99
ATOM    510  C   PRO L  67      -4.626   2.246  26.168  1.00 99.99
ATOM    511  O   PRO L  67      -3.961   1.566  26.944  1.00 99.99
ATOM    512  CB  PRO L  67      -4.584   4.377  27.561  1.00 99.99
ATOM    513  CG  PRO L  67      -4.584   4.377  27.561  1.00 99.99
ATOM    514  CD  PRO L  67      -4.584   4.377  27.561  1.00 99.99
ATOM    515  N   ALA L  68      -4.604   2.072  24.846  1.00 99.99
ATOM    516  CA  ALA L  68      -3.827   0.980  24.228  1.00 99.99
ATOM    517  C   ALA L  68      -2.546   1.543  23.594  1.00 99.99
ATOM    518  O   ALA L  68      -2.589   2.462  22.773  1.00 99.99
ATOM    519  CB  ALA L  68      -4.686   0.250  23.190  1.00 99.99
ATOM    520  N   CYS L  69      -1.413   0.976  23.987  1.00 99.99
ATOM    521  CA  CYS L  69      -0.095   1.486  23.578  1.00 99.99
ATOM    522  C   CYS L  69       0.485   0.659  22.429  1.00 99.99
ATOM    523  O   CYS L  69       0.876  -0.477  22.652  1.00 99.99
ATOM    524  CB  CYS L  69       0.824   1.390  24.793  1.00 99.99
ATOM    525  SG  CYS L  69       0.824   1.390  24.793  1.00 99.99
ATOM    526  N   GLY L  70       0.789   1.320  21.313  1.00 99.99
ATOM    527  CA  GLY L  70       1.367   0.644  20.140  1.00 99.99
ATOM    528  C   GLY L  70       2.615   1.342  19.610  1.00 99.99
ATOM    529  O   GLY L  70       2.589   2.486  19.203  1.00 99.99
ATOM    530  N   ASP L  71       3.738   0.675  19.680  1.00 99.99
ATOM    531  CA  ASP L  71       5.041   1.135  19.182  1.00 99.99
ATOM    532  C   ASP L  71       5.371   0.346  17.921  1.00 99.99
ATOM    533  O   ASP L  71       5.464  -0.883  17.944  1.00 99.99
ATOM    534  CB  ASP L  71       6.091   0.853  20.254  1.00 99.99
ATOM    535  CG  ASP L  71       6.091   0.853  20.254  1.00 99.99
ATOM    536  OD1 ASP L  71       6.091   0.853  20.254  1.00 99.99
ATOM    537  OD2 ASP L  71       6.091   0.853  20.254  1.00 99.99
ATOM    538  N   VAL L  72       5.575   1.077  16.834  1.00 99.99
ATOM    539  CA  VAL L  72       5.707   0.419  15.523  1.00 99.99
ATOM    540  C   VAL L  72       4.407  -0.380  15.298  1.00 99.99
ATOM    541  O   VAL L  72       3.307   0.143  15.474  1.00 99.99
ATOM    542  CB  VAL L  72       6.996  -0.460  15.462  1.00 99.99
ATOM    543  CG1 VAL L  72       6.996  -0.460  15.462  1.00 99.99
ATOM    544  CG2 VAL L  72       6.996  -0.460  15.462  1.00 99.99
ATOM    545  N   MET L  73       4.521  -1.622  14.871  1.00 99.99
ATOM    546  CA  MET L  73       3.423  -2.502  14.414  1.00 99.99
ATOM    547  C   MET L  73       2.801  -3.253  15.565  1.00 99.99
ATOM    548  O   MET L  73       1.846  -4.012  15.447  1.00 99.99
ATOM    549  CB  MET L  73       4.028  -3.533  13.481  1.00 99.99
ATOM    550  CG  MET L  73       4.028  -3.533  13.481  1.00 99.99
ATOM    551  SD  MET L  73       4.028  -3.533  13.481  1.00 99.99
ATOM    552  CE  MET L  73       4.028  -3.533  13.481  1.00 99.99
ATOM    553  N   ARG L  74       3.345  -2.891  16.693  1.00 99.99
ATOM    554  CA  ARG L  74       3.077  -3.643  17.885  1.00 99.99
ATOM    555  C   ARG L  74       2.317  -2.684  18.761  1.00 99.99
ATOM    556  O   ARG L  74       2.877  -1.747  19.298  1.00 99.99
ATOM    557  CB  ARG L  74       4.395  -4.041  18.518  1.00 99.99
ATOM    558  CG  ARG L  74       4.395  -4.041  18.518  1.00 99.99
ATOM    559  CD  ARG L  74       4.395  -4.041  18.518  1.00 99.99
ATOM    560  NE  ARG L  74       4.395  -4.041  18.518  1.00 99.99
ATOM    561  CZ  ARG L  74       4.395  -4.041  18.518  1.00 99.99
ATOM    562  NH1 ARG L  74       4.395  -4.041  18.518  1.00 99.99
ATOM    563  NH2 ARG L  74       4.395  -4.041  18.518  1.00 99.99
ATOM    564  N   LEU L  75       1.074  -3.040  18.942  1.00 99.99
ATOM    565  CA  LEU L  75       0.190  -2.362  19.879  1.00 99.99
ATOM    566  C   LEU L  75      -0.080  -3.286  21.079  1.00 99.99
ATOM    567  O   LEU L  75      -0.258  -4.499  20.977  1.00 99.99
ATOM    568  CB  LEU L  75      -1.050  -1.970  19.065  1.00 99.99
ATOM    569  CG  LEU L  75      -1.050  -1.970  19.065  1.00 99.99
ATOM    570  CD1 LEU L  75      -1.050  -1.970  19.065  1.00 99.99
ATOM    571  CD2 LEU L  75      -1.050  -1.970  19.065  1.00 99.99
ATOM    572  N   GLN L  76      -0.387  -2.651  22.179  1.00 99.99
ATOM    573  CA  GLN L  76      -0.833  -3.364  23.369  1.00 99.99
ATOM    574  C   GLN L  76      -2.213  -2.814  23.719  1.00 99.99
ATOM    575  O   GLN L  76      -2.361  -1.626  23.982  1.00 99.99
ATOM    576  CB  GLN L  76       0.213  -3.157  24.465  1.00 99.99
ATOM    577  CG  GLN L  76       0.213  -3.157  24.465  1.00 99.99
ATOM    578  CD  GLN L  76       0.213  -3.157  24.465  1.00 99.99
ATOM    579  OE1 GLN L  76       0.213  -3.157  24.465  1.00 99.99
ATOM    580  NE2 GLN L  76       0.213  -3.157  24.465  1.00 99.99
ATOM    581  N   ILE L  77      -3.167  -3.734  23.780  1.00 99.99
ATOM    582  CA  ILE L  77      -4.582  -3.447  24.090  1.00 99.99
ATOM    583  C   ILE L  77      -4.840  -3.638  25.601  1.00 99.99
ATOM    584  O   ILE L  77      -5.213  -4.704  26.092  1.00 99.99
ATOM    585  CB  ILE L  77      -5.557  -4.314  23.242  1.00 99.99
ATOM    586  CG1 ILE L  77      -5.557  -4.314  23.242  1.00 99.99
ATOM    587  CG2 ILE L  77      -5.557  -4.314  23.242  1.00 99.99
ATOM    588  CD1 ILE L  77      -5.557  -4.314  23.242  1.00 99.99
ATOM    589  N   LYS L  78      -4.585  -2.611  26.390  1.00 99.99
ATOM    590  CA  LYS L  78      -4.741  -2.798  27.841  1.00 99.99
ATOM    591  C   LYS L  78      -5.926  -2.007  28.364  1.00 99.99
ATOM    592  O   LYS L  78      -5.935  -0.778  28.331  1.00 99.99
ATOM    593  CB  LYS L  78      -3.471  -2.409  28.582  1.00 99.99
ATOM    594  CG  LYS L  78      -3.471  -2.409  28.582  1.00 99.99
ATOM    595  CD  LYS L  78      -3.471  -2.409  28.582  1.00 99.99
ATOM    596  CE  LYS L  78      -3.471  -2.409  28.582  1.00 99.99
ATOM    597  NZ  LYS L  78      -3.471  -2.409  28.582  1.00 99.99
ATOM    598  N   VAL L  79      -6.794  -2.755  29.025  1.00 99.99
ATOM    599  CA  VAL L  79      -8.026  -2.195  29.592  1.00 99.99
ATOM    600  C   VAL L  79      -7.919  -2.178  31.118  1.00 99.99
ATOM    601  O   VAL L  79      -7.769  -3.213  31.767  1.00 99.99
ATOM    602  CB  VAL L  79      -9.264  -2.982  29.115  1.00 99.99
ATOM    603  CG1 VAL L  79      -9.264  -2.982  29.115  1.00 99.99
ATOM    604  CG2 VAL L  79      -9.264  -2.982  29.115  1.00 99.99
ATOM    605  N   ASN L  80      -7.987  -0.984  31.678  1.00 99.99
ATOM    606  CA  ASN L  80      -8.028  -0.884  33.139  1.00 99.99
ATOM    607  C   ASN L  80      -9.496  -0.745  33.559  1.00 99.99
ATOM    608  O   ASN L  80     -10.238   0.112  33.099  1.00 99.99
ATOM    609  CB  ASN L  80      -7.142   0.271  33.606  1.00 99.99
ATOM    610  CG  ASN L  80      -7.142   0.271  33.606  1.00 99.99
ATOM    611  OD1 ASN L  80      -7.142   0.271  33.606  1.00 99.99
ATOM    612  ND2 ASN L  80      -7.142   0.271  33.606  1.00 99.99
ATOM    613  N   ASP L  81      -9.924  -1.638  34.430  1.00 99.99
ATOM    614  CA  ASP L  81     -11.294  -1.653  34.985  1.00 99.99
ATOM    615  C   ASP L  81     -11.786  -0.264  35.426  1.00 99.99
ATOM    616  O   ASP L  81     -12.771   0.207  34.881  1.00 99.99
ATOM    617  CB  ASP L  81     -11.358  -2.626  36.167  1.00 99.99
ATOM    618  CG  ASP L  81     -11.358  -2.626  36.167  1.00 99.99
ATOM    619  OD1 ASP L  81     -11.358  -2.626  36.167  1.00 99.99
ATOM    620  OD2 ASP L  81     -11.358  -2.626  36.167  1.00 99.99
ATOM    621  N   SER L  82     -10.990   0.442  36.230  1.00 99.99
ATOM    622  CA  SER L  82     -11.345   1.795  36.706  1.00 99.99
ATOM    623  C   SER L  82     -11.462   2.799  35.549  1.00 99.99
ATOM    624  O   SER L  82     -12.475   3.463  35.368  1.00 99.99
ATOM    625  CB  SER L  82     -10.320   2.311  37.722  1.00 99.99
ATOM    626  OG  SER L  82     -10.320   2.311  37.722  1.00 99.99
ATOM    627  N   THR L  83     -10.432   2.835  34.717  1.00 99.99
ATOM    628  CA  THR L  83     -10.339   3.778  33.598  1.00 99.99
ATOM    629  C   THR L  83     -11.523   3.594  32.638  1.00 99.99
ATOM    630  O   THR L  83     -12.177   4.573  32.283  1.00 99.99
ATOM    631  CB  THR L  83      -9.023   3.526  32.876  1.00 99.99
ATOM    632  OG1 THR L  83      -9.023   3.526  32.876  1.00 99.99
ATOM    633  CG2 THR L  83      -9.023   3.526  32.876  1.00 99.99
ATOM    634  N   GLY L  84     -11.863   2.311  32.434  1.00 99.99
ATOM    635  CA  GLY L  84     -13.041   1.857  31.684  1.00 99.99
ATOM    636  C   GLY L  84     -14.321   2.355  32.347  1.00 99.99
ATOM    637  O   GLY L  84     -15.215   2.930  31.731  1.00 99.99
ATOM    638  N   VAL L  85     -14.384   2.026  33.626  1.00 99.99
ATOM    639  CA  VAL L  85     -15.560   2.214  34.479  1.00 99.99
ATOM    640  C   VAL L  85     -15.110   2.601  35.891  1.00 99.99
ATOM    641  O   VAL L  85     -14.308   1.932  36.544  1.00 99.99
ATOM    642  CB  VAL L  85     -16.410   0.923  34.508  1.00 99.99
ATOM    643  CG1 VAL L  85     -16.410   0.923  34.508  1.00 99.99
ATOM    644  CG2 VAL L  85     -16.410   0.923  34.508  1.00 99.99
ATOM    645  N   ILE L  86     -15.796   3.592  36.419  1.00 99.99
ATOM    646  CA  ILE L  86     -15.505   4.073  37.777  1.00 99.99
ATOM    647  C   ILE L  86     -16.228   3.171  38.779  1.00 99.99
ATOM    648  O   ILE L  86     -17.417   2.911  38.664  1.00 99.99
ATOM    649  CB  ILE L  86     -15.876   5.553  37.958  1.00 99.99
ATOM    650  CG1 ILE L  86     -15.876   5.553  37.958  1.00 99.99
ATOM    651  CG2 ILE L  86     -15.876   5.553  37.958  1.00 99.99
ATOM    652  CD1 ILE L  86     -15.876   5.553  37.958  1.00 99.99
ATOM    653  N   GLU L  87     -15.552   2.778  39.837  1.00 99.99
ATOM    654  CA  GLU L  87     -16.203   1.898  40.815  1.00 99.99
ATOM    655  C   GLU L  87     -15.899   2.415  42.216  1.00 99.99
ATOM    656  O   GLU L  87     -14.756   2.718  42.545  1.00 99.99
ATOM    657  CB  GLU L  87     -15.704   0.471  40.580  1.00 99.99
ATOM    658  CG  GLU L  87     -15.704   0.471  40.580  1.00 99.99
ATOM    659  CD  GLU L  87     -15.704   0.471  40.580  1.00 99.99
ATOM    660  OE1 GLU L  87     -15.704   0.471  40.580  1.00 99.99
ATOM    661  OE2 GLU L  87     -15.704   0.471  40.580  1.00 99.99
ATOM    662  N   ASP L  88     -16.946   2.470  43.016  1.00 99.99
ATOM    663  CA  ASP L  88     -16.915   2.881  44.429  1.00 99.99
ATOM    664  C   ASP L  88     -17.313   1.755  45.397  1.00 99.99
ATOM    665  O   ASP L  88     -18.363   1.121  45.280  1.00 99.99
ATOM    666  CB  ASP L  88     -17.859   4.066  44.593  1.00 99.99
ATOM    667  CG  ASP L  88     -17.859   4.066  44.593  1.00 99.99
ATOM    668  OD1 ASP L  88     -17.859   4.066  44.593  1.00 99.99
ATOM    669  OD2 ASP L  88     -17.859   4.066  44.593  1.00 99.99
ATOM    670  N   VAL L  89     -16.539   1.697  46.467  1.00 99.99
ATOM    671  CA  VAL L  89     -16.621   0.611  47.456  1.00 99.99
ATOM    672  C   VAL L  89     -16.634   1.198  48.869  1.00 99.99
ATOM    673  O   VAL L  89     -15.813   2.055  49.194  1.00 99.99
ATOM    674  CB  VAL L  89     -15.445  -0.374  47.291  1.00 99.99
ATOM    675  CG1 VAL L  89     -15.445  -0.374  47.291  1.00 99.99
ATOM    676  CG2 VAL L  89     -15.445  -0.374  47.291  1.00 99.99
ATOM    677  N   LYS L  90     -17.408   0.590  49.748  1.00 99.99
ATOM    678  CA  LYS L  90     -17.410   1.025  51.152  1.00 99.99
ATOM    679  C   LYS L  90     -16.683  -0.039  51.953  1.00 99.99
ATOM    680  O   LYS L  90     -17.057  -1.195  51.840  1.00 99.99
ATOM    681  CB  LYS L  90     -18.832   1.195  51.672  1.00 99.99
ATOM    682  CG  LYS L  90     -18.832   1.195  51.672  1.00 99.99
ATOM    683  CD  LYS L  90     -18.832   1.195  51.672  1.00 99.99
ATOM    684  CE  LYS L  90     -18.832   1.195  51.672  1.00 99.99
ATOM    685  NZ  LYS L  90     -18.832   1.195  51.672  1.00 99.99
ATOM    686  N   PHE L  91     -15.603   0.351  52.624  1.00 99.99
ATOM    687  CA  PHE L  91     -14.776  -0.574  53.433  1.00 99.99
ATOM    688  C   PHE L  91     -14.427  -1.875  52.669  1.00 99.99
ATOM    689  O   PHE L  91     -14.449  -2.971  53.204  1.00 99.99
ATOM    690  CB  PHE L  91     -15.505  -0.869  54.760  1.00 99.99
ATOM    691  CG  PHE L  91     -15.505  -0.869  54.760  1.00 99.99
ATOM    692  CD1 PHE L  91     -15.505  -0.869  54.760  1.00 99.99
ATOM    693  CD2 PHE L  91     -15.505  -0.869  54.760  1.00 99.99
ATOM    694  CE1 PHE L  91     -15.505  -0.869  54.760  1.00 99.99
ATOM    695  CE2 PHE L  91     -15.505  -0.869  54.760  1.00 99.99
ATOM    696  CZ  PHE L  91     -15.505  -0.869  54.760  1.00 99.99
ATOM    697  N   LYS L  92     -14.226  -1.820  51.356  1.00 99.99
ATOM    698  CA  LYS L  92     -14.055  -3.064  50.555  1.00 99.99
ATOM    699  C   LYS L  92     -15.195  -4.112  50.759  1.00 99.99
ATOM    700  O   LYS L  92     -15.064  -5.322  50.581  1.00 99.99
ATOM    701  CB  LYS L  92     -12.678  -3.656  50.907  1.00 99.99
ATOM    702  CG  LYS L  92     -12.678  -3.656  50.907  1.00 99.99
ATOM    703  CD  LYS L  92     -12.678  -3.656  50.907  1.00 99.99
ATOM    704  CE  LYS L  92     -12.678  -3.656  50.907  1.00 99.99
ATOM    705  NZ  LYS L  92     -12.678  -3.656  50.907  1.00 99.99
ATOM    706  N   THR L  93     -16.374  -3.635  51.118  1.00 99.99
ATOM    707  CA  THR L  93     -17.528  -4.504  51.419  1.00 99.99
ATOM    708  C   THR L  93     -18.723  -4.139  50.564  1.00 99.99
ATOM    709  O   THR L  93     -19.436  -5.015  50.086  1.00 99.99
ATOM    710  CB  THR L  93     -17.983  -4.415  52.875  1.00 99.99
ATOM    711  OG1 THR L  93     -17.983  -4.415  52.875  1.00 99.99
ATOM    712  CG2 THR L  93     -17.983  -4.415  52.875  1.00 99.99
ATOM    713  N   PHE L  94     -18.913  -2.835  50.413  1.00 99.99
ATOM    714  CA  PHE L  94     -20.018  -2.321  49.605  1.00 99.99
ATOM    715  C   PHE L  94     -19.486  -1.855  48.251  1.00 99.99
ATOM    716  O   PHE L  94     -19.143  -0.692  48.057  1.00 99.99
ATOM    717  CB  PHE L  94     -20.712  -1.200  50.370  1.00 99.99
ATOM    718  CG  PHE L  94     -20.712  -1.200  50.370  1.00 99.99
ATOM    719  CD1 PHE L  94     -20.712  -1.200  50.370  1.00 99.99
ATOM    720  CD2 PHE L  94     -20.712  -1.200  50.370  1.00 99.99
ATOM    721  CE1 PHE L  94     -20.712  -1.200  50.370  1.00 99.99
ATOM    722  CE2 PHE L  94     -20.712  -1.200  50.370  1.00 99.99
ATOM    723  CZ  PHE L  94     -20.712  -1.200  50.370  1.00 99.99
ATOM    724  N   GLY L  95     -19.395  -2.821  47.345  1.00 99.99
ATOM    725  CA  GLY L  95     -18.848  -2.560  46.003  1.00 99.99
ATOM    726  C   GLY L  95     -19.951  -2.369  44.963  1.00 99.99
ATOM    727  O   GLY L  95     -20.645  -3.325  44.623  1.00 99.99
ATOM    728  N   CYS L  96     -20.081  -1.145  44.463  1.00 99.99
ATOM    729  CA  CYS L  96     -21.020  -0.888  43.354  1.00 99.99
ATOM    730  C   CYS L  96     -20.274  -0.362  42.120  1.00 99.99
ATOM    731  O   CYS L  96     -19.384   0.484  42.213  1.00 99.99
ATOM    732  CB  CYS L  96     -22.142   0.069  43.768  1.00 99.99
ATOM    733  SG  CYS L  96     -22.142   0.069  43.768  1.00 99.99
ATOM    734  N   GLY L  97     -20.724  -0.840  40.957  1.00 99.99
ATOM    735  CA  GLY L  97     -20.113  -0.480  39.665  1.00 99.99
ATOM    736  C   GLY L  97     -20.782   0.772  39.099  1.00 99.99
ATOM    737  O   GLY L  97     -22.001   0.820  38.945  1.00 99.99
ATOM    738  N   SER L  98     -19.959   1.758  38.784  1.00 99.99
ATOM    739  CA  SER L  98     -20.469   3.021  38.229  1.00 99.99
ATOM    740  C   SER L  98     -19.897   3.250  36.824  1.00 99.99
ATOM    741  O   SER L  98     -18.745   2.944  36.512  1.00 99.99
ATOM    742  CB  SER L  98     -20.130   4.173  39.181  1.00 99.99
ATOM    743  OG  SER L  98     -20.130   4.173  39.181  1.00 99.99
ATOM    744  N   ALA L  99     -20.701   3.877  35.975  1.00 99.99
ATOM    745  CA  ALA L  99     -20.286   4.155  34.586  1.00 99.99
ATOM    746  C   ALA L  99     -20.686   5.556  34.125  1.00 99.99
ATOM    747  O   ALA L  99     -21.858   5.928  34.164  1.00 99.99
ATOM    748  CB  ALA L  99     -20.851   3.102  33.631  1.00 99.99
ATOM    749  N   ILE L 100     -19.659   6.345  33.833  1.00 99.99
ATOM    750  CA  ILE L 100     -19.837   7.672  33.222  1.00 99.99
ATOM    751  C   ILE L 100     -19.230   7.646  31.807  1.00 99.99
ATOM    752  O   ILE L 100     -18.023   7.488  31.616  1.00 99.99
ATOM    753  CB  ILE L 100     -19.273   8.821  34.101  1.00 99.99
ATOM    754  CG1 ILE L 100     -19.273   8.821  34.101  1.00 99.99
ATOM    755  CG2 ILE L 100     -19.273   8.821  34.101  1.00 99.99
ATOM    756  CD1 ILE L 100     -19.273   8.821  34.101  1.00 99.99
ATOM    757  N   ALA L 101     -20.090   7.666  30.796  1.00 99.99
ATOM    758  CA  ALA L 101     -19.597   7.754  29.411  1.00 99.99
ATOM    759  C   ALA L 101     -18.838   9.070  29.285  1.00 99.99
ATOM    760  O   ALA L 101     -19.256  10.124  29.770  1.00 99.99
ATOM    761  CB  ALA L 101     -20.744   7.730  28.406  1.00 99.99
ATOM    762  N   SER L 102     -17.633   8.936  28.778  1.00 99.99
ATOM    763  CA  SER L 102     -16.756  10.094  28.726  1.00 99.99
ATOM    764  C   SER L 102     -17.384  11.292  28.000  1.00 99.99
ATOM    765  O   SER L 102     -17.655  11.184  26.814  1.00 99.99
ATOM    766  CB  SER L 102     -15.539   9.624  27.990  1.00 99.99
ATOM    767  OG  SER L 102     -15.539   9.624  27.990  1.00 99.99
ATOM    768  N   SER L 103     -17.218  12.454  28.631  1.00 99.99
ATOM    769  CA  SER L 103     -17.665  13.741  28.073  1.00 99.99
ATOM    770  C   SER L 103     -16.531  14.405  27.275  1.00 99.99
ATOM    771  O   SER L 103     -16.688  14.749  26.119  1.00 99.99
ATOM    772  CB  SER L 103     -18.135  14.687  29.179  1.00 99.99
ATOM    773  OG  SER L 103     -18.135  14.687  29.179  1.00 99.99
ATOM    774  N   SER L 104     -15.300  14.321  27.750  1.00 99.99
ATOM    775  CA  SER L 104     -14.152  14.910  27.021  1.00 99.99
ATOM    776  C   SER L 104     -13.857  14.199  25.689  1.00 99.99
ATOM    777  O   SER L 104     -13.331  14.777  24.739  1.00 99.99
ATOM    778  CB  SER L 104     -12.900  14.879  27.889  1.00 99.99
ATOM    779  OG  SER L 104     -12.900  14.879  27.889  1.00 99.99
ATOM    780  N   TYR L 105     -14.280  12.944  25.620  1.00 99.99
ATOM    781  CA  TYR L 105     -14.070  12.091  24.454  1.00 99.99
ATOM    782  C   TYR L 105     -15.355  12.029  23.606  1.00 99.99
ATOM    783  O   TYR L 105     -15.526  11.251  22.685  1.00 99.99
ATOM    784  CB  TYR L 105     -13.687  10.741  25.053  1.00 99.99
ATOM    785  CG  TYR L 105     -13.687  10.741  25.053  1.00 99.99
ATOM    786  CD1 TYR L 105     -13.687  10.741  25.053  1.00 99.99
ATOM    787  CD2 TYR L 105     -13.687  10.741  25.053  1.00 99.99
ATOM    788  CE1 TYR L 105     -13.687  10.741  25.053  1.00 99.99
ATOM    789  CE2 TYR L 105     -13.687  10.741  25.053  1.00 99.99
ATOM    790  CZ  TYR L 105     -13.687  10.741  25.053  1.00 99.99
ATOM    791  OH  TYR L 105     -13.687  10.741  25.053  1.00 99.99
ATOM    792  N   MET L 106     -16.248  12.982  23.778  1.00 99.99
ATOM    793  CA  MET L 106     -17.466  12.998  22.942  1.00 99.99
ATOM    794  C   MET L 106     -17.156  13.461  21.519  1.00 99.99
ATOM    795  O   MET L 106     -17.693  12.933  20.554  1.00 99.99
ATOM    796  CB  MET L 106     -18.515  13.916  23.542  1.00 99.99
ATOM    797  CG  MET L 106     -18.515  13.916  23.542  1.00 99.99
ATOM    798  SD  MET L 106     -18.515  13.916  23.542  1.00 99.99
ATOM    799  CE  MET L 106     -18.515  13.916  23.542  1.00 99.99
ATOM    800  N   THR L 107     -16.231  14.409  21.430  1.00 99.99
ATOM    801  CA  THR L 107     -15.867  15.032  20.144  1.00 99.99
ATOM    802  C   THR L 107     -14.456  14.665  19.710  1.00 99.99
ATOM    803  O   THR L 107     -14.256  14.219  18.590  1.00 99.99
ATOM    804  CB  THR L 107     -15.926  16.557  20.228  1.00 99.99
ATOM    805  OG1 THR L 107     -15.926  16.557  20.228  1.00 99.99
ATOM    806  CG2 THR L 107     -15.926  16.557  20.228  1.00 99.99
ATOM    807  N   GLU L 108     -13.543  14.674  20.673  1.00 99.99
ATOM    808  CA  GLU L 108     -12.108  14.504  20.404  1.00 99.99
ATOM    809  C   GLU L 108     -11.748  13.035  20.213  1.00 99.99
ATOM    810  O   GLU L 108     -10.600  12.704  19.929  1.00 99.99
ATOM    811  CB  GLU L 108     -11.302  15.077  21.569  1.00 99.99
ATOM    812  CG  GLU L 108     -11.302  15.077  21.569  1.00 99.99
ATOM    813  CD  GLU L 108     -11.302  15.077  21.569  1.00 99.99
ATOM    814  OE1 GLU L 108     -11.302  15.077  21.569  1.00 99.99
ATOM    815  OE2 GLU L 108     -11.302  15.077  21.569  1.00 99.99
ATOM    816  N   LEU L 109     -12.694  12.171  20.580  1.00 99.99
ATOM    817  CA  LEU L 109     -12.490  10.724  20.470  1.00 99.99
ATOM    818  C   LEU L 109     -12.043  10.269  19.101  1.00 99.99
ATOM    819  O   LEU L 109     -11.135   9.449  18.995  1.00 99.99
ATOM    820  CB  LEU L 109     -13.721   9.896  20.807  1.00 99.99
ATOM    821  CG  LEU L 109     -13.721   9.896  20.807  1.00 99.99
ATOM    822  CD1 LEU L 109     -13.721   9.896  20.807  1.00 99.99
ATOM    823  CD2 LEU L 109     -13.721   9.896  20.807  1.00 99.99
ATOM    824  N   VAL L 110     -12.715  10.852  18.119  1.00 99.99
ATOM    825  CA  VAL L 110     -12.434  10.684  16.692  1.00 99.99
ATOM    826  C   VAL L 110     -11.060  11.288  16.342  1.00 99.99
ATOM    827  O   VAL L 110     -10.939  12.085  15.434  1.00 99.99
ATOM    828  CB  VAL L 110     -13.583  11.309  15.869  1.00 99.99
ATOM    829  CG1 VAL L 110     -13.583  11.309  15.869  1.00 99.99
ATOM    830  CG2 VAL L 110     -13.583  11.309  15.869  1.00 99.99
ATOM    831  N   GLN L 111      -9.985  10.844  16.971  1.00 99.99
ATOM    832  CA  GLN L 111      -8.626  11.309  16.647  1.00 99.99
ATOM    833  C   GLN L 111      -8.268  11.119  15.155  1.00 99.99
ATOM    834  O   GLN L 111      -7.609  11.976  14.573  1.00 99.99
ATOM    835  CB  GLN L 111      -7.655  10.558  17.559  1.00 99.99
ATOM    836  CG  GLN L 111      -7.655  10.558  17.559  1.00 99.99
ATOM    837  CD  GLN L 111      -7.655  10.558  17.559  1.00 99.99
ATOM    838  OE1 GLN L 111      -7.655  10.558  17.559  1.00 99.99
ATOM    839  NE2 GLN L 111      -7.655  10.558  17.559  1.00 99.99
ATOM    840  N   GLY L 112      -8.721   9.999  14.569  1.00 99.99
ATOM    841  CA  GLY L 112      -8.480   9.669  13.151  1.00 99.99
ATOM    842  C   GLY L 112      -9.337  10.516  12.203  1.00 99.99
ATOM    843  O   GLY L 112      -8.923  10.842  11.095  1.00 99.99
ATOM    844  N   MET L 113     -10.551  10.826  12.649  1.00 99.99
ATOM    845  CA  MET L 113     -11.513  11.600  11.853  1.00 99.99
ATOM    846  C   MET L 113     -11.487  13.055  12.314  1.00 99.99
ATOM    847  O   MET L 113     -11.549  13.383  13.490  1.00 99.99
ATOM    848  CB  MET L 113     -12.918  11.042  12.080  1.00 99.99
ATOM    849  CG  MET L 113     -12.918  11.042  12.080  1.00 99.99
ATOM    850  SD  MET L 113     -12.918  11.042  12.080  1.00 99.99
ATOM    851  CE  MET L 113     -12.918  11.042  12.080  1.00 99.99
ATOM    852  N   THR L 114     -11.501  13.951  11.353  1.00 99.99
ATOM    853  CA  THR L 114     -11.561  15.390  11.664  1.00 99.99
ATOM    854  C   THR L 114     -12.868  15.681  12.427  1.00 99.99
ATOM    855  O   THR L 114     -13.980  15.321  12.016  1.00 99.99
ATOM    856  CB  THR L 114     -11.479  16.198  10.367  1.00 99.99
ATOM    857  OG1 THR L 114     -11.479  16.198  10.367  1.00 99.99
ATOM    858  CG2 THR L 114     -11.479  16.198  10.367  1.00 99.99
ATOM    859  N   LEU L 115     -12.720  16.353  13.567  1.00 99.99
ATOM    860  CA  LEU L 115     -13.871  16.641  14.444  1.00 99.99
ATOM    861  C   LEU L 115     -15.008  17.333  13.667  1.00 99.99
ATOM    862  O   LEU L 115     -16.143  17.050  13.855  1.00 99.99
ATOM    863  CB  LEU L 115     -13.455  17.530  15.628  1.00 99.99
ATOM    864  CG  LEU L 115     -13.455  17.530  15.628  1.00 99.99
ATOM    865  CD1 LEU L 115     -13.455  17.530  15.628  1.00 99.99
ATOM    866  CD2 LEU L 115     -13.455  17.530  15.628  1.00 99.99
ATOM    867  N   ASP L 116     -14.616  18.381  12.936  1.00 99.99
ATOM    868  CA  ASP L 116     -15.515  19.275  12.180  1.00 99.99
ATOM    869  C   ASP L 116     -16.553  18.487  11.375  1.00 99.99
ATOM    870  O   ASP L 116     -17.746  18.762  11.460  1.00 99.99
ATOM    871  CB  ASP L 116     -14.670  20.134  11.221  1.00 99.99
ATOM    872  CG  ASP L 116     -14.670  20.134  11.221  1.00 99.99
ATOM    873  OD1 ASP L 116     -14.670  20.134  11.221  1.00 99.99
ATOM    874  OD2 ASP L 116     -14.670  20.134  11.221  1.00 99.99
ATOM    875  N   ASP L 117     -16.060  17.403  10.772  1.00 99.99
ATOM    876  CA  ASP L 117     -16.902  16.441  10.053  1.00 99.99
ATOM    877  C   ASP L 117     -17.798  15.681  11.026  1.00 99.99
ATOM    878  O   ASP L 117     -18.999  15.900  10.964  1.00 99.99
ATOM    879  CB  ASP L 117     -16.048  15.483   9.224  1.00 99.99
ATOM    880  CG  ASP L 117     -16.048  15.483   9.224  1.00 99.99
ATOM    881  OD1 ASP L 117     -16.048  15.483   9.224  1.00 99.99
ATOM    882  OD2 ASP L 117     -16.048  15.483   9.224  1.00 99.99
ATOM    883  N   ALA L 118     -17.202  15.105  12.073  1.00 99.99
ATOM    884  CA  ALA L 118     -17.948  14.357  13.101  1.00 99.99
ATOM    885  C   ALA L 118     -19.020  15.214  13.795  1.00 99.99
ATOM    886  O   ALA L 118     -20.170  14.816  13.833  1.00 99.99
ATOM    887  CB  ALA L 118     -16.979  13.780  14.132  1.00 99.99
ATOM    888  N   ALA L 119     -18.733  16.476  14.082  1.00 99.99
ATOM    889  CA  ALA L 119     -19.700  17.402  14.698  1.00 99.99
ATOM    890  C   ALA L 119     -20.814  17.807  13.727  1.00 99.99
ATOM    891  O   ALA L 119     -21.994  17.714  14.066  1.00 99.99
ATOM    892  CB  ALA L 119     -18.963  18.648  15.167  1.00 99.99
ATOM    893  N   LYS L 120     -20.421  18.051  12.475  1.00 99.99
ATOM    894  CA  LYS L 120     -21.372  18.361  11.400  1.00 99.99
ATOM    895  C   LYS L 120     -22.343  17.198  11.200  1.00 99.99
ATOM    896  O   LYS L 120     -23.535  17.432  11.172  1.00 99.99
ATOM    897  CB  LYS L 120     -20.642  18.676  10.095  1.00 99.99
ATOM    898  CG  LYS L 120     -20.642  18.676  10.095  1.00 99.99
ATOM    899  CD  LYS L 120     -20.642  18.676  10.095  1.00 99.99
ATOM    900  CE  LYS L 120     -20.642  18.676  10.095  1.00 99.99
ATOM    901  NZ  LYS L 120     -20.642  18.676  10.095  1.00 99.99
ATOM    902  N   ILE L 121     -21.867  15.964  11.305  1.00 99.99
ATOM    903  CA  ILE L 121     -22.721  14.774  11.136  1.00 99.99
ATOM    904  C   ILE L 121     -23.731  14.690  12.293  1.00 99.99
ATOM    905  O   ILE L 121     -24.903  14.364  12.096  1.00 99.99
ATOM    906  CB  ILE L 121     -21.883  13.471  11.003  1.00 99.99
ATOM    907  CG1 ILE L 121     -21.883  13.471  11.003  1.00 99.99
ATOM    908  CG2 ILE L 121     -21.883  13.471  11.003  1.00 99.99
ATOM    909  CD1 ILE L 121     -21.883  13.471  11.003  1.00 99.99
ATOM    910  N   LYS L 122     -23.174  14.859  13.494  1.00 99.99
ATOM    911  CA  LYS L 122     -23.853  14.585  14.760  1.00 99.99
ATOM    912  C   LYS L 122     -24.980  15.596  14.907  1.00 99.99
ATOM    913  O   LYS L 122     -26.142  15.267  14.997  1.00 99.99
ATOM    914  CB  LYS L 122     -22.848  14.714  15.904  1.00 99.99
ATOM    915  CG  LYS L 122     -22.848  14.714  15.904  1.00 99.99
ATOM    916  CD  LYS L 122     -22.848  14.714  15.904  1.00 99.99
ATOM    917  CE  LYS L 122     -22.848  14.714  15.904  1.00 99.99
ATOM    918  NZ  LYS L 122     -22.848  14.714  15.904  1.00 99.99
ATOM    919  N   ASN L 123     -24.682  16.860  14.725  1.00 99.99
ATOM    920  CA  ASN L 123     -25.768  17.853  14.726  1.00 99.99
ATOM    921  C   ASN L 123     -26.773  17.702  13.581  1.00 99.99
ATOM    922  O   ASN L 123     -27.938  18.026  13.798  1.00 99.99
ATOM    923  CB  ASN L 123     -25.219  19.265  14.727  1.00 99.99
ATOM    924  CG  ASN L 123     -25.219  19.265  14.727  1.00 99.99
ATOM    925  OD1 ASN L 123     -25.219  19.265  14.727  1.00 99.99
ATOM    926  ND2 ASN L 123     -25.219  19.265  14.727  1.00 99.99
ATOM    927  N   THR L 124     -26.301  17.253  12.410  1.00 99.99
ATOM    928  CA  THR L 124     -27.130  17.046  11.195  1.00 99.99
ATOM    929  C   THR L 124     -28.286  16.057  11.494  1.00 99.99
ATOM    930  O   THR L 124     -29.076  16.172  12.414  1.00 99.99
ATOM    931  CB  THR L 124     -26.247  16.639   9.971  1.00 99.99
ATOM    932  OG1 THR L 124     -26.247  16.639   9.971  1.00 99.99
ATOM    933  CG2 THR L 124     -26.247  16.639   9.971  1.00 99.99
ATOM    934  N   GLU L 125     -28.312  14.992  10.712  1.00 99.99
ATOM    935  CA  GLU L 125     -29.347  13.966  10.673  1.00 99.99
ATOM    936  C   GLU L 125     -28.682  12.684  11.127  1.00 99.99
ATOM    937  O   GLU L 125     -28.963  11.594  10.633  1.00 99.99
ATOM    938  CB  GLU L 125     -29.829  13.845   9.224  1.00 99.99
ATOM    939  CG  GLU L 125     -29.829  13.845   9.224  1.00 99.99
ATOM    940  CD  GLU L 125     -29.829  13.845   9.224  1.00 99.99
ATOM    941  OE1 GLU L 125     -29.829  13.845   9.224  1.00 99.99
ATOM    942  OE2 GLU L 125     -29.829  13.845   9.224  1.00 99.99
ATOM    943  N   ILE L 126     -27.797  12.846  12.094  1.00 99.99
ATOM    944  CA  ILE L 126     -27.147  11.688  12.687  1.00 99.99
ATOM    945  C   ILE L 126     -28.163  10.639  13.152  1.00 99.99
ATOM    946  O   ILE L 126     -28.002   9.502  12.776  1.00 99.99
ATOM    947  CB  ILE L 126     -26.234  12.116  13.826  1.00 99.99
ATOM    948  CG1 ILE L 126     -26.234  12.116  13.826  1.00 99.99
ATOM    949  CG2 ILE L 126     -26.234  12.116  13.826  1.00 99.99
ATOM    950  CD1 ILE L 126     -26.234  12.116  13.826  1.00 99.99
ATOM    951  N   ALA L 127     -29.202  11.030  13.886  1.00 99.99
ATOM    952  CA  ALA L 127     -30.209  10.097  14.421  1.00 99.99
ATOM    953  C   ALA L 127     -30.848   9.270  13.349  1.00 99.99
ATOM    954  O   ALA L 127     -30.900   8.053  13.456  1.00 99.99
ATOM    955  CB  ALA L 127     -31.283  10.828  15.224  1.00 99.99
ATOM    956  N   LYS L 128     -31.139   9.990  12.282  1.00 99.99
ATOM    957  CA  LYS L 128     -31.696   9.376  11.080  1.00 99.99
ATOM    958  C   LYS L 128     -30.693   8.414  10.431  1.00 99.99
ATOM    959  O   LYS L 128     -31.025   7.302  10.030  1.00 99.99
ATOM    960  CB  LYS L 128     -32.089  10.482  10.112  1.00 99.99
ATOM    961  CG  LYS L 128     -32.089  10.482  10.112  1.00 99.99
ATOM    962  CD  LYS L 128     -32.089  10.482  10.112  1.00 99.99
ATOM    963  CE  LYS L 128     -32.089  10.482  10.112  1.00 99.99
ATOM    964  NZ  LYS L 128     -32.089  10.482  10.112  1.00 99.99
ATOM    965  N   GLU L 129     -29.473   8.898  10.285  1.00 99.99
ATOM    966  CA  GLU L 129     -28.394   8.104   9.705  1.00 99.99
ATOM    967  C   GLU L 129     -27.961   6.987  10.643  1.00 99.99
ATOM    968  O   GLU L 129     -27.043   6.292  10.279  1.00 99.99
ATOM    969  CB  GLU L 129     -27.176   8.981   9.425  1.00 99.99
ATOM    970  CG  GLU L 129     -27.176   8.981   9.425  1.00 99.99
ATOM    971  CD  GLU L 129     -27.176   8.981   9.425  1.00 99.99
ATOM    972  OE1 GLU L 129     -27.176   8.981   9.425  1.00 99.99
ATOM    973  OE2 GLU L 129     -27.176   8.981   9.425  1.00 99.99
ATOM    974  N   LEU L 130     -28.191   7.132  11.932  1.00 99.99
ATOM    975  CA  LEU L 130     -27.851   6.088  12.884  1.00 99.99
ATOM    976  C   LEU L 130     -28.893   5.017  12.965  1.00 99.99
ATOM    977  O   LEU L 130     -28.565   3.850  13.014  1.00 99.99
ATOM    978  CB  LEU L 130     -27.607   6.637  14.282  1.00 99.99
ATOM    979  CG  LEU L 130     -27.607   6.637  14.282  1.00 99.99
ATOM    980  CD1 LEU L 130     -27.607   6.637  14.282  1.00 99.99
ATOM    981  CD2 LEU L 130     -27.607   6.637  14.282  1.00 99.99
ATOM    982  N   SER L 131     -30.130   5.467  12.986  1.00 99.99
ATOM    983  CA  SER L 131     -31.301   4.588  13.008  1.00 99.99
ATOM    984  C   SER L 131     -31.335   3.654  11.796  1.00 99.99
ATOM    985  O   SER L 131     -31.519   2.459  11.978  1.00 99.99
ATOM    986  CB  SER L 131     -32.586   5.415  13.019  1.00 99.99
ATOM    987  OG  SER L 131     -32.586   5.415  13.019  1.00 99.99
ATOM    988  N   LEU L 132     -31.188   4.181  10.580  1.00 99.99
ATOM    989  CA  LEU L 132     -31.237   3.336   9.369  1.00 99.99
ATOM    990  C   LEU L 132     -30.085   2.305   9.339  1.00 99.99
ATOM    991  O   LEU L 132     -30.153   1.324   8.599  1.00 99.99
ATOM    992  CB  LEU L 132     -31.222   4.187   8.083  1.00 99.99
ATOM    993  CG  LEU L 132     -31.222   4.187   8.083  1.00 99.99
ATOM    994  CD1 LEU L 132     -31.222   4.187   8.083  1.00 99.99
ATOM    995  CD2 LEU L 132     -31.222   4.187   8.083  1.00 99.99
ATOM    996  N   PRO L 133     -28.919   2.760   9.820  1.00 99.99
ATOM    997  CA  PRO L 133     -27.754   1.915  10.125  1.00 99.99
ATOM    998  C   PRO L 133     -27.226   1.919  11.574  1.00 99.99
ATOM    999  O   PRO L 133     -26.050   2.196  11.848  1.00 99.99
ATOM   1000  CB  PRO L 133     -26.717   2.474   9.212  1.00 99.99
ATOM   1001  CG  PRO L 133     -26.717   2.474   9.212  1.00 99.99
ATOM   1002  CD  PRO L 133     -26.717   2.474   9.212  1.00 99.99
ATOM   1003  N   PRO L 134     -28.023   1.276  12.431  1.00 99.99
ATOM   1004  CA  PRO L 134     -27.778   1.195  13.882  1.00 99.99
ATOM   1005  C   PRO L 134     -26.496   0.417  14.193  1.00 99.99
ATOM   1006  O   PRO L 134     -25.789   0.671  15.167  1.00 99.99
ATOM   1007  CB  PRO L 134     -29.004   0.488  14.464  1.00 99.99
ATOM   1008  CG  PRO L 134     -29.004   0.488  14.464  1.00 99.99
ATOM   1009  CD  PRO L 134     -29.004   0.488  14.464  1.00 99.99
ATOM   1010  N   VAL L 135     -26.220  -0.541  13.314  1.00 99.99
ATOM   1011  CA  VAL L 135     -25.024  -1.394  13.338  1.00 99.99
ATOM   1012  C   VAL L 135     -23.750  -0.536  13.412  1.00 99.99
ATOM   1013  O   VAL L 135     -23.428   0.248  12.520  1.00 99.99
ATOM   1014  CB  VAL L 135     -25.020  -2.318  12.101  1.00 99.99
ATOM   1015  CG1 VAL L 135     -25.020  -2.318  12.101  1.00 99.99
ATOM   1016  CG2 VAL L 135     -25.020  -2.318  12.101  1.00 99.99
ATOM   1017  N   LYS L 136     -22.975  -0.784  14.455  1.00 99.99
ATOM   1018  CA  LYS L 136     -21.677  -0.102  14.650  1.00 99.99
ATOM   1019  C   LYS L 136     -20.711  -0.383  13.491  1.00 99.99
ATOM   1020  O   LYS L 136     -19.936   0.484  13.095  1.00 99.99
ATOM   1021  CB  LYS L 136     -21.037  -0.585  15.949  1.00 99.99
ATOM   1022  CG  LYS L 136     -21.037  -0.585  15.949  1.00 99.99
ATOM   1023  CD  LYS L 136     -21.037  -0.585  15.949  1.00 99.99
ATOM   1024  CE  LYS L 136     -21.037  -0.585  15.949  1.00 99.99
ATOM   1025  NZ  LYS L 136     -21.037  -0.585  15.949  1.00 99.99
ATOM   1026  N   LEU L 137     -20.853  -1.577  12.913  1.00 99.99
ATOM   1027  CA  LEU L 137     -20.109  -1.981  11.713  1.00 99.99
ATOM   1028  C   LEU L 137     -20.314  -1.117  10.472  1.00 99.99
ATOM   1029  O   LEU L 137     -19.483  -1.126   9.568  1.00 99.99
ATOM   1030  CB  LEU L 137     -20.397  -3.437  11.350  1.00 99.99
ATOM   1031  CG  LEU L 137     -20.397  -3.437  11.350  1.00 99.99
ATOM   1032  CD1 LEU L 137     -20.397  -3.437  11.350  1.00 99.99
ATOM   1033  CD2 LEU L 137     -20.397  -3.437  11.350  1.00 99.99
ATOM   1034  N   HIS L 138     -21.469  -0.462  10.424  1.00 99.99
ATOM   1035  CA  HIS L 138     -21.784   0.487   9.340  1.00 99.99
ATOM   1036  C   HIS L 138     -20.912   1.747   9.434  1.00 99.99
ATOM   1037  O   HIS L 138     -20.724   2.460   8.451  1.00 99.99
ATOM   1038  CB  HIS L 138     -23.262   0.872   9.411  1.00 99.99
ATOM   1039  CG  HIS L 138     -23.262   0.872   9.411  1.00 99.99
ATOM   1040  ND1 HIS L 138     -23.262   0.872   9.411  1.00 99.99
ATOM   1041  CD2 HIS L 138     -23.262   0.872   9.411  1.00 99.99
ATOM   1042  CE1 HIS L 138     -23.262   0.872   9.411  1.00 99.99
ATOM   1043  NE2 HIS L 138     -23.262   0.872   9.411  1.00 99.99
ATOM   1044  N   CYS L 139     -20.456   2.075  10.632  1.00 99.99
ATOM   1045  CA  CYS L 139     -19.689   3.306  10.811  1.00 99.99
ATOM   1046  C   CYS L 139     -18.208   3.098  10.476  1.00 99.99
ATOM   1047  O   CYS L 139     -17.513   2.298  11.099  1.00 99.99
ATOM   1048  CB  CYS L 139     -19.933   3.762  12.238  1.00 99.99
ATOM   1049  SG  CYS L 139     -19.933   3.762  12.238  1.00 99.99
ATOM   1050  N   SER L 140     -17.732   3.968   9.593  1.00 99.99
ATOM   1051  CA  SER L 140     -16.306   3.997   9.200  1.00 99.99
ATOM   1052  C   SER L 140     -15.510   5.001  10.046  1.00 99.99
ATOM   1053  O   SER L 140     -14.290   5.112   9.937  1.00 99.99
ATOM   1054  CB  SER L 140     -16.160   4.383   7.726  1.00 99.99
ATOM   1055  OG  SER L 140     -16.160   4.383   7.726  1.00 99.99
ATOM   1056  N   MET L 141     -16.246   5.824  10.792  1.00 99.99
ATOM   1057  CA  MET L 141     -15.686   6.908  11.616  1.00 99.99
ATOM   1058  C   MET L 141     -14.808   6.253  12.654  1.00 99.99
ATOM   1059  O   MET L 141     -15.141   5.160  13.058  1.00 99.99
ATOM   1060  CB  MET L 141     -16.803   7.648  12.348  1.00 99.99
ATOM   1061  CG  MET L 141     -16.803   7.648  12.348  1.00 99.99
ATOM   1062  SD  MET L 141     -16.803   7.648  12.348  1.00 99.99
ATOM   1063  CE  MET L 141     -16.803   7.648  12.348  1.00 99.99
ATOM   1064  N   LEU L 142     -13.946   7.026  13.284  1.00 99.99
ATOM   1065  CA  LEU L 142     -13.084   6.459  14.307  1.00 99.99
ATOM   1066  C   LEU L 142     -13.971   5.919  15.441  1.00 99.99
ATOM   1067  O   LEU L 142     -13.507   5.023  16.091  1.00 99.99
ATOM   1068  CB  LEU L 142     -12.084   7.528  14.777  1.00 99.99
ATOM   1069  CG  LEU L 142     -12.084   7.528  14.777  1.00 99.99
ATOM   1070  CD1 LEU L 142     -12.084   7.528  14.777  1.00 99.99
ATOM   1071  CD2 LEU L 142     -12.084   7.528  14.777  1.00 99.99
ATOM   1072  N   ALA L 143     -14.895   6.777  15.918  1.00 99.99
ATOM   1073  CA  ALA L 143     -15.739   6.471  17.089  1.00 99.99
ATOM   1074  C   ALA L 143     -17.088   5.856  16.691  1.00 99.99
ATOM   1075  O   ALA L 143     -18.132   6.145  17.272  1.00 99.99
ATOM   1076  CB  ALA L 143     -15.889   7.739  17.942  1.00 99.99
ATOM   1077  N   GLU L 144     -17.104   5.104  15.604  1.00 99.99
ATOM   1078  CA  GLU L 144     -18.110   4.061  15.289  1.00 99.99
ATOM   1079  C   GLU L 144     -18.836   3.402  16.465  1.00 99.99
ATOM   1080  O   GLU L 144     -19.999   3.111  16.325  1.00 99.99
ATOM   1081  CB  GLU L 144     -17.615   2.881  14.428  1.00 99.99
ATOM   1082  CG  GLU L 144     -17.615   2.881  14.428  1.00 99.99
ATOM   1083  CD  GLU L 144     -17.615   2.881  14.428  1.00 99.99
ATOM   1084  OE1 GLU L 144     -17.615   2.881  14.428  1.00 99.99
ATOM   1085  OE2 GLU L 144     -17.615   2.881  14.428  1.00 99.99
ATOM   1086  N   ASP L 145     -18.152   3.062  17.543  1.00 99.99
ATOM   1087  CA  ASP L 145     -18.758   2.468  18.754  1.00 99.99
ATOM   1088  C   ASP L 145     -19.286   3.531  19.726  1.00 99.99
ATOM   1089  O   ASP L 145     -19.785   3.225  20.803  1.00 99.99
ATOM   1090  CB  ASP L 145     -17.722   1.578  19.450  1.00 99.99
ATOM   1091  CG  ASP L 145     -17.722   1.578  19.450  1.00 99.99
ATOM   1092  OD1 ASP L 145     -17.722   1.578  19.450  1.00 99.99
ATOM   1093  OD2 ASP L 145     -17.722   1.578  19.450  1.00 99.99
ATOM   1094  N   ALA L 146     -19.058   4.785  19.369  1.00 99.99
ATOM   1095  CA  ALA L 146     -19.510   5.925  20.163  1.00 99.99
ATOM   1096  C   ALA L 146     -20.564   6.714  19.396  1.00 99.99
ATOM   1097  O   ALA L 146     -21.120   7.619  19.981  1.00 99.99
ATOM   1098  CB  ALA L 146     -18.323   6.836  20.475  1.00 99.99
ATOM   1099  N   ILE L 147     -21.045   6.213  18.265  1.00 99.99
ATOM   1100  CA  ILE L 147     -22.019   6.954  17.454  1.00 99.99
ATOM   1101  C   ILE L 147     -23.342   7.076  18.224  1.00 99.99
ATOM   1102  O   ILE L 147     -23.749   8.189  18.498  1.00 99.99
ATOM   1103  CB  ILE L 147     -22.205   6.314  16.073  1.00 99.99
ATOM   1104  CG1 ILE L 147     -22.205   6.314  16.073  1.00 99.99
ATOM   1105  CG2 ILE L 147     -22.205   6.314  16.073  1.00 99.99
ATOM   1106  CD1 ILE L 147     -22.205   6.314  16.073  1.00 99.99
ATOM   1107  N   LYS L 148     -23.820   5.974  18.808  1.00 99.99
ATOM   1108  CA  LYS L 148     -25.099   5.952  19.529  1.00 99.99
ATOM   1109  C   LYS L 148     -25.010   6.901  20.729  1.00 99.99
ATOM   1110  O   LYS L 148     -25.919   7.666  21.010  1.00 99.99
ATOM   1111  CB  LYS L 148     -25.396   4.523  19.973  1.00 99.99
ATOM   1112  CG  LYS L 148     -25.396   4.523  19.973  1.00 99.99
ATOM   1113  CD  LYS L 148     -25.396   4.523  19.973  1.00 99.99
ATOM   1114  CE  LYS L 148     -25.396   4.523  19.973  1.00 99.99
ATOM   1115  NZ  LYS L 148     -25.396   4.523  19.973  1.00 99.99
ATOM   1116  N   ALA L 149     -23.862   6.881  21.391  1.00 99.99
ATOM   1117  CA  ALA L 149     -23.573   7.837  22.473  1.00 99.99
ATOM   1118  C   ALA L 149     -23.375   9.289  21.996  1.00 99.99
ATOM   1119  O   ALA L 149     -24.037  10.203  22.485  1.00 99.99
ATOM   1120  CB  ALA L 149     -22.355   7.341  23.250  1.00 99.99
ATOM   1121  N   ALA L 150     -22.564   9.473  20.956  1.00 99.99
ATOM   1122  CA  ALA L 150     -22.219  10.765  20.332  1.00 99.99
ATOM   1123  C   ALA L 150     -23.475  11.427  19.758  1.00 99.99
ATOM   1124  O   ALA L 150     -23.678  12.619  19.897  1.00 99.99
ATOM   1125  CB  ALA L 150     -21.214  10.539  19.205  1.00 99.99
ATOM   1126  N   ILE L 151     -24.390  10.533  19.386  1.00 99.99
ATOM   1127  CA  ILE L 151     -25.781  10.819  19.090  1.00 99.99
ATOM   1128  C   ILE L 151     -26.453  11.551  20.253  1.00 99.99
ATOM   1129  O   ILE L 151     -26.783  12.737  20.292  1.00 99.99
ATOM   1130  CB  ILE L 151     -26.526   9.592  18.525  1.00 99.99
ATOM   1131  CG1 ILE L 151     -26.526   9.592  18.525  1.00 99.99
ATOM   1132  CG2 ILE L 151     -26.526   9.592  18.525  1.00 99.99
ATOM   1133  CD1 ILE L 151     -26.526   9.592  18.525  1.00 99.99
ATOM   1134  N   LYS L 152     -26.646  10.877  21.320  1.00 99.99
ATOM   1135  CA  LYS L 152     -27.511  11.469  22.339  1.00 99.99
ATOM   1136  C   LYS L 152     -27.044  12.895  22.779  1.00 99.99
ATOM   1137  O   LYS L 152     -27.804  13.837  22.669  1.00 99.99
ATOM   1138  CB  LYS L 152     -27.606  10.468  23.435  1.00 99.99
ATOM   1139  CG  LYS L 152     -27.606  10.468  23.435  1.00 99.99
ATOM   1140  CD  LYS L 152     -27.606  10.468  23.435  1.00 99.99
ATOM   1141  CE  LYS L 152     -27.606  10.468  23.435  1.00 99.99
ATOM   1142  NZ  LYS L 152     -27.606  10.468  23.435  1.00 99.99
ATOM   1143  N   ASP L 153     -25.720  13.046  22.665  1.00 99.99
ATOM   1144  CA  ASP L 153     -25.084  14.334  22.942  1.00 99.99
ATOM   1145  C   ASP L 153     -25.181  15.385  21.823  1.00 99.99
ATOM   1146  O   ASP L 153     -25.141  16.580  22.090  1.00 99.99
ATOM   1147  CB  ASP L 153     -23.627  14.053  23.196  1.00 99.99
ATOM   1148  CG  ASP L 153     -23.627  14.053  23.196  1.00 99.99
ATOM   1149  OD1 ASP L 153     -23.627  14.053  23.196  1.00 99.99
ATOM   1150  OD2 ASP L 153     -23.627  14.053  23.196  1.00 99.99
ATOM   1151  N   TYR L 154     -25.180  14.973  20.567  1.00 99.99
ATOM   1152  CA  TYR L 154     -25.192  15.954  19.469  1.00 99.99
ATOM   1153  C   TYR L 154     -26.433  16.846  19.540  1.00 99.99
ATOM   1154  O   TYR L 154     -26.358  18.042  19.289  1.00 99.99
ATOM   1155  CB  TYR L 154     -25.184  15.273  18.110  1.00 99.99
ATOM   1156  CG  TYR L 154     -25.184  15.273  18.110  1.00 99.99
ATOM   1157  CD1 TYR L 154     -25.184  15.273  18.110  1.00 99.99
ATOM   1158  CD2 TYR L 154     -25.184  15.273  18.110  1.00 99.99
ATOM   1159  CE1 TYR L 154     -25.184  15.273  18.110  1.00 99.99
ATOM   1160  CE2 TYR L 154     -25.184  15.273  18.110  1.00 99.99
ATOM   1161  CZ  TYR L 154     -25.184  15.273  18.110  1.00 99.99
ATOM   1162  OH  TYR L 154     -25.184  15.273  18.110  1.00 99.99
ATOM   1163  N   LYS L 155     -27.559  16.226  19.894  1.00 99.99
ATOM   1164  CA  LYS L 155     -28.844  16.936  19.935  1.00 99.99
ATOM   1165  C   LYS L 155     -28.847  17.932  21.097  1.00 99.99
ATOM   1166  O   LYS L 155     -29.478  18.983  21.020  1.00 99.99
ATOM   1167  CB  LYS L 155     -29.989  15.933  20.072  1.00 99.99
ATOM   1168  CG  LYS L 155     -29.989  15.933  20.072  1.00 99.99
ATOM   1169  CD  LYS L 155     -29.989  15.933  20.072  1.00 99.99
ATOM   1170  CE  LYS L 155     -29.989  15.933  20.072  1.00 99.99
ATOM   1171  NZ  LYS L 155     -29.989  15.933  20.072  1.00 99.99
ATOM   1172  N   SER L 156     -28.173  17.531  22.170  1.00 99.99
ATOM   1173  CA  SER L 156     -28.079  18.339  23.396  1.00 99.99
ATOM   1174  C   SER L 156     -27.157  19.554  23.222  1.00 99.99
ATOM   1175  O   SER L 156     -27.543  20.683  23.518  1.00 99.99
ATOM   1176  CB  SER L 156     -27.599  17.479  24.575  1.00 99.99
ATOM   1177  OG  SER L 156     -27.599  17.479  24.575  1.00 99.99
ATOM   1178  N   LYS L 157     -25.943  19.301  22.741  1.00 99.99
ATOM   1179  CA  LYS L 157     -24.877  20.306  22.681  1.00 99.99
ATOM   1180  C   LYS L 157     -24.887  20.969  21.310  1.00 99.99
ATOM   1181  O   LYS L 157     -25.180  20.349  20.291  1.00 99.99
ATOM   1182  CB  LYS L 157     -23.519  19.644  22.926  1.00 99.99
ATOM   1183  CG  LYS L 157     -23.519  19.644  22.926  1.00 99.99
ATOM   1184  CD  LYS L 157     -23.519  19.644  22.926  1.00 99.99
ATOM   1185  CE  LYS L 157     -23.519  19.644  22.926  1.00 99.99
ATOM   1186  NZ  LYS L 157     -23.519  19.644  22.926  1.00 99.99
ATOM   1187  N   ARG L 158     -24.448  22.218  21.309  1.00 99.99
ATOM   1188  CA  ARG L 158     -24.342  22.984  20.056  1.00 99.99
ATOM   1189  C   ARG L 158     -22.883  23.116  19.587  1.00 99.99
ATOM   1190  O   ARG L 158     -22.413  24.187  19.202  1.00 99.99
ATOM   1191  CB  ARG L 158     -25.009  24.343  20.263  1.00 99.99
ATOM   1192  CG  ARG L 158     -25.009  24.343  20.263  1.00 99.99
ATOM   1193  CD  ARG L 158     -25.009  24.343  20.263  1.00 99.99
ATOM   1194  NE  ARG L 158     -25.009  24.343  20.263  1.00 99.99
ATOM   1195  CZ  ARG L 158     -25.009  24.343  20.263  1.00 99.99
ATOM   1196  NH1 ARG L 158     -25.009  24.343  20.263  1.00 99.99
ATOM   1197  NH2 ARG L 158     -25.009  24.343  20.263  1.00 99.99
ATOM   1198  N   ASN L 159     -22.113  22.042  19.750  1.00 99.99
ATOM   1199  CA  ASN L 159     -20.701  22.003  19.291  1.00 99.99
ATOM   1200  C   ASN L 159     -19.774  22.848  20.175  1.00 99.99
ATOM   1201  O   ASN L 159     -18.588  23.010  19.887  1.00 99.99
ATOM   1202  CB  ASN L 159     -20.542  22.513  17.846  1.00 99.99
ATOM   1203  CG  ASN L 159     -20.542  22.513  17.846  1.00 99.99
ATOM   1204  OD1 ASN L 159     -20.542  22.513  17.846  1.00 99.99
ATOM   1205  ND2 ASN L 159     -20.542  22.513  17.846  1.00 99.99
ATOM   1206  N   THR L 160     -20.326  23.283  21.304  1.00 99.99
ATOM   1207  CA  THR L 160     -19.631  24.070  22.322  1.00 99.99
ATOM   1208  C   THR L 160     -18.528  23.229  22.986  1.00 99.99
ATOM   1209  O   THR L 160     -18.652  22.015  23.176  1.00 99.99
ATOM   1210  CB  THR L 160     -20.576  24.626  23.386  1.00 99.99
ATOM   1211  OG1 THR L 160     -20.576  24.626  23.386  1.00 99.99
ATOM   1212  CG2 THR L 160     -20.576  24.626  23.386  1.00 99.99
ATOM   1213  N   PRO L 161     -17.362  23.861  23.029  1.00 99.99
ATOM   1214  CA  PRO L 161     -16.200  23.327  23.756  1.00 99.99
ATOM   1215  C   PRO L 161     -16.097  23.681  25.250  1.00 99.99
ATOM   1216  O   PRO L 161     -15.405  23.015  26.000  1.00 99.99
ATOM   1217  CB  PRO L 161     -14.975  23.846  23.008  1.00 99.99
ATOM   1218  CG  PRO L 161     -14.975  23.846  23.008  1.00 99.99
ATOM   1219  CD  PRO L 161     -14.975  23.846  23.008  1.00 99.99
ATOM   1220  N   THR L 162     -16.853  24.652  25.737  1.00 99.99
ATOM   1221  CA  THR L 162     -16.748  25.162  27.129  1.00 99.99
ATOM   1222  C   THR L 162     -16.832  24.059  28.203  1.00 99.99
ATOM   1223  O   THR L 162     -15.971  23.919  29.063  1.00 99.99
ATOM   1224  CB  THR L 162     -17.873  26.180  27.377  1.00 99.99
ATOM   1225  OG1 THR L 162     -17.873  26.180  27.377  1.00 99.99
ATOM   1226  CG2 THR L 162     -17.873  26.180  27.377  1.00 99.99
ATOM   1227  N   MET L 163     -17.825  23.193  28.041  1.00 99.99
ATOM   1228  CA  MET L 163     -18.107  22.079  28.961  1.00 99.99
ATOM   1229  C   MET L 163     -17.304  20.849  28.534  1.00 99.99
ATOM   1230  O   MET L 163     -16.995  19.978  29.342  1.00 99.99
ATOM   1231  CB  MET L 163     -19.603  21.764  28.898  1.00 99.99
ATOM   1232  CG  MET L 163     -19.603  21.764  28.898  1.00 99.99
ATOM   1233  SD  MET L 163     -19.603  21.764  28.898  1.00 99.99
ATOM   1234  CE  MET L 163     -19.603  21.764  28.898  1.00 99.99
ATOM   1235  N   LEU L 164     -17.027  20.791  27.235  1.00 99.99
ATOM   1236  CA  LEU L 164     -16.185  19.753  26.639  1.00 99.99
ATOM   1237  C   LEU L 164     -14.679  19.826  26.849  1.00 99.99
ATOM   1238  O   LEU L 164     -13.961  18.872  26.561  1.00 99.99
ATOM   1239  CB  LEU L 164     -16.462  19.659  25.146  1.00 99.99
ATOM   1240  CG  LEU L 164     -16.462  19.659  25.146  1.00 99.99
ATOM   1241  CD1 LEU L 164     -16.462  19.659  25.146  1.00 99.99
ATOM   1242  CD2 LEU L 164     -16.462  19.659  25.146  1.00 99.99
ATOM   1243  N   SER L 165     -14.246  20.985  27.319  1.00 99.99
ATOM   1244  CA  SER L 165     -12.825  21.377  27.391  1.00 99.99
ATOM   1245  C   SER L 165     -12.652  22.607  28.293  1.00 99.99
ATOM   1246  O   SER L 165     -13.566  23.458  28.252  1.00 99.99
ATOM   1247  CB  SER L 165     -12.299  21.723  25.989  1.00 99.99
ATOM   1248  OG  SER L 165     -12.299  21.723  25.989  1.00 99.99
ATOM   1249  OXT SER L 165     -13.607  23.247  26.120  1.00 99.99
TER    1250      SER L 165                                        
ATOM   1251  N   MET B   1       0.931  -0.785  -4.087  1.00 99.99
ATOM   1252  CA  MET B   1       1.250   0.588  -3.603  1.00 99.99
ATOM   1253  C   MET B   1       0.068   1.288  -2.895  1.00 99.99
ATOM   1254  O   MET B   1       0.231   1.964  -1.883  1.00 99.99
ATOM   1255  CB  MET B   1       1.641   1.462  -4.792  1.00 99.99
ATOM   1256  CG  MET B   1       1.641   1.462  -4.792  1.00 99.99
ATOM   1257  SD  MET B   1       1.641   1.462  -4.792  1.00 99.99
ATOM   1258  CE  MET B   1       1.641   1.462  -4.792  1.00 99.99
ATOM   1259  N   LEU B   2      -1.094   1.167  -3.538  1.00 99.99
ATOM   1260  CA  LEU B   2      -2.416   1.443  -2.955  1.00 99.99
ATOM   1261  C   LEU B   2      -3.563   0.418  -3.137  1.00 99.99
ATOM   1262  O   LEU B   2      -4.700   0.753  -3.470  1.00 99.99
ATOM   1263  CB  LEU B   2      -2.814   2.799  -3.463  1.00 99.99
ATOM   1264  CG  LEU B   2      -2.814   2.799  -3.463  1.00 99.99
ATOM   1265  CD1 LEU B   2      -2.814   2.799  -3.463  1.00 99.99
ATOM   1266  CD2 LEU B   2      -2.814   2.799  -3.463  1.00 99.99
ATOM   1267  N   PRO B   3      -3.265  -0.872  -2.993  1.00 99.99
ATOM   1268  CA  PRO B   3      -4.259  -1.959  -3.083  1.00 99.99
ATOM   1269  C   PRO B   3      -5.197  -2.038  -1.868  1.00 99.99
ATOM   1270  O   PRO B   3      -6.118  -2.851  -1.825  1.00 99.99
ATOM   1271  CB  PRO B   3      -3.445  -3.249  -3.202  1.00 99.99
ATOM   1272  CG  PRO B   3      -3.445  -3.249  -3.202  1.00 99.99
ATOM   1273  CD  PRO B   3      -3.445  -3.249  -3.202  1.00 99.99
ATOM   1274  N   VAL B   4      -4.930  -1.164  -0.904  1.00 99.99
ATOM   1275  CA  VAL B   4      -5.629  -1.042   0.377  1.00 99.99
ATOM   1276  C   VAL B   4      -6.447   0.242   0.493  1.00 99.99
ATOM   1277  O   VAL B   4      -6.855   0.718   1.554  1.00 99.99
ATOM   1278  CB  VAL B   4      -4.639  -1.093   1.547  1.00 99.99
ATOM   1279  CG1 VAL B   4      -4.639  -1.093   1.547  1.00 99.99
ATOM   1280  CG2 VAL B   4      -4.639  -1.093   1.547  1.00 99.99
ATOM   1281  N   ILE B   5      -6.552   0.891  -0.628  1.00 99.99
ATOM   1282  CA  ILE B   5      -7.235   2.145  -0.584  1.00 99.99
ATOM   1283  C   ILE B   5      -8.434   2.025  -1.495  1.00 99.99
ATOM   1284  O   ILE B   5      -8.554   2.793  -2.430  1.00 99.99
ATOM   1285  CB  ILE B   5      -6.184   3.133  -0.991  1.00 99.99
ATOM   1286  CG1 ILE B   5      -6.184   3.133  -0.991  1.00 99.99
ATOM   1287  CG2 ILE B   5      -6.184   3.133  -0.991  1.00 99.99
ATOM   1288  CD1 ILE B   5      -6.184   3.133  -0.991  1.00 99.99
ATOM   1289  N   THR B   6      -9.213   0.971  -1.385  1.00 99.99
ATOM   1290  CA  THR B   6     -10.413   0.831  -2.262  1.00 99.99
ATOM   1291  C   THR B   6     -10.290   1.444  -3.696  1.00 99.99
ATOM   1292  O   THR B   6      -9.266   1.275  -4.354  1.00 99.99
ATOM   1293  CB  THR B   6     -11.638   1.341  -1.476  1.00 99.99
ATOM   1294  OG1 THR B   6     -11.638   1.341  -1.476  1.00 99.99
ATOM   1295  CG2 THR B   6     -11.638   1.341  -1.476  1.00 99.99
ATOM   1296  N   ARG B   7     -11.146   2.424  -4.003  1.00 99.99
ATOM   1297  CA  ARG B   7     -11.227   3.252  -5.209  1.00 99.99
ATOM   1298  C   ARG B   7     -10.306   4.472  -5.153  1.00 99.99
ATOM   1299  O   ARG B   7     -10.354   5.336  -6.025  1.00 99.99
ATOM   1300  CB  ARG B   7     -12.655   3.781  -5.313  1.00 99.99
ATOM   1301  CG  ARG B   7     -12.655   3.781  -5.313  1.00 99.99
ATOM   1302  CD  ARG B   7     -12.655   3.781  -5.313  1.00 99.99
ATOM   1303  NE  ARG B   7     -12.655   3.781  -5.313  1.00 99.99
ATOM   1304  CZ  ARG B   7     -12.655   3.781  -5.313  1.00 99.99
ATOM   1305  NH1 ARG B   7     -12.655   3.781  -5.313  1.00 99.99
ATOM   1306  NH2 ARG B   7     -12.655   3.781  -5.313  1.00 99.99
ATOM   1307  N   PHE B   8      -9.486   4.572  -4.121  1.00 99.99
ATOM   1308  CA  PHE B   8      -8.599   5.728  -4.083  1.00 99.99
ATOM   1309  C   PHE B   8      -7.460   5.537  -5.060  1.00 99.99
ATOM   1310  O   PHE B   8      -6.809   4.499  -5.183  1.00 99.99
ATOM   1311  CB  PHE B   8      -7.974   5.915  -2.742  1.00 99.99
ATOM   1312  CG  PHE B   8      -7.974   5.915  -2.742  1.00 99.99
ATOM   1313  CD1 PHE B   8      -7.974   5.915  -2.742  1.00 99.99
ATOM   1314  CD2 PHE B   8      -7.974   5.915  -2.742  1.00 99.99
ATOM   1315  CE1 PHE B   8      -7.974   5.915  -2.742  1.00 99.99
ATOM   1316  CE2 PHE B   8      -7.974   5.915  -2.742  1.00 99.99
ATOM   1317  CZ  PHE B   8      -7.974   5.915  -2.742  1.00 99.99
ATOM   1318  N   ALA B   9      -7.265   6.633  -5.759  1.00 99.99
ATOM   1319  CA  ALA B   9      -6.237   6.684  -6.792  1.00 99.99
ATOM   1320  C   ALA B   9      -4.887   6.505  -6.097  1.00 99.99
ATOM   1321  O   ALA B   9      -4.546   7.244  -5.173  1.00 99.99
ATOM   1322  CB  ALA B   9      -6.345   8.020  -7.524  1.00 99.99
ATOM   1323  N   ARG B  10      -4.159   5.496  -6.567  1.00 99.99
ATOM   1324  CA  ARG B  10      -2.753   5.316  -6.178  1.00 99.99
ATOM   1325  C   ARG B  10      -1.958   6.608  -6.421  1.00 99.99
ATOM   1326  O   ARG B  10      -1.160   6.911  -5.572  1.00 99.99
ATOM   1327  CB  ARG B  10      -2.108   4.139  -6.908  1.00 99.99
ATOM   1328  CG  ARG B  10      -2.108   4.139  -6.908  1.00 99.99
ATOM   1329  CD  ARG B  10      -2.108   4.139  -6.908  1.00 99.99
ATOM   1330  NE  ARG B  10      -2.108   4.139  -6.908  1.00 99.99
ATOM   1331  CZ  ARG B  10      -2.108   4.139  -6.908  1.00 99.99
ATOM   1332  NH1 ARG B  10      -2.108   4.139  -6.908  1.00 99.99
ATOM   1333  NH2 ARG B  10      -2.108   4.139  -6.908  1.00 99.99
ATOM   1334  N   PRO B  11      -2.148   7.341  -7.519  1.00 99.99
ATOM   1335  CA  PRO B  11      -1.506   8.643  -7.768  1.00 99.99
ATOM   1336  C   PRO B  11      -1.924   9.742  -6.792  1.00 99.99
ATOM   1337  O   PRO B  11      -1.070  10.398  -6.227  1.00 99.99
ATOM   1338  CB  PRO B  11      -1.891   9.033  -9.195  1.00 99.99
ATOM   1339  CG  PRO B  11      -1.891   9.033  -9.195  1.00 99.99
ATOM   1340  CD  PRO B  11      -1.891   9.033  -9.195  1.00 99.99
ATOM   1341  N   ALA B  12      -3.228   9.918  -6.594  1.00 99.99
ATOM   1342  CA  ALA B  12      -3.772  10.958  -5.707  1.00 99.99
ATOM   1343  C   ALA B  12      -3.329  10.701  -4.271  1.00 99.99
ATOM   1344  O   ALA B  12      -2.460  11.415  -3.798  1.00 99.99
ATOM   1345  CB  ALA B  12      -5.295  11.026  -5.801  1.00 99.99
ATOM   1346  N   LEU B  13      -3.595   9.513  -3.768  1.00 99.99
ATOM   1347  CA  LEU B  13      -3.213   9.208  -2.379  1.00 99.99
ATOM   1348  C   LEU B  13      -1.755   9.039  -2.130  1.00 99.99
ATOM   1349  O   LEU B  13      -1.235   9.508  -1.128  1.00 99.99
ATOM   1350  CB  LEU B  13      -3.837   7.924  -1.942  1.00 99.99
ATOM   1351  CG  LEU B  13      -3.837   7.924  -1.942  1.00 99.99
ATOM   1352  CD1 LEU B  13      -3.837   7.924  -1.942  1.00 99.99
ATOM   1353  CD2 LEU B  13      -3.837   7.924  -1.942  1.00 99.99
ATOM   1354  N   MET B  14      -1.129   8.516  -3.158  1.00 99.99
ATOM   1355  CA  MET B  14       0.316   8.519  -3.118  1.00 99.99
ATOM   1356  C   MET B  14       0.810   9.939  -3.350  1.00 99.99
ATOM   1357  O   MET B  14       1.983  10.070  -3.181  1.00 99.99
ATOM   1358  CB  MET B  14       0.955   7.610  -4.154  1.00 99.99
ATOM   1359  CG  MET B  14       0.955   7.610  -4.154  1.00 99.99
ATOM   1360  SD  MET B  14       0.955   7.610  -4.154  1.00 99.99
ATOM   1361  CE  MET B  14       0.955   7.610  -4.154  1.00 99.99
ATOM   1362  N   ALA B  15       0.180  10.908  -4.003  1.00 99.99
ATOM   1363  CA  ALA B  15       0.783  12.248  -4.125  1.00 99.99
ATOM   1364  C   ALA B  15       0.631  13.005  -2.814  1.00 99.99
ATOM   1365  O   ALA B  15       1.641  13.453  -2.290  1.00 99.99
ATOM   1366  CB  ALA B  15       0.161  13.053  -5.264  1.00 99.99
ATOM   1367  N   ILE B  16      -0.543  12.839  -2.202  1.00 99.99
ATOM   1368  CA  ILE B  16      -0.961  13.487  -0.951  1.00 99.99
ATOM   1369  C   ILE B  16       0.030  13.183   0.186  1.00 99.99
ATOM   1370  O   ILE B  16       0.635  14.094   0.731  1.00 99.99
ATOM   1371  CB  ILE B  16      -2.426  13.138  -0.584  1.00 99.99
ATOM   1372  CG1 ILE B  16      -2.426  13.138  -0.584  1.00 99.99
ATOM   1373  CG2 ILE B  16      -2.426  13.138  -0.584  1.00 99.99
ATOM   1374  CD1 ILE B  16      -2.426  13.138  -0.584  1.00 99.99
ATOM   1375  N   ARG B  17       0.213  11.895   0.482  1.00 99.99
ATOM   1376  CA  ARG B  17       1.031  11.357   1.589  1.00 99.99
ATOM   1377  C   ARG B  17       2.490  11.856   1.488  1.00 99.99
ATOM   1378  O   ARG B  17       3.141  12.092   2.501  1.00 99.99
ATOM   1379  CB  ARG B  17       0.973   9.818   1.641  1.00 99.99
ATOM   1380  CG  ARG B  17       0.973   9.818   1.641  1.00 99.99
ATOM   1381  CD  ARG B  17       0.973   9.818   1.641  1.00 99.99
ATOM   1382  NE  ARG B  17       0.973   9.818   1.641  1.00 99.99
ATOM   1383  CZ  ARG B  17       0.973   9.818   1.641  1.00 99.99
ATOM   1384  NH1 ARG B  17       0.973   9.818   1.641  1.00 99.99
ATOM   1385  NH2 ARG B  17       0.973   9.818   1.641  1.00 99.99
ATOM   1386  N   PRO B  18       3.018  11.846   0.259  1.00 99.99
ATOM   1387  CA  PRO B  18       4.313  12.408  -0.150  1.00 99.99
ATOM   1388  C   PRO B  18       4.345  13.923  -0.287  1.00 99.99
ATOM   1389  O   PRO B  18       5.413  14.486  -0.515  1.00 99.99
ATOM   1390  CB  PRO B  18       4.588  11.784  -1.518  1.00 99.99
ATOM   1391  CG  PRO B  18       4.588  11.784  -1.518  1.00 99.99
ATOM   1392  CD  PRO B  18       4.588  11.784  -1.518  1.00 99.99
ATOM   1393  N   VAL B  19       3.186  14.570  -0.198  1.00 99.99
ATOM   1394  CA  VAL B  19       3.097  16.035  -0.309  1.00 99.99
ATOM   1395  C   VAL B  19       3.836  16.572   0.917  1.00 99.99
ATOM   1396  O   VAL B  19       3.402  16.407   2.049  1.00 99.99
ATOM   1397  CB  VAL B  19       1.638  16.543  -0.330  1.00 99.99
ATOM   1398  CG1 VAL B  19       1.638  16.543  -0.330  1.00 99.99
ATOM   1399  CG2 VAL B  19       1.638  16.543  -0.330  1.00 99.99
ATOM   1400  N   ASN B  20       4.798  17.431   0.637  1.00 99.99
ATOM   1401  CA  ASN B  20       5.557  18.128   1.699  1.00 99.99
ATOM   1402  C   ASN B  20       4.653  19.027   2.578  1.00 99.99
ATOM   1403  O   ASN B  20       4.925  19.239   3.752  1.00 99.99
ATOM   1404  CB  ASN B  20       6.639  18.979   1.020  1.00 99.99
ATOM   1405  CG  ASN B  20       6.639  18.979   1.020  1.00 99.99
ATOM   1406  OD1 ASN B  20       6.639  18.979   1.020  1.00 99.99
ATOM   1407  ND2 ASN B  20       6.639  18.979   1.020  1.00 99.99
ATOM   1408  N   ALA B  21       3.605  19.588   1.967  1.00 99.99
ATOM   1409  CA  ALA B  21       2.661  20.522   2.586  1.00 99.99
ATOM   1410  C   ALA B  21       1.475  19.745   3.162  1.00 99.99
ATOM   1411  O   ALA B  21       0.577  20.344   3.750  1.00 99.99
ATOM   1412  CB  ALA B  21       2.187  21.518   1.521  1.00 99.99
ATOM   1413  N   MET B  22       1.460  18.427   2.954  1.00 99.99
ATOM   1414  CA  MET B  22       0.457  17.558   3.566  1.00 99.99
ATOM   1415  C   MET B  22       0.426  17.758   5.081  1.00 99.99
ATOM   1416  O   MET B  22       1.428  17.719   5.791  1.00 99.99
ATOM   1417  CB  MET B  22       0.738  16.102   3.255  1.00 99.99
ATOM   1418  CG  MET B  22       0.738  16.102   3.255  1.00 99.99
ATOM   1419  SD  MET B  22       0.738  16.102   3.255  1.00 99.99
ATOM   1420  CE  MET B  22       0.738  16.102   3.255  1.00 99.99
ATOM   1421  N   GLY B  23      -0.800  18.029   5.511  1.00 99.99
ATOM   1422  CA  GLY B  23      -1.114  18.185   6.932  1.00 99.99
ATOM   1423  C   GLY B  23      -1.116  16.777   7.491  1.00 99.99
ATOM   1424  O   GLY B  23      -1.848  15.893   7.129  1.00 99.99
ATOM   1425  N   VAL B  24      -0.328  16.584   8.475  1.00 99.99
ATOM   1426  CA  VAL B  24      -0.188  15.288   9.169  1.00 99.99
ATOM   1427  C   VAL B  24      -1.397  14.823   9.999  1.00 99.99
ATOM   1428  O   VAL B  24      -1.759  13.660  10.008  1.00 99.99
ATOM   1429  CB  VAL B  24       0.993  15.526  10.046  1.00 99.99
ATOM   1430  CG1 VAL B  24       0.993  15.526  10.046  1.00 99.99
ATOM   1431  CG2 VAL B  24       0.993  15.526  10.046  1.00 99.99
ATOM   1432  N   LEU B  25      -2.030  15.790  10.656  1.00 99.99
ATOM   1433  CA  LEU B  25      -3.201  15.576  11.494  1.00 99.99
ATOM   1434  C   LEU B  25      -4.341  15.107  10.607  1.00 99.99
ATOM   1435  O   LEU B  25      -4.984  14.107  10.906  1.00 99.99
ATOM   1436  CB  LEU B  25      -3.549  16.899  12.186  1.00 99.99
ATOM   1437  CG  LEU B  25      -3.549  16.899  12.186  1.00 99.99
ATOM   1438  CD1 LEU B  25      -3.549  16.899  12.186  1.00 99.99
ATOM   1439  CD2 LEU B  25      -3.549  16.899  12.186  1.00 99.99
ATOM   1440  N   ARG B  26      -4.368  15.713   9.422  1.00 99.99
ATOM   1441  CA  ARG B  26      -5.343  15.357   8.387  1.00 99.99
ATOM   1442  C   ARG B  26      -4.899  14.092   7.629  1.00 99.99
ATOM   1443  O   ARG B  26      -5.731  13.382   7.094  1.00 99.99
ATOM   1444  CB  ARG B  26      -5.579  16.530   7.431  1.00 99.99
ATOM   1445  CG  ARG B  26      -5.579  16.530   7.431  1.00 99.99
ATOM   1446  CD  ARG B  26      -5.579  16.530   7.431  1.00 99.99
ATOM   1447  NE  ARG B  26      -5.579  16.530   7.431  1.00 99.99
ATOM   1448  CZ  ARG B  26      -5.579  16.530   7.431  1.00 99.99
ATOM   1449  NH1 ARG B  26      -5.579  16.530   7.431  1.00 99.99
ATOM   1450  NH2 ARG B  26      -5.579  16.530   7.431  1.00 99.99
ATOM   1451  N   ALA B  27      -3.583  13.935   7.495  1.00 99.99
ATOM   1452  CA  ALA B  27      -2.846  12.808   6.912  1.00 99.99
ATOM   1453  C   ALA B  27      -3.183  11.492   7.591  1.00 99.99
ATOM   1454  O   ALA B  27      -3.778  10.537   7.097  1.00 99.99
ATOM   1455  CB  ALA B  27      -1.350  13.054   7.171  1.00 99.99
ATOM   1456  N   SER B  28      -2.826  11.466   8.843  1.00 99.99
ATOM   1457  CA  SER B  28      -2.970  10.251   9.637  1.00 99.99
ATOM   1458  C   SER B  28      -4.464   9.902   9.752  1.00 99.99
ATOM   1459  O   SER B  28      -4.856   8.754   9.576  1.00 99.99
ATOM   1460  CB  SER B  28      -2.361  10.499  11.001  1.00 99.99
ATOM   1461  OG  SER B  28      -2.361  10.499  11.001  1.00 99.99
ATOM   1462  N   SER B  29      -5.301  10.929   9.875  1.00 99.99
ATOM   1463  CA  SER B  29      -6.756  10.742   9.967  1.00 99.99
ATOM   1464  C   SER B  29      -7.317  10.241   8.637  1.00 99.99
ATOM   1465  O   SER B  29      -7.996   9.222   8.630  1.00 99.99
ATOM   1466  CB  SER B  29      -7.459  12.044  10.348  1.00 99.99
ATOM   1467  OG  SER B  29      -7.459  12.044  10.348  1.00 99.99
ATOM   1468  N   ILE B  30      -6.842  10.818   7.531  1.00 99.99
ATOM   1469  CA  ILE B  30      -7.267  10.439   6.182  1.00 99.99
ATOM   1470  C   ILE B  30      -6.957   8.973   5.927  1.00 99.99
ATOM   1471  O   ILE B  30      -7.867   8.243   5.601  1.00 99.99
ATOM   1472  CB  ILE B  30      -6.710  11.344   5.049  1.00 99.99
ATOM   1473  CG1 ILE B  30      -6.710  11.344   5.049  1.00 99.99
ATOM   1474  CG2 ILE B  30      -6.710  11.344   5.049  1.00 99.99
ATOM   1475  CD1 ILE B  30      -6.710  11.344   5.049  1.00 99.99
ATOM   1476  N   THR B  31      -5.734   8.564   6.209  1.00 99.99
ATOM   1477  CA  THR B  31      -5.270   7.198   5.909  1.00 99.99
ATOM   1478  C   THR B  31      -6.044   6.154   6.714  1.00 99.99
ATOM   1479  O   THR B  31      -6.623   5.219   6.167  1.00 99.99
ATOM   1480  CB  THR B  31      -3.768   7.043   6.182  1.00 99.99
ATOM   1481  OG1 THR B  31      -3.768   7.043   6.182  1.00 99.99
ATOM   1482  CG2 THR B  31      -3.768   7.043   6.182  1.00 99.99
ATOM   1483  N   LYS B  32      -6.152   6.452   8.004  1.00 99.99
ATOM   1484  CA  LYS B  32      -6.758   5.529   8.963  1.00 99.99
ATOM   1485  C   LYS B  32      -8.260   5.477   8.697  1.00 99.99
ATOM   1486  O   LYS B  32      -8.833   4.401   8.572  1.00 99.99
ATOM   1487  CB  LYS B  32      -6.461   5.998  10.383  1.00 99.99
ATOM   1488  CG  LYS B  32      -6.461   5.998  10.383  1.00 99.99
ATOM   1489  CD  LYS B  32      -6.461   5.998  10.383  1.00 99.99
ATOM   1490  CE  LYS B  32      -6.461   5.998  10.383  1.00 99.99
ATOM   1491  NZ  LYS B  32      -6.461   5.998  10.383  1.00 99.99
ATOM   1492  N   ARG B  33      -8.856   6.651   8.535  1.00 99.99
ATOM   1493  CA  ARG B  33     -10.284   6.769   8.212  1.00 99.99
ATOM   1494  C   ARG B  33     -10.608   6.249   6.809  1.00 99.99
ATOM   1495  O   ARG B  33     -11.679   5.683   6.598  1.00 99.99
ATOM   1496  CB  ARG B  33     -10.738   8.209   8.356  1.00 99.99
ATOM   1497  CG  ARG B  33     -10.738   8.209   8.356  1.00 99.99
ATOM   1498  CD  ARG B  33     -10.738   8.209   8.356  1.00 99.99
ATOM   1499  NE  ARG B  33     -10.738   8.209   8.356  1.00 99.99
ATOM   1500  CZ  ARG B  33     -10.738   8.209   8.356  1.00 99.99
ATOM   1501  NH1 ARG B  33     -10.738   8.209   8.356  1.00 99.99
ATOM   1502  NH2 ARG B  33     -10.738   8.209   8.356  1.00 99.99
ATOM   1503  N   LEU B  34      -9.617   6.326   5.926  1.00 99.99
ATOM   1504  CA  LEU B  34      -9.642   5.658   4.622  1.00 99.99
ATOM   1505  C   LEU B  34      -9.859   4.169   4.633  1.00 99.99
ATOM   1506  O   LEU B  34     -10.233   3.561   3.628  1.00 99.99
ATOM   1507  CB  LEU B  34      -8.395   5.897   3.765  1.00 99.99
ATOM   1508  CG  LEU B  34      -8.395   5.897   3.765  1.00 99.99
ATOM   1509  CD1 LEU B  34      -8.395   5.897   3.765  1.00 99.99
ATOM   1510  CD2 LEU B  34      -8.395   5.897   3.765  1.00 99.99
ATOM   1511  N   TYR B  35      -9.735   3.634   5.828  1.00 99.99
ATOM   1512  CA  TYR B  35      -9.982   2.215   6.014  1.00 99.99
ATOM   1513  C   TYR B  35     -11.435   1.878   5.686  1.00 99.99
ATOM   1514  O   TYR B  35     -11.629   1.089   4.774  1.00 99.99
ATOM   1515  CB  TYR B  35      -9.651   1.813   7.436  1.00 99.99
ATOM   1516  CG  TYR B  35      -9.651   1.813   7.436  1.00 99.99
ATOM   1517  CD1 TYR B  35      -9.651   1.813   7.436  1.00 99.99
ATOM   1518  CD2 TYR B  35      -9.651   1.813   7.436  1.00 99.99
ATOM   1519  CE1 TYR B  35      -9.651   1.813   7.436  1.00 99.99
ATOM   1520  CE2 TYR B  35      -9.651   1.813   7.436  1.00 99.99
ATOM   1521  CZ  TYR B  35      -9.651   1.813   7.436  1.00 99.99
ATOM   1522  OH  TYR B  35      -9.651   1.813   7.436  1.00 99.99
ATOM   1523  N   HIS B  36     -12.398   2.571   6.311  1.00 99.99
ATOM   1524  CA  HIS B  36     -13.841   2.386   6.035  1.00 99.99
ATOM   1525  C   HIS B  36     -14.069   2.271   4.516  1.00 99.99
ATOM   1526  O   HIS B  36     -14.530   1.231   4.084  1.00 99.99
ATOM   1527  CB  HIS B  36     -14.673   3.528   6.661  1.00 99.99
ATOM   1528  CG  HIS B  36     -14.673   3.528   6.661  1.00 99.99
ATOM   1529  ND1 HIS B  36     -14.673   3.528   6.661  1.00 99.99
ATOM   1530  CD2 HIS B  36     -14.673   3.528   6.661  1.00 99.99
ATOM   1531  CE1 HIS B  36     -14.673   3.528   6.661  1.00 99.99
ATOM   1532  NE2 HIS B  36     -14.673   3.528   6.661  1.00 99.99
ATOM   1533  N   PRO B  37     -13.595   3.194   3.690  1.00 99.99
ATOM   1534  CA  PRO B  37     -13.756   3.122   2.231  1.00 99.99
ATOM   1535  C   PRO B  37     -13.147   1.884   1.556  1.00 99.99
ATOM   1536  O   PRO B  37     -13.750   1.296   0.661  1.00 99.99
ATOM   1537  CB  PRO B  37     -13.172   4.425   1.724  1.00 99.99
ATOM   1538  CG  PRO B  37     -13.172   4.425   1.724  1.00 99.99
ATOM   1539  CD  PRO B  37     -13.172   4.425   1.724  1.00 99.99
ATOM   1540  N   LYS B  38     -11.962   1.480   1.995  1.00 99.99
ATOM   1541  CA  LYS B  38     -11.341   0.228   1.531  1.00 99.99
ATOM   1542  C   LYS B  38     -12.202  -0.973   1.940  1.00 99.99
ATOM   1543  O   LYS B  38     -12.712  -1.672   1.065  1.00 99.99
ATOM   1544  CB  LYS B  38      -9.954   0.149   2.153  1.00 99.99
ATOM   1545  CG  LYS B  38      -9.954   0.149   2.153  1.00 99.99
ATOM   1546  CD  LYS B  38      -9.954   0.149   2.153  1.00 99.99
ATOM   1547  CE  LYS B  38      -9.954   0.149   2.153  1.00 99.99
ATOM   1548  NZ  LYS B  38      -9.954   0.149   2.153  1.00 99.99
ATOM   1549  N   VAL B  39     -12.616  -0.900   3.203  1.00 99.99
ATOM   1550  CA  VAL B  39     -13.547  -1.778   3.919  1.00 99.99
ATOM   1551  C   VAL B  39     -14.709  -1.974   3.002  1.00 99.99
ATOM   1552  O   VAL B  39     -14.755  -2.994   2.354  1.00 99.99
ATOM   1553  CB  VAL B  39     -13.920  -1.071   5.239  1.00 99.99
ATOM   1554  CG1 VAL B  39     -13.920  -1.071   5.239  1.00 99.99
ATOM   1555  CG2 VAL B  39     -13.920  -1.071   5.239  1.00 99.99
ATOM   1556  N   ILE B  40     -15.492  -0.916   2.849  1.00 99.99
ATOM   1557  CA  ILE B  40     -16.778  -0.922   2.134  1.00 99.99
ATOM   1558  C   ILE B  40     -16.706  -1.769   0.866  1.00 99.99
ATOM   1559  O   ILE B  40     -17.640  -2.503   0.553  1.00 99.99
ATOM   1560  CB  ILE B  40     -17.265   0.495   1.746  1.00 99.99
ATOM   1561  CG1 ILE B  40     -17.265   0.495   1.746  1.00 99.99
ATOM   1562  CG2 ILE B  40     -17.265   0.495   1.746  1.00 99.99
ATOM   1563  CD1 ILE B  40     -17.265   0.495   1.746  1.00 99.99
ATOM   1564  N   GLU B  41     -15.602  -1.558   0.144  1.00 99.99
ATOM   1565  CA  GLU B  41     -15.368  -2.203  -1.142  1.00 99.99
ATOM   1566  C   GLU B  41     -15.122  -3.688  -0.905  1.00 99.99
ATOM   1567  O   GLU B  41     -15.815  -4.475  -1.518  1.00 99.99
ATOM   1568  CB  GLU B  41     -14.193  -1.541  -1.851  1.00 99.99
ATOM   1569  CG  GLU B  41     -14.193  -1.541  -1.851  1.00 99.99
ATOM   1570  CD  GLU B  41     -14.193  -1.541  -1.851  1.00 99.99
ATOM   1571  OE1 GLU B  41     -14.193  -1.541  -1.851  1.00 99.99
ATOM   1572  OE2 GLU B  41     -14.193  -1.541  -1.851  1.00 99.99
ATOM   1573  N   HIS B  42     -14.265  -4.051   0.036  1.00 99.99
ATOM   1574  CA  HIS B  42     -14.076  -5.458   0.452  1.00 99.99
ATOM   1575  C   HIS B  42     -15.351  -6.147   0.933  1.00 99.99
ATOM   1576  O   HIS B  42     -15.562  -7.309   0.600  1.00 99.99
ATOM   1577  CB  HIS B  42     -13.142  -5.613   1.639  1.00 99.99
ATOM   1578  CG  HIS B  42     -13.142  -5.613   1.639  1.00 99.99
ATOM   1579  ND1 HIS B  42     -13.142  -5.613   1.639  1.00 99.99
ATOM   1580  CD2 HIS B  42     -13.142  -5.613   1.639  1.00 99.99
ATOM   1581  CE1 HIS B  42     -13.142  -5.613   1.639  1.00 99.99
ATOM   1582  NE2 HIS B  42     -13.142  -5.613   1.639  1.00 99.99
ATOM   1583  N   TYR B  43     -16.150  -5.444   1.737  1.00 99.99
ATOM   1584  CA  TYR B  43     -17.404  -5.999   2.276  1.00 99.99
ATOM   1585  C   TYR B  43     -18.399  -6.270   1.169  1.00 99.99
ATOM   1586  O   TYR B  43     -19.243  -7.139   1.371  1.00 99.99
ATOM   1587  CB  TYR B  43     -18.089  -5.059   3.262  1.00 99.99
ATOM   1588  CG  TYR B  43     -18.089  -5.059   3.262  1.00 99.99
ATOM   1589  CD1 TYR B  43     -18.089  -5.059   3.262  1.00 99.99
ATOM   1590  CD2 TYR B  43     -18.089  -5.059   3.262  1.00 99.99
ATOM   1591  CE1 TYR B  43     -18.089  -5.059   3.262  1.00 99.99
ATOM   1592  CE2 TYR B  43     -18.089  -5.059   3.262  1.00 99.99
ATOM   1593  CZ  TYR B  43     -18.089  -5.059   3.262  1.00 99.99
ATOM   1594  OH  TYR B  43     -18.089  -5.059   3.262  1.00 99.99
ATOM   1595  N   THR B  44     -18.425  -5.338   0.205  1.00 99.99
ATOM   1596  CA  THR B  44     -19.281  -5.433  -0.990  1.00 99.99
ATOM   1597  C   THR B  44     -20.740  -5.587  -0.550  1.00 99.99
ATOM   1598  O   THR B  44     -21.480  -6.318  -1.196  1.00 99.99
ATOM   1599  CB  THR B  44     -18.897  -6.637  -1.881  1.00 99.99
ATOM   1600  OG1 THR B  44     -18.897  -6.637  -1.881  1.00 99.99
ATOM   1601  CG2 THR B  44     -18.897  -6.637  -1.881  1.00 99.99
ATOM   1602  N   HIS B  45     -21.071  -4.979   0.598  1.00 99.99
ATOM   1603  CA  HIS B  45     -22.389  -5.037   1.216  1.00 99.99
ATOM   1604  C   HIS B  45     -23.252  -3.947   0.571  1.00 99.99
ATOM   1605  O   HIS B  45     -23.293  -2.801   1.032  1.00 99.99
ATOM   1606  CB  HIS B  45     -22.262  -4.955   2.734  1.00 99.99
ATOM   1607  CG  HIS B  45     -22.262  -4.955   2.734  1.00 99.99
ATOM   1608  ND1 HIS B  45     -22.262  -4.955   2.734  1.00 99.99
ATOM   1609  CD2 HIS B  45     -22.262  -4.955   2.734  1.00 99.99
ATOM   1610  CE1 HIS B  45     -22.262  -4.955   2.734  1.00 99.99
ATOM   1611  NE2 HIS B  45     -22.262  -4.955   2.734  1.00 99.99
ATOM   1612  N   PRO B  46     -23.996  -4.381  -0.448  1.00 99.99
ATOM   1613  CA  PRO B  46     -24.926  -3.543  -1.210  1.00 99.99
ATOM   1614  C   PRO B  46     -25.987  -2.938  -0.281  1.00 99.99
ATOM   1615  O   PRO B  46     -26.493  -1.871  -0.556  1.00 99.99
ATOM   1616  CB  PRO B  46     -25.603  -4.459  -2.230  1.00 99.99
ATOM   1617  CG  PRO B  46     -25.603  -4.459  -2.230  1.00 99.99
ATOM   1618  CD  PRO B  46     -25.603  -4.459  -2.230  1.00 99.99
ATOM   1619  N   ARG B  47     -26.256  -3.517   0.883  1.00 99.99
ATOM   1620  CA  ARG B  47     -27.209  -2.868   1.813  1.00 99.99
ATOM   1621  C   ARG B  47     -26.596  -1.664   2.567  1.00 99.99
ATOM   1622  O   ARG B  47     -27.296  -0.847   3.163  1.00 99.99
ATOM   1623  CB  ARG B  47     -27.892  -3.926   2.688  1.00 99.99
ATOM   1624  CG  ARG B  47     -27.892  -3.926   2.688  1.00 99.99
ATOM   1625  CD  ARG B  47     -27.892  -3.926   2.688  1.00 99.99
ATOM   1626  NE  ARG B  47     -27.892  -3.926   2.688  1.00 99.99
ATOM   1627  CZ  ARG B  47     -27.892  -3.926   2.688  1.00 99.99
ATOM   1628  NH1 ARG B  47     -27.892  -3.926   2.688  1.00 99.99
ATOM   1629  NH2 ARG B  47     -27.892  -3.926   2.688  1.00 99.99
ATOM   1630  N   ASN B  48     -25.285  -1.478   2.435  1.00 99.99
ATOM   1631  CA  ASN B  48     -24.594  -0.318   3.013  1.00 99.99
ATOM   1632  C   ASN B  48     -24.617   0.881   2.057  1.00 99.99
ATOM   1633  O   ASN B  48     -24.337   2.010   2.428  1.00 99.99
ATOM   1634  CB  ASN B  48     -23.146  -0.679   3.335  1.00 99.99
ATOM   1635  CG  ASN B  48     -23.146  -0.679   3.335  1.00 99.99
ATOM   1636  OD1 ASN B  48     -23.146  -0.679   3.335  1.00 99.99
ATOM   1637  ND2 ASN B  48     -23.146  -0.679   3.335  1.00 99.99
ATOM   1638  N   VAL B  49     -25.009   0.640   0.817  1.00 99.99
ATOM   1639  CA  VAL B  49     -25.062   1.705  -0.202  1.00 99.99
ATOM   1640  C   VAL B  49     -26.035   2.831   0.193  1.00 99.99
ATOM   1641  O   VAL B  49     -25.673   4.002   0.125  1.00 99.99
ATOM   1642  CB  VAL B  49     -25.423   1.133  -1.580  1.00 99.99
ATOM   1643  CG1 VAL B  49     -25.423   1.133  -1.580  1.00 99.99
ATOM   1644  CG2 VAL B  49     -25.423   1.133  -1.580  1.00 99.99
ATOM   1645  N   GLY B  50     -27.160   2.415   0.802  1.00 99.99
ATOM   1646  CA  GLY B  50     -28.239   3.324   1.226  1.00 99.99
ATOM   1647  C   GLY B  50     -27.739   4.300   2.297  1.00 99.99
ATOM   1648  O   GLY B  50     -27.991   5.500   2.210  1.00 99.99
ATOM   1649  N   SER B  51     -26.915   3.778   3.207  1.00 99.99
ATOM   1650  CA  SER B  51     -26.294   4.591   4.273  1.00 99.99
ATOM   1651  C   SER B  51     -25.251   5.566   3.703  1.00 99.99
ATOM   1652  O   SER B  51     -25.188   6.719   4.130  1.00 99.99
ATOM   1653  CB  SER B  51     -25.635   3.699   5.331  1.00 99.99
ATOM   1654  OG  SER B  51     -25.635   3.699   5.331  1.00 99.99
ATOM   1655  N   LEU B  52     -24.529   5.113   2.677  1.00 99.99
ATOM   1656  CA  LEU B  52     -23.527   5.933   1.987  1.00 99.99
ATOM   1657  C   LEU B  52     -24.113   7.124   1.252  1.00 99.99
ATOM   1658  O   LEU B  52     -23.646   8.240   1.429  1.00 99.99
ATOM   1659  CB  LEU B  52     -22.706   5.111   0.996  1.00 99.99
ATOM   1660  CG  LEU B  52     -22.706   5.111   0.996  1.00 99.99
ATOM   1661  CD1 LEU B  52     -22.706   5.111   0.996  1.00 99.99
ATOM   1662  CD2 LEU B  52     -22.706   5.111   0.996  1.00 99.99
ATOM   1663  N   ASP B  53     -25.238   6.866   0.599  1.00 99.99
ATOM   1664  CA  ASP B  53     -25.970   7.904  -0.143  1.00 99.99
ATOM   1665  C   ASP B  53     -26.393   9.052   0.779  1.00 99.99
ATOM   1666  O   ASP B  53     -26.221  10.218   0.434  1.00 99.99
ATOM   1667  CB  ASP B  53     -27.205   7.302  -0.808  1.00 99.99
ATOM   1668  CG  ASP B  53     -27.205   7.302  -0.808  1.00 99.99
ATOM   1669  OD1 ASP B  53     -27.205   7.302  -0.808  1.00 99.99
ATOM   1670  OD2 ASP B  53     -27.205   7.302  -0.808  1.00 99.99
ATOM   1671  N   LYS B  54     -26.858   8.680   1.970  1.00 99.99
ATOM   1672  CA  LYS B  54     -27.269   9.666   2.979  1.00 99.99
ATOM   1673  C   LYS B  54     -26.057  10.421   3.541  1.00 99.99
ATOM   1674  O   LYS B  54     -26.121  11.627   3.785  1.00 99.99
ATOM   1675  CB  LYS B  54     -28.039   8.963   4.097  1.00 99.99
ATOM   1676  CG  LYS B  54     -28.039   8.963   4.097  1.00 99.99
ATOM   1677  CD  LYS B  54     -28.039   8.963   4.097  1.00 99.99
ATOM   1678  CE  LYS B  54     -28.039   8.963   4.097  1.00 99.99
ATOM   1679  NZ  LYS B  54     -28.039   8.963   4.097  1.00 99.99
ATOM   1680  N   LYS B  55     -25.026   9.654   3.881  1.00 99.99
ATOM   1681  CA  LYS B  55     -23.785  10.215   4.415  1.00 99.99
ATOM   1682  C   LYS B  55     -23.050  11.001   3.332  1.00 99.99
ATOM   1683  O   LYS B  55     -22.603  10.483   2.313  1.00 99.99
ATOM   1684  CB  LYS B  55     -22.900   9.103   4.964  1.00 99.99
ATOM   1685  CG  LYS B  55     -22.900   9.103   4.964  1.00 99.99
ATOM   1686  CD  LYS B  55     -22.900   9.103   4.964  1.00 99.99
ATOM   1687  CE  LYS B  55     -22.900   9.103   4.964  1.00 99.99
ATOM   1688  NZ  LYS B  55     -22.900   9.103   4.964  1.00 99.99
ATOM   1689  N   LEU B  56     -22.851  12.263   3.642  1.00 99.99
ATOM   1690  CA  LEU B  56     -22.045  13.083   2.747  1.00 99.99
ATOM   1691  C   LEU B  56     -20.536  13.010   3.095  1.00 99.99
ATOM   1692  O   LEU B  56     -19.718  13.114   2.179  1.00 99.99
ATOM   1693  CB  LEU B  56     -22.700  14.473   2.731  1.00 99.99
ATOM   1694  CG  LEU B  56     -22.700  14.473   2.731  1.00 99.99
ATOM   1695  CD1 LEU B  56     -22.700  14.473   2.731  1.00 99.99
ATOM   1696  CD2 LEU B  56     -22.700  14.473   2.731  1.00 99.99
ATOM   1697  N   PRO B  57     -20.202  13.372   4.351  1.00 99.99
ATOM   1698  CA  PRO B  57     -18.891  13.040   4.943  1.00 99.99
ATOM   1699  C   PRO B  57     -18.884  12.738   6.470  1.00 99.99
ATOM   1700  O   PRO B  57     -19.919  12.707   7.133  1.00 99.99
ATOM   1701  CB  PRO B  57     -18.143  14.335   4.601  1.00 99.99
ATOM   1702  CG  PRO B  57     -18.143  14.335   4.601  1.00 99.99
ATOM   1703  CD  PRO B  57     -18.143  14.335   4.601  1.00 99.99
ATOM   1704  N   ASN B  58     -17.680  12.689   7.049  1.00 99.99
ATOM   1705  CA  ASN B  58     -17.414  12.454   8.493  1.00 99.99
ATOM   1706  C   ASN B  58     -16.153  13.158   9.010  1.00 99.99
ATOM   1707  O   ASN B  58     -15.130  13.300   8.337  1.00 99.99
ATOM   1708  CB  ASN B  58     -17.183  10.973   8.799  1.00 99.99
ATOM   1709  CG  ASN B  58     -17.183  10.973   8.799  1.00 99.99
ATOM   1710  OD1 ASN B  58     -17.183  10.973   8.799  1.00 99.99
ATOM   1711  ND2 ASN B  58     -17.183  10.973   8.799  1.00 99.99
ATOM   1712  N   VAL B  59     -16.296  13.697  10.197  1.00 99.99
ATOM   1713  CA  VAL B  59     -15.158  14.297  10.905  1.00 99.99
ATOM   1714  C   VAL B  59     -14.371  13.181  11.600  1.00 99.99
ATOM   1715  O   VAL B  59     -14.907  12.418  12.398  1.00 99.99
ATOM   1716  CB  VAL B  59     -15.661  15.356  11.900  1.00 99.99
ATOM   1717  CG1 VAL B  59     -15.661  15.356  11.900  1.00 99.99
ATOM   1718  CG2 VAL B  59     -15.661  15.356  11.900  1.00 99.99
ATOM   1719  N   GLY B  60     -13.062  13.247  11.437  1.00 99.99
ATOM   1720  CA  GLY B  60     -12.194  12.229  12.046  1.00 99.99
ATOM   1721  C   GLY B  60     -11.381  12.880  13.140  1.00 99.99
ATOM   1722  O   GLY B  60     -11.199  12.202  14.141  1.00 99.99
ATOM   1723  N   THR B  61     -11.083  14.180  12.968  1.00 99.99
ATOM   1724  CA  THR B  61     -10.266  14.986  13.902  1.00 99.99
ATOM   1725  C   THR B  61     -10.266  16.465  13.470  1.00 99.99
ATOM   1726  O   THR B  61     -10.675  16.823  12.361  1.00 99.99
ATOM   1727  CB  THR B  61      -8.807  14.466  13.960  1.00 99.99
ATOM   1728  OG1 THR B  61      -8.807  14.466  13.960  1.00 99.99
ATOM   1729  CG2 THR B  61      -8.807  14.466  13.960  1.00 99.99
ATOM   1730  N   GLY B  62      -9.852  17.291  14.439  1.00 99.99
ATOM   1731  CA  GLY B  62      -9.500  18.699  14.234  1.00 99.99
ATOM   1732  C   GLY B  62      -8.162  19.114  14.860  1.00 99.99
ATOM   1733  O   GLY B  62      -7.851  18.729  15.982  1.00 99.99
ATOM   1734  N   LEU B  63      -7.422  19.957  14.147  1.00 99.99
ATOM   1735  CA  LEU B  63      -6.186  20.593  14.659  1.00 99.99
ATOM   1736  C   LEU B  63      -6.524  21.905  15.377  1.00 99.99
ATOM   1737  O   LEU B  63      -7.284  22.644  14.799  1.00 99.99
ATOM   1738  CB  LEU B  63      -5.260  20.894  13.463  1.00 99.99
ATOM   1739  CG  LEU B  63      -5.260  20.894  13.463  1.00 99.99
ATOM   1740  CD1 LEU B  63      -5.260  20.894  13.463  1.00 99.99
ATOM   1741  CD2 LEU B  63      -5.260  20.894  13.463  1.00 99.99
ATOM   1742  N   VAL B  64      -5.784  22.397  16.359  1.00 99.99
ATOM   1743  CA  VAL B  64      -6.024  23.753  16.964  1.00 99.99
ATOM   1744  C   VAL B  64      -7.515  24.209  16.924  1.00 99.99
ATOM   1745  O   VAL B  64      -7.868  25.126  16.193  1.00 99.99
ATOM   1746  CB  VAL B  64      -5.128  24.818  16.272  1.00 99.99
ATOM   1747  CG1 VAL B  64      -5.128  24.818  16.272  1.00 99.99
ATOM   1748  CG2 VAL B  64      -5.128  24.818  16.272  1.00 99.99
ATOM   1749  N   GLY B  65      -8.407  23.304  17.336  1.00 99.99
ATOM   1750  CA  GLY B  65      -9.861  23.499  17.197  1.00 99.99
ATOM   1751  C   GLY B  65     -10.404  23.617  15.759  1.00 99.99
ATOM   1752  O   GLY B  65     -11.605  23.655  15.626  1.00 99.99
ATOM   1753  N   ALA B  66      -9.683  23.159  14.751  1.00 99.99
ATOM   1754  CA  ALA B  66     -10.078  23.171  13.330  1.00 99.99
ATOM   1755  C   ALA B  66     -10.226  21.751  12.711  1.00 99.99
ATOM   1756  O   ALA B  66      -9.315  20.967  12.449  1.00 99.99
ATOM   1757  CB  ALA B  66      -9.375  24.267  12.524  1.00 99.99
ATOM   1758  N   PRO B  67     -11.454  21.260  12.833  1.00 99.99
ATOM   1759  CA  PRO B  67     -11.846  19.919  12.376  1.00 99.99
ATOM   1760  C   PRO B  67     -11.978  19.810  10.853  1.00 99.99
ATOM   1761  O   PRO B  67     -12.878  20.417  10.281  1.00 99.99
ATOM   1762  CB  PRO B  67     -13.159  19.613  13.100  1.00 99.99
ATOM   1763  CG  PRO B  67     -13.159  19.613  13.100  1.00 99.99
ATOM   1764  CD  PRO B  67     -13.159  19.613  13.100  1.00 99.99
ATOM   1765  N   ALA B  68     -11.157  18.966  10.226  1.00 99.99
ATOM   1766  CA  ALA B  68     -11.230  18.766   8.766  1.00 99.99
ATOM   1767  C   ALA B  68     -11.911  17.424   8.455  1.00 99.99
ATOM   1768  O   ALA B  68     -11.498  16.369   8.942  1.00 99.99
ATOM   1769  CB  ALA B  68      -9.825  18.829   8.159  1.00 99.99
ATOM   1770  N   CYS B  69     -12.955  17.485   7.639  1.00 99.99
ATOM   1771  CA  CYS B  69     -13.795  16.313   7.348  1.00 99.99
ATOM   1772  C   CYS B  69     -13.425  15.687   6.002  1.00 99.99
ATOM   1773  O   CYS B  69     -13.710  16.280   4.972  1.00 99.99
ATOM   1774  CB  CYS B  69     -15.243  16.794   7.308  1.00 99.99
ATOM   1775  SG  CYS B  69     -15.243  16.794   7.308  1.00 99.99
ATOM   1776  N   GLY B  70     -13.064  14.405   6.020  1.00 99.99
ATOM   1777  CA  GLY B  70     -12.698  13.681   4.792  1.00 99.99
ATOM   1778  C   GLY B  70     -13.436  12.355   4.644  1.00 99.99
ATOM   1779  O   GLY B  70     -13.322  11.461   5.458  1.00 99.99
ATOM   1780  N   ASP B  71     -14.259  12.248   3.634  1.00 99.99
ATOM   1781  CA  ASP B  71     -15.027  11.047   3.277  1.00 99.99
ATOM   1782  C   ASP B  71     -14.399  10.438   2.029  1.00 99.99
ATOM   1783  O   ASP B  71     -14.317  11.077   0.979  1.00 99.99
ATOM   1784  CB  ASP B  71     -16.463  11.468   2.975  1.00 99.99
ATOM   1785  CG  ASP B  71     -16.463  11.468   2.975  1.00 99.99
ATOM   1786  OD1 ASP B  71     -16.463  11.468   2.975  1.00 99.99
ATOM   1787  OD2 ASP B  71     -16.463  11.468   2.975  1.00 99.99
ATOM   1788  N   VAL B  72     -13.988   9.184   2.159  1.00 99.99
ATOM   1789  CA  VAL B  72     -13.193   8.559   1.088  1.00 99.99
ATOM   1790  C   VAL B  72     -11.936   9.434   0.904  1.00 99.99
ATOM   1791  O   VAL B  72     -11.263   9.782   1.873  1.00 99.99
ATOM   1792  CB  VAL B  72     -14.036   8.398  -0.217  1.00 99.99
ATOM   1793  CG1 VAL B  72     -14.036   8.398  -0.217  1.00 99.99
ATOM   1794  CG2 VAL B  72     -14.036   8.398  -0.217  1.00 99.99
ATOM   1795  N   MET B  73     -11.592   9.756  -0.328  1.00 99.99
ATOM   1796  CA  MET B  73     -10.338  10.419  -0.749  1.00 99.99
ATOM   1797  C   MET B  73     -10.461  11.921  -0.692  1.00 99.99
ATOM   1798  O   MET B  73      -9.544  12.690  -0.953  1.00 99.99
ATOM   1799  CB  MET B  73     -10.092  10.044  -2.197  1.00 99.99
ATOM   1800  CG  MET B  73     -10.092  10.044  -2.197  1.00 99.99
ATOM   1801  SD  MET B  73     -10.092  10.044  -2.197  1.00 99.99
ATOM   1802  CE  MET B  73     -10.092  10.044  -2.197  1.00 99.99
ATOM   1803  N   ARG B  74     -11.627  12.266  -0.222  1.00 99.99
ATOM   1804  CA  ARG B  74     -12.050  13.634  -0.304  1.00 99.99
ATOM   1805  C   ARG B  74     -12.131  14.080   1.131  1.00 99.99
ATOM   1806  O   ARG B  74     -13.025  13.690   1.859  1.00 99.99
ATOM   1807  CB  ARG B  74     -13.409  13.686  -0.974  1.00 99.99
ATOM   1808  CG  ARG B  74     -13.409  13.686  -0.974  1.00 99.99
ATOM   1809  CD  ARG B  74     -13.409  13.686  -0.974  1.00 99.99
ATOM   1810  NE  ARG B  74     -13.409  13.686  -0.974  1.00 99.99
ATOM   1811  CZ  ARG B  74     -13.409  13.686  -0.974  1.00 99.99
ATOM   1812  NH1 ARG B  74     -13.409  13.686  -0.974  1.00 99.99
ATOM   1813  NH2 ARG B  74     -13.409  13.686  -0.974  1.00 99.99
ATOM   1814  N   LEU B  75     -11.229  14.973   1.435  1.00 99.99
ATOM   1815  CA  LEU B  75     -11.213  15.671   2.713  1.00 99.99
ATOM   1816  C   LEU B  75     -11.616  17.140   2.492  1.00 99.99
ATOM   1817  O   LEU B  75     -11.249  17.808   1.527  1.00 99.99
ATOM   1818  CB  LEU B  75      -9.803  15.460   3.280  1.00 99.99
ATOM   1819  CG  LEU B  75      -9.803  15.460   3.280  1.00 99.99
ATOM   1820  CD1 LEU B  75      -9.803  15.460   3.280  1.00 99.99
ATOM   1821  CD2 LEU B  75      -9.803  15.460   3.280  1.00 99.99
ATOM   1822  N   GLN B  76     -12.142  17.709   3.544  1.00 99.99
ATOM   1823  CA  GLN B  76     -12.431  19.137   3.571  1.00 99.99
ATOM   1824  C   GLN B  76     -11.650  19.722   4.745  1.00 99.99
ATOM   1825  O   GLN B  76     -11.860  19.330   5.888  1.00 99.99
ATOM   1826  CB  GLN B  76     -13.945  19.312   3.685  1.00 99.99
ATOM   1827  CG  GLN B  76     -13.945  19.312   3.685  1.00 99.99
ATOM   1828  CD  GLN B  76     -13.945  19.312   3.685  1.00 99.99
ATOM   1829  OE1 GLN B  76     -13.945  19.312   3.685  1.00 99.99
ATOM   1830  NE2 GLN B  76     -13.945  19.312   3.685  1.00 99.99
ATOM   1831  N   ILE B  77     -10.822  20.703   4.414  1.00 99.99
ATOM   1832  CA  ILE B  77      -9.954  21.418   5.372  1.00 99.99
ATOM   1833  C   ILE B  77     -10.658  22.702   5.865  1.00 99.99
ATOM   1834  O   ILE B  77     -10.525  23.797   5.317  1.00 99.99
ATOM   1835  CB  ILE B  77      -8.556  21.743   4.769  1.00 99.99
ATOM   1836  CG1 ILE B  77      -8.556  21.743   4.769  1.00 99.99
ATOM   1837  CG2 ILE B  77      -8.556  21.743   4.769  1.00 99.99
ATOM   1838  CD1 ILE B  77      -8.556  21.743   4.769  1.00 99.99
ATOM   1839  N   LYS B  78     -11.482  22.581   6.889  1.00 99.99
ATOM   1840  CA  LYS B  78     -12.228  23.773   7.320  1.00 99.99
ATOM   1841  C   LYS B  78     -11.739  24.258   8.672  1.00 99.99
ATOM   1842  O   LYS B  78     -11.880  23.573   9.683  1.00 99.99
ATOM   1843  CB  LYS B  78     -13.723  23.497   7.361  1.00 99.99
ATOM   1844  CG  LYS B  78     -13.723  23.497   7.361  1.00 99.99
ATOM   1845  CD  LYS B  78     -13.723  23.497   7.361  1.00 99.99
ATOM   1846  CE  LYS B  78     -13.723  23.497   7.361  1.00 99.99
ATOM   1847  NZ  LYS B  78     -13.723  23.497   7.361  1.00 99.99
ATOM   1848  N   VAL B  79     -11.370  25.529   8.662  1.00 99.99
ATOM   1849  CA  VAL B  79     -10.839  26.192   9.859  1.00 99.99
ATOM   1850  C   VAL B  79     -11.864  27.204  10.373  1.00 99.99
ATOM   1851  O   VAL B  79     -12.239  28.152   9.682  1.00 99.99
ATOM   1852  CB  VAL B  79      -9.477  26.855   9.568  1.00 99.99
ATOM   1853  CG1 VAL B  79      -9.477  26.855   9.568  1.00 99.99
ATOM   1854  CG2 VAL B  79      -9.477  26.855   9.568  1.00 99.99
ATOM   1855  N   ASN B  80     -12.320  26.981  11.592  1.00 99.99
ATOM   1856  CA  ASN B  80     -13.201  27.972  12.215  1.00 99.99
ATOM   1857  C   ASN B  80     -12.339  28.869  13.112  1.00 99.99
ATOM   1858  O   ASN B  80     -11.598  28.423  13.977  1.00 99.99
ATOM   1859  CB  ASN B  80     -14.334  27.265  12.959  1.00 99.99
ATOM   1860  CG  ASN B  80     -14.334  27.265  12.959  1.00 99.99
ATOM   1861  OD1 ASN B  80     -14.334  27.265  12.959  1.00 99.99
ATOM   1862  ND2 ASN B  80     -14.334  27.265  12.959  1.00 99.99
ATOM   1863  N   ASP B  81     -12.421  30.162  12.867  1.00 99.99
ATOM   1864  CA  ASP B  81     -11.698  31.192  13.642  1.00 99.99
ATOM   1865  C   ASP B  81     -11.777  30.975  15.163  1.00 99.99
ATOM   1866  O   ASP B  81     -10.742  30.792  15.782  1.00 99.99
ATOM   1867  CB  ASP B  81     -12.243  32.579  13.286  1.00 99.99
ATOM   1868  CG  ASP B  81     -12.243  32.579  13.286  1.00 99.99
ATOM   1869  OD1 ASP B  81     -12.243  32.579  13.286  1.00 99.99
ATOM   1870  OD2 ASP B  81     -12.243  32.579  13.286  1.00 99.99
ATOM   1871  N   SER B  82     -12.987  30.790  15.694  1.00 99.99
ATOM   1872  CA  SER B  82     -13.189  30.554  17.138  1.00 99.99
ATOM   1873  C   SER B  82     -12.524  29.251  17.607  1.00 99.99
ATOM   1874  O   SER B  82     -11.717  29.231  18.528  1.00 99.99
ATOM   1875  CB  SER B  82     -14.681  30.514  17.489  1.00 99.99
ATOM   1876  OG  SER B  82     -14.681  30.514  17.489  1.00 99.99
ATOM   1877  N   THR B  83     -12.816  28.172  16.896  1.00 99.99
ATOM   1878  CA  THR B  83     -12.328  26.832  17.237  1.00 99.99
ATOM   1879  C   THR B  83     -10.793  26.804  17.251  1.00 99.99
ATOM   1880  O   THR B  83     -10.201  26.326  18.216  1.00 99.99
ATOM   1881  CB  THR B  83     -12.870  25.855  16.204  1.00 99.99
ATOM   1882  OG1 THR B  83     -12.870  25.855  16.204  1.00 99.99
ATOM   1883  CG2 THR B  83     -12.870  25.855  16.204  1.00 99.99
ATOM   1884  N   GLY B  84     -10.228  27.514  16.260  1.00 99.99
ATOM   1885  CA  GLY B  84      -8.790  27.777  16.122  1.00 99.99
ATOM   1886  C   GLY B  84      -8.273  28.563  17.322  1.00 99.99
ATOM   1887  O   GLY B  84      -7.278  28.231  17.963  1.00 99.99
ATOM   1888  N   VAL B  85      -8.966  29.668  17.534  1.00 99.99
ATOM   1889  CA  VAL B  85      -8.605  30.708  18.501  1.00 99.99
ATOM   1890  C   VAL B  85      -9.876  31.282  19.133  1.00 99.99
ATOM   1891  O   VAL B  85     -10.809  31.733  18.468  1.00 99.99
ATOM   1892  CB  VAL B  85      -7.786  31.821  17.807  1.00 99.99
ATOM   1893  CG1 VAL B  85      -7.786  31.821  17.807  1.00 99.99
ATOM   1894  CG2 VAL B  85      -7.786  31.821  17.807  1.00 99.99
ATOM   1895  N   ILE B  86      -9.804  31.432  20.439  1.00 99.99
ATOM   1896  CA  ILE B  86     -10.932  31.990  21.198  1.00 99.99
ATOM   1897  C   ILE B  86     -10.864  33.516  21.120  1.00 99.99
ATOM   1898  O   ILE B  86      -9.835  34.125  21.374  1.00 99.99
ATOM   1899  CB  ILE B  86     -10.958  31.485  22.649  1.00 99.99
ATOM   1900  CG1 ILE B  86     -10.958  31.485  22.649  1.00 99.99
ATOM   1901  CG2 ILE B  86     -10.958  31.485  22.649  1.00 99.99
ATOM   1902  CD1 ILE B  86     -10.958  31.485  22.649  1.00 99.99
ATOM   1903  N   GLU B  87     -11.987  34.160  20.882  1.00 99.99
ATOM   1904  CA  GLU B  87     -11.963  35.625  20.782  1.00 99.99
ATOM   1905  C   GLU B  87     -13.132  36.188  21.581  1.00 99.99
ATOM   1906  O   GLU B  87     -14.263  35.727  21.459  1.00 99.99
ATOM   1907  CB  GLU B  87     -12.010  36.003  19.301  1.00 99.99
ATOM   1908  CG  GLU B  87     -12.010  36.003  19.301  1.00 99.99
ATOM   1909  CD  GLU B  87     -12.010  36.003  19.301  1.00 99.99
ATOM   1910  OE1 GLU B  87     -12.010  36.003  19.301  1.00 99.99
ATOM   1911  OE2 GLU B  87     -12.010  36.003  19.301  1.00 99.99
ATOM   1912  N   ASP B  88     -12.820  37.203  22.363  1.00 99.99
ATOM   1913  CA  ASP B  88     -13.770  37.957  23.196  1.00 99.99
ATOM   1914  C   ASP B  88     -13.903  39.431  22.780  1.00 99.99
ATOM   1915  O   ASP B  88     -12.929  40.178  22.664  1.00 99.99
ATOM   1916  CB  ASP B  88     -13.300  37.865  24.643  1.00 99.99
ATOM   1917  CG  ASP B  88     -13.300  37.865  24.643  1.00 99.99
ATOM   1918  OD1 ASP B  88     -13.300  37.865  24.643  1.00 99.99
ATOM   1919  OD2 ASP B  88     -13.300  37.865  24.643  1.00 99.99
ATOM   1920  N   VAL B  89     -15.154  39.857  22.782  1.00 99.99
ATOM   1921  CA  VAL B  89     -15.551  41.178  22.271  1.00 99.99
ATOM   1922  C   VAL B  89     -16.491  41.858  23.269  1.00 99.99
ATOM   1923  O   VAL B  89     -17.446  41.243  23.742  1.00 99.99
ATOM   1924  CB  VAL B  89     -16.227  41.054  20.890  1.00 99.99
ATOM   1925  CG1 VAL B  89     -16.227  41.054  20.890  1.00 99.99
ATOM   1926  CG2 VAL B  89     -16.227  41.054  20.890  1.00 99.99
ATOM   1927  N   LYS B  90     -16.349  43.162  23.412  1.00 99.99
ATOM   1928  CA  LYS B  90     -17.271  43.913  24.276  1.00 99.99
ATOM   1929  C   LYS B  90     -18.183  44.717  23.368  1.00 99.99
ATOM   1930  O   LYS B  90     -17.665  45.437  22.530  1.00 99.99
ATOM   1931  CB  LYS B  90     -16.511  44.842  25.214  1.00 99.99
ATOM   1932  CG  LYS B  90     -16.511  44.842  25.214  1.00 99.99
ATOM   1933  CD  LYS B  90     -16.511  44.842  25.214  1.00 99.99
ATOM   1934  CE  LYS B  90     -16.511  44.842  25.214  1.00 99.99
ATOM   1935  NZ  LYS B  90     -16.511  44.842  25.214  1.00 99.99
ATOM   1936  N   PHE B  91     -19.487  44.478  23.467  1.00 99.99
ATOM   1937  CA  PHE B  91     -20.501  45.166  22.634  1.00 99.99
ATOM   1938  C   PHE B  91     -20.123  45.174  21.132  1.00 99.99
ATOM   1939  O   PHE B  91     -20.286  46.154  20.424  1.00 99.99
ATOM   1940  CB  PHE B  91     -20.712  46.594  23.177  1.00 99.99
ATOM   1941  CG  PHE B  91     -20.712  46.594  23.177  1.00 99.99
ATOM   1942  CD1 PHE B  91     -20.712  46.594  23.177  1.00 99.99
ATOM   1943  CD2 PHE B  91     -20.712  46.594  23.177  1.00 99.99
ATOM   1944  CE1 PHE B  91     -20.712  46.594  23.177  1.00 99.99
ATOM   1945  CE2 PHE B  91     -20.712  46.594  23.177  1.00 99.99
ATOM   1946  CZ  PHE B  91     -20.712  46.594  23.177  1.00 99.99
ATOM   1947  N   LYS B  92     -19.478  44.130  20.621  1.00 99.99
ATOM   1948  CA  LYS B  92     -18.948  44.163  19.230  1.00 99.99
ATOM   1949  C   LYS B  92     -18.045  45.401  18.924  1.00 99.99
ATOM   1950  O   LYS B  92     -17.872  45.872  17.801  1.00 99.99
ATOM   1951  CB  LYS B  92     -20.152  44.096  18.273  1.00 99.99
ATOM   1952  CG  LYS B  92     -20.152  44.096  18.273  1.00 99.99
ATOM   1953  CD  LYS B  92     -20.152  44.096  18.273  1.00 99.99
ATOM   1954  CE  LYS B  92     -20.152  44.096  18.273  1.00 99.99
ATOM   1955  NZ  LYS B  92     -20.152  44.096  18.273  1.00 99.99
ATOM   1956  N   THR B  93     -17.417  45.938  19.955  1.00 99.99
ATOM   1957  CA  THR B  93     -16.587  47.153  19.839  1.00 99.99
ATOM   1958  C   THR B  93     -15.184  46.906  20.349  1.00 99.99
ATOM   1959  O   THR B  93     -14.216  47.375  19.759  1.00 99.99
ATOM   1960  CB  THR B  93     -17.143  48.337  20.629  1.00 99.99
ATOM   1961  OG1 THR B  93     -17.143  48.337  20.629  1.00 99.99
ATOM   1962  CG2 THR B  93     -17.143  48.337  20.629  1.00 99.99
ATOM   1963  N   PHE B  94     -15.122  46.181  21.458  1.00 99.99
ATOM   1964  CA  PHE B  94     -13.837  45.845  22.070  1.00 99.99
ATOM   1965  C   PHE B  94     -13.480  44.396  21.743  1.00 99.99
ATOM   1966  O   PHE B  94     -13.786  43.471  22.490  1.00 99.99
ATOM   1967  CB  PHE B  94     -13.923  46.094  23.571  1.00 99.99
ATOM   1968  CG  PHE B  94     -13.923  46.094  23.571  1.00 99.99
ATOM   1969  CD1 PHE B  94     -13.923  46.094  23.571  1.00 99.99
ATOM   1970  CD2 PHE B  94     -13.923  46.094  23.571  1.00 99.99
ATOM   1971  CE1 PHE B  94     -13.923  46.094  23.571  1.00 99.99
ATOM   1972  CE2 PHE B  94     -13.923  46.094  23.571  1.00 99.99
ATOM   1973  CZ  PHE B  94     -13.923  46.094  23.571  1.00 99.99
ATOM   1974  N   GLY B  95     -12.861  44.242  20.579  1.00 99.99
ATOM   1975  CA  GLY B  95     -12.495  42.905  20.080  1.00 99.99
ATOM   1976  C   GLY B  95     -11.024  42.580  20.340  1.00 99.99
ATOM   1977  O   GLY B  95     -10.146  43.180  19.725  1.00 99.99
ATOM   1978  N   CYS B  96     -10.783  41.626  21.232  1.00 99.99
ATOM   1979  CA  CYS B  96      -9.407  41.141  21.452  1.00 99.99
ATOM   1980  C   CYS B  96      -9.298  39.645  21.126  1.00 99.99
ATOM   1981  O   CYS B  96     -10.162  38.841  21.478  1.00 99.99
ATOM   1982  CB  CYS B  96      -8.922  41.430  22.876  1.00 99.99
ATOM   1983  SG  CYS B  96      -8.922  41.430  22.876  1.00 99.99
ATOM   1984  N   GLY B  97      -8.167  39.295  20.507  1.00 99.99
ATOM   1985  CA  GLY B  97      -7.895  37.911  20.081  1.00 99.99
ATOM   1986  C   GLY B  97      -7.199  37.143  21.204  1.00 99.99
ATOM   1987  O   GLY B  97      -6.165  37.571  21.712  1.00 99.99
ATOM   1988  N   SER B  98      -7.779  36.008  21.554  1.00 99.99
ATOM   1989  CA  SER B  98      -7.214  35.168  22.622  1.00 99.99
ATOM   1990  C   SER B  98      -6.824  33.794  22.063  1.00 99.99
ATOM   1991  O   SER B  98      -7.484  33.209  21.203  1.00 99.99
ATOM   1992  CB  SER B  98      -8.221  35.055  23.772  1.00 99.99
ATOM   1993  OG  SER B  98      -8.221  35.055  23.772  1.00 99.99
ATOM   1994  N   ALA B  99      -5.763  33.228  22.625  1.00 99.99
ATOM   1995  CA  ALA B  99      -5.268  31.911  22.180  1.00 99.99
ATOM   1996  C   ALA B  99      -4.866  31.012  23.348  1.00 99.99
ATOM   1997  O   ALA B  99      -4.031  31.378  24.175  1.00 99.99
ATOM   1998  CB  ALA B  99      -4.098  32.072  21.208  1.00 99.99
ATOM   1999  N   ILE B 100      -5.591  29.905  23.456  1.00 99.99
ATOM   2000  CA  ILE B 100      -5.258  28.839  24.414  1.00 99.99
ATOM   2001  C   ILE B 100      -4.854  27.579  23.626  1.00 99.99
ATOM   2002  O   ILE B 100      -5.652  26.974  22.907  1.00 99.99
ATOM   2003  CB  ILE B 100      -6.394  28.572  25.439  1.00 99.99
ATOM   2004  CG1 ILE B 100      -6.394  28.572  25.439  1.00 99.99
ATOM   2005  CG2 ILE B 100      -6.394  28.572  25.439  1.00 99.99
ATOM   2006  CD1 ILE B 100      -6.394  28.572  25.439  1.00 99.99
ATOM   2007  N   ALA B 101      -3.567  27.255  23.650  1.00 99.99
ATOM   2008  CA  ALA B 101      -3.109  26.008  23.016  1.00 99.99
ATOM   2009  C   ALA B 101      -3.801  24.855  23.735  1.00 99.99
ATOM   2010  O   ALA B 101      -3.919  24.817  24.962  1.00 99.99
ATOM   2011  CB  ALA B 101      -1.597  25.844  23.129  1.00 99.99
ATOM   2012  N   SER B 102      -4.405  24.016  22.925  1.00 99.99
ATOM   2013  CA  SER B 102      -5.212  22.947  23.489  1.00 99.99
ATOM   2014  C   SER B 102      -4.442  22.077  24.492  1.00 99.99
ATOM   2015  O   SER B 102      -3.487  21.428  24.095  1.00 99.99
ATOM   2016  CB  SER B 102      -5.639  22.123  22.313  1.00 99.99
ATOM   2017  OG  SER B 102      -5.639  22.123  22.313  1.00 99.99
ATOM   2018  N   SER B 103      -5.118  21.813  25.610  1.00 99.99
ATOM   2019  CA  SER B 103      -4.604  20.930  26.669  1.00 99.99
ATOM   2020  C   SER B 103      -5.083  19.486  26.447  1.00 99.99
ATOM   2021  O   SER B 103      -4.297  18.560  26.386  1.00 99.99
ATOM   2022  CB  SER B 103      -5.049  21.410  28.051  1.00 99.99
ATOM   2023  OG  SER B 103      -5.049  21.410  28.051  1.00 99.99
ATOM   2024  N   SER B 104      -6.320  19.297  26.018  1.00 99.99
ATOM   2025  CA  SER B 104      -6.842  17.936  25.752  1.00 99.99
ATOM   2026  C   SER B 104      -6.154  17.251  24.559  1.00 99.99
ATOM   2027  O   SER B 104      -6.056  16.027  24.472  1.00 99.99
ATOM   2028  CB  SER B 104      -8.344  17.985  25.498  1.00 99.99
ATOM   2029  OG  SER B 104      -8.344  17.985  25.498  1.00 99.99
ATOM   2030  N   TYR B 105      -5.612  18.078  23.676  1.00 99.99
ATOM   2031  CA  TYR B 105      -4.940  17.625  22.461  1.00 99.99
ATOM   2032  C   TYR B 105      -3.412  17.656  22.659  1.00 99.99
ATOM   2033  O   TYR B 105      -2.606  17.510  21.758  1.00 99.99
ATOM   2034  CB  TYR B 105      -5.421  18.601  21.392  1.00 99.99
ATOM   2035  CG  TYR B 105      -5.421  18.601  21.392  1.00 99.99
ATOM   2036  CD1 TYR B 105      -5.421  18.601  21.392  1.00 99.99
ATOM   2037  CD2 TYR B 105      -5.421  18.601  21.392  1.00 99.99
ATOM   2038  CE1 TYR B 105      -5.421  18.601  21.392  1.00 99.99
ATOM   2039  CE2 TYR B 105      -5.421  18.601  21.392  1.00 99.99
ATOM   2040  CZ  TYR B 105      -5.421  18.601  21.392  1.00 99.99
ATOM   2041  OH  TYR B 105      -5.421  18.601  21.392  1.00 99.99
ATOM   2042  N   MET B 106      -2.955  17.672  23.894  1.00 99.99
ATOM   2043  CA  MET B 106      -1.498  17.638  24.132  1.00 99.99
ATOM   2044  C   MET B 106      -0.926  16.245  23.874  1.00 99.99
ATOM   2045  O   MET B 106       0.157  16.102  23.322  1.00 99.99
ATOM   2046  CB  MET B 106      -1.179  18.046  25.559  1.00 99.99
ATOM   2047  CG  MET B 106      -1.179  18.046  25.559  1.00 99.99
ATOM   2048  SD  MET B 106      -1.179  18.046  25.559  1.00 99.99
ATOM   2049  CE  MET B 106      -1.179  18.046  25.559  1.00 99.99
ATOM   2050  N   THR B 107      -1.718  15.242  24.230  1.00 99.99
ATOM   2051  CA  THR B 107      -1.294  13.833  24.130  1.00 99.99
ATOM   2052  C   THR B 107      -2.072  13.076  23.064  1.00 99.99
ATOM   2053  O   THR B 107      -1.477  12.439  22.207  1.00 99.99
ATOM   2054  CB  THR B 107      -1.509  13.092  25.449  1.00 99.99
ATOM   2055  OG1 THR B 107      -1.509  13.092  25.449  1.00 99.99
ATOM   2056  CG2 THR B 107      -1.509  13.092  25.449  1.00 99.99
ATOM   2057  N   GLU B 108      -3.375  13.326  23.023  1.00 99.99
ATOM   2058  CA  GLU B 108      -4.299  12.567  22.169  1.00 99.99
ATOM   2059  C   GLU B 108      -4.260  13.064  20.728  1.00 99.99
ATOM   2060  O   GLU B 108      -4.931  12.514  19.859  1.00 99.99
ATOM   2061  CB  GLU B 108      -5.720  12.703  22.714  1.00 99.99
ATOM   2062  CG  GLU B 108      -5.720  12.703  22.714  1.00 99.99
ATOM   2063  CD  GLU B 108      -5.720  12.703  22.714  1.00 99.99
ATOM   2064  OE1 GLU B 108      -5.720  12.703  22.714  1.00 99.99
ATOM   2065  OE2 GLU B 108      -5.720  12.703  22.714  1.00 99.99
ATOM   2066  N   LEU B 109      -3.634  14.227  20.550  1.00 99.99
ATOM   2067  CA  LEU B 109      -3.526  14.840  19.223  1.00 99.99
ATOM   2068  C   LEU B 109      -2.968  13.919  18.164  1.00 99.99
ATOM   2069  O   LEU B 109      -3.495  13.871  17.056  1.00 99.99
ATOM   2070  CB  LEU B 109      -2.665  16.094  19.187  1.00 99.99
ATOM   2071  CG  LEU B 109      -2.665  16.094  19.187  1.00 99.99
ATOM   2072  CD1 LEU B 109      -2.665  16.094  19.187  1.00 99.99
ATOM   2073  CD2 LEU B 109      -2.665  16.094  19.187  1.00 99.99
ATOM   2074  N   VAL B 110      -1.922  13.224  18.585  1.00 99.99
ATOM   2075  CA  VAL B 110      -1.238  12.183  17.815  1.00 99.99
ATOM   2076  C   VAL B 110      -2.172  10.976  17.599  1.00 99.99
ATOM   2077  O   VAL B 110      -1.816   9.850  17.883  1.00 99.99
ATOM   2078  CB  VAL B 110       0.074  11.797  18.532  1.00 99.99
ATOM   2079  CG1 VAL B 110       0.074  11.797  18.532  1.00 99.99
ATOM   2080  CG2 VAL B 110       0.074  11.797  18.532  1.00 99.99
ATOM   2081  N   GLN B 111      -3.333  11.162  16.994  1.00 99.99
ATOM   2082  CA  GLN B 111      -4.252  10.056  16.679  1.00 99.99
ATOM   2083  C   GLN B 111      -3.585   8.946  15.834  1.00 99.99
ATOM   2084  O   GLN B 111      -3.855   7.768  16.053  1.00 99.99
ATOM   2085  CB  GLN B 111      -5.464  10.655  15.966  1.00 99.99
ATOM   2086  CG  GLN B 111      -5.464  10.655  15.966  1.00 99.99
ATOM   2087  CD  GLN B 111      -5.464  10.655  15.966  1.00 99.99
ATOM   2088  OE1 GLN B 111      -5.464  10.655  15.966  1.00 99.99
ATOM   2089  NE2 GLN B 111      -5.464  10.655  15.966  1.00 99.99
ATOM   2090  N   GLY B 112      -2.719   9.351  14.891  1.00 99.99
ATOM   2091  CA  GLY B 112      -1.988   8.423  14.006  1.00 99.99
ATOM   2092  C   GLY B 112      -0.855   7.694  14.738  1.00 99.99
ATOM   2093  O   GLY B 112      -0.539   6.548  14.434  1.00 99.99
ATOM   2094  N   MET B 113      -0.230   8.399  15.676  1.00 99.99
ATOM   2095  CA  MET B 113       0.901   7.864  16.447  1.00 99.99
ATOM   2096  C   MET B 113       0.398   7.387  17.807  1.00 99.99
ATOM   2097  O   MET B 113      -0.323   8.063  18.526  1.00 99.99
ATOM   2098  CB  MET B 113       1.928   8.974  16.669  1.00 99.99
ATOM   2099  CG  MET B 113       1.928   8.974  16.669  1.00 99.99
ATOM   2100  SD  MET B 113       1.928   8.974  16.669  1.00 99.99
ATOM   2101  CE  MET B 113       1.928   8.974  16.669  1.00 99.99
ATOM   2102  N   THR B 114       0.878   6.232  18.211  1.00 99.99
ATOM   2103  CA  THR B 114       0.536   5.698  19.541  1.00 99.99
ATOM   2104  C   THR B 114       1.041   6.679  20.618  1.00 99.99
ATOM   2105  O   THR B 114       2.206   7.099  20.650  1.00 99.99
ATOM   2106  CB  THR B 114       1.160   4.311  19.712  1.00 99.99
ATOM   2107  OG1 THR B 114       1.160   4.311  19.712  1.00 99.99
ATOM   2108  CG2 THR B 114       1.160   4.311  19.712  1.00 99.99
ATOM   2109  N   LEU B 115       0.132   7.047  21.519  1.00 99.99
ATOM   2110  CA  LEU B 115       0.446   8.037  22.566  1.00 99.99
ATOM   2111  C   LEU B 115       1.712   7.641  23.351  1.00 99.99
ATOM   2112  O   LEU B 115       2.516   8.450  23.671  1.00 99.99
ATOM   2113  CB  LEU B 115      -0.728   8.194  23.548  1.00 99.99
ATOM   2114  CG  LEU B 115      -0.728   8.194  23.548  1.00 99.99
ATOM   2115  CD1 LEU B 115      -0.728   8.194  23.548  1.00 99.99
ATOM   2116  CD2 LEU B 115      -0.728   8.194  23.548  1.00 99.99
ATOM   2117  N   ASP B 116       1.714   6.378  23.789  1.00 99.99
ATOM   2118  CA  ASP B 116       2.755   5.778  24.646  1.00 99.99
ATOM   2119  C   ASP B 116       4.164   6.119  24.152  1.00 99.99
ATOM   2120  O   ASP B 116       5.000   6.580  24.923  1.00 99.99
ATOM   2121  CB  ASP B 116       2.572   4.249  24.652  1.00 99.99
ATOM   2122  CG  ASP B 116       2.572   4.249  24.652  1.00 99.99
ATOM   2123  OD1 ASP B 116       2.572   4.249  24.652  1.00 99.99
ATOM   2124  OD2 ASP B 116       2.572   4.249  24.652  1.00 99.99
ATOM   2125  N   ASP B 117       4.301   6.056  22.825  1.00 99.99
ATOM   2126  CA  ASP B 117       5.529   6.461  22.133  1.00 99.99
ATOM   2127  C   ASP B 117       5.729   7.970  22.236  1.00 99.99
ATOM   2128  O   ASP B 117       6.669   8.362  22.912  1.00 99.99
ATOM   2129  CB  ASP B 117       5.507   6.005  20.675  1.00 99.99
ATOM   2130  CG  ASP B 117       5.507   6.005  20.675  1.00 99.99
ATOM   2131  OD1 ASP B 117       5.507   6.005  20.675  1.00 99.99
ATOM   2132  OD2 ASP B 117       5.507   6.005  20.675  1.00 99.99
ATOM   2133  N   ALA B 118       4.701   8.742  21.877  1.00 99.99
ATOM   2134  CA  ALA B 118       4.749  10.214  21.945  1.00 99.99
ATOM   2135  C   ALA B 118       5.036  10.731  23.365  1.00 99.99
ATOM   2136  O   ALA B 118       5.960  11.504  23.543  1.00 99.99
ATOM   2137  CB  ALA B 118       3.441  10.804  21.419  1.00 99.99
ATOM   2138  N   ALA B 119       4.464  10.116  24.390  1.00 99.99
ATOM   2139  CA  ALA B 119       4.709  10.492  25.794  1.00 99.99
ATOM   2140  C   ALA B 119       6.116  10.105  26.261  1.00 99.99
ATOM   2141  O   ALA B 119       6.836  10.938  26.813  1.00 99.99
ATOM   2142  CB  ALA B 119       3.678   9.806  26.678  1.00 99.99
ATOM   2143  N   LYS B 120       6.548   8.912  25.847  1.00 99.99
ATOM   2144  CA  LYS B 120       7.906   8.428  26.128  1.00 99.99
ATOM   2145  C   LYS B 120       8.942   9.366  25.510  1.00 99.99
ATOM   2146  O   LYS B 120       9.852   9.770  26.206  1.00 99.99
ATOM   2147  CB  LYS B 120       8.100   7.004  25.608  1.00 99.99
ATOM   2148  CG  LYS B 120       8.100   7.004  25.608  1.00 99.99
ATOM   2149  CD  LYS B 120       8.100   7.004  25.608  1.00 99.99
ATOM   2150  CE  LYS B 120       8.100   7.004  25.608  1.00 99.99
ATOM   2151  NZ  LYS B 120       8.100   7.004  25.608  1.00 99.99
ATOM   2152  N   ILE B 121       8.676   9.890  24.320  1.00 99.99
ATOM   2153  CA  ILE B 121       9.606  10.811  23.640  1.00 99.99
ATOM   2154  C   ILE B 121       9.689  12.135  24.419  1.00 99.99
ATOM   2155  O   ILE B 121      10.764  12.714  24.582  1.00 99.99
ATOM   2156  CB  ILE B 121       9.216  11.037  22.152  1.00 99.99
ATOM   2157  CG1 ILE B 121       9.216  11.037  22.152  1.00 99.99
ATOM   2158  CG2 ILE B 121       9.216  11.037  22.152  1.00 99.99
ATOM   2159  CD1 ILE B 121       9.216  11.037  22.152  1.00 99.99
ATOM   2160  N   LYS B 122       8.494  12.629  24.749  1.00 99.99
ATOM   2161  CA  LYS B 122       8.279  13.980  25.267  1.00 99.99
ATOM   2162  C   LYS B 122       8.925  14.055  26.642  1.00 99.99
ATOM   2163  O   LYS B 122       9.816  14.833  26.901  1.00 99.99
ATOM   2164  CB  LYS B 122       6.777  14.249  25.351  1.00 99.99
ATOM   2165  CG  LYS B 122       6.777  14.249  25.351  1.00 99.99
ATOM   2166  CD  LYS B 122       6.777  14.249  25.351  1.00 99.99
ATOM   2167  CE  LYS B 122       6.777  14.249  25.351  1.00 99.99
ATOM   2168  NZ  LYS B 122       6.777  14.249  25.351  1.00 99.99
ATOM   2169  N   ASN B 123       8.633  13.104  27.496  1.00 99.99
ATOM   2170  CA  ASN B 123       9.339  13.067  28.787  1.00 99.99
ATOM   2171  C   ASN B 123      10.845  12.809  28.684  1.00 99.99
ATOM   2172  O   ASN B 123      11.571  13.323  29.531  1.00 99.99
ATOM   2173  CB  ASN B 123       8.719  12.049  29.722  1.00 99.99
ATOM   2174  CG  ASN B 123       8.719  12.049  29.722  1.00 99.99
ATOM   2175  OD1 ASN B 123       8.719  12.049  29.722  1.00 99.99
ATOM   2176  ND2 ASN B 123       8.719  12.049  29.722  1.00 99.99
ATOM   2177  N   THR B 124      11.261  12.012  27.690  1.00 99.99
ATOM   2178  CA  THR B 124      12.680  11.654  27.440  1.00 99.99
ATOM   2179  C   THR B 124      13.529  12.934  27.224  1.00 99.99
ATOM   2180  O   THR B 124      13.560  13.882  27.988  1.00 99.99
ATOM   2181  CB  THR B 124      12.804  10.608  26.285  1.00 99.99
ATOM   2182  OG1 THR B 124      12.804  10.608  26.285  1.00 99.99
ATOM   2183  CG2 THR B 124      12.804  10.608  26.285  1.00 99.99
ATOM   2184  N   GLU B 125      14.176  12.974  26.073  1.00 99.99
ATOM   2185  CA  GLU B 125      15.144  13.981  25.653  1.00 99.99
ATOM   2186  C   GLU B 125      14.523  14.688  24.467  1.00 99.99
ATOM   2187  O   GLU B 125      15.195  15.062  23.508  1.00 99.99
ATOM   2188  CB  GLU B 125      16.426  13.252  25.242  1.00 99.99
ATOM   2189  CG  GLU B 125      16.426  13.252  25.242  1.00 99.99
ATOM   2190  CD  GLU B 125      16.426  13.252  25.242  1.00 99.99
ATOM   2191  OE1 GLU B 125      16.426  13.252  25.242  1.00 99.99
ATOM   2192  OE2 GLU B 125      16.426  13.252  25.242  1.00 99.99
ATOM   2193  N   ILE B 126      13.219  14.871  24.567  1.00 99.99
ATOM   2194  CA  ILE B 126      12.508  15.615  23.540  1.00 99.99
ATOM   2195  C   ILE B 126      13.154  16.980  23.273  1.00 99.99
ATOM   2196  O   ILE B 126      13.416  17.258  22.127  1.00 99.99
ATOM   2197  CB  ILE B 126      11.040  15.762  23.909  1.00 99.99
ATOM   2198  CG1 ILE B 126      11.040  15.762  23.909  1.00 99.99
ATOM   2199  CG2 ILE B 126      11.040  15.762  23.909  1.00 99.99
ATOM   2200  CD1 ILE B 126      11.040  15.762  23.909  1.00 99.99
ATOM   2201  N   ALA B 127      13.455  17.762  24.307  1.00 99.99
ATOM   2202  CA  ALA B 127      14.034  19.109  24.158  1.00 99.99
ATOM   2203  C   ALA B 127      15.303  19.099  23.363  1.00 99.99
ATOM   2204  O   ALA B 127      15.444  19.858  22.415  1.00 99.99
ATOM   2205  CB  ALA B 127      14.273  19.771  25.513  1.00 99.99
ATOM   2206  N   LYS B 128      16.088  18.094  23.703  1.00 99.99
ATOM   2207  CA  LYS B 128      17.344  17.840  23.004  1.00 99.99
ATOM   2208  C   LYS B 128      17.097  17.443  21.543  1.00 99.99
ATOM   2209  O   LYS B 128      17.753  17.918  20.621  1.00 99.99
ATOM   2210  CB  LYS B 128      18.093  16.742  23.743  1.00 99.99
ATOM   2211  CG  LYS B 128      18.093  16.742  23.743  1.00 99.99
ATOM   2212  CD  LYS B 128      18.093  16.742  23.743  1.00 99.99
ATOM   2213  CE  LYS B 128      18.093  16.742  23.743  1.00 99.99
ATOM   2214  NZ  LYS B 128      18.093  16.742  23.743  1.00 99.99
ATOM   2215  N   GLU B 129      16.173  16.515  21.368  1.00 99.99
ATOM   2216  CA  GLU B 129      15.802  16.041  20.038  1.00 99.99
ATOM   2217  C   GLU B 129      15.041  17.105  19.261  1.00 99.99
ATOM   2218  O   GLU B 129      14.648  16.803  18.160  1.00 99.99
ATOM   2219  CB  GLU B 129      14.909  14.807  20.141  1.00 99.99
ATOM   2220  CG  GLU B 129      14.909  14.807  20.141  1.00 99.99
ATOM   2221  CD  GLU B 129      14.909  14.807  20.141  1.00 99.99
ATOM   2222  OE1 GLU B 129      14.909  14.807  20.141  1.00 99.99
ATOM   2223  OE2 GLU B 129      14.909  14.807  20.141  1.00 99.99
ATOM   2224  N   LEU B 130      14.406  18.038  19.942  1.00 99.99
ATOM   2225  CA  LEU B 130      13.699  19.116  19.271  1.00 99.99
ATOM   2226  C   LEU B 130      14.604  20.234  18.860  1.00 99.99
ATOM   2227  O   LEU B 130      14.479  20.750  17.769  1.00 99.99
ATOM   2228  CB  LEU B 130      12.574  19.687  20.121  1.00 99.99
ATOM   2229  CG  LEU B 130      12.574  19.687  20.121  1.00 99.99
ATOM   2230  CD1 LEU B 130      12.574  19.687  20.121  1.00 99.99
ATOM   2231  CD2 LEU B 130      12.574  19.687  20.121  1.00 99.99
ATOM   2232  N   SER B 131      15.490  20.576  19.772  1.00 99.99
ATOM   2233  CA  SER B 131      16.505  21.608  19.555  1.00 99.99
ATOM   2234  C   SER B 131      17.406  21.279  18.362  1.00 99.99
ATOM   2235  O   SER B 131      17.600  22.140  17.515  1.00 99.99
ATOM   2236  CB  SER B 131      17.383  21.760  20.797  1.00 99.99
ATOM   2237  OG  SER B 131      17.383  21.760  20.797  1.00 99.99
ATOM   2238  N   LEU B 132      17.968  20.072  18.300  1.00 99.99
ATOM   2239  CA  LEU B 132      18.867  19.703  17.188  1.00 99.99
ATOM   2240  C   LEU B 132      18.133  19.709  15.827  1.00 99.99
ATOM   2241  O   LEU B 132      18.775  19.753  14.778  1.00 99.99
ATOM   2242  CB  LEU B 132      19.531  18.331  17.427  1.00 99.99
ATOM   2243  CG  LEU B 132      19.531  18.331  17.427  1.00 99.99
ATOM   2244  CD1 LEU B 132      19.531  18.331  17.427  1.00 99.99
ATOM   2245  CD2 LEU B 132      19.531  18.331  17.427  1.00 99.99
ATOM   2246  N   PRO B 133      16.869  19.262  15.875  1.00 99.99
ATOM   2247  CA  PRO B 133      15.893  19.397  14.783  1.00 99.99
ATOM   2248  C   PRO B 133      14.591  20.168  15.077  1.00 99.99
ATOM   2249  O   PRO B 133      13.472  19.668  14.899  1.00 99.99
ATOM   2250  CB  PRO B 133      15.574  17.974  14.474  1.00 99.99
ATOM   2251  CG  PRO B 133      15.574  17.974  14.474  1.00 99.99
ATOM   2252  CD  PRO B 133      15.574  17.974  14.474  1.00 99.99
ATOM   2253  N   PRO B 134      14.770  21.487  15.194  1.00 99.99
ATOM   2254  CA  PRO B 134      13.697  22.436  15.540  1.00 99.99
ATOM   2255  C   PRO B 134      12.617  22.485  14.455  1.00 99.99
ATOM   2256  O   PRO B 134      11.434  22.705  14.710  1.00 99.99
ATOM   2257  CB  PRO B 134      14.387  23.794  15.690  1.00 99.99
ATOM   2258  CG  PRO B 134      14.387  23.794  15.690  1.00 99.99
ATOM   2259  CD  PRO B 134      14.387  23.794  15.690  1.00 99.99
ATOM   2260  N   VAL B 135      13.075  22.260  13.228  1.00 99.99
ATOM   2261  CA  VAL B 135      12.249  22.188  12.015  1.00 99.99
ATOM   2262  C   VAL B 135      11.098  21.187  12.205  1.00 99.99
ATOM   2263  O   VAL B 135      11.290  19.987  12.398  1.00 99.99
ATOM   2264  CB  VAL B 135      13.134  21.819  10.805  1.00 99.99
ATOM   2265  CG1 VAL B 135      13.134  21.819  10.805  1.00 99.99
ATOM   2266  CG2 VAL B 135      13.134  21.819  10.805  1.00 99.99
ATOM   2267  N   LYS B 136       9.888  21.696  12.040  1.00 99.99
ATOM   2268  CA  LYS B 136       8.667  20.864  12.117  1.00 99.99
ATOM   2269  C   LYS B 136       8.670  19.757  11.054  1.00 99.99
ATOM   2270  O   LYS B 136       8.193  18.651  11.298  1.00 99.99
ATOM   2271  CB  LYS B 136       7.437  21.743  11.906  1.00 99.99
ATOM   2272  CG  LYS B 136       7.437  21.743  11.906  1.00 99.99
ATOM   2273  CD  LYS B 136       7.437  21.743  11.906  1.00 99.99
ATOM   2274  CE  LYS B 136       7.437  21.743  11.906  1.00 99.99
ATOM   2275  NZ  LYS B 136       7.437  21.743  11.906  1.00 99.99
ATOM   2276  N   LEU B 137       9.299  20.064   9.918  1.00 99.99
ATOM   2277  CA  LEU B 137       9.516  19.097   8.834  1.00 99.99
ATOM   2278  C   LEU B 137      10.320  17.852   9.195  1.00 99.99
ATOM   2279  O   LEU B 137      10.233  16.839   8.507  1.00 99.99
ATOM   2280  CB  LEU B 137      10.162  19.765   7.621  1.00 99.99
ATOM   2281  CG  LEU B 137      10.162  19.765   7.621  1.00 99.99
ATOM   2282  CD1 LEU B 137      10.162  19.765   7.621  1.00 99.99
ATOM   2283  CD2 LEU B 137      10.162  19.765   7.621  1.00 99.99
ATOM   2284  N   HIS B 138      11.157  17.996  10.217  1.00 99.99
ATOM   2285  CA  HIS B 138      11.939  16.866  10.751  1.00 99.99
ATOM   2286  C   HIS B 138      11.032  15.846  11.455  1.00 99.99
ATOM   2287  O   HIS B 138      11.394  14.682  11.613  1.00 99.99
ATOM   2288  CB  HIS B 138      12.989  17.389  11.731  1.00 99.99
ATOM   2289  CG  HIS B 138      12.989  17.389  11.731  1.00 99.99
ATOM   2290  ND1 HIS B 138      12.989  17.389  11.731  1.00 99.99
ATOM   2291  CD2 HIS B 138      12.989  17.389  11.731  1.00 99.99
ATOM   2292  CE1 HIS B 138      12.989  17.389  11.731  1.00 99.99
ATOM   2293  NE2 HIS B 138      12.989  17.389  11.731  1.00 99.99
ATOM   2294  N   CYS B 139       9.896  16.299  11.959  1.00 99.99
ATOM   2295  CA  CYS B 139       9.022  15.403  12.714  1.00 99.99
ATOM   2296  C   CYS B 139       8.107  14.597  11.785  1.00 99.99
ATOM   2297  O   CYS B 139       7.294  15.148  11.046  1.00 99.99
ATOM   2298  CB  CYS B 139       8.270  16.270  13.707  1.00 99.99
ATOM   2299  SG  CYS B 139       8.270  16.270  13.707  1.00 99.99
ATOM   2300  N   SER B 140       8.162  13.286  11.985  1.00 99.99
ATOM   2301  CA  SER B 140       7.294  12.336  11.256  1.00 99.99
ATOM   2302  C   SER B 140       6.018  12.018  12.048  1.00 99.99
ATOM   2303  O   SER B 140       5.123  11.319  11.577  1.00 99.99
ATOM   2304  CB  SER B 140       8.035  11.024  10.986  1.00 99.99
ATOM   2305  OG  SER B 140       8.035  11.024  10.986  1.00 99.99
ATOM   2306  N   MET B 141       6.017  12.435  13.314  1.00 99.99
ATOM   2307  CA  MET B 141       4.927  12.168  14.267  1.00 99.99
ATOM   2308  C   MET B 141       3.696  12.847  13.717  1.00 99.99
ATOM   2309  O   MET B 141       3.855  13.877  13.099  1.00 99.99
ATOM   2310  CB  MET B 141       5.242  12.796  15.622  1.00 99.99
ATOM   2311  CG  MET B 141       5.242  12.796  15.622  1.00 99.99
ATOM   2312  SD  MET B 141       5.242  12.796  15.622  1.00 99.99
ATOM   2313  CE  MET B 141       5.242  12.796  15.622  1.00 99.99
ATOM   2314  N   LEU B 142       2.533  12.472  14.213  1.00 99.99
ATOM   2315  CA  LEU B 142       1.312  13.100  13.738  1.00 99.99
ATOM   2316  C   LEU B 142       1.376  14.598  14.078  1.00 99.99
ATOM   2317  O   LEU B 142       0.739  15.327  13.368  1.00 99.99
ATOM   2318  CB  LEU B 142       0.101  12.389  14.363  1.00 99.99
ATOM   2319  CG  LEU B 142       0.101  12.389  14.363  1.00 99.99
ATOM   2320  CD1 LEU B 142       0.101  12.389  14.363  1.00 99.99
ATOM   2321  CD2 LEU B 142       0.101  12.389  14.363  1.00 99.99
ATOM   2322  N   ALA B 143       1.682  14.894  15.357  1.00 99.99
ATOM   2323  CA  ALA B 143       1.658  16.272  15.885  1.00 99.99
ATOM   2324  C   ALA B 143       3.034  16.948  15.813  1.00 99.99
ATOM   2325  O   ALA B 143       3.447  17.681  16.709  1.00 99.99
ATOM   2326  CB  ALA B 143       1.076  16.252  17.306  1.00 99.99
ATOM   2327  N   GLU B 144       3.819  16.600  14.808  1.00 99.99
ATOM   2328  CA  GLU B 144       4.936  17.409  14.263  1.00 99.99
ATOM   2329  C   GLU B 144       4.866  18.927  14.449  1.00 99.99
ATOM   2330  O   GLU B 144       5.894  19.523  14.658  1.00 99.99
ATOM   2331  CB  GLU B 144       5.243  17.216  12.764  1.00 99.99
ATOM   2332  CG  GLU B 144       5.243  17.216  12.764  1.00 99.99
ATOM   2333  CD  GLU B 144       5.243  17.216  12.764  1.00 99.99
ATOM   2334  OE1 GLU B 144       5.243  17.216  12.764  1.00 99.99
ATOM   2335  OE2 GLU B 144       5.243  17.216  12.764  1.00 99.99
ATOM   2336  N   ASP B 145       3.718  19.553  14.259  1.00 99.99
ATOM   2337  CA  ASP B 145       3.524  21.005  14.461  1.00 99.99
ATOM   2338  C   ASP B 145       3.190  21.354  15.916  1.00 99.99
ATOM   2339  O   ASP B 145       2.956  22.507  16.263  1.00 99.99
ATOM   2340  CB  ASP B 145       2.413  21.498  13.526  1.00 99.99
ATOM   2341  CG  ASP B 145       2.413  21.498  13.526  1.00 99.99
ATOM   2342  OD1 ASP B 145       2.413  21.498  13.526  1.00 99.99
ATOM   2343  OD2 ASP B 145       2.413  21.498  13.526  1.00 99.99
ATOM   2344  N   ALA B 146       3.061  20.318  16.730  1.00 99.99
ATOM   2345  CA  ALA B 146       2.767  20.466  18.154  1.00 99.99
ATOM   2346  C   ALA B 146       3.949  19.986  18.986  1.00 99.99
ATOM   2347  O   ALA B 146       3.897  20.163  20.185  1.00 99.99
ATOM   2348  CB  ALA B 146       1.529  19.644  18.510  1.00 99.99
ATOM   2349  N   ILE B 147       5.087  19.686  18.373  1.00 99.99
ATOM   2350  CA  ILE B 147       6.241  19.164  19.116  1.00 99.99
ATOM   2351  C   ILE B 147       6.777  20.249  20.062  1.00 99.99
ATOM   2352  O   ILE B 147       6.772  20.025  21.257  1.00 99.99
ATOM   2353  CB  ILE B 147       7.323  18.627  18.171  1.00 99.99
ATOM   2354  CG1 ILE B 147       7.323  18.627  18.171  1.00 99.99
ATOM   2355  CG2 ILE B 147       7.323  18.627  18.171  1.00 99.99
ATOM   2356  CD1 ILE B 147       7.323  18.627  18.171  1.00 99.99
ATOM   2357  N   LYS B 148       6.939  21.477  19.562  1.00 99.99
ATOM   2358  CA  LYS B 148       7.491  22.585  20.352  1.00 99.99
ATOM   2359  C   LYS B 148       6.553  22.872  21.530  1.00 99.99
ATOM   2360  O   LYS B 148       6.981  23.074  22.655  1.00 99.99
ATOM   2361  CB  LYS B 148       7.644  23.809  19.454  1.00 99.99
ATOM   2362  CG  LYS B 148       7.644  23.809  19.454  1.00 99.99
ATOM   2363  CD  LYS B 148       7.644  23.809  19.454  1.00 99.99
ATOM   2364  CE  LYS B 148       7.644  23.809  19.454  1.00 99.99
ATOM   2365  NZ  LYS B 148       7.644  23.809  19.454  1.00 99.99
ATOM   2366  N   ALA B 149       5.258  22.818  21.257  1.00 99.99
ATOM   2367  CA  ALA B 149       4.236  22.926  22.312  1.00 99.99
ATOM   2368  C   ALA B 149       4.178  21.712  23.260  1.00 99.99
ATOM   2369  O   ALA B 149       4.265  21.865  24.477  1.00 99.99
ATOM   2370  CB  ALA B 149       2.881  23.178  21.655  1.00 99.99
ATOM   2371  N   ALA B 150       4.163  20.508  22.691  1.00 99.99
ATOM   2372  CA  ALA B 150       4.103  19.210  23.391  1.00 99.99
ATOM   2373  C   ALA B 150       5.341  19.027  24.274  1.00 99.99
ATOM   2374  O   ALA B 150       5.250  18.572  25.399  1.00 99.99
ATOM   2375  CB  ALA B 150       4.048  18.077  22.368  1.00 99.99
ATOM   2376  N   ILE B 151       6.402  19.673  23.794  1.00 99.99
ATOM   2377  CA  ILE B 151       7.625  19.952  24.523  1.00 99.99
ATOM   2378  C   ILE B 151       7.330  20.682  25.835  1.00 99.99
ATOM   2379  O   ILE B 151       7.400  20.218  26.974  1.00 99.99
ATOM   2380  CB  ILE B 151       8.719  20.565  23.624  1.00 99.99
ATOM   2381  CG1 ILE B 151       8.719  20.565  23.624  1.00 99.99
ATOM   2382  CG2 ILE B 151       8.719  20.565  23.624  1.00 99.99
ATOM   2383  CD1 ILE B 151       8.719  20.565  23.624  1.00 99.99
ATOM   2384  N   LYS B 152       6.915  21.885  25.741  1.00 99.99
ATOM   2385  CA  LYS B 152       6.878  22.679  26.968  1.00 99.99
ATOM   2386  C   LYS B 152       6.050  21.999  28.106  1.00 99.99
ATOM   2387  O   LYS B 152       6.578  21.762  29.175  1.00 99.99
ATOM   2388  CB  LYS B 152       6.414  24.035  26.571  1.00 99.99
ATOM   2389  CG  LYS B 152       6.414  24.035  26.571  1.00 99.99
ATOM   2390  CD  LYS B 152       6.414  24.035  26.571  1.00 99.99
ATOM   2391  CE  LYS B 152       6.414  24.035  26.571  1.00 99.99
ATOM   2392  NZ  LYS B 152       6.414  24.035  26.571  1.00 99.99
ATOM   2393  N   ASP B 153       5.072  21.226  27.622  1.00 99.99
ATOM   2394  CA  ASP B 153       4.231  20.429  28.515  1.00 99.99
ATOM   2395  C   ASP B 153       4.852  19.118  29.028  1.00 99.99
ATOM   2396  O   ASP B 153       4.493  18.639  30.096  1.00 99.99
ATOM   2397  CB  ASP B 153       2.983  20.087  27.746  1.00 99.99
ATOM   2398  CG  ASP B 153       2.983  20.087  27.746  1.00 99.99
ATOM   2399  OD1 ASP B 153       2.983  20.087  27.746  1.00 99.99
ATOM   2400  OD2 ASP B 153       2.983  20.087  27.746  1.00 99.99
ATOM   2401  N   TYR B 154       5.681  18.459  28.236  1.00 99.99
ATOM   2402  CA  TYR B 154       6.232  17.162  28.662  1.00 99.99
ATOM   2403  C   TYR B 154       7.029  17.300  29.960  1.00 99.99
ATOM   2404  O   TYR B 154       6.962  16.441  30.830  1.00 99.99
ATOM   2405  CB  TYR B 154       7.155  16.573  27.608  1.00 99.99
ATOM   2406  CG  TYR B 154       7.155  16.573  27.608  1.00 99.99
ATOM   2407  CD1 TYR B 154       7.155  16.573  27.608  1.00 99.99
ATOM   2408  CD2 TYR B 154       7.155  16.573  27.608  1.00 99.99
ATOM   2409  CE1 TYR B 154       7.155  16.573  27.608  1.00 99.99
ATOM   2410  CE2 TYR B 154       7.155  16.573  27.608  1.00 99.99
ATOM   2411  CZ  TYR B 154       7.155  16.573  27.608  1.00 99.99
ATOM   2412  OH  TYR B 154       7.155  16.573  27.608  1.00 99.99
ATOM   2413  N   LYS B 155       7.770  18.405  30.057  1.00 99.99
ATOM   2414  CA  LYS B 155       8.645  18.641  31.213  1.00 99.99
ATOM   2415  C   LYS B 155       7.795  18.918  32.455  1.00 99.99
ATOM   2416  O   LYS B 155       8.189  18.585  33.570  1.00 99.99
ATOM   2417  CB  LYS B 155       9.586  19.810  30.923  1.00 99.99
ATOM   2418  CG  LYS B 155       9.586  19.810  30.923  1.00 99.99
ATOM   2419  CD  LYS B 155       9.586  19.810  30.923  1.00 99.99
ATOM   2420  CE  LYS B 155       9.586  19.810  30.923  1.00 99.99
ATOM   2421  NZ  LYS B 155       9.586  19.810  30.923  1.00 99.99
ATOM   2422  N   SER B 156       6.667  19.578  32.217  1.00 99.99
ATOM   2423  CA  SER B 156       5.728  19.957  33.285  1.00 99.99
ATOM   2424  C   SER B 156       4.954  18.751  33.834  1.00 99.99
ATOM   2425  O   SER B 156       4.917  18.524  35.041  1.00 99.99
ATOM   2426  CB  SER B 156       4.748  21.030  32.788  1.00 99.99
ATOM   2427  OG  SER B 156       4.748  21.030  32.788  1.00 99.99
ATOM   2428  N   LYS B 157       4.342  17.990  32.930  1.00 99.99
ATOM   2429  CA  LYS B 157       3.415  16.911  33.283  1.00 99.99
ATOM   2430  C   LYS B 157       4.176  15.594  33.346  1.00 99.99
ATOM   2431  O   LYS B 157       5.115  15.350  32.594  1.00 99.99
ATOM   2432  CB  LYS B 157       2.300  16.816  32.238  1.00 99.99
ATOM   2433  CG  LYS B 157       2.300  16.816  32.238  1.00 99.99
ATOM   2434  CD  LYS B 157       2.300  16.816  32.238  1.00 99.99
ATOM   2435  CE  LYS B 157       2.300  16.816  32.238  1.00 99.99
ATOM   2436  NZ  LYS B 157       2.300  16.816  32.238  1.00 99.99
ATOM   2437  N   ARG B 158       3.665  14.713  34.193  1.00 99.99
ATOM   2438  CA  ARG B 158       4.249  13.369  34.334  1.00 99.99
ATOM   2439  C   ARG B 158       3.388  12.295  33.648  1.00 99.99
ATOM   2440  O   ARG B 158       3.113  11.227  34.196  1.00 99.99
ATOM   2441  CB  ARG B 158       4.453  13.085  35.821  1.00 99.99
ATOM   2442  CG  ARG B 158       4.453  13.085  35.821  1.00 99.99
ATOM   2443  CD  ARG B 158       4.453  13.085  35.821  1.00 99.99
ATOM   2444  NE  ARG B 158       4.453  13.085  35.821  1.00 99.99
ATOM   2445  CZ  ARG B 158       4.453  13.085  35.821  1.00 99.99
ATOM   2446  NH1 ARG B 158       4.453  13.085  35.821  1.00 99.99
ATOM   2447  NH2 ARG B 158       4.453  13.085  35.821  1.00 99.99
ATOM   2448  N   ASN B 159       2.837  12.636  32.485  1.00 99.99
ATOM   2449  CA  ASN B 159       2.029  11.684  31.682  1.00 99.99
ATOM   2450  C   ASN B 159       0.649  11.418  32.300  1.00 99.99
ATOM   2451  O   ASN B 159      -0.116  10.581  31.821  1.00 99.99
ATOM   2452  CB  ASN B 159       2.725  10.319  31.519  1.00 99.99
ATOM   2453  CG  ASN B 159       2.725  10.319  31.519  1.00 99.99
ATOM   2454  OD1 ASN B 159       2.725  10.319  31.519  1.00 99.99
ATOM   2455  ND2 ASN B 159       2.725  10.319  31.519  1.00 99.99
ATOM   2456  N   THR B 160       0.323  12.230  33.302  1.00 99.99
ATOM   2457  CA  THR B 160      -0.951  12.197  34.019  1.00 99.99
ATOM   2458  C   THR B 160      -2.100  12.611  33.086  1.00 99.99
ATOM   2459  O   THR B 160      -1.955  13.460  32.200  1.00 99.99
ATOM   2460  CB  THR B 160      -0.948  13.079  35.267  1.00 99.99
ATOM   2461  OG1 THR B 160      -0.948  13.079  35.267  1.00 99.99
ATOM   2462  CG2 THR B 160      -0.948  13.079  35.267  1.00 99.99
ATOM   2463  N   PRO B 161      -3.118  11.760  33.123  1.00 99.99
ATOM   2464  CA  PRO B 161      -4.394  12.024  32.441  1.00 99.99
ATOM   2465  C   PRO B 161      -5.442  12.833  33.225  1.00 99.99
ATOM   2466  O   PRO B 161      -6.350  13.402  32.644  1.00 99.99
ATOM   2467  CB  PRO B 161      -4.956  10.652  32.077  1.00 99.99
ATOM   2468  CG  PRO B 161      -4.956  10.652  32.077  1.00 99.99
ATOM   2469  CD  PRO B 161      -4.956  10.652  32.077  1.00 99.99
ATOM   2470  N   THR B 162      -5.288  12.998  34.529  1.00 99.99
ATOM   2471  CA  THR B 162      -6.297  13.650  35.405  1.00 99.99
ATOM   2472  C   THR B 162      -6.742  15.041  34.911  1.00 99.99
ATOM   2473  O   THR B 162      -7.920  15.323  34.732  1.00 99.99
ATOM   2474  CB  THR B 162      -5.716  13.791  36.821  1.00 99.99
ATOM   2475  OG1 THR B 162      -5.716  13.791  36.821  1.00 99.99
ATOM   2476  CG2 THR B 162      -5.716  13.791  36.821  1.00 99.99
ATOM   2477  N   MET B 163      -5.753  15.855  34.562  1.00 99.99
ATOM   2478  CA  MET B 163      -5.948  17.235  34.089  1.00 99.99
ATOM   2479  C   MET B 163      -6.140  17.232  32.571  1.00 99.99
ATOM   2480  O   MET B 163      -6.758  18.129  32.005  1.00 99.99
ATOM   2481  CB  MET B 163      -4.705  18.052  34.448  1.00 99.99
ATOM   2482  CG  MET B 163      -4.705  18.052  34.448  1.00 99.99
ATOM   2483  SD  MET B 163      -4.705  18.052  34.448  1.00 99.99
ATOM   2484  CE  MET B 163      -4.705  18.052  34.448  1.00 99.99
ATOM   2485  N   LEU B 164      -5.547  16.224  31.939  1.00 99.99
ATOM   2486  CA  LEU B 164      -5.692  15.980  30.504  1.00 99.99
ATOM   2487  C   LEU B 164      -7.000  15.393  29.992  1.00 99.99
ATOM   2488  O   LEU B 164      -7.249  15.376  28.789  1.00 99.99
ATOM   2489  CB  LEU B 164      -4.545  15.110  30.011  1.00 99.99
ATOM   2490  CG  LEU B 164      -4.545  15.110  30.011  1.00 99.99
ATOM   2491  CD1 LEU B 164      -4.545  15.110  30.011  1.00 99.99
ATOM   2492  CD2 LEU B 164      -4.545  15.110  30.011  1.00 99.99
ATOM   2493  N   SER B 165      -7.784  14.894  30.935  1.00 99.99
ATOM   2494  CA  SER B 165      -8.985  14.076  30.674  1.00 99.99
ATOM   2495  C   SER B 165      -9.843  13.963  31.942  1.00 99.99
ATOM   2496  O   SER B 165      -9.224  13.894  33.026  1.00 99.99
ATOM   2497  CB  SER B 165      -8.577  12.662  30.233  1.00 99.99
ATOM   2498  OG  SER B 165      -8.577  12.662  30.233  1.00 99.99
SPDBVT        1.0000000000         0.0000000000         0.0000000000 
SPDBVT        0.0000000000         1.0000000000         0.0000000000 
SPDBVT        0.0000000000         0.0000000000         1.0000000000 
SPDBVT        0.0000000000         0.0000000000         0.0000000000 
SPDBVT        0.0000000000         0.0000000000         0.0000000000 
SPDBVV default;
SPDBVV     11.137606713676    1661.685573147989      20.000000000000
SPDBVV        0.2254943410        -0.3493384584         0.9094585992 
SPDBVV        0.9735685888         0.1155665326        -0.1969989323 
SPDBVV       -0.0362836736         0.9298424695         0.3661645491 
SPDBVV       -4.9074997902        19.2145004272        22.7824993134 
SPDBVV        0.0000000000         0.0000000000         0.0000000000 
SPDBVf 19 19 19 19 19 19 19 19 19 19 19 19 19 19 19 19 19 19 19 19
SPDBVf 19 19 19 19 19 19 19 19 19 19 19 19 19 19 19 23 19 19 19 19
SPDBVf 19 19 19 19 23 19 19 19 19 19 19 19 19 19 19 19 19 19 19 19
SPDBVf 19 19 19 19 19 19 19 19 23 19 19 19 19 19 19 19 19 19 19 19
SPDBVf 19 19 19 19 19 19 19 19 19 19 19 19 19 19 19 23 19 19 19 19
SPDBVf 19 19 19 19 19 19 19 19 19 19 19 19 19 19 19 19 19 19 19 19
SPDBVf 19 19 19 19 19 19 19 19 19 19 19 19 19 19 19 19 19 23 23 19
SPDBVf 19 19 19 19 19 19 19 19 19 19 19 19 19 19 19 19 19 19 19 19
SPDBVf 19 19 19 19 19 17 19 19 19 19 19 19 19 19 19 19 19 19 19 19
SPDBVf 19 19 19 19 19 19 19 19 19 19 19 19 19 19 19 19 19 19 19 19
SPDBVf 19 23 19 19 19 19 19 19 19 19 23 19 19 19 19 19 19 19 19 19
SPDBVf 19 19 19 19 19 19 19 19 19 19 19 19 19 19 23 19 19 19 19 19
SPDBVf 19 19 19 19 19 19 19 19 19 19 19 19 19 19 19 19 19 19 19 19
SPDBVf 19 23 19 19 19 19 19 19 19 19 19 19 19 19 19 19 19 19 19 19
SPDBVf 19 19 19 19 19 19 19 19 19 19 19 19 19 19 19 19 19 19 19 19
SPDBVf 19 19 19 23 23 19 19 19 19 19 19 19 19 19 19 19 19 19 19 19
SPDBVf 19 19 19 19 19 19 19 19 19 19 19
SPDBVc 1.00 1.00 0.00 1.00 1.00 0.00 1.00 1.00 0.00 1.00 1.00 0.00 
SPDBVc 1.00 1.00 0.00 1.00 1.00 0.00 1.00 1.00 0.00 1.00 1.00 0.00 
SPDBVc 1.00 1.00 0.00 1.00 1.00 0.00 1.00 1.00 0.00 1.00 1.00 0.00 
SPDBVc 1.00 1.00 0.00 1.00 1.00 0.00 1.00 1.00 0.00 1.00 1.00 0.00 
SPDBVc 1.00 1.00 0.00 1.00 1.00 0.00 1.00 1.00 0.00 1.00 1.00 0.00 
SPDBVc 1.00 1.00 0.00 1.00 1.00 0.00 1.00 1.00 0.00 1.00 1.00 0.00 
SPDBVc 1.00 1.00 0.00 1.00 1.00 0.00 1.00 1.00 0.00 1.00 1.00 0.00 
SPDBVc 1.00 1.00 0.00 1.00 1.00 0.00 1.00 1.00 0.00 1.00 1.00 0.00 
SPDBVc 1.00 1.00 0.00 1.00 1.00 0.00 1.00 1.00 0.00 1.00 1.00 0.00 
SPDBVc 1.00 1.00 0.00 1.00 1.00 0.00 1.00 1.00 0.00 1.00 1.00 0.00 
SPDBVc 1.00 1.00 0.00 1.00 1.00 0.00 1.00 1.00 0.00 1.00 1.00 0.00 
SPDBVc 1.00 1.00 0.00 1.00 1.00 0.00 1.00 1.00 0.00 1.00 1.00 0.00 
SPDBVc 1.00 1.00 0.00 1.00 1.00 0.00 1.00 1.00 0.00 1.00 1.00 0.00 
SPDBVc 1.00 1.00 0.00 1.00 1.00 0.00 1.00 1.00 0.00 1.00 1.00 0.00 
SPDBVc 1.00 1.00 0.00 1.00 1.00 0.00 1.00 1.00 0.00 1.00 1.00 0.00 
SPDBVc 1.00 1.00 0.00 1.00 1.00 0.00 1.00 1.00 0.00 1.00 1.00 0.00 
SPDBVc 1.00 1.00 0.00 1.00 1.00 0.00 1.00 1.00 0.00 1.00 1.00 0.00 
SPDBVc 1.00 1.00 0.00 1.00 1.00 0.00 1.00 1.00 0.00 1.00 1.00 0.00 
SPDBVc 1.00 1.00 0.00 1.00 1.00 0.00 1.00 1.00 0.00 1.00 1.00 0.00 
SPDBVc 1.00 1.00 0.00 1.00 1.00 0.00 1.00 1.00 0.00 1.00 1.00 0.00 
SPDBVc 1.00 1.00 0.00 1.00 1.00 0.00 1.00 1.00 0.00 1.00 1.00 0.00 
SPDBVc 1.00 1.00 0.00 1.00 1.00 0.00 1.00 1.00 0.00 1.00 1.00 0.00 
SPDBVc 1.00 1.00 0.00 1.00 1.00 0.00 1.00 1.00 0.00 1.00 1.00 0.00 
SPDBVc 1.00 1.00 0.00 1.00 1.00 0.00 1.00 1.00 0.00 1.00 1.00 0.00 
SPDBVc 1.00 1.00 0.00 1.00 1.00 0.00 1.00 1.00 0.00 1.00 1.00 0.00 
SPDBVc 1.00 1.00 0.00 1.00 1.00 0.00 1.00 1.00 0.00 1.00 1.00 0.00 
SPDBVc 1.00 1.00 0.00 1.00 1.00 0.00 1.00 1.00 0.00 1.00 1.00 0.00 
SPDBVc 1.00 1.00 0.00 1.00 1.00 0.00 1.00 1.00 0.00 1.00 1.00 0.00 
SPDBVc 1.00 1.00 0.00 1.00 1.00 0.00 1.00 1.00 0.00 1.00 1.00 0.00 
SPDBVc 1.00 1.00 0.00 1.00 1.00 0.00 1.00 1.00 0.00 1.00 1.00 0.00 
SPDBVc 1.00 1.00 0.00 1.00 1.00 0.00 1.00 1.00 0.00 1.00 1.00 0.00 
SPDBVc 1.00 1.00 0.00 1.00 1.00 0.00 1.00 1.00 0.00 1.00 1.00 0.00 
SPDBVc 1.00 1.00 0.00 1.00 1.00 0.00 1.00 1.00 0.00 1.00 1.00 0.00 
SPDBVc 1.00 1.00 0.00 1.00 1.00 0.00 1.00 1.00 0.00 1.00 1.00 0.00 
SPDBVc 1.00 1.00 0.00 1.00 1.00 0.00 1.00 1.00 0.00 1.00 1.00 0.00 
SPDBVc 1.00 1.00 0.00 1.00 1.00 0.00 1.00 1.00 0.00 1.00 1.00 0.00 
SPDBVc 1.00 1.00 0.00 1.00 1.00 0.00 1.00 1.00 0.00 1.00 1.00 0.00 
SPDBVc 1.00 1.00 0.00 1.00 1.00 0.00 1.00 1.00 0.00 1.00 1.00 0.00 
SPDBVc 1.00 1.00 0.00 1.00 1.00 0.00 1.00 1.00 0.00 1.00 1.00 0.00 
SPDBVc 1.00 1.00 0.00 1.00 1.00 0.00 1.00 1.00 0.00 1.00 1.00 0.00 
SPDBVc 1.00 1.00 0.00 1.00 1.00 0.00 1.00 1.00 0.00 1.00 1.00 0.00 
SPDBVc 1.00 1.00 0.00 1.00 1.00 0.00 0.63 0.63 0.63 0.63 0.63 0.63 
SPDBVc 0.63 0.63 0.63 0.63 0.63 0.63 0.63 0.63 0.63 0.63 0.63 0.63 
SPDBVc 0.63 0.63 0.63 0.63 0.63 0.63 0.63 0.63 0.63 1.00 0.00 0.00 
SPDBVc 1.00 0.00 0.00 1.00 0.00 0.00 1.00 0.00 0.00 1.00 0.00 0.00 
SPDBVc 1.00 0.00 0.00 1.00 0.00 0.00 1.00 0.00 0.00 1.00 0.00 0.00 
SPDBVc 0.63 0.63 0.63 0.63 0.63 0.63 0.63 0.63 0.63 0.63 0.63 0.63 
SPDBVc 0.63 0.63 0.63 1.00 0.00 0.00 1.00 0.00 0.00 1.00 0.00 0.00 
SPDBVc 1.00 0.00 0.00 1.00 0.00 0.00 1.00 0.00 0.00 1.00 0.00 0.00 
SPDBVc 1.00 0.00 0.00 1.00 0.00 0.00 1.00 0.00 0.00 1.00 0.00 0.00 
SPDBVc 1.00 0.00 0.00 1.00 0.00 0.00 1.00 0.00 0.00 1.00 0.00 0.00 
SPDBVc 1.00 0.00 0.00 1.00 0.00 0.00 1.00 0.00 0.00 1.00 0.00 0.00 
SPDBVc 1.00 0.00 0.00 0.63 0.63 0.63 0.63 0.63 0.63 0.63 0.63 0.63 
SPDBVc 1.00 0.00 0.00 1.00 0.00 0.00 1.00 0.00 0.00 1.00 0.00 0.00 
SPDBVc 1.00 0.00 0.00 1.00 0.00 0.00 1.00 0.00 0.00 1.00 0.00 0.00 
SPDBVc 0.63 0.63 0.63 0.63 0.63 0.63 0.63 0.63 0.63 0.63 0.63 0.63 
SPDBVc 0.63 0.63 0.63 0.63 0.63 0.63 1.00 1.00 0.00 1.00 1.00 0.00 
SPDBVc 1.00 1.00 0.00 0.63 0.63 0.63 0.63 0.63 0.63 1.00 1.00 0.00 
SPDBVc 1.00 1.00 0.00 1.00 1.00 0.00 1.00 1.00 0.00 1.00 1.00 0.00 
SPDBVc 1.00 1.00 0.00 0.63 0.63 0.63 0.63 0.63 0.63 1.00 1.00 0.00 
SPDBVc 1.00 1.00 0.00 1.00 1.00 0.00 0.63 0.63 0.63 0.63 0.63 0.63 
SPDBVc 0.63 0.63 0.63 0.63 0.63 0.63 1.00 0.00 0.00 1.00 0.00 0.00 
SPDBVc 1.00 0.00 0.00 1.00 0.00 0.00 0.63 0.63 0.63 1.00 1.00 0.00 
SPDBVc 1.00 1.00 0.00 1.00 1.00 0.00 1.00 1.00 0.00 1.00 1.00 0.00 
SPDBVc 0.63 0.63 0.63 0.63 0.63 0.63 0.63 0.63 0.63 1.00 1.00 0.00 
SPDBVc 1.00 1.00 0.00 1.00 1.00 0.00 1.00 1.00 0.00 1.00 1.00 0.00 
SPDBVc 0.63 0.63 0.63 0.63 0.63 0.63 0.63 0.63 0.63 0.63 0.63 0.63 
SPDBVc 0.63 0.63 0.63 0.63 0.63 0.63 0.63 0.63 0.63 0.63 0.63 0.63 
SPDBVc 0.63 0.63 0.63 0.63 0.63 0.63 0.63 0.63 0.63 0.63 0.63 0.63 
SPDBVc 0.63 0.63 0.63 0.63 0.63 0.63 0.63 0.63 0.63 0.63 0.63 0.63 
SPDBVc 1.00 0.00 0.00 1.00 0.00 0.00 1.00 0.00 0.00 1.00 0.00 0.00 
SPDBVc 1.00 0.00 0.00 1.00 0.00 0.00 1.00 0.00 0.00 1.00 0.00 0.00 
SPDBVc 0.63 0.63 0.63 0.63 0.63 0.63 0.63 0.63 0.63 1.00 0.00 0.00 
SPDBVc 1.00 0.00 0.00 1.00 0.00 0.00 1.00 0.00 0.00 1.00 0.00 0.00 
SPDBVc 1.00 0.00 0.00 0.63 0.63 0.63 0.63 0.63 0.63 0.63 0.63 0.63 
SPDBVc 0.63 0.63 0.63 0.63 0.63 0.63 0.63 0.63 0.63 0.63 0.63 0.63 
SPDBVc 0.63 0.63 0.63 0.63 0.63 0.63 0.63 0.63 0.63 0.63 0.63 0.63 
SPDBVc 0.63 0.63 0.63 0.63 0.63 0.63 0.63 0.63 0.63 0.63 0.63 0.63 
SPDBVc 1.00 0.00 0.00 1.00 0.00 0.00 1.00 0.00 0.00 1.00 0.00 0.00 
SPDBVc 1.00 0.00 0.00 1.00 0.00 0.00 1.00 0.00 0.00 1.00 0.00 0.00 
SPDBVc 1.00 0.00 0.00 1.00 0.00 0.00 0.63 0.63 0.63 0.63 0.63 0.63 
SPDBVc 0.63 0.63 0.63 0.63 0.63 0.63 0.63 0.63 0.63 1.00 0.00 0.00 
SPDBVc 1.00 0.00 0.00 1.00 0.00 0.00 0.63 0.63 0.63 
SPDBVl 1.00 1.00 1.00 1.00 1.00 1.00 1.00 1.00 1.00 1.00 1.00 1.00 
SPDBVl 1.00 1.00 1.00 1.00 1.00 1.00 1.00 1.00 1.00 1.00 1.00 1.00 
SPDBVl 1.00 1.00 1.00 1.00 1.00 1.00 1.00 1.00 1.00 1.00 1.00 1.00 
SPDBVl 1.00 1.00 1.00 1.00 1.00 1.00 1.00 1.00 1.00 1.00 1.00 1.00 
SPDBVl 1.00 1.00 1.00 1.00 1.00 1.00 1.00 1.00 1.00 1.00 1.00 1.00 
SPDBVl 1.00 1.00 1.00 1.00 1.00 1.00 1.00 1.00 1.00 1.00 1.00 1.00 
SPDBVl 1.00 1.00 1.00 1.00 1.00 1.00 1.00 1.00 1.00 1.00 1.00 1.00 
SPDBVl 1.00 1.00 1.00 1.00 1.00 1.00 1.00 1.00 1.00 1.00 1.00 1.00 
SPDBVl 1.00 1.00 1.00 1.00 1.00 1.00 1.00 1.00 1.00 1.00 1.00 1.00 
SPDBVl 1.00 1.00 1.00 1.00 1.00 1.00 1.00 1.00 1.00 1.00 1.00 1.00 
SPDBVl 1.00 1.00 1.00 1.00 1.00 1.00 1.00 1.00 1.00 1.00 1.00 1.00 
SPDBVl 1.00 1.00 1.00 1.00 1.00 1.00 1.00 1.00 1.00 1.00 1.00 1.00 
SPDBVl 1.00 1.00 1.00 1.00 1.00 1.00 1.00 1.00 1.00 1.00 1.00 1.00 
SPDBVl 1.00 1.00 1.00 1.00 1.00 1.00 1.00 1.00 1.00 1.00 1.00 1.00 
SPDBVl 1.00 1.00 1.00 1.00 1.00 1.00 1.00 1.00 1.00 1.00 1.00 1.00 
SPDBVl 1.00 1.00 1.00 1.00 1.00 1.00 1.00 1.00 1.00 1.00 1.00 1.00 
SPDBVl 1.00 1.00 1.00 1.00 1.00 1.00 1.00 1.00 1.00 1.00 1.00 1.00 
SPDBVl 1.00 1.00 1.00 1.00 1.00 1.00 1.00 1.00 1.00 1.00 1.00 1.00 
SPDBVl 1.00 1.00 1.00 1.00 1.00 1.00 1.00 1.00 1.00 1.00 1.00 1.00 
SPDBVl 1.00 1.00 1.00 1.00 1.00 1.00 1.00 1.00 1.00 1.00 1.00 1.00 
SPDBVl 1.00 1.00 1.00 1.00 1.00 1.00 1.00 1.00 1.00 1.00 1.00 1.00 
SPDBVl 1.00 1.00 1.00 1.00 1.00 1.00 1.00 1.00 1.00 1.00 1.00 1.00 
SPDBVl 1.00 1.00 1.00 1.00 1.00 1.00 1.00 1.00 1.00 1.00 1.00 1.00 
SPDBVl 1.00 1.00 1.00 1.00 1.00 1.00 1.00 1.00 1.00 1.00 1.00 1.00 
SPDBVl 1.00 1.00 1.00 1.00 1.00 1.00 1.00 1.00 1.00 1.00 1.00 1.00 
SPDBVl 1.00 1.00 1.00 1.00 1.00 1.00 1.00 1.00 1.00 1.00 1.00 1.00 
SPDBVl 1.00 1.00 1.00 1.00 1.00 1.00 1.00 1.00 1.00 1.00 1.00 1.00 
SPDBVl 1.00 1.00 1.00 1.00 1.00 1.00 1.00 1.00 1.00 1.00 1.00 1.00 
SPDBVl 1.00 1.00 1.00 1.00 1.00 1.00 1.00 1.00 1.00 1.00 1.00 1.00 
SPDBVl 1.00 1.00 1.00 1.00 1.00 1.00 1.00 1.00 1.00 1.00 1.00 1.00 
SPDBVl 1.00 1.00 1.00 1.00 1.00 1.00 1.00 1.00 1.00 1.00 1.00 1.00 
SPDBVl 1.00 1.00 1.00 1.00 1.00 1.00 1.00 1.00 1.00 1.00 1.00 1.00 
SPDBVl 1.00 1.00 1.00 1.00 1.00 1.00 1.00 1.00 1.00 1.00 1.00 1.00 
SPDBVl 1.00 1.00 1.00 1.00 1.00 1.00 1.00 1.00 1.00 1.00 1.00 1.00 
SPDBVl 1.00 1.00 1.00 1.00 1.00 1.00 1.00 1.00 1.00 1.00 1.00 1.00 
SPDBVl 1.00 1.00 1.00 1.00 1.00 1.00 1.00 1.00 1.00 1.00 1.00 1.00 
SPDBVl 1.00 1.00 1.00 1.00 1.00 1.00 1.00 1.00 1.00 1.00 1.00 1.00 
SPDBVl 1.00 1.00 1.00 1.00 1.00 1.00 1.00 1.00 1.00 1.00 1.00 1.00 
SPDBVl 1.00 1.00 1.00 1.00 1.00 1.00 1.00 1.00 1.00 1.00 1.00 1.00 
SPDBVl 1.00 1.00 1.00 1.00 1.00 1.00 1.00 1.00 1.00 1.00 1.00 1.00 
SPDBVl 1.00 1.00 1.00 1.00 1.00 1.00 1.00 1.00 1.00 1.00 1.00 1.00 
SPDBVl 1.00 1.00 1.00 1.00 1.00 1.00 1.00 1.00 1.00 1.00 1.00 1.00 
SPDBVl 1.00 1.00 1.00 1.00 1.00 1.00 1.00 1.00 1.00 1.00 1.00 1.00 
SPDBVl 1.00 1.00 1.00 1.00 1.00 1.00 1.00 1.00 1.00 1.00 1.00 1.00 
SPDBVl 1.00 1.00 1.00 1.00 1.00 1.00 1.00 1.00 1.00 1.00 1.00 1.00 
SPDBVl 1.00 1.00 1.00 1.00 1.00 1.00 1.00 1.00 1.00 1.00 1.00 1.00 
SPDBVl 1.00 1.00 1.00 1.00 1.00 1.00 1.00 1.00 1.00 1.00 1.00 1.00 
SPDBVl 1.00 1.00 1.00 1.00 1.00 1.00 1.00 1.00 1.00 1.00 1.00 1.00 
SPDBVl 1.00 1.00 1.00 1.00 1.00 1.00 1.00 1.00 1.00 1.00 1.00 1.00 
SPDBVl 1.00 1.00 1.00 1.00 1.00 1.00 1.00 1.00 1.00 1.00 1.00 1.00 
SPDBVl 1.00 1.00 1.00 1.00 1.00 1.00 1.00 1.00 1.00 1.00 1.00 1.00 
SPDBVl 1.00 1.00 1.00 1.00 1.00 1.00 1.00 1.00 1.00 1.00 1.00 1.00 
SPDBVl 1.00 1.00 1.00 1.00 1.00 1.00 1.00 1.00 1.00 1.00 1.00 1.00 
SPDBVl 1.00 1.00 1.00 1.00 1.00 1.00 1.00 1.00 1.00 1.00 1.00 1.00 
SPDBVl 1.00 1.00 1.00 1.00 1.00 1.00 1.00 1.00 1.00 1.00 1.00 1.00 
SPDBVl 1.00 1.00 1.00 1.00 1.00 1.00 1.00 1.00 1.00 1.00 1.00 1.00 
SPDBVl 1.00 1.00 1.00 1.00 1.00 1.00 1.00 1.00 1.00 1.00 1.00 1.00 
SPDBVl 1.00 1.00 1.00 1.00 1.00 1.00 1.00 1.00 1.00 1.00 1.00 1.00 
SPDBVl 1.00 1.00 1.00 1.00 1.00 1.00 1.00 1.00 1.00 1.00 1.00 1.00 
SPDBVl 1.00 1.00 1.00 1.00 1.00 1.00 1.00 1.00 1.00 1.00 1.00 1.00 
SPDBVl 1.00 1.00 1.00 1.00 1.00 1.00 1.00 1.00 1.00 1.00 1.00 1.00 
SPDBVl 1.00 1.00 1.00 1.00 1.00 1.00 1.00 1.00 1.00 1.00 1.00 1.00 
SPDBVl 1.00 1.00 1.00 1.00 1.00 1.00 1.00 1.00 1.00 1.00 1.00 1.00 
SPDBVl 1.00 1.00 1.00 1.00 1.00 1.00 1.00 1.00 1.00 1.00 1.00 1.00 
SPDBVl 1.00 1.00 1.00 1.00 1.00 1.00 1.00 1.00 1.00 1.00 1.00 1.00 
SPDBVl 1.00 1.00 1.00 1.00 1.00 1.00 1.00 1.00 1.00 1.00 1.00 1.00 
SPDBVl 1.00 1.00 1.00 1.00 1.00 1.00 1.00 1.00 1.00 1.00 1.00 1.00 
SPDBVl 1.00 1.00 1.00 1.00 1.00 1.00 1.00 1.00 1.00 1.00 1.00 1.00 
SPDBVl 1.00 1.00 1.00 1.00 1.00 1.00 1.00 1.00 1.00 1.00 1.00 1.00 
SPDBVl 1.00 1.00 1.00 1.00 1.00 1.00 1.00 1.00 1.00 1.00 1.00 1.00 
SPDBVl 1.00 1.00 1.00 1.00 1.00 1.00 1.00 1.00 1.00 1.00 1.00 1.00 
SPDBVl 1.00 1.00 1.00 1.00 1.00 1.00 1.00 1.00 1.00 1.00 1.00 1.00 
SPDBVl 1.00 1.00 1.00 1.00 1.00 1.00 1.00 1.00 1.00 1.00 1.00 1.00 
SPDBVl 1.00 1.00 1.00 1.00 1.00 1.00 1.00 1.00 1.00 1.00 1.00 1.00 
SPDBVl 1.00 1.00 1.00 1.00 1.00 1.00 1.00 1.00 1.00 1.00 1.00 1.00 
SPDBVl 1.00 1.00 1.00 1.00 1.00 1.00 1.00 1.00 1.00 1.00 1.00 1.00 
SPDBVl 1.00 1.00 1.00 1.00 1.00 1.00 1.00 1.00 1.00 1.00 1.00 1.00 
SPDBVl 1.00 1.00 1.00 1.00 1.00 1.00 1.00 1.00 1.00 1.00 1.00 1.00 
SPDBVl 1.00 1.00 1.00 1.00 1.00 1.00 1.00 1.00 1.00 1.00 1.00 1.00 
SPDBVl 1.00 1.00 1.00 1.00 1.00 1.00 1.00 1.00 1.00 1.00 1.00 1.00 
SPDBVl 1.00 1.00 1.00 1.00 1.00 1.00 1.00 1.00 1.00 1.00 1.00 1.00 
SPDBVl 1.00 1.00 1.00 1.00 1.00 1.00 1.00 1.00 1.00 1.00 1.00 1.00 
SPDBVl 1.00 1.00 1.00 1.00 1.00 1.00 1.00 1.00 1.00 
SPDBVb 0.00 0.00 0.20
END
