# Supplementary material for: In silico pathway reconstruction: Iron-sulfur cluster biogenesis in Saccharomyces cerevisiae
Source: BMC Syst Biol. 2007 Jan 31;1:10. doi: 10.1186/1752-0509-1-10 (PMC1839888; doi:10.1186/1752-0509-1-10)
Supplement: Additional File 2 — Structural models used for the docking studies of the ISC biogenesis proteins. Structural models used for the docking studies of the ISC biogenesis proteins in PDB format. [file 1752-0509-1-10-S2.zip › Isu2.pdb]

COMPND    ?
REMARK    File generated by Swiss-PdbViewer  3.70b0
REMARK    http://www.expasy.org/spdbv/
ATOM      1  N   MET L   1       1.272  -0.751  -1.597  1.00 99.99
ATOM      2  CA  MET L   1       0.206  -1.137  -0.654  1.00 99.99
ATOM      3  C   MET L   1       0.550  -0.586   0.735  1.00 99.99
ATOM      4  O   MET L   1      -0.230   0.177   1.302  1.00 99.99
ATOM      5  CB  MET L   1       0.092  -2.665  -0.604  1.00 99.99
ATOM      6  CG  MET L   1       0.092  -2.665  -0.604  1.00 99.99
ATOM      7  SD  MET L   1       0.092  -2.665  -0.604  1.00 99.99
ATOM      8  CE  MET L   1       0.092  -2.665  -0.604  1.00 99.99
ATOM      9  N   PHE L   2       1.770  -0.873   1.193  1.00 99.99
ATOM     10  CA  PHE L   2       2.245  -0.468   2.525  1.00 99.99
ATOM     11  C   PHE L   2       3.126   0.777   2.433  1.00 99.99
ATOM     12  O   PHE L   2       4.069   0.817   1.643  1.00 99.99
ATOM     13  CB  PHE L   2       2.979  -1.667   3.129  1.00 99.99
ATOM     14  CG  PHE L   2       2.979  -1.667   3.129  1.00 99.99
ATOM     15  CD1 PHE L   2       2.979  -1.667   3.129  1.00 99.99
ATOM     16  CD2 PHE L   2       2.979  -1.667   3.129  1.00 99.99
ATOM     17  CE1 PHE L   2       2.979  -1.667   3.129  1.00 99.99
ATOM     18  CE2 PHE L   2       2.979  -1.667   3.129  1.00 99.99
ATOM     19  CZ  PHE L   2       2.979  -1.667   3.129  1.00 99.99
ATOM     20  N   ALA L   3       2.783   1.789   3.223  1.00 99.99
ATOM     21  CA  ALA L   3       3.522   3.085   3.215  1.00 99.99
ATOM     22  C   ALA L   3       4.954   2.779   3.630  1.00 99.99
ATOM     23  O   ALA L   3       4.928   2.040   4.592  1.00 99.99
ATOM     24  CB  ALA L   3       2.982   3.970   4.345  1.00 99.99
ATOM     25  N   ARG L   4       5.934   3.676   3.416  1.00 99.99
ATOM     26  CA  ARG L   4       7.356   3.485   3.768  1.00 99.99
ATOM     27  C   ARG L   4       7.706   4.039   5.150  1.00 99.99
ATOM     28  O   ARG L   4       7.437   5.206   5.421  1.00 99.99
ATOM     29  CB  ARG L   4       8.230   4.105   2.690  1.00 99.99
ATOM     30  CG  ARG L   4       8.230   4.105   2.690  1.00 99.99
ATOM     31  CD  ARG L   4       8.230   4.105   2.690  1.00 99.99
ATOM     32  NE  ARG L   4       8.230   4.105   2.690  1.00 99.99
ATOM     33  CZ  ARG L   4       8.230   4.105   2.690  1.00 99.99
ATOM     34  NH1 ARG L   4       8.230   4.105   2.690  1.00 99.99
ATOM     35  NH2 ARG L   4       8.230   4.105   2.690  1.00 99.99
ATOM     36  N   LEU L   5       8.346   3.210   5.970  1.00 99.99
ATOM     37  CA  LEU L   5       8.928   3.751   7.204  1.00 99.99
ATOM     38  C   LEU L   5      10.396   4.088   7.064  1.00 99.99
ATOM     39  O   LEU L   5      11.198   3.219   6.750  1.00 99.99
ATOM     40  CB  LEU L   5       8.809   2.851   8.424  1.00 99.99
ATOM     41  CG  LEU L   5       8.809   2.851   8.424  1.00 99.99
ATOM     42  CD1 LEU L   5       8.809   2.851   8.424  1.00 99.99
ATOM     43  CD2 LEU L   5       8.809   2.851   8.424  1.00 99.99
ATOM     44  N   ALA L   6      10.722   5.303   7.473  1.00 99.99
ATOM     45  CA  ALA L   6      12.110   5.780   7.392  1.00 99.99
ATOM     46  C   ALA L   6      12.649   6.042   8.794  1.00 99.99
ATOM     47  O   ALA L   6      12.082   6.829   9.547  1.00 99.99
ATOM     48  CB  ALA L   6      12.179   7.066   6.576  1.00 99.99
ATOM     49  N   ASN L   7      13.720   5.334   9.119  1.00 99.99
ATOM     50  CA  ASN L   7      14.376   5.416  10.435  1.00 99.99
ATOM     51  C   ASN L   7      15.658   6.254  10.406  1.00 99.99
ATOM     52  O   ASN L   7      16.568   5.987   9.660  1.00 99.99
ATOM     53  CB  ASN L   7      14.718   4.047  11.014  1.00 99.99
ATOM     54  CG  ASN L   7      14.718   4.047  11.014  1.00 99.99
ATOM     55  OD1 ASN L   7      14.718   4.047  11.014  1.00 99.99
ATOM     56  ND2 ASN L   7      14.718   4.047  11.014  1.00 99.99
ATOM     57  N   PRO L   8      15.635   7.417  11.006  1.00 99.99
ATOM     58  CA  PRO L   8      16.863   8.237  11.116  1.00 99.99
ATOM     59  C   PRO L   8      17.681   8.019  12.412  1.00 99.99
ATOM     60  O   PRO L   8      17.128   8.014  13.499  1.00 99.99
ATOM     61  CB  PRO L   8      16.300   9.654  11.053  1.00 99.99
ATOM     62  CG  PRO L   8      16.300   9.654  11.053  1.00 99.99
ATOM     63  CD  PRO L   8      16.300   9.654  11.053  1.00 99.99
ATOM     64  N   ALA L   9      19.001   7.868  12.322  1.00 99.99
ATOM     65  CA  ALA L   9      19.947   7.802  13.448  1.00 99.99
ATOM     66  C   ALA L   9      21.235   8.561  13.119  1.00 99.99
ATOM     67  O   ALA L   9      21.966   8.201  12.203  1.00 99.99
ATOM     68  CB  ALA L   9      20.262   6.338  13.753  1.00 99.99
ATOM     69  N   HIS L  10      21.474   9.638  13.867  1.00 99.99
ATOM     70  CA  HIS L  10      22.646  10.520  13.650  1.00 99.99
ATOM     71  C   HIS L  10      22.705  10.946  12.175  1.00 99.99
ATOM     72  O   HIS L  10      23.492  10.424  11.391  1.00 99.99
ATOM     73  CB  HIS L  10      23.942   9.779  14.045  1.00 99.99
ATOM     74  CG  HIS L  10      23.942   9.779  14.045  1.00 99.99
ATOM     75  ND1 HIS L  10      23.942   9.779  14.045  1.00 99.99
ATOM     76  CD2 HIS L  10      23.942   9.779  14.045  1.00 99.99
ATOM     77  CE1 HIS L  10      23.942   9.779  14.045  1.00 99.99
ATOM     78  NE2 HIS L  10      23.942   9.779  14.045  1.00 99.99
ATOM     79  N   PHE L  11      21.707  11.684  11.710  1.00 99.99
ATOM     80  CA  PHE L  11      21.707  12.147  10.303  1.00 99.99
ATOM     81  C   PHE L  11      21.583  10.988   9.284  1.00 99.99
ATOM     82  O   PHE L  11      21.442  11.210   8.085  1.00 99.99
ATOM     83  CB  PHE L  11      23.014  12.923  10.047  1.00 99.99
ATOM     84  CG  PHE L  11      23.014  12.923  10.047  1.00 99.99
ATOM     85  CD1 PHE L  11      23.014  12.923  10.047  1.00 99.99
ATOM     86  CD2 PHE L  11      23.014  12.923  10.047  1.00 99.99
ATOM     87  CE1 PHE L  11      23.014  12.923  10.047  1.00 99.99
ATOM     88  CE2 PHE L  11      23.014  12.923  10.047  1.00 99.99
ATOM     89  CZ  PHE L  11      23.014  12.923  10.047  1.00 99.99
ATOM     90  N   LYS L  12      21.510   9.760   9.781  1.00 99.99
ATOM     91  CA  LYS L  12      21.494   8.572   8.936  1.00 99.99
ATOM     92  C   LYS L  12      20.077   8.017   8.898  1.00 99.99
ATOM     93  O   LYS L  12      19.465   7.788   9.915  1.00 99.99
ATOM     94  CB  LYS L  12      22.476   7.497   9.379  1.00 99.99
ATOM     95  CG  LYS L  12      22.476   7.497   9.379  1.00 99.99
ATOM     96  CD  LYS L  12      22.476   7.497   9.379  1.00 99.99
ATOM     97  CE  LYS L  12      22.476   7.497   9.379  1.00 99.99
ATOM     98  NZ  LYS L  12      22.476   7.497   9.379  1.00 99.99
ATOM     99  N   PRO L  13      19.537   7.847   7.715  1.00 99.99
ATOM    100  CA  PRO L  13      18.158   7.352   7.576  1.00 99.99
ATOM    101  C   PRO L  13      18.052   5.935   6.974  1.00 99.99
ATOM    102  O   PRO L  13      18.335   5.724   5.807  1.00 99.99
ATOM    103  CB  PRO L  13      17.550   8.439   6.694  1.00 99.99
ATOM    104  CG  PRO L  13      17.550   8.439   6.694  1.00 99.99
ATOM    105  CD  PRO L  13      17.550   8.439   6.694  1.00 99.99
ATOM    106  N   LEU L  14      17.726   4.943   7.791  1.00 99.99
ATOM    107  CA  LEU L  14      17.412   3.573   7.393  1.00 99.99
ATOM    108  C   LEU L  14      15.927   3.254   7.321  1.00 99.99
ATOM    109  O   LEU L  14      15.204   3.347   8.295  1.00 99.99
ATOM    110  CB  LEU L  14      18.113   2.615   8.350  1.00 99.99
ATOM    111  CG  LEU L  14      18.113   2.615   8.350  1.00 99.99
ATOM    112  CD1 LEU L  14      18.113   2.615   8.350  1.00 99.99
ATOM    113  CD2 LEU L  14      18.113   2.615   8.350  1.00 99.99
ATOM    114  N   THR L  15      15.519   2.706   6.196  1.00 99.99
ATOM    115  CA  THR L  15      14.100   2.400   5.946  1.00 99.99
ATOM    116  C   THR L  15      13.894   0.885   5.883  1.00 99.99
ATOM    117  O   THR L  15      14.635   0.173   5.203  1.00 99.99
ATOM    118  CB  THR L  15      13.649   3.057   4.632  1.00 99.99
ATOM    119  OG1 THR L  15      13.649   3.057   4.632  1.00 99.99
ATOM    120  CG2 THR L  15      13.649   3.057   4.632  1.00 99.99
ATOM    121  N   GLY L  16      12.850   0.427   6.568  1.00 99.99
ATOM    122  CA  GLY L  16      12.501  -1.002   6.534  1.00 99.99
ATOM    123  C   GLY L  16      11.276  -1.227   5.652  1.00 99.99
ATOM    124  O   GLY L  16      10.171  -0.940   6.040  1.00 99.99
ATOM    125  N   SER L  17      11.434  -1.776   4.469  1.00 99.99
ATOM    126  CA  SER L  17      10.272  -2.130   3.621  1.00 99.99
ATOM    127  C   SER L  17       9.429  -3.247   4.263  1.00 99.99
ATOM    128  O   SER L  17       8.203  -3.225   4.242  1.00 99.99
ATOM    129  CB  SER L  17      10.752  -2.610   2.257  1.00 99.99
ATOM    130  OG  SER L  17      10.752  -2.610   2.257  1.00 99.99
ATOM    131  N   HIS L  18      10.111  -4.213   4.877  1.00 99.99
ATOM    132  CA  HIS L  18       9.453  -5.338   5.565  1.00 99.99
ATOM    133  C   HIS L  18       8.568  -4.777   6.676  1.00 99.99
ATOM    134  O   HIS L  18       7.426  -5.188   6.859  1.00 99.99
ATOM    135  CB  HIS L  18      10.517  -6.269   6.156  1.00 99.99
ATOM    136  CG  HIS L  18      10.517  -6.269   6.156  1.00 99.99
ATOM    137  ND1 HIS L  18      10.517  -6.269   6.156  1.00 99.99
ATOM    138  CD2 HIS L  18      10.517  -6.269   6.156  1.00 99.99
ATOM    139  CE1 HIS L  18      10.517  -6.269   6.156  1.00 99.99
ATOM    140  NE2 HIS L  18      10.517  -6.269   6.156  1.00 99.99
ATOM    141  N   ILE L  19       9.153  -3.869   7.443  1.00 99.99
ATOM    142  CA  ILE L  19       8.412  -3.155   8.477  1.00 99.99
ATOM    143  C   ILE L  19       7.178  -2.527   7.800  1.00 99.99
ATOM    144  O   ILE L  19       6.095  -2.487   8.366  1.00 99.99
ATOM    145  CB  ILE L  19       9.354  -2.163   9.223  1.00 99.99
ATOM    146  CG1 ILE L  19       9.354  -2.163   9.223  1.00 99.99
ATOM    147  CG2 ILE L  19       9.354  -2.163   9.223  1.00 99.99
ATOM    148  CD1 ILE L  19       9.354  -2.163   9.223  1.00 99.99
ATOM    149  N   THR L  20       7.450  -1.774   6.739  1.00 99.99
ATOM    150  CA  THR L  20       6.452  -0.974   6.050  1.00 99.99
ATOM    151  C   THR L  20       5.223  -1.853   5.773  1.00 99.99
ATOM    152  O   THR L  20       4.087  -1.445   6.017  1.00 99.99
ATOM    153  CB  THR L  20       7.303  -0.680   4.840  1.00 99.99
ATOM    154  OG1 THR L  20       7.303  -0.680   4.840  1.00 99.99
ATOM    155  CG2 THR L  20       7.303  -0.680   4.840  1.00 99.99
ATOM    156  N   ARG L  21       5.497  -3.114   5.438  1.00 99.99
ATOM    157  CA  ARG L  21       4.444  -4.117   5.267  1.00 99.99
ATOM    158  C   ARG L  21       3.803  -4.468   6.608  1.00 99.99
ATOM    159  O   ARG L  21       2.593  -4.556   6.677  1.00 99.99
ATOM    160  CB  ARG L  21       5.019  -5.371   4.632  1.00 99.99
ATOM    161  CG  ARG L  21       5.019  -5.371   4.632  1.00 99.99
ATOM    162  CD  ARG L  21       5.019  -5.371   4.632  1.00 99.99
ATOM    163  NE  ARG L  21       5.019  -5.371   4.632  1.00 99.99
ATOM    164  CZ  ARG L  21       5.019  -5.371   4.632  1.00 99.99
ATOM    165  NH1 ARG L  21       5.019  -5.371   4.632  1.00 99.99
ATOM    166  NH2 ARG L  21       5.019  -5.371   4.632  1.00 99.99
ATOM    167  N   ALA L  22       4.603  -4.621   7.651  1.00 99.99
ATOM    168  CA  ALA L  22       4.109  -4.931   9.001  1.00 99.99
ATOM    169  C   ALA L  22       3.152  -3.848   9.493  1.00 99.99
ATOM    170  O   ALA L  22       2.052  -4.170   9.889  1.00 99.99
ATOM    171  CB  ALA L  22       5.272  -5.049   9.984  1.00 99.99
ATOM    172  N   ALA L  23       3.506  -2.579   9.346  1.00 99.99
ATOM    173  CA  ALA L  23       2.650  -1.467   9.773  1.00 99.99
ATOM    174  C   ALA L  23       1.336  -1.462   9.014  1.00 99.99
ATOM    175  O   ALA L  23       0.322  -1.406   9.663  1.00 99.99
ATOM    176  CB  ALA L  23       3.355  -0.147   9.525  1.00 99.99
ATOM    177  N   LYS L  24       1.359  -1.696   7.713  1.00 99.99
ATOM    178  CA  LYS L  24       0.127  -1.712   6.917  1.00 99.99
ATOM    179  C   LYS L  24      -0.655  -3.005   7.142  1.00 99.99
ATOM    180  O   LYS L  24      -1.872  -2.992   7.291  1.00 99.99
ATOM    181  CB  LYS L  24       0.490  -1.611   5.453  1.00 99.99
ATOM    182  CG  LYS L  24       0.490  -1.611   5.453  1.00 99.99
ATOM    183  CD  LYS L  24       0.490  -1.611   5.453  1.00 99.99
ATOM    184  CE  LYS L  24       0.490  -1.611   5.453  1.00 99.99
ATOM    185  NZ  LYS L  24       0.490  -1.611   5.453  1.00 99.99
ATOM    186  N   ARG L  25       0.088  -4.097   7.117  1.00 99.99
ATOM    187  CA  ARG L  25      -0.468  -5.416   7.263  1.00 99.99
ATOM    188  C   ARG L  25      -1.012  -5.544   8.647  1.00 99.99
ATOM    189  O   ARG L  25      -1.803  -6.447   8.581  1.00 99.99
ATOM    190  CB  ARG L  25       0.514  -6.571   7.070  1.00 99.99
ATOM    191  CG  ARG L  25       0.514  -6.571   7.070  1.00 99.99
ATOM    192  CD  ARG L  25       0.514  -6.571   7.070  1.00 99.99
ATOM    193  NE  ARG L  25       0.514  -6.571   7.070  1.00 99.99
ATOM    194  CZ  ARG L  25       0.514  -6.571   7.070  1.00 99.99
ATOM    195  NH1 ARG L  25       0.514  -6.571   7.070  1.00 99.99
ATOM    196  NH2 ARG L  25       0.514  -6.571   7.070  1.00 99.99
ATOM    197  N   LEU L  26      -0.344  -5.087   9.715  1.00 99.99
ATOM    198  CA  LEU L  26      -0.786  -5.004  11.129  1.00 99.99
ATOM    199  C   LEU L  26      -1.843  -3.952  11.460  1.00 99.99
ATOM    200  O   LEU L  26      -2.824  -4.178  12.174  1.00 99.99
ATOM    201  CB  LEU L  26       0.343  -4.790  12.129  1.00 99.99
ATOM    202  CG  LEU L  26       0.343  -4.790  12.129  1.00 99.99
ATOM    203  CD1 LEU L  26       0.343  -4.790  12.129  1.00 99.99
ATOM    204  CD2 LEU L  26       0.343  -4.790  12.129  1.00 99.99
ATOM    205  N   TYR L  27      -1.689  -2.827  10.804  1.00 99.99
ATOM    206  CA  TYR L  27      -2.671  -1.750  10.897  1.00 99.99
ATOM    207  C   TYR L  27      -3.992  -2.158  10.265  1.00 99.99
ATOM    208  O   TYR L  27      -4.978  -2.194  10.978  1.00 99.99
ATOM    209  CB  TYR L  27      -2.151  -0.562  10.131  1.00 99.99
ATOM    210  CG  TYR L  27      -2.151  -0.562  10.131  1.00 99.99
ATOM    211  CD1 TYR L  27      -2.151  -0.562  10.131  1.00 99.99
ATOM    212  CD2 TYR L  27      -2.151  -0.562  10.131  1.00 99.99
ATOM    213  CE1 TYR L  27      -2.151  -0.562  10.131  1.00 99.99
ATOM    214  CE2 TYR L  27      -2.151  -0.562  10.131  1.00 99.99
ATOM    215  CZ  TYR L  27      -2.151  -0.562  10.131  1.00 99.99
ATOM    216  OH  TYR L  27      -2.151  -0.562  10.131  1.00 99.99
ATOM    217  N   HIS L  28      -3.960  -2.562   8.995  1.00 99.99
ATOM    218  CA  HIS L  28      -5.143  -3.097   8.290  1.00 99.99
ATOM    219  C   HIS L  28      -5.894  -4.180   9.111  1.00 99.99
ATOM    220  O   HIS L  28      -7.098  -4.132   9.215  1.00 99.99
ATOM    221  CB  HIS L  28      -4.794  -3.616   6.890  1.00 99.99
ATOM    222  CG  HIS L  28      -4.794  -3.616   6.890  1.00 99.99
ATOM    223  ND1 HIS L  28      -4.794  -3.616   6.890  1.00 99.99
ATOM    224  CD2 HIS L  28      -4.794  -3.616   6.890  1.00 99.99
ATOM    225  CE1 HIS L  28      -4.794  -3.616   6.890  1.00 99.99
ATOM    226  NE2 HIS L  28      -4.794  -3.616   6.890  1.00 99.99
ATOM    227  N   PRO L  29      -5.261  -5.190   9.664  1.00 99.99
ATOM    228  CA  PRO L  29      -5.786  -6.298  10.463  1.00 99.99
ATOM    229  C   PRO L  29      -6.436  -5.745  11.704  1.00 99.99
ATOM    230  O   PRO L  29      -7.623  -5.960  11.862  1.00 99.99
ATOM    231  CB  PRO L  29      -4.658  -7.225  10.879  1.00 99.99
ATOM    232  CG  PRO L  29      -4.658  -7.225  10.879  1.00 99.99
ATOM    233  CD  PRO L  29      -4.658  -7.225  10.879  1.00 99.99
ATOM    234  N   LYS L  30      -5.754  -4.887  12.452  1.00 99.99
ATOM    235  CA  LYS L  30      -6.393  -4.274  13.620  1.00 99.99
ATOM    236  C   LYS L  30      -7.550  -3.352  13.222  1.00 99.99
ATOM    237  O   LYS L  30      -8.612  -3.374  13.836  1.00 99.99
ATOM    238  CB  LYS L  30      -5.349  -3.500  14.403  1.00 99.99
ATOM    239  CG  LYS L  30      -5.349  -3.500  14.403  1.00 99.99
ATOM    240  CD  LYS L  30      -5.349  -3.500  14.403  1.00 99.99
ATOM    241  CE  LYS L  30      -5.349  -3.500  14.403  1.00 99.99
ATOM    242  NZ  LYS L  30      -5.349  -3.500  14.403  1.00 99.99
ATOM    243  N   VAL L  31      -7.333  -2.579  12.170  1.00 99.99
ATOM    244  CA  VAL L  31      -8.341  -1.621  11.690  1.00 99.99
ATOM    245  C   VAL L  31      -9.602  -2.311  11.194  1.00 99.99
ATOM    246  O   VAL L  31     -10.704  -1.963  11.602  1.00 99.99
ATOM    247  CB  VAL L  31      -7.829  -0.695  10.590  1.00 99.99
ATOM    248  CG1 VAL L  31      -7.829  -0.695  10.590  1.00 99.99
ATOM    249  CG2 VAL L  31      -7.829  -0.695  10.590  1.00 99.99
ATOM    250  N   ILE L  32      -9.390  -3.335  10.377  1.00 99.99
ATOM    251  CA  ILE L  32     -10.480  -4.105   9.793  1.00 99.99
ATOM    252  C   ILE L  32     -11.243  -4.796  10.914  1.00 99.99
ATOM    253  O   ILE L  32     -12.453  -4.794  10.914  1.00 99.99
ATOM    254  CB  ILE L  32      -9.997  -5.129   8.743  1.00 99.99
ATOM    255  CG1 ILE L  32      -9.997  -5.129   8.743  1.00 99.99
ATOM    256  CG2 ILE L  32      -9.997  -5.129   8.743  1.00 99.99
ATOM    257  CD1 ILE L  32      -9.997  -5.129   8.743  1.00 99.99
ATOM    258  N   ASP L  33     -10.519  -5.338  11.872  1.00 99.99
ATOM    259  CA  ASP L  33     -11.138  -6.047  12.991  1.00 99.99
ATOM    260  C   ASP L  33     -11.911  -5.089  13.876  1.00 99.99
ATOM    261  O   ASP L  33     -13.080  -5.352  14.122  1.00 99.99
ATOM    262  CB  ASP L  33     -10.067  -6.752  13.810  1.00 99.99
ATOM    263  CG  ASP L  33     -10.067  -6.752  13.810  1.00 99.99
ATOM    264  OD1 ASP L  33     -10.067  -6.752  13.810  1.00 99.99
ATOM    265  OD2 ASP L  33     -10.067  -6.752  13.810  1.00 99.99
ATOM    266  N   HIS L  34     -11.285  -3.948  14.155  1.00 99.99
ATOM    267  CA  HIS L  34     -11.871  -2.919  14.996  1.00 99.99
ATOM    268  C   HIS L  34     -13.091  -2.357  14.302  1.00 99.99
ATOM    269  O   HIS L  34     -13.831  -1.781  15.035  1.00 99.99
ATOM    270  CB  HIS L  34     -10.900  -1.769  15.268  1.00 99.99
ATOM    271  CG  HIS L  34     -10.900  -1.769  15.268  1.00 99.99
ATOM    272  ND1 HIS L  34     -10.900  -1.769  15.268  1.00 99.99
ATOM    273  CD2 HIS L  34     -10.900  -1.769  15.268  1.00 99.99
ATOM    274  CE1 HIS L  34     -10.900  -1.769  15.268  1.00 99.99
ATOM    275  NE2 HIS L  34     -10.900  -1.769  15.268  1.00 99.99
ATOM    276  N   TYR L  35     -13.073  -2.087  13.011  1.00 99.99
ATOM    277  CA  TYR L  35     -14.234  -1.543  12.292  1.00 99.99
ATOM    278  C   TYR L  35     -15.250  -2.646  12.003  1.00 99.99
ATOM    279  O   TYR L  35     -16.437  -2.476  12.155  1.00 99.99
ATOM    280  CB  TYR L  35     -13.758  -0.954  10.971  1.00 99.99
ATOM    281  CG  TYR L  35     -13.758  -0.954  10.971  1.00 99.99
ATOM    282  CD1 TYR L  35     -13.758  -0.954  10.971  1.00 99.99
ATOM    283  CD2 TYR L  35     -13.758  -0.954  10.971  1.00 99.99
ATOM    284  CE1 TYR L  35     -13.758  -0.954  10.971  1.00 99.99
ATOM    285  CE2 TYR L  35     -13.758  -0.954  10.971  1.00 99.99
ATOM    286  CZ  TYR L  35     -13.758  -0.954  10.971  1.00 99.99
ATOM    287  OH  TYR L  35     -13.758  -0.954  10.971  1.00 99.99
ATOM    288  N   THR L  36     -14.818  -3.813  11.586  1.00 99.99
ATOM    289  CA  THR L  36     -15.742  -4.931  11.302  1.00 99.99
ATOM    290  C   THR L  36     -16.719  -5.119  12.465  1.00 99.99
ATOM    291  O   THR L  36     -17.910  -5.222  12.252  1.00 99.99
ATOM    292  CB  THR L  36     -14.975  -6.239  11.095  1.00 99.99
ATOM    293  OG1 THR L  36     -14.975  -6.239  11.095  1.00 99.99
ATOM    294  CG2 THR L  36     -14.975  -6.239  11.095  1.00 99.99
ATOM    295  N   ASN L  37     -16.195  -5.254  13.676  1.00 99.99
ATOM    296  CA  ASN L  37     -17.056  -5.409  14.866  1.00 99.99
ATOM    297  C   ASN L  37     -17.889  -4.086  15.133  1.00 99.99
ATOM    298  O   ASN L  37     -18.847  -4.090  15.897  1.00 99.99
ATOM    299  CB  ASN L  37     -16.209  -6.053  16.031  1.00 99.99
ATOM    300  CG  ASN L  37     -16.209  -6.053  16.031  1.00 99.99
ATOM    301  OD1 ASN L  37     -16.209  -6.053  16.031  1.00 99.99
ATOM    302  ND2 ASN L  37     -16.209  -6.053  16.031  1.00 99.99
ATOM    303  N   PRO L  38     -17.280  -2.904  14.954  1.00 99.99
ATOM    304  CA  PRO L  38     -17.700  -1.503  15.218  1.00 99.99
ATOM    305  C   PRO L  38     -17.298  -0.621  14.062  1.00 99.99
ATOM    306  O   PRO L  38     -16.574   0.373  14.135  1.00 99.99
ATOM    307  CB  PRO L  38     -16.796  -0.887  16.282  1.00 99.99
ATOM    308  CG  PRO L  38     -16.796  -0.887  16.282  1.00 99.99
ATOM    309  CD  PRO L  38     -16.796  -0.887  16.282  1.00 99.99
ATOM    310  N   ARG L  39     -18.134  -0.806  13.090  1.00 99.99
ATOM    311  CA  ARG L  39     -17.941  -0.053  11.856  1.00 99.99
ATOM    312  C   ARG L  39     -18.061   1.443  12.152  1.00 99.99
ATOM    313  O   ARG L  39     -17.220   2.281  11.874  1.00 99.99
ATOM    314  CB  ARG L  39     -19.025  -0.493  10.894  1.00 99.99
ATOM    315  CG  ARG L  39     -19.025  -0.493  10.894  1.00 99.99
ATOM    316  CD  ARG L  39     -19.025  -0.493  10.894  1.00 99.99
ATOM    317  NE  ARG L  39     -19.025  -0.493  10.894  1.00 99.99
ATOM    318  CZ  ARG L  39     -19.025  -0.493  10.894  1.00 99.99
ATOM    319  NH1 ARG L  39     -19.025  -0.493  10.894  1.00 99.99
ATOM    320  NH2 ARG L  39     -19.025  -0.493  10.894  1.00 99.99
ATOM    321  N   ASN L  40     -18.920   1.744  13.093  1.00 99.99
ATOM    322  CA  ASN L  40     -19.069   3.149  13.517  1.00 99.99
ATOM    323  C   ASN L  40     -17.742   3.793  14.010  1.00 99.99
ATOM    324  O   ASN L  40     -17.537   4.990  13.865  1.00 99.99
ATOM    325  CB  ASN L  40     -20.123   3.163  14.616  1.00 99.99
ATOM    326  CG  ASN L  40     -20.123   3.163  14.616  1.00 99.99
ATOM    327  OD1 ASN L  40     -20.123   3.163  14.616  1.00 99.99
ATOM    328  ND2 ASN L  40     -20.123   3.163  14.616  1.00 99.99
ATOM    329  N   VAL L  41     -16.864   2.991  14.614  1.00 99.99
ATOM    330  CA  VAL L  41     -15.587   3.405  15.197  1.00 99.99
ATOM    331  C   VAL L  41     -14.453   2.537  14.634  1.00 99.99
ATOM    332  O   VAL L  41     -14.364   1.328  14.837  1.00 99.99
ATOM    333  CB  VAL L  41     -15.656   3.332  16.737  1.00 99.99
ATOM    334  CG1 VAL L  41     -15.656   3.332  16.737  1.00 99.99
ATOM    335  CG2 VAL L  41     -15.656   3.332  16.737  1.00 99.99
ATOM    336  N   GLY L  42     -13.501   3.219  14.014  1.00 99.99
ATOM    337  CA  GLY L  42     -12.328   2.533  13.442  1.00 99.99
ATOM    338  C   GLY L  42     -11.090   2.850  14.279  1.00 99.99
ATOM    339  O   GLY L  42     -10.616   3.958  14.302  1.00 99.99
ATOM    340  N   SER L  43     -10.493   1.893  14.945  1.00 99.99
ATOM    341  CA  SER L  43      -9.294   2.152  15.767  1.00 99.99
ATOM    342  C   SER L  43      -8.080   1.635  15.032  1.00 99.99
ATOM    343  O   SER L  43      -7.905   0.448  14.779  1.00 99.99
ATOM    344  CB  SER L  43      -9.323   1.427  17.095  1.00 99.99
ATOM    345  OG  SER L  43      -9.323   1.427  17.095  1.00 99.99
ATOM    346  N   MET L  44      -7.251   2.596  14.708  1.00 99.99
ATOM    347  CA  MET L  44      -5.985   2.367  14.020  1.00 99.99
ATOM    348  C   MET L  44      -4.855   2.112  15.007  1.00 99.99
ATOM    349  O   MET L  44      -4.750   2.813  15.978  1.00 99.99
ATOM    350  CB  MET L  44      -5.782   3.674  13.248  1.00 99.99
ATOM    351  CG  MET L  44      -5.782   3.674  13.248  1.00 99.99
ATOM    352  SD  MET L  44      -5.782   3.674  13.248  1.00 99.99
ATOM    353  CE  MET L  44      -5.782   3.674  13.248  1.00 99.99
ATOM    354  N   ASP L  45      -3.931   1.228  14.711  1.00 99.99
ATOM    355  CA  ASP L  45      -2.725   1.060  15.542  1.00 99.99
ATOM    356  C   ASP L  45      -1.476   1.004  14.674  1.00 99.99
ATOM    357  O   ASP L  45      -1.428   0.248  13.712  1.00 99.99
ATOM    358  CB  ASP L  45      -2.810  -0.260  16.279  1.00 99.99
ATOM    359  CG  ASP L  45      -2.810  -0.260  16.279  1.00 99.99
ATOM    360  OD1 ASP L  45      -2.810  -0.260  16.279  1.00 99.99
ATOM    361  OD2 ASP L  45      -2.810  -0.260  16.279  1.00 99.99
ATOM    362  N   LYS L  46      -0.414   1.600  15.178  1.00 99.99
ATOM    363  CA  LYS L  46       0.885   1.513  14.504  1.00 99.99
ATOM    364  C   LYS L  46       1.984   1.423  15.544  1.00 99.99
ATOM    365  O   LYS L  46       2.084   2.328  16.354  1.00 99.99
ATOM    366  CB  LYS L  46       1.098   2.739  13.623  1.00 99.99
ATOM    367  CG  LYS L  46       1.098   2.739  13.623  1.00 99.99
ATOM    368  CD  LYS L  46       1.098   2.739  13.623  1.00 99.99
ATOM    369  CE  LYS L  46       1.098   2.739  13.623  1.00 99.99
ATOM    370  NZ  LYS L  46       1.098   2.739  13.623  1.00 99.99
ATOM    371  N   SER L  47       2.713   0.310  15.545  1.00 99.99
ATOM    372  CA  SER L  47       3.821   0.081  16.501  1.00 99.99
ATOM    373  C   SER L  47       3.351   0.327  17.942  1.00 99.99
ATOM    374  O   SER L  47       3.830   1.219  18.645  1.00 99.99
ATOM    375  CB  SER L  47       5.037   0.978  16.195  1.00 99.99
ATOM    376  OG  SER L  47       5.037   0.978  16.195  1.00 99.99
ATOM    377  N   LEU L  48       2.301  -0.395  18.338  1.00 99.99
ATOM    378  CA  LEU L  48       1.738  -0.225  19.692  1.00 99.99
ATOM    379  C   LEU L  48       0.994   1.094  19.914  1.00 99.99
ATOM    380  O   LEU L  48       0.420   1.322  20.977  1.00 99.99
ATOM    381  CB  LEU L  48       2.815  -0.354  20.783  1.00 99.99
ATOM    382  CG  LEU L  48       2.815  -0.354  20.783  1.00 99.99
ATOM    383  CD1 LEU L  48       2.815  -0.354  20.783  1.00 99.99
ATOM    384  CD2 LEU L  48       2.815  -0.354  20.783  1.00 99.99
ATOM    385  N   ALA L  49       0.991   1.932  18.886  1.00 99.99
ATOM    386  CA  ALA L  49       0.344   3.249  18.952  1.00 99.99
ATOM    387  C   ALA L  49      -1.066   3.151  18.375  1.00 99.99
ATOM    388  O   ALA L  49      -1.295   3.263  17.171  1.00 99.99
ATOM    389  CB  ALA L  49       1.178   4.308  18.224  1.00 99.99
ATOM    390  N   ASN L  50      -2.005   2.916  19.276  1.00 99.99
ATOM    391  CA  ASN L  50      -3.384   2.647  18.879  1.00 99.99
ATOM    392  C   ASN L  50      -4.225   3.911  18.915  1.00 99.99
ATOM    393  O   ASN L  50      -4.596   4.339  19.978  1.00 99.99
ATOM    394  CB  ASN L  50      -4.013   1.629  19.832  1.00 99.99
ATOM    395  CG  ASN L  50      -4.013   1.629  19.832  1.00 99.99
ATOM    396  OD1 ASN L  50      -4.013   1.629  19.832  1.00 99.99
ATOM    397  ND2 ASN L  50      -4.013   1.629  19.832  1.00 99.99
ATOM    398  N   VAL L  51      -4.558   4.467  17.778  1.00 99.99
ATOM    399  CA  VAL L  51      -5.493   5.595  17.693  1.00 99.99
ATOM    400  C   VAL L  51      -6.940   5.098  17.480  1.00 99.99
ATOM    401  O   VAL L  51      -7.227   4.174  16.730  1.00 99.99
ATOM    402  CB  VAL L  51      -5.047   6.589  16.617  1.00 99.99
ATOM    403  CG1 VAL L  51      -5.047   6.589  16.617  1.00 99.99
ATOM    404  CG2 VAL L  51      -5.047   6.589  16.617  1.00 99.99
ATOM    405  N   GLY L  52      -7.859   5.812  18.102  1.00 99.99
ATOM    406  CA  GLY L  52      -9.289   5.469  18.035  1.00 99.99
ATOM    407  C   GLY L  52     -10.049   6.484  17.183  1.00 99.99
ATOM    408  O   GLY L  52     -10.293   7.607  17.606  1.00 99.99
ATOM    409  N   THR L  53     -10.510   6.053  16.020  1.00 99.99
ATOM    410  CA  THR L  53     -11.270   6.938  15.113  1.00 99.99
ATOM    411  C   THR L  53     -12.720   6.991  15.592  1.00 99.99
ATOM    412  O   THR L  53     -13.412   5.973  15.645  1.00 99.99
ATOM    413  CB  THR L  53     -11.216   6.458  13.655  1.00 99.99
ATOM    414  OG1 THR L  53     -11.216   6.458  13.655  1.00 99.99
ATOM    415  CG2 THR L  53     -11.216   6.458  13.655  1.00 99.99
ATOM    416  N   GLY L  54     -13.151   8.230  15.827  1.00 99.99
ATOM    417  CA  GLY L  54     -14.522   8.489  16.282  1.00 99.99
ATOM    418  C   GLY L  54     -15.428   8.773  15.089  1.00 99.99
ATOM    419  O   GLY L  54     -16.600   8.408  15.117  1.00 99.99
ATOM    420  N   ILE L  55     -14.890   9.511  14.115  1.00 99.99
ATOM    421  CA  ILE L  55     -15.683   9.985  12.971  1.00 99.99
ATOM    422  C   ILE L  55     -14.748  10.276  11.778  1.00 99.99
ATOM    423  O   ILE L  55     -13.608  10.700  11.918  1.00 99.99
ATOM    424  CB  ILE L  55     -16.544  11.226  13.350  1.00 99.99
ATOM    425  CG1 ILE L  55     -16.544  11.226  13.350  1.00 99.99
ATOM    426  CG2 ILE L  55     -16.544  11.226  13.350  1.00 99.99
ATOM    427  CD1 ILE L  55     -16.544  11.226  13.350  1.00 99.99
ATOM    428  N   VAL L  56     -15.289  10.167  10.579  1.00 99.99
ATOM    429  CA  VAL L  56     -14.558  10.530   9.345  1.00 99.99
ATOM    430  C   VAL L  56     -14.194  12.027   9.322  1.00 99.99
ATOM    431  O   VAL L  56     -13.075  12.404   8.983  1.00 99.99
ATOM    432  CB  VAL L  56     -15.411  10.178   8.116  1.00 99.99
ATOM    433  CG1 VAL L  56     -15.411  10.178   8.116  1.00 99.99
ATOM    434  CG2 VAL L  56     -15.411  10.178   8.116  1.00 99.99
ATOM    435  N   GLY L  57     -15.173  12.845   9.744  1.00 99.99
ATOM    436  CA  GLY L  57     -15.046  14.312   9.742  1.00 99.99
ATOM    437  C   GLY L  57     -13.931  14.746  10.701  1.00 99.99
ATOM    438  O   GLY L  57     -13.188  15.681  10.425  1.00 99.99
ATOM    439  N   ALA L  58     -13.843  14.044  11.826  1.00 99.99
ATOM    440  CA  ALA L  58     -12.832  14.293  12.864  1.00 99.99
ATOM    441  C   ALA L  58     -12.161  12.997  13.386  1.00 99.99
ATOM    442  O   ALA L  58     -12.721  11.983  13.801  1.00 99.99
ATOM    443  CB  ALA L  58     -13.265  15.263  13.973  1.00 99.99
ATOM    444  N   PRO L  59     -10.888  12.903  13.088  1.00 99.99
ATOM    445  CA  PRO L  59     -10.105  11.739  13.540  1.00 99.99
ATOM    446  C   PRO L  59      -9.654  11.978  14.985  1.00 99.99
ATOM    447  O   PRO L  59      -9.361  13.124  15.305  1.00 99.99
ATOM    448  CB  PRO L  59      -8.954  11.673  12.543  1.00 99.99
ATOM    449  CG  PRO L  59      -8.954  11.673  12.543  1.00 99.99
ATOM    450  CD  PRO L  59      -8.954  11.673  12.543  1.00 99.99
ATOM    451  N   ALA L  60      -9.778  10.978  15.862  1.00 99.99
ATOM    452  CA  ALA L  60      -9.381  11.103  17.282  1.00 99.99
ATOM    453  C   ALA L  60      -8.208  10.180  17.635  1.00 99.99
ATOM    454  O   ALA L  60      -8.240   8.965  17.480  1.00 99.99
ATOM    455  CB  ALA L  60     -10.576  10.800  18.190  1.00 99.99
ATOM    456  N   CYS L  61      -7.085  10.786  17.967  1.00 99.99
ATOM    457  CA  CYS L  61      -5.889   9.992  18.287  1.00 99.99
ATOM    458  C   CYS L  61      -5.749   9.797  19.783  1.00 99.99
ATOM    459  O   CYS L  61      -5.761  10.743  20.536  1.00 99.99
ATOM    460  CB  CYS L  61      -4.616  10.638  17.739  1.00 99.99
ATOM    461  SG  CYS L  61      -4.616  10.638  17.739  1.00 99.99
ATOM    462  N   GLY L  62      -5.610   8.563  20.215  1.00 99.99
ATOM    463  CA  GLY L  62      -5.169   8.387  21.601  1.00 99.99
ATOM    464  C   GLY L  62      -4.354   7.195  21.937  1.00 99.99
ATOM    465  O   GLY L  62      -4.251   6.286  21.164  1.00 99.99
ATOM    466  N   ASP L  63      -3.634   7.359  23.006  1.00 99.99
ATOM    467  CA  ASP L  63      -2.585   6.419  23.392  1.00 99.99
ATOM    468  C   ASP L  63      -2.603   6.290  24.904  1.00 99.99
ATOM    469  O   ASP L  63      -2.310   7.248  25.619  1.00 99.99
ATOM    470  CB  ASP L  63      -1.232   6.941  22.891  1.00 99.99
ATOM    471  CG  ASP L  63      -1.232   6.941  22.891  1.00 99.99
ATOM    472  OD1 ASP L  63      -1.232   6.941  22.891  1.00 99.99
ATOM    473  OD2 ASP L  63      -1.232   6.941  22.891  1.00 99.99
ATOM    474  N   VAL L  64      -2.903   5.080  25.356  1.00 99.99
ATOM    475  CA  VAL L  64      -2.994   4.789  26.806  1.00 99.99
ATOM    476  C   VAL L  64      -4.165   5.607  27.401  1.00 99.99
ATOM    477  O   VAL L  64      -5.276   5.619  26.885  1.00 99.99
ATOM    478  CB  VAL L  64      -1.627   5.081  27.490  1.00 99.99
ATOM    479  CG1 VAL L  64      -1.627   5.081  27.490  1.00 99.99
ATOM    480  CG2 VAL L  64      -1.627   5.081  27.490  1.00 99.99
ATOM    481  N   ILE L  65      -3.878   6.303  28.489  1.00 99.99
ATOM    482  CA  ILE L  65      -4.804   7.173  29.214  1.00 99.99
ATOM    483  C   ILE L  65      -4.810   8.567  28.560  1.00 99.99
ATOM    484  O   ILE L  65      -5.459   9.478  29.066  1.00 99.99
ATOM    485  CB  ILE L  65      -4.390   7.240  30.704  1.00 99.99
ATOM    486  CG1 ILE L  65      -4.390   7.240  30.704  1.00 99.99
ATOM    487  CG2 ILE L  65      -4.390   7.240  30.704  1.00 99.99
ATOM    488  CD1 ILE L  65      -4.390   7.240  30.704  1.00 99.99
ATOM    489  N   LYS L  66      -3.958   8.753  27.552  1.00 99.99
ATOM    490  CA  LYS L  66      -3.803  10.056  26.903  1.00 99.99
ATOM    491  C   LYS L  66      -4.472  10.050  25.532  1.00 99.99
ATOM    492  O   LYS L  66      -4.021   9.379  24.614  1.00 99.99
ATOM    493  CB  LYS L  66      -2.317  10.381  26.782  1.00 99.99
ATOM    494  CG  LYS L  66      -2.317  10.381  26.782  1.00 99.99
ATOM    495  CD  LYS L  66      -2.317  10.381  26.782  1.00 99.99
ATOM    496  CE  LYS L  66      -2.317  10.381  26.782  1.00 99.99
ATOM    497  NZ  LYS L  66      -2.317  10.381  26.782  1.00 99.99
ATOM    498  N   LEU L  67      -5.517  10.850  25.419  1.00 99.99
ATOM    499  CA  LEU L  67      -6.222  11.029  24.146  1.00 99.99
ATOM    500  C   LEU L  67      -5.995  12.426  23.577  1.00 99.99
ATOM    501  O   LEU L  67      -6.082  13.427  24.274  1.00 99.99
ATOM    502  CB  LEU L  67      -7.728  10.826  24.342  1.00 99.99
ATOM    503  CG  LEU L  67      -7.728  10.826  24.342  1.00 99.99
ATOM    504  CD1 LEU L  67      -7.728  10.826  24.342  1.00 99.99
ATOM    505  CD2 LEU L  67      -7.728  10.826  24.342  1.00 99.99
ATOM    506  N   GLN L  68      -5.691  12.467  22.300  1.00 99.99
ATOM    507  CA  GLN L  68      -5.575  13.709  21.533  1.00 99.99
ATOM    508  C   GLN L  68      -6.595  13.782  20.393  1.00 99.99
ATOM    509  O   GLN L  68      -6.811  12.885  19.588  1.00 99.99
ATOM    510  CB  GLN L  68      -4.167  13.789  20.964  1.00 99.99
ATOM    511  CG  GLN L  68      -4.167  13.789  20.964  1.00 99.99
ATOM    512  CD  GLN L  68      -4.167  13.789  20.964  1.00 99.99
ATOM    513  OE1 GLN L  68      -4.167  13.789  20.964  1.00 99.99
ATOM    514  NE2 GLN L  68      -4.167  13.789  20.964  1.00 99.99
ATOM    515  N   ILE L  69      -7.257  14.912  20.352  1.00 99.99
ATOM    516  CA  ILE L  69      -8.294  15.148  19.340  1.00 99.99
ATOM    517  C   ILE L  69      -7.768  16.162  18.295  1.00 99.99
ATOM    518  O   ILE L  69      -7.378  17.297  18.573  1.00 99.99
ATOM    519  CB  ILE L  69      -9.561  15.629  20.060  1.00 99.99
ATOM    520  CG1 ILE L  69      -9.561  15.629  20.060  1.00 99.99
ATOM    521  CG2 ILE L  69      -9.561  15.629  20.060  1.00 99.99
ATOM    522  CD1 ILE L  69      -9.561  15.629  20.060  1.00 99.99
ATOM    523  N   GLN L  70      -7.794  15.737  17.056  1.00 99.99
ATOM    524  CA  GLN L  70      -7.279  16.553  15.951  1.00 99.99
ATOM    525  C   GLN L  70      -8.439  16.875  15.032  1.00 99.99
ATOM    526  O   GLN L  70      -9.176  16.002  14.575  1.00 99.99
ATOM    527  CB  GLN L  70      -6.177  15.836  15.159  1.00 99.99
ATOM    528  CG  GLN L  70      -6.177  15.836  15.159  1.00 99.99
ATOM    529  CD  GLN L  70      -6.177  15.836  15.159  1.00 99.99
ATOM    530  OE1 GLN L  70      -6.177  15.836  15.159  1.00 99.99
ATOM    531  NE2 GLN L  70      -6.177  15.836  15.159  1.00 99.99
ATOM    532  N   VAL L  71      -8.563  18.144  14.738  1.00 99.99
ATOM    533  CA  VAL L  71      -9.642  18.515  13.810  1.00 99.99
ATOM    534  C   VAL L  71      -9.164  18.673  12.366  1.00 99.99
ATOM    535  O   VAL L  71      -8.748  19.700  11.898  1.00 99.99
ATOM    536  CB  VAL L  71     -10.369  19.722  14.325  1.00 99.99
ATOM    537  CG1 VAL L  71     -10.369  19.722  14.325  1.00 99.99
ATOM    538  CG2 VAL L  71     -10.369  19.722  14.325  1.00 99.99
ATOM    539  N   ASN L  72      -9.676  17.869  11.502  1.00 99.99
ATOM    540  CA  ASN L  72      -9.198  17.962  10.123  1.00 99.99
ATOM    541  C   ASN L  72     -10.269  18.534   9.199  1.00 99.99
ATOM    542  O   ASN L  72     -11.448  18.236   9.337  1.00 99.99
ATOM    543  CB  ASN L  72      -8.754  16.563   9.747  1.00 99.99
ATOM    544  CG  ASN L  72      -8.754  16.563   9.747  1.00 99.99
ATOM    545  OD1 ASN L  72      -8.754  16.563   9.747  1.00 99.99
ATOM    546  ND2 ASN L  72      -8.754  16.563   9.747  1.00 99.99
ATOM    547  N   ASP L  73      -9.829  19.275   8.201  1.00 99.99
ATOM    548  CA  ASP L  73     -10.692  19.736   7.109  1.00 99.99
ATOM    549  C   ASP L  73     -10.426  18.922   5.840  1.00 99.99
ATOM    550  O   ASP L  73      -9.469  19.167   5.113  1.00 99.99
ATOM    551  CB  ASP L  73     -10.426  21.220   6.877  1.00 99.99
ATOM    552  CG  ASP L  73     -10.426  21.220   6.877  1.00 99.99
ATOM    553  OD1 ASP L  73     -10.426  21.220   6.877  1.00 99.99
ATOM    554  OD2 ASP L  73     -10.426  21.220   6.877  1.00 99.99
ATOM    555  N   LYS L  74     -11.291  17.943   5.619  1.00 99.99
ATOM    556  CA  LYS L  74     -11.253  17.161   4.369  1.00 99.99
ATOM    557  C   LYS L  74     -12.151  17.772   3.276  1.00 99.99
ATOM    558  O   LYS L  74     -12.349  17.222   2.193  1.00 99.99
ATOM    559  CB  LYS L  74     -11.658  15.721   4.679  1.00 99.99
ATOM    560  CG  LYS L  74     -11.658  15.721   4.679  1.00 99.99
ATOM    561  CD  LYS L  74     -11.658  15.721   4.679  1.00 99.99
ATOM    562  CE  LYS L  74     -11.658  15.721   4.679  1.00 99.99
ATOM    563  NZ  LYS L  74     -11.658  15.721   4.679  1.00 99.99
ATOM    564  N   SER L  75     -12.763  18.905   3.590  1.00 99.99
ATOM    565  CA  SER L  75     -13.646  19.577   2.624  1.00 99.99
ATOM    566  C   SER L  75     -12.849  20.016   1.381  1.00 99.99
ATOM    567  O   SER L  75     -11.632  20.199   1.409  1.00 99.99
ATOM    568  CB  SER L  75     -14.356  20.759   3.286  1.00 99.99
ATOM    569  OG  SER L  75     -14.356  20.759   3.286  1.00 99.99
ATOM    570  N   GLY L  76     -13.603  20.221   0.300  1.00 99.99
ATOM    571  CA  GLY L  76     -13.037  20.706  -0.975  1.00 99.99
ATOM    572  C   GLY L  76     -12.731  22.208  -0.914  1.00 99.99
ATOM    573  O   GLY L  76     -11.882  22.723  -1.633  1.00 99.99
ATOM    574  N   ILE L  77     -13.426  22.893  -0.013  1.00 99.99
ATOM    575  CA  ILE L  77     -13.306  24.351   0.160  1.00 99.99
ATOM    576  C   ILE L  77     -11.883  24.675   0.636  1.00 99.99
ATOM    577  O   ILE L  77     -11.307  25.705   0.297  1.00 99.99
ATOM    578  CB  ILE L  77     -14.387  24.873   1.144  1.00 99.99
ATOM    579  CG1 ILE L  77     -14.387  24.873   1.144  1.00 99.99
ATOM    580  CG2 ILE L  77     -14.387  24.873   1.144  1.00 99.99
ATOM    581  CD1 ILE L  77     -14.387  24.873   1.144  1.00 99.99
ATOM    582  N   ILE L  78     -11.431  23.850   1.577  1.00 99.99
ATOM    583  CA  ILE L  78     -10.152  24.088   2.232  1.00 99.99
ATOM    584  C   ILE L  78      -9.051  23.965   1.194  1.00 99.99
ATOM    585  O   ILE L  78      -7.991  24.525   1.468  1.00 99.99
ATOM    586  CB  ILE L  78      -9.913  23.115   3.390  1.00 99.99
ATOM    587  CG1 ILE L  78      -9.913  23.115   3.390  1.00 99.99
ATOM    588  CG2 ILE L  78      -9.913  23.115   3.390  1.00 99.99
ATOM    589  CD1 ILE L  78      -9.913  23.115   3.390  1.00 99.99
ATOM    590  N   GLU L  79      -9.232  22.990   0.276  1.00 99.99
ATOM    591  CA  GLU L  79      -8.232  22.582  -0.735  1.00 99.99
ATOM    592  C   GLU L  79      -7.445  21.328  -0.311  1.00 99.99
ATOM    593  O   GLU L  79      -7.917  20.463   0.420  1.00 99.99
ATOM    594  CB  GLU L  79      -7.275  23.741  -1.084  1.00 99.99
ATOM    595  CG  GLU L  79      -7.275  23.741  -1.084  1.00 99.99
ATOM    596  CD  GLU L  79      -7.275  23.741  -1.084  1.00 99.99
ATOM    597  OE1 GLU L  79      -7.275  23.741  -1.084  1.00 99.99
ATOM    598  OE2 GLU L  79      -7.275  23.741  -1.084  1.00 99.99
ATOM    599  N   ASN L  80      -6.212  21.237  -0.782  1.00 99.99
ATOM    600  CA  ASN L  80      -5.330  20.076  -0.549  1.00 99.99
ATOM    601  C   ASN L  80      -4.594  20.171   0.805  1.00 99.99
ATOM    602  O   ASN L  80      -3.365  20.161   0.878  1.00 99.99
ATOM    603  CB  ASN L  80      -4.334  20.039  -1.715  1.00 99.99
ATOM    604  CG  ASN L  80      -4.334  20.039  -1.715  1.00 99.99
ATOM    605  OD1 ASN L  80      -4.334  20.039  -1.715  1.00 99.99
ATOM    606  ND2 ASN L  80      -4.334  20.039  -1.715  1.00 99.99
ATOM    607  N   VAL L  81      -5.357  20.380   1.869  1.00 99.99
ATOM    608  CA  VAL L  81      -4.773  20.650   3.199  1.00 99.99
ATOM    609  C   VAL L  81      -5.606  19.972   4.301  1.00 99.99
ATOM    610  O   VAL L  81      -6.819  20.022   4.406  1.00 99.99
ATOM    611  CB  VAL L  81      -4.639  22.172   3.433  1.00 99.99
ATOM    612  CG1 VAL L  81      -4.639  22.172   3.433  1.00 99.99
ATOM    613  CG2 VAL L  81      -4.639  22.172   3.433  1.00 99.99
ATOM    614  N   LYS L  82      -4.922  19.364   5.233  1.00 99.99
ATOM    615  CA  LYS L  82      -5.617  18.727   6.353  1.00 99.99
ATOM    616  C   LYS L  82      -5.192  19.380   7.660  1.00 99.99
ATOM    617  O   LYS L  82      -4.005  19.431   7.967  1.00 99.99
ATOM    618  CB  LYS L  82      -5.267  17.244   6.352  1.00 99.99
ATOM    619  CG  LYS L  82      -5.267  17.244   6.352  1.00 99.99
ATOM    620  CD  LYS L  82      -5.267  17.244   6.352  1.00 99.99
ATOM    621  CE  LYS L  82      -5.267  17.244   6.352  1.00 99.99
ATOM    622  NZ  LYS L  82      -5.267  17.244   6.352  1.00 99.99
ATOM    623  N   PHE L  83      -6.154  19.869   8.419  1.00 99.99
ATOM    624  CA  PHE L  83      -5.889  20.537   9.691  1.00 99.99
ATOM    625  C   PHE L  83      -5.391  19.510  10.706  1.00 99.99
ATOM    626  O   PHE L  83      -6.007  18.467  10.924  1.00 99.99
ATOM    627  CB  PHE L  83      -7.151  21.219  10.193  1.00 99.99
ATOM    628  CG  PHE L  83      -7.151  21.219  10.193  1.00 99.99
ATOM    629  CD1 PHE L  83      -7.151  21.219  10.193  1.00 99.99
ATOM    630  CD2 PHE L  83      -7.151  21.219  10.193  1.00 99.99
ATOM    631  CE1 PHE L  83      -7.151  21.219  10.193  1.00 99.99
ATOM    632  CE2 PHE L  83      -7.151  21.219  10.193  1.00 99.99
ATOM    633  CZ  PHE L  83      -7.151  21.219  10.193  1.00 99.99
ATOM    634  N   LYS L  84      -4.292  19.877  11.345  1.00 99.99
ATOM    635  CA  LYS L  84      -3.680  19.012  12.360  1.00 99.99
ATOM    636  C   LYS L  84      -3.508  19.772  13.672  1.00 99.99
ATOM    637  O   LYS L  84      -2.908  20.847  13.695  1.00 99.99
ATOM    638  CB  LYS L  84      -2.332  18.502  11.862  1.00 99.99
ATOM    639  CG  LYS L  84      -2.332  18.502  11.862  1.00 99.99
ATOM    640  CD  LYS L  84      -2.332  18.502  11.862  1.00 99.99
ATOM    641  CE  LYS L  84      -2.332  18.502  11.862  1.00 99.99
ATOM    642  NZ  LYS L  84      -2.332  18.502  11.862  1.00 99.99
ATOM    643  N   THR L  85      -3.955  19.119  14.744  1.00 99.99
ATOM    644  CA  THR L  85      -3.901  19.682  16.102  1.00 99.99
ATOM    645  C   THR L  85      -3.561  18.716  17.180  1.00 99.99
ATOM    646  O   THR L  85      -4.299  17.768  17.421  1.00 99.99
ATOM    647  CB  THR L  85      -5.193  20.258  16.606  1.00 99.99
ATOM    648  OG1 THR L  85      -5.193  20.258  16.606  1.00 99.99
ATOM    649  CG2 THR L  85      -5.193  20.258  16.606  1.00 99.99
ATOM    650  N   PHE L  86      -2.468  19.040  17.835  1.00 99.99
ATOM    651  CA  PHE L  86      -2.143  18.348  19.080  1.00 99.99
ATOM    652  C   PHE L  86      -2.668  19.189  20.250  1.00 99.99
ATOM    653  O   PHE L  86      -1.984  20.084  20.748  1.00 99.99
ATOM    654  CB  PHE L  86      -0.634  18.150  19.174  1.00 99.99
ATOM    655  CG  PHE L  86      -0.634  18.150  19.174  1.00 99.99
ATOM    656  CD1 PHE L  86      -0.634  18.150  19.174  1.00 99.99
ATOM    657  CD2 PHE L  86      -0.634  18.150  19.174  1.00 99.99
ATOM    658  CE1 PHE L  86      -0.634  18.150  19.174  1.00 99.99
ATOM    659  CE2 PHE L  86      -0.634  18.150  19.174  1.00 99.99
ATOM    660  CZ  PHE L  86      -0.634  18.150  19.174  1.00 99.99
ATOM    661  N   GLY L  87      -3.873  18.842  20.702  1.00 99.99
ATOM    662  CA  GLY L  87      -4.557  19.640  21.734  1.00 99.99
ATOM    663  C   GLY L  87      -4.431  18.975  23.104  1.00 99.99
ATOM    664  O   GLY L  87      -5.100  17.986  23.386  1.00 99.99
ATOM    665  N   CYS L  88      -3.622  19.574  23.968  1.00 99.99
ATOM    666  CA  CYS L  88      -3.502  19.084  25.350  1.00 99.99
ATOM    667  C   CYS L  88      -4.415  19.924  26.244  1.00 99.99
ATOM    668  O   CYS L  88      -4.475  21.150  26.109  1.00 99.99
ATOM    669  CB  CYS L  88      -2.049  19.147  25.822  1.00 99.99
ATOM    670  SG  CYS L  88      -2.049  19.147  25.822  1.00 99.99
ATOM    671  N   GLY L  89      -5.006  19.245  27.234  1.00 99.99
ATOM    672  CA  GLY L  89      -5.904  19.899  28.209  1.00 99.99
ATOM    673  C   GLY L  89      -5.166  20.946  29.062  1.00 99.99
ATOM    674  O   GLY L  89      -5.751  21.575  29.938  1.00 99.99
ATOM    675  N   SER L  90      -3.870  21.108  28.806  1.00 99.99
ATOM    676  CA  SER L  90      -3.045  22.125  29.470  1.00 99.99
ATOM    677  C   SER L  90      -3.200  23.509  28.825  1.00 99.99
ATOM    678  O   SER L  90      -2.707  24.478  29.386  1.00 99.99
ATOM    679  CB  SER L  90      -1.574  21.706  29.458  1.00 99.99
ATOM    680  OG  SER L  90      -1.574  21.706  29.458  1.00 99.99
ATOM    681  N   ALA L  91      -3.890  23.585  27.686  1.00 99.99
ATOM    682  CA  ALA L  91      -4.095  24.853  26.972  1.00 99.99
ATOM    683  C   ALA L  91      -5.039  25.761  27.752  1.00 99.99
ATOM    684  O   ALA L  91      -4.766  26.932  27.910  1.00 99.99
ATOM    685  CB  ALA L  91      -4.647  24.605  25.575  1.00 99.99
ATOM    686  N   ILE L  92      -6.027  25.174  28.405  1.00 99.99
ATOM    687  CA  ILE L  92      -6.966  25.897  29.279  1.00 99.99
ATOM    688  C   ILE L  92      -6.174  26.536  30.430  1.00 99.99
ATOM    689  O   ILE L  92      -6.329  27.711  30.720  1.00 99.99
ATOM    690  CB  ILE L  92      -8.084  24.947  29.783  1.00 99.99
ATOM    691  CG1 ILE L  92      -8.084  24.947  29.783  1.00 99.99
ATOM    692  CG2 ILE L  92      -8.084  24.947  29.783  1.00 99.99
ATOM    693  CD1 ILE L  92      -8.084  24.947  29.783  1.00 99.99
ATOM    694  N   ALA L  93      -5.398  25.695  31.115  1.00 99.99
ATOM    695  CA  ALA L  93      -4.694  26.095  32.338  1.00 99.99
ATOM    696  C   ALA L  93      -3.607  27.094  31.968  1.00 99.99
ATOM    697  O   ALA L  93      -3.474  28.127  32.615  1.00 99.99
ATOM    698  CB  ALA L  93      -4.101  24.863  33.026  1.00 99.99
ATOM    699  N   SER L  94      -2.911  26.796  30.872  1.00 99.99
ATOM    700  CA  SER L  94      -1.857  27.681  30.351  1.00 99.99
ATOM    701  C   SER L  94      -2.424  29.043  29.929  1.00 99.99
ATOM    702  O   SER L  94      -1.909  30.086  30.326  1.00 99.99
ATOM    703  CB  SER L  94      -1.141  27.048  29.154  1.00 99.99
ATOM    704  OG  SER L  94      -1.141  27.048  29.154  1.00 99.99
ATOM    705  N   SER L  95      -3.515  29.016  29.171  1.00 99.99
ATOM    706  CA  SER L  95      -4.121  30.235  28.625  1.00 99.99
ATOM    707  C   SER L  95      -5.190  30.717  29.604  1.00 99.99
ATOM    708  O   SER L  95      -6.198  30.059  29.849  1.00 99.99
ATOM    709  CB  SER L  95      -4.740  29.974  27.250  1.00 99.99
ATOM    710  OG  SER L  95      -4.740  29.974  27.250  1.00 99.99
ATOM    711  N   SER L  96      -4.997  31.929  30.089  1.00 99.99
ATOM    712  CA  SER L  96      -6.005  32.584  30.946  1.00 99.99
ATOM    713  C   SER L  96      -7.285  32.917  30.165  1.00 99.99
ATOM    714  O   SER L  96      -8.374  32.994  30.734  1.00 99.99
ATOM    715  CB  SER L  96      -5.442  33.873  31.538  1.00 99.99
ATOM    716  OG  SER L  96      -5.442  33.873  31.538  1.00 99.99
ATOM    717  N   TYR L  97      -7.129  33.124  28.856  1.00 99.99
ATOM    718  CA  TYR L  97      -8.260  33.426  27.966  1.00 99.99
ATOM    719  C   TYR L  97      -9.288  32.290  27.959  1.00 99.99
ATOM    720  O   TYR L  97     -10.495  32.531  27.911  1.00 99.99
ATOM    721  CB  TYR L  97      -7.751  33.665  26.546  1.00 99.99
ATOM    722  CG  TYR L  97      -7.751  33.665  26.546  1.00 99.99
ATOM    723  CD1 TYR L  97      -7.751  33.665  26.546  1.00 99.99
ATOM    724  CD2 TYR L  97      -7.751  33.665  26.546  1.00 99.99
ATOM    725  CE1 TYR L  97      -7.751  33.665  26.546  1.00 99.99
ATOM    726  CE2 TYR L  97      -7.751  33.665  26.546  1.00 99.99
ATOM    727  CZ  TYR L  97      -7.751  33.665  26.546  1.00 99.99
ATOM    728  OH  TYR L  97      -7.751  33.665  26.546  1.00 99.99
ATOM    729  N   MET L  98      -8.773  31.068  28.014  1.00 99.99
ATOM    730  CA  MET L  98      -9.630  29.886  28.076  1.00 99.99
ATOM    731  C   MET L  98     -10.369  29.796  29.396  1.00 99.99
ATOM    732  O   MET L  98     -11.542  29.474  29.367  1.00 99.99
ATOM    733  CB  MET L  98      -8.823  28.621  27.908  1.00 99.99
ATOM    734  CG  MET L  98      -8.823  28.621  27.908  1.00 99.99
ATOM    735  SD  MET L  98      -8.823  28.621  27.908  1.00 99.99
ATOM    736  CE  MET L  98      -8.823  28.621  27.908  1.00 99.99
ATOM    737  N   THR L  99      -9.739  30.254  30.472  1.00 99.99
ATOM    738  CA  THR L  99     -10.357  30.275  31.810  1.00 99.99
ATOM    739  C   THR L  99     -11.624  31.119  31.786  1.00 99.99
ATOM    740  O   THR L  99     -12.673  30.723  32.274  1.00 99.99
ATOM    741  CB  THR L  99      -9.397  30.871  32.841  1.00 99.99
ATOM    742  OG1 THR L  99      -9.397  30.871  32.841  1.00 99.99
ATOM    743  CG2 THR L  99      -9.397  30.871  32.841  1.00 99.99
ATOM    744  N   GLU L 100     -11.481  32.306  31.236  1.00 99.99
ATOM    745  CA  GLU L 100     -12.600  33.214  31.163  1.00 99.99
ATOM    746  C   GLU L 100     -13.728  32.556  30.315  1.00 99.99
ATOM    747  O   GLU L 100     -14.914  32.723  30.603  1.00 99.99
ATOM    748  CB  GLU L 100     -11.822  34.425  30.627  1.00 99.99
ATOM    749  CG  GLU L 100     -11.822  34.425  30.627  1.00 99.99
ATOM    750  CD  GLU L 100     -11.822  34.425  30.627  1.00 99.99
ATOM    751  OE1 GLU L 100     -11.822  34.425  30.627  1.00 99.99
ATOM    752  OE2 GLU L 100     -11.822  34.425  30.627  1.00 99.99
ATOM    753  N   LEU L 101     -13.343  31.980  29.172  1.00 99.99
ATOM    754  CA  LEU L 101     -14.306  31.331  28.275  1.00 99.99
ATOM    755  C   LEU L 101     -15.029  30.149  28.903  1.00 99.99
ATOM    756  O   LEU L 101     -16.246  30.023  28.837  1.00 99.99
ATOM    757  CB  LEU L 101     -13.596  30.843  27.027  1.00 99.99
ATOM    758  CG  LEU L 101     -13.596  30.843  27.027  1.00 99.99
ATOM    759  CD1 LEU L 101     -13.596  30.843  27.027  1.00 99.99
ATOM    760  CD2 LEU L 101     -13.596  30.843  27.027  1.00 99.99
ATOM    761  N   VAL L 102     -14.234  29.321  29.554  1.00 99.99
ATOM    762  CA  VAL L 102     -14.707  28.052  30.110  1.00 99.99
ATOM    763  C   VAL L 102     -15.292  28.308  31.501  1.00 99.99
ATOM    764  O   VAL L 102     -14.651  28.897  32.365  1.00 99.99
ATOM    765  CB  VAL L 102     -13.566  27.016  30.137  1.00 99.99
ATOM    766  CG1 VAL L 102     -13.566  27.016  30.137  1.00 99.99
ATOM    767  CG2 VAL L 102     -13.566  27.016  30.137  1.00 99.99
ATOM    768  N   ARG L 103     -16.419  27.665  31.760  1.00 99.99
ATOM    769  CA  ARG L 103     -17.075  27.783  33.074  1.00 99.99
ATOM    770  C   ARG L 103     -16.964  26.472  33.876  1.00 99.99
ATOM    771  O   ARG L 103     -17.896  25.967  34.500  1.00 99.99
ATOM    772  CB  ARG L 103     -18.524  28.221  32.878  1.00 99.99
ATOM    773  CG  ARG L 103     -18.524  28.221  32.878  1.00 99.99
ATOM    774  CD  ARG L 103     -18.524  28.221  32.878  1.00 99.99
ATOM    775  NE  ARG L 103     -18.524  28.221  32.878  1.00 99.99
ATOM    776  CZ  ARG L 103     -18.524  28.221  32.878  1.00 99.99
ATOM    777  NH1 ARG L 103     -18.524  28.221  32.878  1.00 99.99
ATOM    778  NH2 ARG L 103     -18.524  28.221  32.878  1.00 99.99
ATOM    779  N   GLY L 104     -15.782  25.865  33.782  1.00 99.99
ATOM    780  CA  GLY L 104     -15.489  24.637  34.544  1.00 99.99
ATOM    781  C   GLY L 104     -15.915  23.370  33.796  1.00 99.99
ATOM    782  O   GLY L 104     -15.982  22.288  34.374  1.00 99.99
ATOM    783  N   MET L 105     -16.101  23.508  32.487  1.00 99.99
ATOM    784  CA  MET L 105     -16.444  22.384  31.601  1.00 99.99
ATOM    785  C   MET L 105     -15.348  21.331  31.707  1.00 99.99
ATOM    786  O   MET L 105     -14.162  21.629  31.564  1.00 99.99
ATOM    787  CB  MET L 105     -16.491  22.881  30.158  1.00 99.99
ATOM    788  CG  MET L 105     -16.491  22.881  30.158  1.00 99.99
ATOM    789  SD  MET L 105     -16.491  22.881  30.158  1.00 99.99
ATOM    790  CE  MET L 105     -16.491  22.881  30.158  1.00 99.99
ATOM    791  N   SER L 106     -15.784  20.112  31.984  1.00 99.99
ATOM    792  CA  SER L 106     -14.899  18.953  32.084  1.00 99.99
ATOM    793  C   SER L 106     -13.869  18.999  30.945  1.00 99.99
ATOM    794  O   SER L 106     -14.221  19.096  29.764  1.00 99.99
ATOM    795  CB  SER L 106     -15.852  17.763  31.997  1.00 99.99
ATOM    796  OG  SER L 106     -15.852  17.763  31.997  1.00 99.99
ATOM    797  N   LEU L 107     -12.599  19.059  31.340  1.00 99.99
ATOM    798  CA  LEU L 107     -11.500  19.127  30.375  1.00 99.99
ATOM    799  C   LEU L 107     -11.640  18.131  29.241  1.00 99.99
ATOM    800  O   LEU L 107     -11.115  18.326  28.188  1.00 99.99
ATOM    801  CB  LEU L 107     -10.131  18.933  31.024  1.00 99.99
ATOM    802  CG  LEU L 107     -10.131  18.933  31.024  1.00 99.99
ATOM    803  CD1 LEU L 107     -10.131  18.933  31.024  1.00 99.99
ATOM    804  CD2 LEU L 107     -10.131  18.933  31.024  1.00 99.99
ATOM    805  N   ASP L 108     -12.367  17.065  29.431  1.00 99.99
ATOM    806  CA  ASP L 108     -12.740  16.105  28.373  1.00 99.99
ATOM    807  C   ASP L 108     -13.666  16.708  27.303  1.00 99.99
ATOM    808  O   ASP L 108     -13.332  16.715  26.122  1.00 99.99
ATOM    809  CB  ASP L 108     -13.397  14.871  29.000  1.00 99.99
ATOM    810  CG  ASP L 108     -13.397  14.871  29.000  1.00 99.99
ATOM    811  OD1 ASP L 108     -13.397  14.871  29.000  1.00 99.99
ATOM    812  OD2 ASP L 108     -13.397  14.871  29.000  1.00 99.99
ATOM    813  N   GLU L 109     -14.838  17.175  27.733  1.00 99.99
ATOM    814  CA  GLU L 109     -15.836  17.768  26.833  1.00 99.99
ATOM    815  C   GLU L 109     -15.358  19.083  26.240  1.00 99.99
ATOM    816  O   GLU L 109     -15.399  19.222  25.025  1.00 99.99
ATOM    817  CB  GLU L 109     -17.147  18.012  27.572  1.00 99.99
ATOM    818  CG  GLU L 109     -17.147  18.012  27.572  1.00 99.99
ATOM    819  CD  GLU L 109     -17.147  18.012  27.572  1.00 99.99
ATOM    820  OE1 GLU L 109     -17.147  18.012  27.572  1.00 99.99
ATOM    821  OE2 GLU L 109     -17.147  18.012  27.572  1.00 99.99
ATOM    822  N   ALA L 110     -14.786  19.940  27.084  1.00 99.99
ATOM    823  CA  ALA L 110     -14.200  21.217  26.636  1.00 99.99
ATOM    824  C   ALA L 110     -13.074  20.993  25.618  1.00 99.99
ATOM    825  O   ALA L 110     -12.862  21.781  24.706  1.00 99.99
ATOM    826  CB  ALA L 110     -13.654  21.992  27.834  1.00 99.99
ATOM    827  N   VAL L 111     -12.377  19.873  25.746  1.00 99.99
ATOM    828  CA  VAL L 111     -11.325  19.499  24.798  1.00 99.99
ATOM    829  C   VAL L 111     -11.915  19.148  23.438  1.00 99.99
ATOM    830  O   VAL L 111     -11.334  19.599  22.454  1.00 99.99
ATOM    831  CB  VAL L 111     -10.509  18.364  25.416  1.00 99.99
ATOM    832  CG1 VAL L 111     -10.509  18.364  25.416  1.00 99.99
ATOM    833  CG2 VAL L 111     -10.509  18.364  25.416  1.00 99.99
ATOM    834  N   LYS L 112     -13.033  18.409  23.468  1.00 99.99
ATOM    835  CA  LYS L 112     -13.799  18.003  22.286  1.00 99.99
ATOM    836  C   LYS L 112     -14.349  19.203  21.511  1.00 99.99
ATOM    837  O   LYS L 112     -14.235  19.330  20.306  1.00 99.99
ATOM    838  CB  LYS L 112     -14.889  16.987  22.570  1.00 99.99
ATOM    839  CG  LYS L 112     -14.889  16.987  22.570  1.00 99.99
ATOM    840  CD  LYS L 112     -14.889  16.987  22.570  1.00 99.99
ATOM    841  CE  LYS L 112     -14.889  16.987  22.570  1.00 99.99
ATOM    842  NZ  LYS L 112     -14.889  16.987  22.570  1.00 99.99
ATOM    843  N   ILE L 113     -14.704  20.215  22.247  1.00 99.99
ATOM    844  CA  ILE L 113     -15.279  21.423  21.649  1.00 99.99
ATOM    845  C   ILE L 113     -14.189  22.139  20.847  1.00 99.99
ATOM    846  O   ILE L 113     -14.520  22.899  19.944  1.00 99.99
ATOM    847  CB  ILE L 113     -15.893  22.322  22.736  1.00 99.99
ATOM    848  CG1 ILE L 113     -15.893  22.322  22.736  1.00 99.99
ATOM    849  CG2 ILE L 113     -15.893  22.322  22.736  1.00 99.99
ATOM    850  CD1 ILE L 113     -15.893  22.322  22.736  1.00 99.99
ATOM    851  N   LYS L 114     -12.961  22.004  21.365  1.00 99.99
ATOM    852  CA  LYS L 114     -11.765  22.578  20.784  1.00 99.99
ATOM    853  C   LYS L 114     -11.408  21.955  19.455  1.00 99.99
ATOM    854  O   LYS L 114     -11.159  22.568  18.455  1.00 99.99
ATOM    855  CB  LYS L 114     -10.555  22.621  21.689  1.00 99.99
ATOM    856  CG  LYS L 114     -10.555  22.621  21.689  1.00 99.99
ATOM    857  CD  LYS L 114     -10.555  22.621  21.689  1.00 99.99
ATOM    858  CE  LYS L 114     -10.555  22.621  21.689  1.00 99.99
ATOM    859  NZ  LYS L 114     -10.555  22.621  21.689  1.00 99.99
ATOM    860  N   ASN L 115     -11.383  20.675  19.408  1.00 99.99
ATOM    861  CA  ASN L 115     -11.143  20.009  18.124  1.00 99.99
ATOM    862  C   ASN L 115     -12.370  20.031  17.235  1.00 99.99
ATOM    863  O   ASN L 115     -12.267  19.812  16.058  1.00 99.99
ATOM    864  CB  ASN L 115     -10.840  18.558  18.299  1.00 99.99
ATOM    865  CG  ASN L 115     -10.840  18.558  18.299  1.00 99.99
ATOM    866  OD1 ASN L 115     -10.840  18.558  18.299  1.00 99.99
ATOM    867  ND2 ASN L 115     -10.840  18.558  18.299  1.00 99.99
ATOM    868  N   THR L 116     -13.556  20.047  17.804  1.00 99.99
ATOM    869  CA  THR L 116     -14.789  19.995  16.996  1.00 99.99
ATOM    870  C   THR L 116     -14.867  21.258  16.118  1.00 99.99
ATOM    871  O   THR L 116     -13.928  21.644  15.450  1.00 99.99
ATOM    872  CB  THR L 116     -16.028  19.803  17.890  1.00 99.99
ATOM    873  OG1 THR L 116     -16.028  19.803  17.890  1.00 99.99
ATOM    874  CG2 THR L 116     -16.028  19.803  17.890  1.00 99.99
ATOM    875  N   GLU L 117     -15.972  21.969  16.187  1.00 99.99
ATOM    876  CA  GLU L 117     -16.268  23.207  15.474  1.00 99.99
ATOM    877  C   GLU L 117     -15.240  24.274  15.822  1.00 99.99
ATOM    878  O   GLU L 117     -14.789  24.993  14.944  1.00 99.99
ATOM    879  CB  GLU L 117     -17.654  23.719  15.878  1.00 99.99
ATOM    880  CG  GLU L 117     -17.654  23.719  15.878  1.00 99.99
ATOM    881  CD  GLU L 117     -17.654  23.719  15.878  1.00 99.99
ATOM    882  OE1 GLU L 117     -17.654  23.719  15.878  1.00 99.99
ATOM    883  OE2 GLU L 117     -17.654  23.719  15.878  1.00 99.99
ATOM    884  N   ILE L 118     -14.821  24.341  17.080  1.00 99.99
ATOM    885  CA  ILE L 118     -13.853  25.381  17.465  1.00 99.99
ATOM    886  C   ILE L 118     -12.635  25.324  16.529  1.00 99.99
ATOM    887  O   ILE L 118     -11.885  26.285  16.454  1.00 99.99
ATOM    888  CB  ILE L 118     -13.476  25.256  18.952  1.00 99.99
ATOM    889  CG1 ILE L 118     -13.476  25.256  18.952  1.00 99.99
ATOM    890  CG2 ILE L 118     -13.476  25.256  18.952  1.00 99.99
ATOM    891  CD1 ILE L 118     -13.476  25.256  18.952  1.00 99.99
ATOM    892  N   ALA L 119     -12.281  24.105  16.155  1.00 99.99
ATOM    893  CA  ALA L 119     -11.116  23.984  15.299  1.00 99.99
ATOM    894  C   ALA L 119     -11.449  23.481  13.899  1.00 99.99
ATOM    895  O   ALA L 119     -10.603  23.495  13.013  1.00 99.99
ATOM    896  CB  ALA L 119     -10.100  23.211  16.097  1.00 99.99
ATOM    897  N   LYS L 120     -12.729  23.190  13.689  1.00 99.99
ATOM    898  CA  LYS L 120     -13.248  22.770  12.379  1.00 99.99
ATOM    899  C   LYS L 120     -13.999  23.903  11.709  1.00 99.99
ATOM    900  O   LYS L 120     -13.738  24.257  10.566  1.00 99.99
ATOM    901  CB  LYS L 120     -14.203  21.578  12.509  1.00 99.99
ATOM    902  CG  LYS L 120     -14.203  21.578  12.509  1.00 99.99
ATOM    903  CD  LYS L 120     -14.203  21.578  12.509  1.00 99.99
ATOM    904  CE  LYS L 120     -14.203  21.578  12.509  1.00 99.99
ATOM    905  NZ  LYS L 120     -14.203  21.578  12.509  1.00 99.99
ATOM    906  N   GLU L 121     -14.941  24.435  12.459  1.00 99.99
ATOM    907  CA  GLU L 121     -15.899  25.402  11.942  1.00 99.99
ATOM    908  C   GLU L 121     -15.349  26.791  12.017  1.00 99.99
ATOM    909  O   GLU L 121     -16.084  27.660  11.612  1.00 99.99
ATOM    910  CB  GLU L 121     -17.191  25.359  12.743  1.00 99.99
ATOM    911  CG  GLU L 121     -17.191  25.359  12.743  1.00 99.99
ATOM    912  CD  GLU L 121     -17.191  25.359  12.743  1.00 99.99
ATOM    913  OE1 GLU L 121     -17.191  25.359  12.743  1.00 99.99
ATOM    914  OE2 GLU L 121     -17.191  25.359  12.743  1.00 99.99
ATOM    915  N   LEU L 122     -14.191  26.918  12.652  1.00 99.99
ATOM    916  CA  LEU L 122     -13.429  28.106  12.688  1.00 99.99
ATOM    917  C   LEU L 122     -13.007  28.473  11.356  1.00 99.99
ATOM    918  O   LEU L 122     -13.374  29.567  11.417  1.00 99.99
ATOM    919  CB  LEU L 122     -12.186  28.212  13.534  1.00 99.99
ATOM    920  CG  LEU L 122     -12.186  28.212  13.534  1.00 99.99
ATOM    921  CD1 LEU L 122     -12.186  28.212  13.534  1.00 99.99
ATOM    922  CD2 LEU L 122     -12.186  28.212  13.534  1.00 99.99
ATOM    923  N   SER L 123     -12.732  27.653  10.346  1.00 99.99
ATOM    924  CA  SER L 123     -12.329  27.988   8.961  1.00 99.99
ATOM    925  C   SER L 123     -13.422  28.730   8.181  1.00 99.99
ATOM    926  O   SER L 123     -13.132  29.723   7.535  1.00 99.99
ATOM    927  CB  SER L 123     -12.016  26.710   8.195  1.00 99.99
ATOM    928  OG  SER L 123     -12.016  26.710   8.195  1.00 99.99
ATOM    929  N   LEU L 124     -14.680  28.390   8.417  1.00 99.99
ATOM    930  CA  LEU L 124     -15.819  29.085   7.782  1.00 99.99
ATOM    931  C   LEU L 124     -15.918  30.589   8.129  1.00 99.99
ATOM    932  O   LEU L 124     -16.249  31.447   7.326  1.00 99.99
ATOM    933  CB  LEU L 124     -17.146  28.403   8.147  1.00 99.99
ATOM    934  CG  LEU L 124     -17.146  28.403   8.147  1.00 99.99
ATOM    935  CD1 LEU L 124     -17.146  28.403   8.147  1.00 99.99
ATOM    936  CD2 LEU L 124     -17.146  28.403   8.147  1.00 99.99
ATOM    937  N   PRO L 125     -15.816  30.951   9.391  1.00 99.99
ATOM    938  CA  PRO L 125     -15.739  32.338   9.863  1.00 99.99
ATOM    939  C   PRO L 125     -14.501  33.158   9.379  1.00 99.99
ATOM    940  O   PRO L 125     -14.616  34.315   9.006  1.00 99.99
ATOM    941  CB  PRO L 125     -15.747  32.191  11.379  1.00 99.99
ATOM    942  CG  PRO L 125     -15.747  32.191  11.379  1.00 99.99
ATOM    943  CD  PRO L 125     -15.747  32.191  11.379  1.00 99.99
ATOM    944  N   PRO L 126     -13.277  32.634   9.353  1.00 99.99
ATOM    945  CA  PRO L 126     -11.964  33.127   8.973  1.00 99.99
ATOM    946  C   PRO L 126     -11.921  33.228   7.478  1.00 99.99
ATOM    947  O   PRO L 126     -11.327  34.197   7.032  1.00 99.99
ATOM    948  CB  PRO L 126     -10.854  32.129   9.331  1.00 99.99
ATOM    949  CG  PRO L 126     -10.854  32.129   9.331  1.00 99.99
ATOM    950  CD  PRO L 126     -10.854  32.129   9.331  1.00 99.99
ATOM    951  N   VAL L 127     -12.620  32.353   6.750  1.00 99.99
ATOM    952  CA  VAL L 127     -12.648  32.463   5.284  1.00 99.99
ATOM    953  C   VAL L 127     -13.243  33.812   4.854  1.00 99.99
ATOM    954  O   VAL L 127     -12.829  34.384   3.850  1.00 99.99
ATOM    955  CB  VAL L 127     -13.431  31.333   4.600  1.00 99.99
ATOM    956  CG1 VAL L 127     -13.431  31.333   4.600  1.00 99.99
ATOM    957  CG2 VAL L 127     -13.431  31.333   4.600  1.00 99.99
ATOM    958  N   LYS L 128     -14.198  34.294   5.652  1.00 99.99
ATOM    959  CA  LYS L 128     -14.843  35.586   5.395  1.00 99.99
ATOM    960  C   LYS L 128     -13.916  36.741   5.790  1.00 99.99
ATOM    961  O   LYS L 128     -13.961  37.839   5.248  1.00 99.99
ATOM    962  CB  LYS L 128     -16.158  35.668   6.161  1.00 99.99
ATOM    963  CG  LYS L 128     -16.158  35.668   6.161  1.00 99.99
ATOM    964  CD  LYS L 128     -16.158  35.668   6.161  1.00 99.99
ATOM    965  CE  LYS L 128     -16.158  35.668   6.161  1.00 99.99
ATOM    966  NZ  LYS L 128     -16.158  35.668   6.161  1.00 99.99
ATOM    967  N   LEU L 129     -13.085  36.492   6.785  1.00 99.99
ATOM    968  CA  LEU L 129     -12.124  37.497   7.230  1.00 99.99
ATOM    969  C   LEU L 129     -11.027  37.791   6.227  1.00 99.99
ATOM    970  O   LEU L 129     -10.786  38.941   5.870  1.00 99.99
ATOM    971  CB  LEU L 129     -11.499  37.097   8.556  1.00 99.99
ATOM    972  CG  LEU L 129     -11.499  37.097   8.556  1.00 99.99
ATOM    973  CD1 LEU L 129     -11.499  37.097   8.556  1.00 99.99
ATOM    974  CD2 LEU L 129     -11.499  37.097   8.556  1.00 99.99
ATOM    975  N   HIS L 130     -10.437  36.720   5.717  1.00 99.99
ATOM    976  CA  HIS L 130      -9.360  36.833   4.723  1.00 99.99
ATOM    977  C   HIS L 130      -9.848  37.601   3.491  1.00 99.99
ATOM    978  O   HIS L 130      -9.136  38.470   2.993  1.00 99.99
ATOM    979  CB  HIS L 130      -8.904  35.432   4.313  1.00 99.99
ATOM    980  CG  HIS L 130      -8.904  35.432   4.313  1.00 99.99
ATOM    981  ND1 HIS L 130      -8.904  35.432   4.313  1.00 99.99
ATOM    982  CD2 HIS L 130      -8.904  35.432   4.313  1.00 99.99
ATOM    983  CE1 HIS L 130      -8.904  35.432   4.313  1.00 99.99
ATOM    984  NE2 HIS L 130      -8.904  35.432   4.313  1.00 99.99
ATOM    985  N   CYS L 131     -11.046  37.252   3.027  1.00 99.99
ATOM    986  CA  CYS L 131     -11.614  37.873   1.819  1.00 99.99
ATOM    987  C   CYS L 131     -11.831  39.382   2.009  1.00 99.99
ATOM    988  O   CYS L 131     -11.955  40.127   1.043  1.00 99.99
ATOM    989  CB  CYS L 131     -12.926  37.190   1.432  1.00 99.99
ATOM    990  SG  CYS L 131     -12.926  37.190   1.432  1.00 99.99
ATOM    991  N   SER L 132     -11.914  39.793   3.271  1.00 99.99
ATOM    992  CA  SER L 132     -12.085  41.209   3.624  1.00 99.99
ATOM    993  C   SER L 132     -10.782  41.839   4.118  1.00 99.99
ATOM    994  O   SER L 132     -10.815  42.939   4.667  1.00 99.99
ATOM    995  CB  SER L 132     -13.136  41.337   4.727  1.00 99.99
ATOM    996  OG  SER L 132     -13.136  41.337   4.727  1.00 99.99
ATOM    997  N   MET L 133      -9.663  41.123   3.952  1.00 99.99
ATOM    998  CA  MET L 133      -8.322  41.619   4.335  1.00 99.99
ATOM    999  C   MET L 133      -8.158  41.623   5.862  1.00 99.99
ATOM   1000  O   MET L 133      -7.438  42.429   6.449  1.00 99.99
ATOM   1001  CB  MET L 133      -8.097  43.045   3.803  1.00 99.99
ATOM   1002  CG  MET L 133      -8.097  43.045   3.803  1.00 99.99
ATOM   1003  SD  MET L 133      -8.097  43.045   3.803  1.00 99.99
ATOM   1004  CE  MET L 133      -8.097  43.045   3.803  1.00 99.99
ATOM   1005  N   LEU L 134      -8.840  40.686   6.503  1.00 99.99
ATOM   1006  CA  LEU L 134      -8.655  40.424   7.924  1.00 99.99
ATOM   1007  C   LEU L 134      -8.023  39.066   8.165  1.00 99.99
ATOM   1008  O   LEU L 134      -8.584  38.022   7.844  1.00 99.99
ATOM   1009  CB  LEU L 134      -9.991  40.544   8.640  1.00 99.99
ATOM   1010  CG  LEU L 134      -9.991  40.544   8.640  1.00 99.99
ATOM   1011  CD1 LEU L 134      -9.991  40.544   8.640  1.00 99.99
ATOM   1012  CD2 LEU L 134      -9.991  40.544   8.640  1.00 99.99
ATOM   1013  N   ALA L 135      -6.840  39.120   8.750  1.00 99.99
ATOM   1014  CA  ALA L 135      -6.024  37.911   8.857  1.00 99.99
ATOM   1015  C   ALA L 135      -6.409  37.098  10.108  1.00 99.99
ATOM   1016  O   ALA L 135      -7.429  37.342  10.749  1.00 99.99
ATOM   1017  CB  ALA L 135      -4.586  38.413   8.745  1.00 99.99
ATOM   1018  N   GLU L 136      -5.551  36.163  10.487  1.00 99.99
ATOM   1019  CA  GLU L 136      -5.746  35.278  11.653  1.00 99.99
ATOM   1020  C   GLU L 136      -5.985  36.069  12.951  1.00 99.99
ATOM   1021  O   GLU L 136      -6.716  35.662  13.833  1.00 99.99
ATOM   1022  CB  GLU L 136      -4.525  34.372  11.855  1.00 99.99
ATOM   1023  CG  GLU L 136      -4.525  34.372  11.855  1.00 99.99
ATOM   1024  CD  GLU L 136      -4.525  34.372  11.855  1.00 99.99
ATOM   1025  OE1 GLU L 136      -4.525  34.372  11.855  1.00 99.99
ATOM   1026  OE2 GLU L 136      -4.525  34.372  11.855  1.00 99.99
ATOM   1027  N   ASP L 137      -5.311  37.194  13.105  1.00 99.99
ATOM   1028  CA  ASP L 137      -5.483  38.097  14.258  1.00 99.99
ATOM   1029  C   ASP L 137      -6.906  38.651  14.355  1.00 99.99
ATOM   1030  O   ASP L 137      -7.512  38.647  15.423  1.00 99.99
ATOM   1031  CB  ASP L 137      -4.494  39.261  14.150  1.00 99.99
ATOM   1032  CG  ASP L 137      -4.494  39.261  14.150  1.00 99.99
ATOM   1033  OD1 ASP L 137      -4.494  39.261  14.150  1.00 99.99
ATOM   1034  OD2 ASP L 137      -4.494  39.261  14.150  1.00 99.99
ATOM   1035  N   ALA L 138      -7.447  39.050  13.212  1.00 99.99
ATOM   1036  CA  ALA L 138      -8.810  39.588  13.188  1.00 99.99
ATOM   1037  C   ALA L 138      -9.844  38.571  13.665  1.00 99.99
ATOM   1038  O   ALA L 138     -10.774  38.914  14.389  1.00 99.99
ATOM   1039  CB  ALA L 138      -9.119  39.874  11.758  1.00 99.99
ATOM   1040  N   ILE L 139      -9.570  37.303  13.368  1.00 99.99
ATOM   1041  CA  ILE L 139     -10.446  36.192  13.763  1.00 99.99
ATOM   1042  C   ILE L 139     -10.495  36.157  15.286  1.00 99.99
ATOM   1043  O   ILE L 139     -11.579  36.142  15.849  1.00 99.99
ATOM   1044  CB  ILE L 139      -9.993  34.840  13.155  1.00 99.99
ATOM   1045  CG1 ILE L 139      -9.993  34.840  13.155  1.00 99.99
ATOM   1046  CG2 ILE L 139      -9.993  34.840  13.155  1.00 99.99
ATOM   1047  CD1 ILE L 139      -9.993  34.840  13.155  1.00 99.99
ATOM   1048  N   LYS L 140      -9.316  36.251  15.901  1.00 99.99
ATOM   1049  CA  LYS L 140      -9.173  36.137  17.355  1.00 99.99
ATOM   1050  C   LYS L 140      -9.963  37.260  18.034  1.00 99.99
ATOM   1051  O   LYS L 140     -10.476  37.101  19.137  1.00 99.99
ATOM   1052  CB  LYS L 140      -7.697  36.204  17.730  1.00 99.99
ATOM   1053  CG  LYS L 140      -7.697  36.204  17.730  1.00 99.99
ATOM   1054  CD  LYS L 140      -7.697  36.204  17.730  1.00 99.99
ATOM   1055  CE  LYS L 140      -7.697  36.204  17.730  1.00 99.99
ATOM   1056  NZ  LYS L 140      -7.697  36.204  17.730  1.00 99.99
ATOM   1057  N   ALA L 141     -10.042  38.394  17.352  1.00 99.99
ATOM   1058  CA  ALA L 141     -10.828  39.533  17.844  1.00 99.99
ATOM   1059  C   ALA L 141     -12.335  39.259  17.795  1.00 99.99
ATOM   1060  O   ALA L 141     -13.037  39.486  18.779  1.00 99.99
ATOM   1061  CB  ALA L 141     -10.491  40.778  17.030  1.00 99.99
ATOM   1062  N   ALA L 142     -12.782  38.646  16.699  1.00 99.99
ATOM   1063  CA  ALA L 142     -14.201  38.317  16.516  1.00 99.99
ATOM   1064  C   ALA L 142     -14.627  37.237  17.506  1.00 99.99
ATOM   1065  O   ALA L 142     -15.653  37.430  18.153  1.00 99.99
ATOM   1066  CB  ALA L 142     -14.472  37.865  15.082  1.00 99.99
ATOM   1067  N   ILE L 143     -13.727  36.281  17.763  1.00 99.99
ATOM   1068  CA  ILE L 143     -13.955  35.140  18.672  1.00 99.99
ATOM   1069  C   ILE L 143     -14.202  35.637  20.102  1.00 99.99
ATOM   1070  O   ILE L 143     -14.939  35.049  20.885  1.00 99.99
ATOM   1071  CB  ILE L 143     -12.859  34.068  18.619  1.00 99.99
ATOM   1072  CG1 ILE L 143     -12.859  34.068  18.619  1.00 99.99
ATOM   1073  CG2 ILE L 143     -12.859  34.068  18.619  1.00 99.99
ATOM   1074  CD1 ILE L 143     -12.859  34.068  18.619  1.00 99.99
ATOM   1075  N   LYS L 144     -13.494  36.710  20.434  1.00 99.99
ATOM   1076  CA  LYS L 144     -13.575  37.309  21.767  1.00 99.99
ATOM   1077  C   LYS L 144     -14.934  37.970  21.995  1.00 99.99
ATOM   1078  O   LYS L 144     -15.459  37.947  23.105  1.00 99.99
ATOM   1079  CB  LYS L 144     -12.439  38.308  21.940  1.00 99.99
ATOM   1080  CG  LYS L 144     -12.439  38.308  21.940  1.00 99.99
ATOM   1081  CD  LYS L 144     -12.439  38.308  21.940  1.00 99.99
ATOM   1082  CE  LYS L 144     -12.439  38.308  21.940  1.00 99.99
ATOM   1083  NZ  LYS L 144     -12.439  38.308  21.940  1.00 99.99
ATOM   1084  N   ASP L 145     -15.483  38.533  20.924  1.00 99.99
ATOM   1085  CA  ASP L 145     -16.817  39.149  20.972  1.00 99.99
ATOM   1086  C   ASP L 145     -17.910  38.103  21.171  1.00 99.99
ATOM   1087  O   ASP L 145     -18.899  38.350  21.857  1.00 99.99
ATOM   1088  CB  ASP L 145     -17.098  39.915  19.685  1.00 99.99
ATOM   1089  CG  ASP L 145     -17.098  39.915  19.685  1.00 99.99
ATOM   1090  OD1 ASP L 145     -17.098  39.915  19.685  1.00 99.99
ATOM   1091  OD2 ASP L 145     -17.098  39.915  19.685  1.00 99.99
ATOM   1092  N   TYR L 146     -17.677  36.925  20.603  1.00 99.99
ATOM   1093  CA  TYR L 146     -18.609  35.808  20.748  1.00 99.99
ATOM   1094  C   TYR L 146     -18.729  35.411  22.195  1.00 99.99
ATOM   1095  O   TYR L 146     -19.804  35.056  22.580  1.00 99.99
ATOM   1096  CB  TYR L 146     -18.145  34.571  20.014  1.00 99.99
ATOM   1097  CG  TYR L 146     -18.145  34.571  20.014  1.00 99.99
ATOM   1098  CD1 TYR L 146     -18.145  34.571  20.014  1.00 99.99
ATOM   1099  CD2 TYR L 146     -18.145  34.571  20.014  1.00 99.99
ATOM   1100  CE1 TYR L 146     -18.145  34.571  20.014  1.00 99.99
ATOM   1101  CE2 TYR L 146     -18.145  34.571  20.014  1.00 99.99
ATOM   1102  CZ  TYR L 146     -18.145  34.571  20.014  1.00 99.99
ATOM   1103  OH  TYR L 146     -18.145  34.571  20.014  1.00 99.99
ATOM   1104  N   LYS L 147     -17.694  35.547  22.993  1.00 99.99
ATOM   1105  CA  LYS L 147     -17.762  35.272  24.431  1.00 99.99
ATOM   1106  C   LYS L 147     -18.662  36.265  25.189  1.00 99.99
ATOM   1107  O   LYS L 147     -19.198  35.947  26.250  1.00 99.99
ATOM   1108  CB  LYS L 147     -16.332  35.345  24.923  1.00 99.99
ATOM   1109  CG  LYS L 147     -16.332  35.345  24.923  1.00 99.99
ATOM   1110  CD  LYS L 147     -16.332  35.345  24.923  1.00 99.99
ATOM   1111  CE  LYS L 147     -16.332  35.345  24.923  1.00 99.99
ATOM   1112  NZ  LYS L 147     -16.332  35.345  24.923  1.00 99.99
ATOM   1113  N   THR L 148     -18.756  37.476  24.657  1.00 99.99
ATOM   1114  CA  THR L 148     -19.627  38.515  25.234  1.00 99.99
ATOM   1115  C   THR L 148     -21.085  38.036  25.281  1.00 99.99
ATOM   1116  O   THR L 148     -21.783  38.274  26.263  1.00 99.99
ATOM   1117  CB  THR L 148     -19.535  39.807  24.415  1.00 99.99
ATOM   1118  OG1 THR L 148     -19.535  39.807  24.415  1.00 99.99
ATOM   1119  CG2 THR L 148     -19.535  39.807  24.415  1.00 99.99
ATOM   1120  N   LYS L 149     -21.527  37.419  24.190  1.00 99.99
ATOM   1121  CA  LYS L 149     -22.902  36.897  24.110  1.00 99.99
ATOM   1122  C   LYS L 149     -22.977  35.366  24.220  1.00 99.99
ATOM   1123  O   LYS L 149     -23.985  34.778  24.588  1.00 99.99
ATOM   1124  CB  LYS L 149     -23.536  37.379  22.807  1.00 99.99
ATOM   1125  CG  LYS L 149     -23.536  37.379  22.807  1.00 99.99
ATOM   1126  CD  LYS L 149     -23.536  37.379  22.807  1.00 99.99
ATOM   1127  CE  LYS L 149     -23.536  37.379  22.807  1.00 99.99
ATOM   1128  NZ  LYS L 149     -23.536  37.379  22.807  1.00 99.99
ATOM   1129  N   ARG L 150     -21.888  34.723  23.878  1.00 99.99
ATOM   1130  CA  ARG L 150     -21.767  33.272  23.770  1.00 99.99
ATOM   1131  C   ARG L 150     -20.436  32.867  24.412  1.00 99.99
ATOM   1132  O   ARG L 150     -19.590  32.194  23.823  1.00 99.99
ATOM   1133  CB  ARG L 150     -21.791  32.915  22.292  1.00 99.99
ATOM   1134  CG  ARG L 150     -21.791  32.915  22.292  1.00 99.99
ATOM   1135  CD  ARG L 150     -21.791  32.915  22.292  1.00 99.99
ATOM   1136  NE  ARG L 150     -21.791  32.915  22.292  1.00 99.99
ATOM   1137  CZ  ARG L 150     -21.791  32.915  22.292  1.00 99.99
ATOM   1138  NH1 ARG L 150     -21.791  32.915  22.292  1.00 99.99
ATOM   1139  NH2 ARG L 150     -21.791  32.915  22.292  1.00 99.99
ATOM   1140  N   ASN L 151     -20.339  33.163  25.704  1.00 99.99
ATOM   1141  CA  ASN L 151     -19.207  32.668  26.524  1.00 99.99
ATOM   1142  C   ASN L 151     -18.910  31.150  26.335  1.00 99.99
ATOM   1143  O   ASN L 151     -17.772  30.702  26.468  1.00 99.99
ATOM   1144  CB  ASN L 151     -19.531  32.929  28.005  1.00 99.99
ATOM   1145  CG  ASN L 151     -19.531  32.929  28.005  1.00 99.99
ATOM   1146  OD1 ASN L 151     -19.531  32.929  28.005  1.00 99.99
ATOM   1147  ND2 ASN L 151     -19.531  32.929  28.005  1.00 99.99
ATOM   1148  N   PRO L 152     -19.966  30.350  26.126  1.00 99.99
ATOM   1149  CA  PRO L 152     -19.862  28.911  25.848  1.00 99.99
ATOM   1150  C   PRO L 152     -19.323  28.549  24.460  1.00 99.99
ATOM   1151  O   PRO L 152     -18.754  27.477  24.254  1.00 99.99
ATOM   1152  CB  PRO L 152     -21.275  28.360  26.061  1.00 99.99
ATOM   1153  CG  PRO L 152     -21.275  28.360  26.061  1.00 99.99
ATOM   1154  CD  PRO L 152     -21.275  28.360  26.061  1.00 99.99
ATOM   1155  N   SER L 153     -19.564  29.426  23.499  1.00 99.99
ATOM   1156  CA  SER L 153     -19.100  29.176  22.129  1.00 99.99
ATOM   1157  C   SER L 153     -18.335  30.387  21.606  1.00 99.99
ATOM   1158  O   SER L 153     -18.715  31.200  20.781  1.00 99.99
ATOM   1159  CB  SER L 153     -20.278  28.665  21.292  1.00 99.99
ATOM   1160  OG  SER L 153     -20.278  28.665  21.292  1.00 99.99
ATOM   1161  N   VAL L 154     -17.126  30.486  22.089  1.00 99.99
ATOM   1162  CA  VAL L 154     -16.263  31.584  21.653  1.00 99.99
ATOM   1163  C   VAL L 154     -16.142  31.730  20.121  1.00 99.99
ATOM   1164  O   VAL L 154     -15.938  32.807  19.576  1.00 99.99
ATOM   1165  CB  VAL L 154     -14.924  31.273  22.260  1.00 99.99
ATOM   1166  CG1 VAL L 154     -14.924  31.273  22.260  1.00 99.99
ATOM   1167  CG2 VAL L 154     -14.924  31.273  22.260  1.00 99.99
ATOM   1168  N   LEU L 155     -16.020  30.589  19.476  1.00 99.99
ATOM   1169  CA  LEU L 155     -15.878  30.545  18.022  1.00 99.99
ATOM   1170  C   LEU L 155     -17.193  30.989  17.383  1.00 99.99
ATOM   1171  O   LEU L 155     -18.252  30.520  17.764  1.00 99.99
ATOM   1172  CB  LEU L 155     -15.530  29.105  17.624  1.00 99.99
ATOM   1173  CG  LEU L 155     -15.530  29.105  17.624  1.00 99.99
ATOM   1174  CD1 LEU L 155     -15.530  29.105  17.624  1.00 99.99
ATOM   1175  CD2 LEU L 155     -15.530  29.105  17.624  1.00 99.99
ATOM   1176  N   HIS L 156     -17.067  31.548  16.200  1.00 99.99
ATOM   1177  CA  HIS L 156     -18.242  31.670  15.314  1.00 99.99
ATOM   1178  C   HIS L 156     -17.922  32.035  13.897  1.00 99.99
ATOM   1179  O   HIS L 156     -16.940  32.794  13.754  1.00 99.99
ATOM   1180  CB  HIS L 156     -18.983  32.873  15.716  1.00 99.99
ATOM   1181  CG  HIS L 156     -18.983  32.873  15.716  1.00 99.99
ATOM   1182  ND1 HIS L 156     -18.983  32.873  15.716  1.00 99.99
ATOM   1183  CD2 HIS L 156     -18.983  32.873  15.716  1.00 99.99
ATOM   1184  CE1 HIS L 156     -18.983  32.873  15.716  1.00 99.99
ATOM   1185  NE2 HIS L 156     -18.983  32.873  15.716  1.00 99.99
ATOM   1186  OXT HIS L 156     -19.785  34.642  13.747  1.00 99.99
TER    1187      HIS L 156                                        
ATOM   1188  N   MET B   1     -10.996  50.463   2.973  1.00 99.99
ATOM   1189  CA  MET B   1      -9.837  50.784   3.826  1.00 99.99
ATOM   1190  C   MET B   1      -9.990  50.053   5.165  1.00 99.99
ATOM   1191  O   MET B   1      -9.121  49.266   5.537  1.00 99.99
ATOM   1192  CB  MET B   1      -9.771  52.298   4.055  1.00 99.99
ATOM   1193  CG  MET B   1      -9.771  52.298   4.055  1.00 99.99
ATOM   1194  SD  MET B   1      -9.771  52.298   4.055  1.00 99.99
ATOM   1195  CE  MET B   1      -9.771  52.298   4.055  1.00 99.99
ATOM   1196  N   PHE B   2     -11.155  50.221   5.795  1.00 99.99
ATOM   1197  CA  PHE B   2     -11.449  49.635   7.112  1.00 99.99
ATOM   1198  C   PHE B   2     -12.291  48.368   6.967  1.00 99.99
ATOM   1199  O   PHE B   2     -13.321  48.377   6.293  1.00 99.99
ATOM   1200  CB  PHE B   2     -12.146  50.714   7.943  1.00 99.99
ATOM   1201  CG  PHE B   2     -12.146  50.714   7.943  1.00 99.99
ATOM   1202  CD1 PHE B   2     -12.146  50.714   7.943  1.00 99.99
ATOM   1203  CD2 PHE B   2     -12.146  50.714   7.943  1.00 99.99
ATOM   1204  CE1 PHE B   2     -12.146  50.714   7.943  1.00 99.99
ATOM   1205  CE2 PHE B   2     -12.146  50.714   7.943  1.00 99.99
ATOM   1206  CZ  PHE B   2     -12.146  50.714   7.943  1.00 99.99
ATOM   1207  N   ALA B   3     -11.820  47.286   7.577  1.00 99.99
ATOM   1208  CA  ALA B   3     -12.509  45.966   7.492  1.00 99.99
ATOM   1209  C   ALA B   3     -13.889  46.148   8.107  1.00 99.99
ATOM   1210  O   ALA B   3     -13.772  46.765   9.144  1.00 99.99
ATOM   1211  CB  ALA B   3     -11.805  44.978   8.431  1.00 99.99
ATOM   1212  N   ARG B   4     -14.856  45.236   7.897  1.00 99.99
ATOM   1213  CA  ARG B   4     -16.230  45.312   8.433  1.00 99.99
ATOM   1214  C   ARG B   4     -16.390  44.578   9.766  1.00 99.99
ATOM   1215  O   ARG B   4     -16.050  43.402   9.854  1.00 99.99
ATOM   1216  CB  ARG B   4     -17.207  44.784   7.395  1.00 99.99
ATOM   1217  CG  ARG B   4     -17.207  44.784   7.395  1.00 99.99
ATOM   1218  CD  ARG B   4     -17.207  44.784   7.395  1.00 99.99
ATOM   1219  NE  ARG B   4     -17.207  44.784   7.395  1.00 99.99
ATOM   1220  CZ  ARG B   4     -17.207  44.784   7.395  1.00 99.99
ATOM   1221  NH1 ARG B   4     -17.207  44.784   7.395  1.00 99.99
ATOM   1222  NH2 ARG B   4     -17.207  44.784   7.395  1.00 99.99
ATOM   1223  N   LEU B   5     -16.954  45.269  10.753  1.00 99.99
ATOM   1224  CA  LEU B   5     -17.362  44.555  11.968  1.00 99.99
ATOM   1225  C   LEU B   5     -18.824  44.165  11.959  1.00 99.99
ATOM   1226  O   LEU B   5     -19.687  45.024  11.853  1.00 99.99
ATOM   1227  CB  LEU B   5     -17.127  45.305  13.270  1.00 99.99
ATOM   1228  CG  LEU B   5     -17.127  45.305  13.270  1.00 99.99
ATOM   1229  CD1 LEU B   5     -17.127  45.305  13.270  1.00 99.99
ATOM   1230  CD2 LEU B   5     -17.127  45.305  13.270  1.00 99.99
ATOM   1231  N   ALA B   6     -19.055  42.894  12.247  1.00 99.99
ATOM   1232  CA  ALA B   6     -20.425  42.362  12.268  1.00 99.99
ATOM   1233  C   ALA B   6     -20.780  41.906  13.679  1.00 99.99
ATOM   1234  O   ALA B   6     -20.098  41.063  14.256  1.00 99.99
ATOM   1235  CB  ALA B   6     -20.548  41.183  11.310  1.00 99.99
ATOM   1236  N   ASN B   7     -21.827  42.516  14.214  1.00 99.99
ATOM   1237  CA  ASN B   7     -22.315  42.243  15.576  1.00 99.99
ATOM   1238  C   ASN B   7     -23.561  41.352  15.591  1.00 99.99
ATOM   1239  O   ASN B   7     -24.564  41.662  14.996  1.00 99.99
ATOM   1240  CB  ASN B   7     -22.631  43.513  16.359  1.00 99.99
ATOM   1241  CG  ASN B   7     -22.631  43.513  16.359  1.00 99.99
ATOM   1242  OD1 ASN B   7     -22.631  43.513  16.359  1.00 99.99
ATOM   1243  ND2 ASN B   7     -22.631  43.513  16.359  1.00 99.99
ATOM   1244  N   PRO B   8     -23.424  40.127  16.033  1.00 99.99
ATOM   1245  CA  PRO B   8     -24.601  39.240  16.181  1.00 99.99
ATOM   1246  C   PRO B   8     -25.262  39.259  17.581  1.00 99.99
ATOM   1247  O   PRO B   8     -24.581  39.160  18.588  1.00 99.99
ATOM   1248  CB  PRO B   8     -24.001  37.871  15.875  1.00 99.99
ATOM   1249  CG  PRO B   8     -24.001  37.871  15.875  1.00 99.99
ATOM   1250  CD  PRO B   8     -24.001  37.871  15.875  1.00 99.99
ATOM   1251  N   ALA B   9     -26.587  39.354  17.665  1.00 99.99
ATOM   1252  CA  ALA B   9     -27.391  39.236  18.893  1.00 99.99
ATOM   1253  C   ALA B   9     -28.682  38.460  18.623  1.00 99.99
ATOM   1254  O   ALA B   9     -29.531  38.891  17.852  1.00 99.99
ATOM   1255  CB  ALA B   9     -27.717  40.635  19.415  1.00 99.99
ATOM   1256  N   HIS B  10     -28.791  37.290  19.252  1.00 99.99
ATOM   1257  CA  HIS B  10     -29.949  36.383  19.064  1.00 99.99
ATOM   1258  C   HIS B  10     -30.172  36.137  17.564  1.00 99.99
ATOM   1259  O   HIS B  10     -31.067  36.710  16.949  1.00 99.99
ATOM   1260  CB  HIS B  10     -31.212  37.006  19.698  1.00 99.99
ATOM   1261  CG  HIS B  10     -31.212  37.006  19.698  1.00 99.99
ATOM   1262  ND1 HIS B  10     -31.212  37.006  19.698  1.00 99.99
ATOM   1263  CD2 HIS B  10     -31.212  37.006  19.698  1.00 99.99
ATOM   1264  CE1 HIS B  10     -31.212  37.006  19.698  1.00 99.99
ATOM   1265  NE2 HIS B  10     -31.212  37.006  19.698  1.00 99.99
ATOM   1266  N   PHE B  11     -29.214  35.511  16.897  1.00 99.99
ATOM   1267  CA  PHE B  11     -29.369  35.222  15.452  1.00 99.99
ATOM   1268  C   PHE B  11     -29.410  36.500  14.580  1.00 99.99
ATOM   1269  O   PHE B  11     -29.409  36.432  13.354  1.00 99.99
ATOM   1270  CB  PHE B  11     -30.670  34.419  15.254  1.00 99.99
ATOM   1271  CG  PHE B  11     -30.670  34.419  15.254  1.00 99.99
ATOM   1272  CD1 PHE B  11     -30.670  34.419  15.254  1.00 99.99
ATOM   1273  CD2 PHE B  11     -30.670  34.419  15.254  1.00 99.99
ATOM   1274  CE1 PHE B  11     -30.670  34.419  15.254  1.00 99.99
ATOM   1275  CE2 PHE B  11     -30.670  34.419  15.254  1.00 99.99
ATOM   1276  CZ  PHE B  11     -30.670  34.419  15.254  1.00 99.99
ATOM   1277  N   LYS B  12     -29.320  37.661  15.216  1.00 99.99
ATOM   1278  CA  LYS B  12     -29.448  38.942  14.531  1.00 99.99
ATOM   1279  C   LYS B  12     -28.067  39.567  14.399  1.00 99.99
ATOM   1280  O   LYS B  12     -27.344  39.702  15.358  1.00 99.99
ATOM   1281  CB  LYS B  12     -30.406  39.906  15.218  1.00 99.99
ATOM   1282  CG  LYS B  12     -30.406  39.906  15.218  1.00 99.99
ATOM   1283  CD  LYS B  12     -30.406  39.906  15.218  1.00 99.99
ATOM   1284  CE  LYS B  12     -30.406  39.906  15.218  1.00 99.99
ATOM   1285  NZ  LYS B  12     -30.406  39.906  15.218  1.00 99.99
ATOM   1286  N   PRO B  13     -27.681  39.906  13.192  1.00 99.99
ATOM   1287  CA  PRO B  13     -26.347  40.482  12.956  1.00 99.99
ATOM   1288  C   PRO B  13     -26.365  41.965  12.530  1.00 99.99
ATOM   1289  O   PRO B  13     -26.795  42.301  11.440  1.00 99.99
ATOM   1290  CB  PRO B  13     -25.814  39.541  11.880  1.00 99.99
ATOM   1291  CG  PRO B  13     -25.814  39.541  11.880  1.00 99.99
ATOM   1292  CD  PRO B  13     -25.814  39.541  11.880  1.00 99.99
ATOM   1293  N   LEU B  14     -25.976  42.865  13.422  1.00 99.99
ATOM   1294  CA  LEU B  14     -25.761  44.287  13.166  1.00 99.99
ATOM   1295  C   LEU B  14     -24.308  44.686  12.962  1.00 99.99
ATOM   1296  O   LEU B  14     -23.469  44.512  13.825  1.00 99.99
ATOM   1297  CB  LEU B  14     -26.373  45.087  14.311  1.00 99.99
ATOM   1298  CG  LEU B  14     -26.373  45.087  14.311  1.00 99.99
ATOM   1299  CD1 LEU B  14     -26.373  45.087  14.311  1.00 99.99
ATOM   1300  CD2 LEU B  14     -26.373  45.087  14.311  1.00 99.99
ATOM   1301  N   THR B  15     -24.059  45.386  11.875  1.00 99.99
ATOM   1302  CA  THR B  15     -22.693  45.790  11.502  1.00 99.99
ATOM   1303  C   THR B  15     -22.548  47.310  11.607  1.00 99.99
ATOM   1304  O   THR B  15     -23.391  48.061  11.113  1.00 99.99
ATOM   1305  CB  THR B  15     -22.382  45.320  10.072  1.00 99.99
ATOM   1306  OG1 THR B  15     -22.382  45.320  10.072  1.00 99.99
ATOM   1307  CG2 THR B  15     -22.382  45.320  10.072  1.00 99.99
ATOM   1308  N   GLY B  16     -21.445  47.732  12.218  1.00 99.99
ATOM   1309  CA  GLY B  16     -21.153  49.171  12.324  1.00 99.99
ATOM   1310  C   GLY B  16     -20.053  49.561  11.340  1.00 99.99
ATOM   1311  O   GLY B  16     -18.900  49.284  11.558  1.00 99.99
ATOM   1312  N   SER B  17     -20.373  50.241  10.263  1.00 99.99
ATOM   1313  CA  SER B  17     -19.336  50.752   9.336  1.00 99.99
ATOM   1314  C   SER B  17     -18.460  51.823  10.011  1.00 99.99
ATOM   1315  O   SER B  17     -17.246  51.865   9.845  1.00 99.99
ATOM   1316  CB  SER B  17     -19.995  51.369   8.109  1.00 99.99
ATOM   1317  OG  SER B  17     -19.995  51.369   8.109  1.00 99.99
ATOM   1318  N   HIS B  18     -19.096  52.673  10.818  1.00 99.99
ATOM   1319  CA  HIS B  18     -18.398  53.738  11.561  1.00 99.99
ATOM   1320  C   HIS B  18     -17.365  53.091  12.481  1.00 99.99
ATOM   1321  O   HIS B  18     -16.225  53.533  12.580  1.00 99.99
ATOM   1322  CB  HIS B  18     -19.414  54.537  12.384  1.00 99.99
ATOM   1323  CG  HIS B  18     -19.414  54.537  12.384  1.00 99.99
ATOM   1324  ND1 HIS B  18     -19.414  54.537  12.384  1.00 99.99
ATOM   1325  CD2 HIS B  18     -19.414  54.537  12.384  1.00 99.99
ATOM   1326  CE1 HIS B  18     -19.414  54.537  12.384  1.00 99.99
ATOM   1327  NE2 HIS B  18     -19.414  54.537  12.384  1.00 99.99
ATOM   1328  N   ILE B  19     -17.821  52.069  13.191  1.00 99.99
ATOM   1329  CA  ILE B  19     -16.935  51.273  14.033  1.00 99.99
ATOM   1330  C   ILE B  19     -15.772  50.793  13.143  1.00 99.99
ATOM   1331  O   ILE B  19     -14.627  50.739  13.569  1.00 99.99
ATOM   1332  CB  ILE B  19     -17.744  50.152  14.752  1.00 99.99
ATOM   1333  CG1 ILE B  19     -17.744  50.152  14.752  1.00 99.99
ATOM   1334  CG2 ILE B  19     -17.744  50.152  14.752  1.00 99.99
ATOM   1335  CD1 ILE B  19     -17.744  50.152  14.752  1.00 99.99
ATOM   1336  N   THR B  20     -16.144  50.162  12.034  1.00 99.99
ATOM   1337  CA  THR B  20     -15.211  49.501  11.138  1.00 99.99
ATOM   1338  C   THR B  20     -14.056  50.467  10.833  1.00 99.99
ATOM   1339  O   THR B  20     -12.885  50.090  10.890  1.00 99.99
ATOM   1340  CB  THR B  20     -16.192  49.314  10.008  1.00 99.99
ATOM   1341  OG1 THR B  20     -16.192  49.314  10.008  1.00 99.99
ATOM   1342  CG2 THR B  20     -16.192  49.314  10.008  1.00 99.99
ATOM   1343  N   ARG B  21     -14.412  51.744  10.694  1.00 99.99
ATOM   1344  CA  ARG B  21     -13.423  52.812  10.529  1.00 99.99
ATOM   1345  C   ARG B  21     -12.636  53.029  11.820  1.00 99.99
ATOM   1346  O   ARG B  21     -11.431  53.168  11.758  1.00 99.99
ATOM   1347  CB  ARG B  21     -14.115  54.103  10.129  1.00 99.99
ATOM   1348  CG  ARG B  21     -14.115  54.103  10.129  1.00 99.99
ATOM   1349  CD  ARG B  21     -14.115  54.103  10.129  1.00 99.99
ATOM   1350  NE  ARG B  21     -14.115  54.103  10.129  1.00 99.99
ATOM   1351  CZ  ARG B  21     -14.115  54.103  10.129  1.00 99.99
ATOM   1352  NH1 ARG B  21     -14.115  54.103  10.129  1.00 99.99
ATOM   1353  NH2 ARG B  21     -14.115  54.103  10.129  1.00 99.99
ATOM   1354  N   ALA B  22     -13.308  53.015  12.960  1.00 99.99
ATOM   1355  CA  ALA B  22     -12.665  53.183  14.271  1.00 99.99
ATOM   1356  C   ALA B  22     -11.618  52.098  14.508  1.00 99.99
ATOM   1357  O   ALA B  22     -10.490  52.424  14.810  1.00 99.99
ATOM   1358  CB  ALA B  22     -13.703  53.124  15.390  1.00 99.99
ATOM   1359  N   ALA B  23     -11.943  50.840  14.244  1.00 99.99
ATOM   1360  CA  ALA B  23     -11.003  49.728  14.425  1.00 99.99
ATOM   1361  C   ALA B  23      -9.792  49.880  13.524  1.00 99.99
ATOM   1362  O   ALA B  23      -8.705  49.796  14.038  1.00 99.99
ATOM   1363  CB  ALA B  23     -11.687  48.415  14.096  1.00 99.99
ATOM   1364  N   LYS B  24      -9.981  50.268  12.274  1.00 99.99
ATOM   1365  CA  LYS B  24      -8.857  50.442  11.348  1.00 99.99
ATOM   1366  C   LYS B  24      -8.098  51.735  11.642  1.00 99.99
ATOM   1367  O   LYS B  24      -6.873  51.765  11.645  1.00 99.99
ATOM   1368  CB  LYS B  24      -9.392  50.501   9.936  1.00 99.99
ATOM   1369  CG  LYS B  24      -9.392  50.501   9.936  1.00 99.99
ATOM   1370  CD  LYS B  24      -9.392  50.501   9.936  1.00 99.99
ATOM   1371  CE  LYS B  24      -9.392  50.501   9.936  1.00 99.99
ATOM   1372  NZ  LYS B  24      -9.392  50.501   9.936  1.00 99.99
ATOM   1373  N   ARG B  25      -8.876  52.784  11.841  1.00 99.99
ATOM   1374  CA  ARG B  25      -8.353  54.102  12.087  1.00 99.99
ATOM   1375  C   ARG B  25      -7.649  54.088  13.403  1.00 99.99
ATOM   1376  O   ARG B  25      -6.904  55.030  13.360  1.00 99.99
ATOM   1377  CB  ARG B  25      -9.391  55.221  12.157  1.00 99.99
ATOM   1378  CG  ARG B  25      -9.391  55.221  12.157  1.00 99.99
ATOM   1379  CD  ARG B  25      -9.391  55.221  12.157  1.00 99.99
ATOM   1380  NE  ARG B  25      -9.391  55.221  12.157  1.00 99.99
ATOM   1381  CZ  ARG B  25      -9.391  55.221  12.157  1.00 99.99
ATOM   1382  NH1 ARG B  25      -9.391  55.221  12.157  1.00 99.99
ATOM   1383  NH2 ARG B  25      -9.391  55.221  12.157  1.00 99.99
ATOM   1384  N   LEU B  26      -8.166  53.473  14.475  1.00 99.99
ATOM   1385  CA  LEU B  26      -7.552  53.241  15.806  1.00 99.99
ATOM   1386  C   LEU B  26      -6.427  52.210  15.877  1.00 99.99
ATOM   1387  O   LEU B  26      -5.375  52.397  16.494  1.00 99.99
ATOM   1388  CB  LEU B  26      -8.543  52.852  16.896  1.00 99.99
ATOM   1389  CG  LEU B  26      -8.543  52.852  16.896  1.00 99.99
ATOM   1390  CD1 LEU B  26      -8.543  52.852  16.896  1.00 99.99
ATOM   1391  CD2 LEU B  26      -8.543  52.852  16.896  1.00 99.99
ATOM   1392  N   TYR B  27      -6.621  51.167  15.106  1.00 99.99
ATOM   1393  CA  TYR B  27      -5.598  50.137  14.948  1.00 99.99
ATOM   1394  C   TYR B  27      -4.378  50.683  14.223  1.00 99.99
ATOM   1395  O   TYR B  27      -3.315  50.681  14.815  1.00 99.99
ATOM   1396  CB  TYR B  27      -6.166  49.026  14.104  1.00 99.99
ATOM   1397  CG  TYR B  27      -6.166  49.026  14.104  1.00 99.99
ATOM   1398  CD1 TYR B  27      -6.166  49.026  14.104  1.00 99.99
ATOM   1399  CD2 TYR B  27      -6.166  49.026  14.104  1.00 99.99
ATOM   1400  CE1 TYR B  27      -6.166  49.026  14.104  1.00 99.99
ATOM   1401  CE2 TYR B  27      -6.166  49.026  14.104  1.00 99.99
ATOM   1402  CZ  TYR B  27      -6.166  49.026  14.104  1.00 99.99
ATOM   1403  OH  TYR B  27      -6.166  49.026  14.104  1.00 99.99
ATOM   1404  N   HIS B  28      -4.579  51.236  13.026  1.00 99.99
ATOM   1405  CA  HIS B  28      -3.510  51.910  12.261  1.00 99.99
ATOM   1406  C   HIS B  28      -2.703  52.922  13.119  1.00 99.99
ATOM   1407  O   HIS B  28      -1.494  52.921  13.075  1.00 99.99
ATOM   1408  CB  HIS B  28      -4.045  52.577  10.988  1.00 99.99
ATOM   1409  CG  HIS B  28      -4.045  52.577  10.988  1.00 99.99
ATOM   1410  ND1 HIS B  28      -4.045  52.577  10.988  1.00 99.99
ATOM   1411  CD2 HIS B  28      -4.045  52.577  10.988  1.00 99.99
ATOM   1412  CE1 HIS B  28      -4.045  52.577  10.988  1.00 99.99
ATOM   1413  NE2 HIS B  28      -4.045  52.577  10.988  1.00 99.99
ATOM   1414  N   PRO B  29      -3.298  53.825  13.865  1.00 99.99
ATOM   1415  CA  PRO B  29      -2.719  54.852  14.731  1.00 99.99
ATOM   1416  C   PRO B  29      -1.904  54.186  15.808  1.00 99.99
ATOM   1417  O   PRO B  29      -0.714  54.439  15.852  1.00 99.99
ATOM   1418  CB  PRO B  29      -3.819  55.665  15.389  1.00 99.99
ATOM   1419  CG  PRO B  29      -3.819  55.665  15.389  1.00 99.99
ATOM   1420  CD  PRO B  29      -3.819  55.665  15.389  1.00 99.99
ATOM   1421  N   LYS B  30      -2.459  53.211  16.516  1.00 99.99
ATOM   1422  CA  LYS B  30      -1.662  52.494  17.515  1.00 99.99
ATOM   1423  C   LYS B  30      -0.530  51.685  16.872  1.00 99.99
ATOM   1424  O   LYS B  30       0.597  51.686  17.355  1.00 99.99
ATOM   1425  CB  LYS B  30      -2.575  51.580  18.310  1.00 99.99
ATOM   1426  CG  LYS B  30      -2.575  51.580  18.310  1.00 99.99
ATOM   1427  CD  LYS B  30      -2.575  51.580  18.310  1.00 99.99
ATOM   1428  CE  LYS B  30      -2.575  51.580  18.310  1.00 99.99
ATOM   1429  NZ  LYS B  30      -2.575  51.580  18.310  1.00 99.99
ATOM   1430  N   VAL B  31      -0.847  51.036  15.763  1.00 99.99
ATOM   1431  CA  VAL B  31       0.128  50.194  15.052  1.00 99.99
ATOM   1432  C   VAL B  31       1.294  51.000  14.503  1.00 99.99
ATOM   1433  O   VAL B  31       2.449  50.661  14.733  1.00 99.99
ATOM   1434  CB  VAL B  31      -0.482  49.384  13.911  1.00 99.99
ATOM   1435  CG1 VAL B  31      -0.482  49.384  13.911  1.00 99.99
ATOM   1436  CG2 VAL B  31      -0.482  49.384  13.911  1.00 99.99
ATOM   1437  N   ILE B  32       0.949  52.104  13.852  1.00 99.99
ATOM   1438  CA  ILE B  32       1.932  52.992  13.247  1.00 99.99
ATOM   1439  C   ILE B  32       2.802  53.579  14.349  1.00 99.99
ATOM   1440  O   ILE B  32       4.002  53.637  14.208  1.00 99.99
ATOM   1441  CB  ILE B  32       1.290  54.110  12.398  1.00 99.99
ATOM   1442  CG1 ILE B  32       1.290  54.110  12.398  1.00 99.99
ATOM   1443  CG2 ILE B  32       1.290  54.110  12.398  1.00 99.99
ATOM   1444  CD1 ILE B  32       1.290  54.110  12.398  1.00 99.99
ATOM   1445  N   ASP B  33       2.181  53.965  15.446  1.00 99.99
ATOM   1446  CA  ASP B  33       2.907  54.563  16.566  1.00 99.99
ATOM   1447  C   ASP B  33       3.815  53.545  17.226  1.00 99.99
ATOM   1448  O   ASP B  33       4.995  53.833  17.366  1.00 99.99
ATOM   1449  CB  ASP B  33       1.920  55.110  17.586  1.00 99.99
ATOM   1450  CG  ASP B  33       1.920  55.110  17.586  1.00 99.99
ATOM   1451  OD1 ASP B  33       1.920  55.110  17.586  1.00 99.99
ATOM   1452  OD2 ASP B  33       1.920  55.110  17.586  1.00 99.99
ATOM   1453  N   HIS B  34       3.267  52.349  17.430  1.00 99.99
ATOM   1454  CA  HIS B  34       3.987  51.256  18.061  1.00 99.99
ATOM   1455  C   HIS B  34       5.132  50.843  17.164  1.00 99.99
ATOM   1456  O   HIS B  34       5.975  50.220  17.727  1.00 99.99
ATOM   1457  CB  HIS B  34       3.097  50.034  18.297  1.00 99.99
ATOM   1458  CG  HIS B  34       3.097  50.034  18.297  1.00 99.99
ATOM   1459  ND1 HIS B  34       3.097  50.034  18.297  1.00 99.99
ATOM   1460  CD2 HIS B  34       3.097  50.034  18.297  1.00 99.99
ATOM   1461  CE1 HIS B  34       3.097  50.034  18.297  1.00 99.99
ATOM   1462  NE2 HIS B  34       3.097  50.034  18.297  1.00 99.99
ATOM   1463  N   TYR B  35       4.966  50.731  15.860  1.00 99.99
ATOM   1464  CA  TYR B  35       6.049  50.336  14.948  1.00 99.99
ATOM   1465  C   TYR B  35       6.984  51.515  14.684  1.00 99.99
ATOM   1466  O   TYR B  35       8.185  51.387  14.674  1.00 99.99
ATOM   1467  CB  TYR B  35       5.437  49.888  13.628  1.00 99.99
ATOM   1468  CG  TYR B  35       5.437  49.888  13.628  1.00 99.99
ATOM   1469  CD1 TYR B  35       5.437  49.888  13.628  1.00 99.99
ATOM   1470  CD2 TYR B  35       5.437  49.888  13.628  1.00 99.99
ATOM   1471  CE1 TYR B  35       5.437  49.888  13.628  1.00 99.99
ATOM   1472  CE2 TYR B  35       5.437  49.888  13.628  1.00 99.99
ATOM   1473  CZ  TYR B  35       5.437  49.888  13.628  1.00 99.99
ATOM   1474  OH  TYR B  35       5.437  49.888  13.628  1.00 99.99
ATOM   1475  N   THR B  36       6.464  52.701  14.471  1.00 99.99
ATOM   1476  CA  THR B  36       7.307  53.889  14.224  1.00 99.99
ATOM   1477  C   THR B  36       8.411  53.983  15.280  1.00 99.99
ATOM   1478  O   THR B  36       9.563  54.170  14.944  1.00 99.99
ATOM   1479  CB  THR B  36       6.475  55.173  14.275  1.00 99.99
ATOM   1480  OG1 THR B  36       6.475  55.173  14.275  1.00 99.99
ATOM   1481  CG2 THR B  36       6.475  55.173  14.275  1.00 99.99
ATOM   1482  N   ASN B  37       8.034  53.945  16.551  1.00 99.99
ATOM   1483  CA  ASN B  37       9.028  53.997  17.642  1.00 99.99
ATOM   1484  C   ASN B  37       9.933  52.694  17.642  1.00 99.99
ATOM   1485  O   ASN B  37      10.976  52.653  18.283  1.00 99.99
ATOM   1486  CB  ASN B  37       8.307  54.453  18.970  1.00 99.99
ATOM   1487  CG  ASN B  37       8.307  54.453  18.970  1.00 99.99
ATOM   1488  OD1 ASN B  37       8.307  54.453  18.970  1.00 99.99
ATOM   1489  ND2 ASN B  37       8.307  54.453  18.970  1.00 99.99
ATOM   1490  N   PRO B  38       9.348  51.514  17.387  1.00 99.99
ATOM   1491  CA  PRO B  38       9.845  50.114  17.422  1.00 99.99
ATOM   1492  C   PRO B  38       9.336  49.360  16.218  1.00 99.99
ATOM   1493  O   PRO B  38       8.662  48.329  16.249  1.00 99.99
ATOM   1494  CB  PRO B  38       9.099  49.330  18.498  1.00 99.99
ATOM   1495  CG  PRO B  38       9.099  49.330  18.498  1.00 99.99
ATOM   1496  CD  PRO B  38       9.099  49.330  18.498  1.00 99.99
ATOM   1497  N   ARG B  39      10.041  49.702  15.187  1.00 99.99
ATOM   1498  CA  ARG B  39       9.725  49.095  13.899  1.00 99.99
ATOM   1499  C   ARG B  39       9.932  47.582  13.988  1.00 99.99
ATOM   1500  O   ARG B  39       9.093  46.743  13.706  1.00 99.99
ATOM   1501  CB  ARG B  39      10.668  49.702  12.880  1.00 99.99
ATOM   1502  CG  ARG B  39      10.668  49.702  12.880  1.00 99.99
ATOM   1503  CD  ARG B  39      10.668  49.702  12.880  1.00 99.99
ATOM   1504  NE  ARG B  39      10.668  49.702  12.880  1.00 99.99
ATOM   1505  CZ  ARG B  39      10.668  49.702  12.880  1.00 99.99
ATOM   1506  NH1 ARG B  39      10.668  49.702  12.880  1.00 99.99
ATOM   1507  NH2 ARG B  39      10.668  49.702  12.880  1.00 99.99
ATOM   1508  N   ASN B  40      10.909  47.213  14.777  1.00 99.99
ATOM   1509  CA  ASN B  40      11.158  45.776  15.000  1.00 99.99
ATOM   1510  C   ASN B  40       9.924  45.012  15.559  1.00 99.99
ATOM   1511  O   ASN B  40       9.744  43.832  15.289  1.00 99.99
ATOM   1512  CB  ASN B  40      12.337  45.681  15.958  1.00 99.99
ATOM   1513  CG  ASN B  40      12.337  45.681  15.958  1.00 99.99
ATOM   1514  OD1 ASN B  40      12.337  45.681  15.958  1.00 99.99
ATOM   1515  ND2 ASN B  40      12.337  45.681  15.958  1.00 99.99
ATOM   1516  N   VAL B  41       9.098  45.690  16.357  1.00 99.99
ATOM   1517  CA  VAL B  41       7.917  45.146  17.028  1.00 99.99
ATOM   1518  C   VAL B  41       6.694  46.018  16.715  1.00 99.99
ATOM   1519  O   VAL B  41       6.588  47.188  17.078  1.00 99.99
ATOM   1520  CB  VAL B  41       8.171  45.035  18.547  1.00 99.99
ATOM   1521  CG1 VAL B  41       8.171  45.035  18.547  1.00 99.99
ATOM   1522  CG2 VAL B  41       8.171  45.035  18.547  1.00 99.99
ATOM   1523  N   GLY B  42       5.697  45.370  16.130  1.00 99.99
ATOM   1524  CA  GLY B  42       4.440  46.061  15.789  1.00 99.99
ATOM   1525  C   GLY B  42       3.325  45.584  16.718  1.00 99.99
ATOM   1526  O   GLY B  42       2.896  44.459  16.656  1.00 99.99
ATOM   1527  N   SER B  43       2.781  46.423  17.565  1.00 99.99
ATOM   1528  CA  SER B  43       1.701  46.007  18.482  1.00 99.99
ATOM   1529  C   SER B  43       0.389  46.548  17.964  1.00 99.99
ATOM   1530  O   SER B  43       0.143  47.747  17.885  1.00 99.99
ATOM   1531  CB  SER B  43       1.866  46.567  19.878  1.00 99.99
ATOM   1532  OG  SER B  43       1.866  46.567  19.878  1.00 99.99
ATOM   1533  N   MET B  44      -0.439  45.594  17.620  1.00 99.99
ATOM   1534  CA  MET B  44      -1.787  45.841  17.119  1.00 99.99
ATOM   1535  C   MET B  44      -2.796  45.919  18.255  1.00 99.99
ATOM   1536  O   MET B  44      -2.758  45.101  19.136  1.00 99.99
ATOM   1537  CB  MET B  44      -2.037  44.629  16.217  1.00 99.99
ATOM   1538  CG  MET B  44      -2.037  44.629  16.217  1.00 99.99
ATOM   1539  SD  MET B  44      -2.037  44.629  16.217  1.00 99.99
ATOM   1540  CE  MET B  44      -2.037  44.629  16.217  1.00 99.99
ATOM   1541  N   ASP B  45      -3.780  46.785  18.183  1.00 99.99
ATOM   1542  CA  ASP B  45      -4.881  46.791  19.163  1.00 99.99
ATOM   1543  C   ASP B  45      -6.227  46.890  18.461  1.00 99.99
ATOM   1544  O   ASP B  45      -6.418  47.753  17.614  1.00 99.99
ATOM   1545  CB  ASP B  45      -4.752  48.015  20.046  1.00 99.99
ATOM   1546  CG  ASP B  45      -4.752  48.015  20.046  1.00 99.99
ATOM   1547  OD1 ASP B  45      -4.752  48.015  20.046  1.00 99.99
ATOM   1548  OD2 ASP B  45      -4.752  48.015  20.046  1.00 99.99
ATOM   1549  N   LYS B  46      -7.199  46.185  19.006  1.00 99.99
ATOM   1550  CA  LYS B  46      -8.572  46.289  18.504  1.00 99.99
ATOM   1551  C   LYS B  46      -9.539  46.198  19.668  1.00 99.99
ATOM   1552  O   LYS B  46      -9.508  45.197  20.364  1.00 99.99
ATOM   1553  CB  LYS B  46      -8.848  45.169  17.507  1.00 99.99
ATOM   1554  CG  LYS B  46      -8.848  45.169  17.507  1.00 99.99
ATOM   1555  CD  LYS B  46      -8.848  45.169  17.507  1.00 99.99
ATOM   1556  CE  LYS B  46      -8.848  45.169  17.507  1.00 99.99
ATOM   1557  NZ  LYS B  46      -8.848  45.169  17.507  1.00 99.99
ATOM   1558  N   SER B  47     -10.301  47.265  19.895  1.00 99.99
ATOM   1559  CA  SER B  47     -11.291  47.321  20.994  1.00 99.99
ATOM   1560  C   SER B  47     -10.641  46.926  22.328  1.00 99.99
ATOM   1561  O   SER B  47     -10.999  45.933  22.964  1.00 99.99
ATOM   1562  CB  SER B  47     -12.503  46.409  20.722  1.00 99.99
ATOM   1563  OG  SER B  47     -12.503  46.409  20.722  1.00 99.99
ATOM   1564  N   LEU B  48      -9.576  47.646  22.687  1.00 99.99
ATOM   1565  CA  LEU B  48      -8.847  47.342  23.934  1.00 99.99
ATOM   1566  C   LEU B  48      -8.036  46.044  23.900  1.00 99.99
ATOM   1567  O   LEU B  48      -7.329  45.718  24.851  1.00 99.99
ATOM   1568  CB  LEU B  48      -9.787  47.284  25.150  1.00 99.99
ATOM   1569  CG  LEU B  48      -9.787  47.284  25.150  1.00 99.99
ATOM   1570  CD1 LEU B  48      -9.787  47.284  25.150  1.00 99.99
ATOM   1571  CD2 LEU B  48      -9.787  47.284  25.150  1.00 99.99
ATOM   1572  N   ALA B  49      -8.129  45.338  22.781  1.00 99.99
ATOM   1573  CA  ALA B  49      -7.433  44.056  22.604  1.00 99.99
ATOM   1574  C   ALA B  49      -6.109  44.293  21.884  1.00 99.99
ATOM   1575  O   ALA B  49      -6.024  44.339  20.657  1.00 99.99
ATOM   1576  CB  ALA B  49      -8.313  43.053  21.851  1.00 99.99
ATOM   1577  N   ASN B  50      -5.076  44.464  22.692  1.00 99.99
ATOM   1578  CA  ASN B  50      -3.765  44.847  22.174  1.00 99.99
ATOM   1579  C   ASN B  50      -2.883  43.631  21.952  1.00 99.99
ATOM   1580  O   ASN B  50      -2.370  43.096  22.902  1.00 99.99
ATOM   1581  CB  ASN B  50      -3.061  45.772  23.168  1.00 99.99
ATOM   1582  CG  ASN B  50      -3.061  45.772  23.168  1.00 99.99
ATOM   1583  OD1 ASN B  50      -3.061  45.772  23.168  1.00 99.99
ATOM   1584  ND2 ASN B  50      -3.061  45.772  23.168  1.00 99.99
ATOM   1585  N   VAL B  51      -2.672  43.234  20.723  1.00 99.99
ATOM   1586  CA  VAL B  51      -1.715  42.172  20.388  1.00 99.99
ATOM   1587  C   VAL B  51      -0.323  42.762  20.072  1.00 99.99
ATOM   1588  O   VAL B  51      -0.162  43.783  19.416  1.00 99.99
ATOM   1589  CB  VAL B  51      -2.254  41.295  19.255  1.00 99.99
ATOM   1590  CG1 VAL B  51      -2.254  41.295  19.255  1.00 99.99
ATOM   1591  CG2 VAL B  51      -2.254  41.295  19.255  1.00 99.99
ATOM   1592  N   GLY B  52       0.689  42.025  20.488  1.00 99.99
ATOM   1593  CA  GLY B  52       2.087  42.444  20.298  1.00 99.99
ATOM   1594  C   GLY B  52       2.773  41.578  19.242  1.00 99.99
ATOM   1595  O   GLY B  52       3.105  40.426  19.489  1.00 99.99
ATOM   1596  N   THR B  53       3.073  42.169  18.097  1.00 99.99
ATOM   1597  CA  THR B  53       3.747  41.439  17.003  1.00 99.99
ATOM   1598  C   THR B  53       5.246  41.401  17.300  1.00 99.99
ATOM   1599  O   THR B  53       5.903  42.438  17.400  1.00 99.99
ATOM   1600  CB  THR B  53       3.500  42.089  15.634  1.00 99.99
ATOM   1601  OG1 THR B  53       3.500  42.089  15.634  1.00 99.99
ATOM   1602  CG2 THR B  53       3.500  42.089  15.634  1.00 99.99
ATOM   1603  N   GLY B  54       5.745  40.165  17.325  1.00 99.99
ATOM   1604  CA  GLY B  54       7.170  39.921  17.581  1.00 99.99
ATOM   1605  C   GLY B  54       7.933  39.829  16.264  1.00 99.99
ATOM   1606  O   GLY B  54       9.086  40.246  16.201  1.00 99.99
ATOM   1607  N   ILE B  55       7.306  39.189  15.274  1.00 99.99
ATOM   1608  CA  ILE B  55       7.970  38.897  13.995  1.00 99.99
ATOM   1609  C   ILE B  55       6.907  38.706  12.892  1.00 99.99
ATOM   1610  O   ILE B  55       5.808  38.212  13.109  1.00 99.99
ATOM   1611  CB  ILE B  55       8.913  37.663  14.111  1.00 99.99
ATOM   1612  CG1 ILE B  55       8.913  37.663  14.111  1.00 99.99
ATOM   1613  CG2 ILE B  55       8.913  37.663  14.111  1.00 99.99
ATOM   1614  CD1 ILE B  55       8.913  37.663  14.111  1.00 99.99
ATOM   1615  N   VAL B  56       7.294  38.986  11.661  1.00 99.99
ATOM   1616  CA  VAL B  56       6.431  38.739  10.485  1.00 99.99
ATOM   1617  C   VAL B  56       6.119  37.240  10.316  1.00 99.99
ATOM   1618  O   VAL B  56       4.981  36.852  10.065  1.00 99.99
ATOM   1619  CB  VAL B  56       7.115  39.279   9.219  1.00 99.99
ATOM   1620  CG1 VAL B  56       7.115  39.279   9.219  1.00 99.99
ATOM   1621  CG2 VAL B  56       7.115  39.279   9.219  1.00 99.99
ATOM   1622  N   GLY B  57       7.170  36.426  10.515  1.00 99.99
ATOM   1623  CA  GLY B  57       7.095  34.966  10.342  1.00 99.99
ATOM   1624  C   GLY B  57       6.121  34.364  11.362  1.00 99.99
ATOM   1625  O   GLY B  57       5.383  33.434  11.059  1.00 99.99
ATOM   1626  N   ALA B  58       6.146  34.920  12.569  1.00 99.99
ATOM   1627  CA  ALA B  58       5.278  34.497  13.679  1.00 99.99
ATOM   1628  C   ALA B  58       4.631  35.686  14.434  1.00 99.99
ATOM   1629  O   ALA B  58       5.202  36.668  14.906  1.00 99.99
ATOM   1630  CB  ALA B  58       5.877  33.423  14.598  1.00 99.99
ATOM   1631  N   PRO B  59       3.329  35.752  14.301  1.00 99.99
ATOM   1632  CA  PRO B  59       2.567  36.812  14.984  1.00 99.99
ATOM   1633  C   PRO B  59       2.304  36.378  16.430  1.00 99.99
ATOM   1634  O   PRO B  59       2.092  35.189  16.635  1.00 99.99
ATOM   1635  CB  PRO B  59       1.302  36.941  14.145  1.00 99.99
ATOM   1636  CG  PRO B  59       1.302  36.941  14.145  1.00 99.99
ATOM   1637  CD  PRO B  59       1.302  36.941  14.145  1.00 99.99
ATOM   1638  N   ALA B  60       2.499  37.269  17.406  1.00 99.99
ATOM   1639  CA  ALA B  60       2.283  36.954  18.835  1.00 99.99
ATOM   1640  C   ALA B  60       1.130  37.768  19.436  1.00 99.99
ATOM   1641  O   ALA B  60       1.101  38.993  19.433  1.00 99.99
ATOM   1642  CB  ALA B  60       3.568  37.204  19.629  1.00 99.99
ATOM   1643  N   CYS B  61       0.078  37.072  19.818  1.00 99.99
ATOM   1644  CA  CYS B  61      -1.097  37.761  20.373  1.00 99.99
ATOM   1645  C   CYS B  61      -1.061  37.766  21.887  1.00 99.99
ATOM   1646  O   CYS B  61      -0.924  36.738  22.508  1.00 99.99
ATOM   1647  CB  CYS B  61      -2.404  37.123  19.900  1.00 99.99
ATOM   1648  SG  CYS B  61      -2.404  37.123  19.900  1.00 99.99
ATOM   1649  N   GLY B  62      -1.189  38.930  22.485  1.00 99.99
ATOM   1650  CA  GLY B  62      -1.464  38.915  23.924  1.00 99.99
ATOM   1651  C   GLY B  62      -2.273  40.016  24.500  1.00 99.99
ATOM   1652  O   GLY B  62      -2.501  41.005  23.865  1.00 99.99
ATOM   1653  N   ASP B  63      -2.851  39.688  25.616  1.00 99.99
ATOM   1654  CA  ASP B  63      -3.877  40.521  26.237  1.00 99.99
ATOM   1655  C   ASP B  63      -3.680  40.467  27.741  1.00 99.99
ATOM   1656  O   ASP B  63      -3.850  39.416  28.359  1.00 99.99
ATOM   1657  CB  ASP B  63      -5.262  39.997  25.836  1.00 99.99
ATOM   1658  CG  ASP B  63      -5.262  39.997  25.836  1.00 99.99
ATOM   1659  OD1 ASP B  63      -5.262  39.997  25.836  1.00 99.99
ATOM   1660  OD2 ASP B  63      -5.262  39.997  25.836  1.00 99.99
ATOM   1661  N   VAL B  64      -3.369  41.627  28.304  1.00 99.99
ATOM   1662  CA  VAL B  64      -3.112  41.745  29.758  1.00 99.99
ATOM   1663  C   VAL B  64      -1.850  40.920  30.105  1.00 99.99
ATOM   1664  O   VAL B  64      -0.810  41.025  29.466  1.00 99.99
ATOM   1665  CB  VAL B  64      -4.375  41.304  30.555  1.00 99.99
ATOM   1666  CG1 VAL B  64      -4.375  41.304  30.555  1.00 99.99
ATOM   1667  CG2 VAL B  64      -4.375  41.304  30.555  1.00 99.99
ATOM   1668  N   ILE B  65      -1.978  40.084  31.123  1.00 99.99
ATOM   1669  CA  ILE B  65      -0.941  39.179  31.619  1.00 99.99
ATOM   1670  C   ILE B  65      -0.966  37.877  30.798  1.00 99.99
ATOM   1671  O   ILE B  65      -0.229  36.945  31.106  1.00 99.99
ATOM   1672  CB  ILE B  65      -1.167  38.912  33.127  1.00 99.99
ATOM   1673  CG1 ILE B  65      -1.167  38.912  33.127  1.00 99.99
ATOM   1674  CG2 ILE B  65      -1.167  38.912  33.127  1.00 99.99
ATOM   1675  CD1 ILE B  65      -1.167  38.912  33.127  1.00 99.99
ATOM   1676  N   LYS B  66      -1.927  37.772  29.881  1.00 99.99
ATOM   1677  CA  LYS B  66      -2.115  36.551  29.096  1.00 99.99
ATOM   1678  C   LYS B  66      -1.618  36.756  27.668  1.00 99.99
ATOM   1679  O   LYS B  66      -2.201  37.510  26.901  1.00 99.99
ATOM   1680  CB  LYS B  66      -3.592  36.170  29.109  1.00 99.99
ATOM   1681  CG  LYS B  66      -3.592  36.170  29.109  1.00 99.99
ATOM   1682  CD  LYS B  66      -3.592  36.170  29.109  1.00 99.99
ATOM   1683  CE  LYS B  66      -3.592  36.170  29.109  1.00 99.99
ATOM   1684  NZ  LYS B  66      -3.592  36.170  29.109  1.00 99.99
ATOM   1685  N   LEU B  67      -0.568  36.029  27.334  1.00 99.99
ATOM   1686  CA  LEU B  67      -0.017  36.040  25.975  1.00 99.99
ATOM   1687  C   LEU B  67      -0.263  34.713  25.265  1.00 99.99
ATOM   1688  O   LEU B  67      -0.057  33.640  25.815  1.00 99.99
ATOM   1689  CB  LEU B  67       1.493  36.292  26.018  1.00 99.99
ATOM   1690  CG  LEU B  67       1.493  36.292  26.018  1.00 99.99
ATOM   1691  CD1 LEU B  67       1.493  36.292  26.018  1.00 99.99
ATOM   1692  CD2 LEU B  67       1.493  36.292  26.018  1.00 99.99
ATOM   1693  N   GLN B  68      -0.719  34.811  24.037  1.00 99.99
ATOM   1694  CA  GLN B  68      -0.884  33.667  23.138  1.00 99.99
ATOM   1695  C   GLN B  68      -0.009  33.783  21.887  1.00 99.99
ATOM   1696  O   GLN B  68       0.076  34.781  21.182  1.00 99.99
ATOM   1697  CB  GLN B  68      -2.348  33.587  22.732  1.00 99.99
ATOM   1698  CG  GLN B  68      -2.348  33.587  22.732  1.00 99.99
ATOM   1699  CD  GLN B  68      -2.348  33.587  22.732  1.00 99.99
ATOM   1700  OE1 GLN B  68      -2.348  33.587  22.732  1.00 99.99
ATOM   1701  NE2 GLN B  68      -2.348  33.587  22.732  1.00 99.99
ATOM   1702  N   ILE B  69       0.682  32.701  21.627  1.00 99.99
ATOM   1703  CA  ILE B  69       1.596  32.641  20.480  1.00 99.99
ATOM   1704  C   ILE B  69       0.982  31.736  19.384  1.00 99.99
ATOM   1705  O   ILE B  69       0.668  30.558  19.560  1.00 99.99
ATOM   1706  CB  ILE B  69       2.957  32.140  20.980  1.00 99.99
ATOM   1707  CG1 ILE B  69       2.957  32.140  20.980  1.00 99.99
ATOM   1708  CG2 ILE B  69       2.957  32.140  20.980  1.00 99.99
ATOM   1709  CD1 ILE B  69       2.957  32.140  20.980  1.00 99.99
ATOM   1710  N   GLN B  70       0.842  32.308  18.213  1.00 99.99
ATOM   1711  CA  GLN B  70       0.225  31.608  17.082  1.00 99.99
ATOM   1712  C   GLN B  70       1.275  31.457  16.001  1.00 99.99
ATOM   1713  O   GLN B  70       1.920  32.414  15.575  1.00 99.99
ATOM   1714  CB  GLN B  70      -0.990  32.360  16.521  1.00 99.99
ATOM   1715  CG  GLN B  70      -0.990  32.360  16.521  1.00 99.99
ATOM   1716  CD  GLN B  70      -0.990  32.360  16.521  1.00 99.99
ATOM   1717  OE1 GLN B  70      -0.990  32.360  16.521  1.00 99.99
ATOM   1718  NE2 GLN B  70      -0.990  32.360  16.521  1.00 99.99
ATOM   1719  N   VAL B  71       1.406  30.241  15.537  1.00 99.99
ATOM   1720  CA  VAL B  71       2.376  30.039  14.450  1.00 99.99
ATOM   1721  C   VAL B  71       1.732  30.033  13.063  1.00 99.99
ATOM   1722  O   VAL B  71       1.298  29.051  12.521  1.00 99.99
ATOM   1723  CB  VAL B  71       3.202  28.816  14.720  1.00 99.99
ATOM   1724  CG1 VAL B  71       3.202  28.816  14.720  1.00 99.99
ATOM   1725  CG2 VAL B  71       3.202  28.816  14.720  1.00 99.99
ATOM   1726  N   ASN B  72       2.106  30.960  12.254  1.00 99.99
ATOM   1727  CA  ASN B  72       1.467  31.011  10.939  1.00 99.99
ATOM   1728  C   ASN B  72       2.437  30.609   9.832  1.00 99.99
ATOM   1729  O   ASN B  72       3.613  30.946   9.868  1.00 99.99
ATOM   1730  CB  ASN B  72       0.932  32.422  10.797  1.00 99.99
ATOM   1731  CG  ASN B  72       0.932  32.422  10.797  1.00 99.99
ATOM   1732  OD1 ASN B  72       0.932  32.422  10.797  1.00 99.99
ATOM   1733  ND2 ASN B  72       0.932  32.422  10.797  1.00 99.99
ATOM   1734  N   ASP B  73       1.905  29.973   8.807  1.00 99.99
ATOM   1735  CA  ASP B  73       2.644  29.691   7.572  1.00 99.99
ATOM   1736  C   ASP B  73       2.197  30.639   6.456  1.00 99.99
ATOM   1737  O   ASP B  73       1.168  30.436   5.820  1.00 99.99
ATOM   1738  CB  ASP B  73       2.403  28.235   7.188  1.00 99.99
ATOM   1739  CG  ASP B  73       2.403  28.235   7.188  1.00 99.99
ATOM   1740  OD1 ASP B  73       2.403  28.235   7.188  1.00 99.99
ATOM   1741  OD2 ASP B  73       2.403  28.235   7.188  1.00 99.99
ATOM   1742  N   LYS B  74       2.994  31.679   6.261  1.00 99.99
ATOM   1743  CA  LYS B  74       2.777  32.603   5.132  1.00 99.99
ATOM   1744  C   LYS B  74       3.556  32.174   3.874  1.00 99.99
ATOM   1745  O   LYS B  74       3.601  32.861   2.853  1.00 99.99
ATOM   1746  CB  LYS B  74       3.166  34.014   5.572  1.00 99.99
ATOM   1747  CG  LYS B  74       3.166  34.014   5.572  1.00 99.99
ATOM   1748  CD  LYS B  74       3.166  34.014   5.572  1.00 99.99
ATOM   1749  CE  LYS B  74       3.166  34.014   5.572  1.00 99.99
ATOM   1750  NZ  LYS B  74       3.166  34.014   5.572  1.00 99.99
ATOM   1751  N   SER B  75       4.241  31.044   3.969  1.00 99.99
ATOM   1752  CA  SER B  75       5.022  30.538   2.830  1.00 99.99
ATOM   1753  C   SER B  75       4.095  30.214   1.643  1.00 99.99
ATOM   1754  O   SER B  75       2.898  29.969   1.789  1.00 99.99
ATOM   1755  CB  SER B  75       5.848  29.321   3.250  1.00 99.99
ATOM   1756  OG  SER B  75       5.848  29.321   3.250  1.00 99.99
ATOM   1757  N   GLY B  76       4.719  30.179   0.464  1.00 99.99
ATOM   1758  CA  GLY B  76       4.019  29.824  -0.787  1.00 99.99
ATOM   1759  C   GLY B  76       3.775  28.312  -0.881  1.00 99.99
ATOM   1760  O   GLY B  76       2.863  27.847  -1.555  1.00 99.99
ATOM   1761  N   ILE B  77       4.598  27.559  -0.161  1.00 99.99
ATOM   1762  CA  ILE B  77       4.551  26.086  -0.160  1.00 99.99
ATOM   1763  C   ILE B  77       3.208  25.637   0.434  1.00 99.99
ATOM   1764  O   ILE B  77       2.631  24.628   0.037  1.00 99.99
ATOM   1765  CB  ILE B  77       5.761  25.503   0.617  1.00 99.99
ATOM   1766  CG1 ILE B  77       5.761  25.503   0.617  1.00 99.99
ATOM   1767  CG2 ILE B  77       5.761  25.503   0.617  1.00 99.99
ATOM   1768  CD1 ILE B  77       5.761  25.503   0.617  1.00 99.99
ATOM   1769  N   ILE B  78       2.846  26.319   1.518  1.00 99.99
ATOM   1770  CA  ILE B  78       1.665  25.940   2.282  1.00 99.99
ATOM   1771  C   ILE B  78       0.442  26.133   1.403  1.00 99.99
ATOM   1772  O   ILE B  78      -0.556  25.492   1.726  1.00 99.99
ATOM   1773  CB  ILE B  78       1.535  26.753   3.573  1.00 99.99
ATOM   1774  CG1 ILE B  78       1.535  26.753   3.573  1.00 99.99
ATOM   1775  CG2 ILE B  78       1.535  26.753   3.573  1.00 99.99
ATOM   1776  CD1 ILE B  78       1.535  26.753   3.573  1.00 99.99
ATOM   1777  N   GLU B  79       0.476  27.220   0.601  1.00 99.99
ATOM   1778  CA  GLU B  79      -0.653  27.697  -0.227  1.00 99.99
ATOM   1779  C   GLU B  79      -1.426  28.850   0.440  1.00 99.99
ATOM   1780  O   GLU B  79      -0.898  29.642   1.214  1.00 99.99
ATOM   1781  CB  GLU B  79      -1.605  26.543  -0.606  1.00 99.99
ATOM   1782  CG  GLU B  79      -1.605  26.543  -0.606  1.00 99.99
ATOM   1783  CD  GLU B  79      -1.605  26.543  -0.606  1.00 99.99
ATOM   1784  OE1 GLU B  79      -1.605  26.543  -0.606  1.00 99.99
ATOM   1785  OE2 GLU B  79      -1.605  26.543  -0.606  1.00 99.99
ATOM   1786  N   ASN B  80      -2.709  28.936   0.131  1.00 99.99
ATOM   1787  CA  ASN B  80      -3.596  30.015   0.610  1.00 99.99
ATOM   1788  C   ASN B  80      -4.158  29.720   2.018  1.00 99.99
ATOM   1789  O   ASN B  80      -5.368  29.661   2.234  1.00 99.99
ATOM   1790  CB  ASN B  80      -4.727  30.143  -0.418  1.00 99.99
ATOM   1791  CG  ASN B  80      -4.727  30.143  -0.418  1.00 99.99
ATOM   1792  OD1 ASN B  80      -4.727  30.143  -0.418  1.00 99.99
ATOM   1793  ND2 ASN B  80      -4.727  30.143  -0.418  1.00 99.99
ATOM   1794  N   VAL B  81      -3.264  29.422   2.951  1.00 99.99
ATOM   1795  CA  VAL B  81      -3.672  28.965   4.295  1.00 99.99
ATOM   1796  C   VAL B  81      -2.735  29.545   5.369  1.00 99.99
ATOM   1797  O   VAL B  81      -1.517  29.543   5.325  1.00 99.99
ATOM   1798  CB  VAL B  81      -3.724  27.421   4.349  1.00 99.99
ATOM   1799  CG1 VAL B  81      -3.724  27.421   4.349  1.00 99.99
ATOM   1800  CG2 VAL B  81      -3.724  27.421   4.349  1.00 99.99
ATOM   1801  N   LYS B  82      -3.321  30.001   6.444  1.00 99.99
ATOM   1802  CA  LYS B  82      -2.518  30.531   7.546  1.00 99.99
ATOM   1803  C   LYS B  82      -2.757  29.705   8.801  1.00 99.99
ATOM   1804  O   LYS B  82      -3.895  29.558   9.235  1.00 99.99
ATOM   1805  CB  LYS B  82      -2.916  31.984   7.773  1.00 99.99
ATOM   1806  CG  LYS B  82      -2.916  31.984   7.773  1.00 99.99
ATOM   1807  CD  LYS B  82      -2.916  31.984   7.773  1.00 99.99
ATOM   1808  CE  LYS B  82      -2.916  31.984   7.773  1.00 99.99
ATOM   1809  NZ  LYS B  82      -2.916  31.984   7.773  1.00 99.99
ATOM   1810  N   PHE B  83      -1.693  29.176   9.375  1.00 99.99
ATOM   1811  CA  PHE B  83      -1.778  28.346  10.575  1.00 99.99
ATOM   1812  C   PHE B  83      -2.184  29.217  11.762  1.00 99.99
ATOM   1813  O   PHE B  83      -1.583  30.255  12.037  1.00 99.99
ATOM   1814  CB  PHE B  83      -0.442  27.672  10.836  1.00 99.99
ATOM   1815  CG  PHE B  83      -0.442  27.672  10.836  1.00 99.99
ATOM   1816  CD1 PHE B  83      -0.442  27.672  10.836  1.00 99.99
ATOM   1817  CD2 PHE B  83      -0.442  27.672  10.836  1.00 99.99
ATOM   1818  CE1 PHE B  83      -0.442  27.672  10.836  1.00 99.99
ATOM   1819  CE2 PHE B  83      -0.442  27.672  10.836  1.00 99.99
ATOM   1820  CZ  PHE B  83      -0.442  27.672  10.836  1.00 99.99
ATOM   1821  N   LYS B  84      -3.184  28.721  12.474  1.00 99.99
ATOM   1822  CA  LYS B  84      -3.697  29.426  13.654  1.00 99.99
ATOM   1823  C   LYS B  84      -3.682  28.505  14.871  1.00 99.99
ATOM   1824  O   LYS B  84      -4.237  27.407  14.828  1.00 99.99
ATOM   1825  CB  LYS B  84      -5.113  29.925  13.385  1.00 99.99
ATOM   1826  CG  LYS B  84      -5.113  29.925  13.385  1.00 99.99
ATOM   1827  CD  LYS B  84      -5.113  29.925  13.385  1.00 99.99
ATOM   1828  CE  LYS B  84      -5.113  29.925  13.385  1.00 99.99
ATOM   1829  NZ  LYS B  84      -5.113  29.925  13.385  1.00 99.99
ATOM   1830  N   THR B  85      -3.130  29.045  15.957  1.00 99.99
ATOM   1831  CA  THR B  85      -2.999  28.320  17.230  1.00 99.99
ATOM   1832  C   THR B  85      -3.238  29.130  18.453  1.00 99.99
ATOM   1833  O   THR B  85      -2.510  30.077  18.724  1.00 99.99
ATOM   1834  CB  THR B  85      -1.636  27.752  17.503  1.00 99.99
ATOM   1835  OG1 THR B  85      -1.636  27.752  17.503  1.00 99.99
ATOM   1836  CG2 THR B  85      -1.636  27.752  17.503  1.00 99.99
ATOM   1837  N   PHE B  86      -4.232  28.675  19.185  1.00 99.99
ATOM   1838  CA  PHE B  86      -4.426  29.195  20.537  1.00 99.99
ATOM   1839  C   PHE B  86      -3.734  28.245  21.522  1.00 99.99
ATOM   1840  O   PHE B  86      -4.321  27.264  21.980  1.00 99.99
ATOM   1841  CB  PHE B  86      -5.919  29.305  20.830  1.00 99.99
ATOM   1842  CG  PHE B  86      -5.919  29.305  20.830  1.00 99.99
ATOM   1843  CD1 PHE B  86      -5.919  29.305  20.830  1.00 99.99
ATOM   1844  CD2 PHE B  86      -5.919  29.305  20.830  1.00 99.99
ATOM   1845  CE1 PHE B  86      -5.919  29.305  20.830  1.00 99.99
ATOM   1846  CE2 PHE B  86      -5.919  29.305  20.830  1.00 99.99
ATOM   1847  CZ  PHE B  86      -5.919  29.305  20.830  1.00 99.99
ATOM   1848  N   GLY B  87      -2.496  28.594  21.871  1.00 99.99
ATOM   1849  CA  GLY B  87      -1.664  27.712  22.707  1.00 99.99
ATOM   1850  C   GLY B  87      -1.645  28.200  24.155  1.00 99.99
ATOM   1851  O   GLY B  87      -0.981  29.179  24.480  1.00 99.99
ATOM   1852  N   CYS B  88      -2.321  27.461  25.025  1.00 99.99
ATOM   1853  CA  CYS B  88      -2.289  27.774  26.463  1.00 99.99
ATOM   1854  C   CYS B  88      -1.245  26.878  27.131  1.00 99.99
ATOM   1855  O   CYS B  88      -1.160  25.682  26.836  1.00 99.99
ATOM   1856  CB  CYS B  88      -3.671  27.582  27.089  1.00 99.99
ATOM   1857  SG  CYS B  88      -3.671  27.582  27.089  1.00 99.99
ATOM   1858  N   GLY B  89      -0.562  27.461  28.123  1.00 99.99
ATOM   1859  CA  GLY B  89       0.470  26.739  28.896  1.00 99.99
ATOM   1860  C   GLY B  89      -0.121  25.561  29.691  1.00 99.99
ATOM   1861  O   GLY B  89       0.587  24.860  30.406  1.00 99.99
ATOM   1862  N   SER B  90      -1.433  25.367  29.569  1.00 99.99
ATOM   1863  CA  SER B  90      -2.135  24.238  30.191  1.00 99.99
ATOM   1864  C   SER B  90      -2.011  22.951  29.363  1.00 99.99
ATOM   1865  O   SER B  90      -2.398  21.898  29.851  1.00 99.99
ATOM   1866  CB  SER B  90      -3.610  24.581  30.404  1.00 99.99
ATOM   1867  OG  SER B  90      -3.610  24.581  30.404  1.00 99.99
ATOM   1868  N   ALA B  91      -1.463  23.048  28.151  1.00 99.99
ATOM   1869  CA  ALA B  91      -1.303  21.887  27.264  1.00 99.99
ATOM   1870  C   ALA B  91      -0.240  20.940  27.808  1.00 99.99
ATOM   1871  O   ALA B  91      -0.451  19.746  27.848  1.00 99.99
ATOM   1872  CB  ALA B  91      -0.934  22.330  25.855  1.00 99.99
ATOM   1873  N   ILE B  92       0.799  21.492  28.410  1.00 99.99
ATOM   1874  CA  ILE B  92       1.862  20.716  29.070  1.00 99.99
ATOM   1875  C   ILE B  92       1.239  19.903  30.216  1.00 99.99
ATOM   1876  O   ILE B  92       1.469  18.711  30.336  1.00 99.99
ATOM   1877  CB  ILE B  92       3.000  21.652  29.556  1.00 99.99
ATOM   1878  CG1 ILE B  92       3.000  21.652  29.556  1.00 99.99
ATOM   1879  CG2 ILE B  92       3.000  21.652  29.556  1.00 99.99
ATOM   1880  CD1 ILE B  92       3.000  21.652  29.556  1.00 99.99
ATOM   1881  N   ALA B  93       0.524  20.616  31.087  1.00 99.99
ATOM   1882  CA  ALA B  93      -0.012  20.036  32.324  1.00 99.99
ATOM   1883  C   ALA B  93      -1.100  19.037  31.960  1.00 99.99
ATOM   1884  O   ALA B  93      -1.118  17.928  32.483  1.00 99.99
ATOM   1885  CB  ALA B  93      -0.559  21.145  33.226  1.00 99.99
ATOM   1886  N   SER B  94      -1.935  19.430  30.999  1.00 99.99
ATOM   1887  CA  SER B  94      -3.013  18.564  30.497  1.00 99.99
ATOM   1888  C   SER B  94      -2.454  17.293  29.844  1.00 99.99
ATOM   1889  O   SER B  94      -2.881  16.185  30.163  1.00 99.99
ATOM   1890  CB  SER B  94      -3.891  19.301  29.481  1.00 99.99
ATOM   1891  OG  SER B  94      -3.891  19.301  29.481  1.00 99.99
ATOM   1892  N   SER B  95      -1.466  17.465  28.973  1.00 99.99
ATOM   1893  CA  SER B  95      -0.889  16.353  28.211  1.00 99.99
ATOM   1894  C   SER B  95       0.308  15.810  28.990  1.00 99.99
ATOM   1895  O   SER B  95       1.315  16.482  29.197  1.00 99.99
ATOM   1896  CB  SER B  95      -0.451  16.809  26.817  1.00 99.99
ATOM   1897  OG  SER B  95      -0.451  16.809  26.817  1.00 99.99
ATOM   1898  N   SER B  96       0.218  14.540  29.337  1.00 99.99
ATOM   1899  CA  SER B  96       1.345  13.837  29.982  1.00 99.99
ATOM   1900  C   SER B  96       2.531  13.664  29.021  1.00 99.99
ATOM   1901  O   SER B  96       3.683  13.573  29.445  1.00 99.99
ATOM   1902  CB  SER B  96       0.903  12.459  30.468  1.00 99.99
ATOM   1903  OG  SER B  96       0.903  12.459  30.468  1.00 99.99
ATOM   1904  N   TYR B  97       2.224  13.610  27.724  1.00 99.99
ATOM   1905  CA  TYR B  97       3.248  13.474  26.677  1.00 99.99
ATOM   1906  C   TYR B  97       4.227  14.652  26.693  1.00 99.99
ATOM   1907  O   TYR B  97       5.427  14.479  26.475  1.00 99.99
ATOM   1908  CB  TYR B  97       2.578  13.384  25.307  1.00 99.99
ATOM   1909  CG  TYR B  97       2.578  13.384  25.307  1.00 99.99
ATOM   1910  CD1 TYR B  97       2.578  13.384  25.307  1.00 99.99
ATOM   1911  CD2 TYR B  97       2.578  13.384  25.307  1.00 99.99
ATOM   1912  CE1 TYR B  97       2.578  13.384  25.307  1.00 99.99
ATOM   1913  CE2 TYR B  97       2.578  13.384  25.307  1.00 99.99
ATOM   1914  CZ  TYR B  97       2.578  13.384  25.307  1.00 99.99
ATOM   1915  OH  TYR B  97       2.578  13.384  25.307  1.00 99.99
ATOM   1916  N   MET B  98       3.680  15.832  26.962  1.00 99.99
ATOM   1917  CA  MET B  98       4.497  17.038  27.072  1.00 99.99
ATOM   1918  C   MET B  98       5.388  17.005  28.298  1.00 99.99
ATOM   1919  O   MET B  98       6.537  17.385  28.173  1.00 99.99
ATOM   1920  CB  MET B  98       3.632  18.273  27.160  1.00 99.99
ATOM   1921  CG  MET B  98       3.632  18.273  27.160  1.00 99.99
ATOM   1922  SD  MET B  98       3.632  18.273  27.160  1.00 99.99
ATOM   1923  CE  MET B  98       3.632  18.273  27.160  1.00 99.99
ATOM   1924  N   THR B  99       4.910  16.389  29.373  1.00 99.99
ATOM   1925  CA  THR B  99       5.687  16.237  30.617  1.00 99.99
ATOM   1926  C   THR B  99       6.970  15.466  30.339  1.00 99.99
ATOM   1927  O   THR B  99       8.056  15.852  30.747  1.00 99.99
ATOM   1928  CB  THR B  99       4.881  15.474  31.669  1.00 99.99
ATOM   1929  OG1 THR B  99       4.881  15.474  31.669  1.00 99.99
ATOM   1930  CG2 THR B  99       4.881  15.474  31.669  1.00 99.99
ATOM   1931  N   GLU B 100       6.802  14.349  29.664  1.00 99.99
ATOM   1932  CA  GLU B 100       7.935  13.513  29.347  1.00 99.99
ATOM   1933  C   GLU B 100       8.928  14.324  28.463  1.00 99.99
ATOM   1934  O   GLU B 100      10.145  14.182  28.588  1.00 99.99
ATOM   1935  CB  GLU B 100       7.140  12.338  28.757  1.00 99.99
ATOM   1936  CG  GLU B 100       7.140  12.338  28.757  1.00 99.99
ATOM   1937  CD  GLU B 100       7.140  12.338  28.757  1.00 99.99
ATOM   1938  OE1 GLU B 100       7.140  12.338  28.757  1.00 99.99
ATOM   1939  OE2 GLU B 100       7.140  12.338  28.757  1.00 99.99
ATOM   1940  N   LEU B 101       8.386  15.014  27.455  1.00 99.99
ATOM   1941  CA  LEU B 101       9.210  15.814  26.541  1.00 99.99
ATOM   1942  C   LEU B 101       9.962  16.945  27.224  1.00 99.99
ATOM   1943  O   LEU B 101      11.157  17.139  27.033  1.00 99.99
ATOM   1944  CB  LEU B 101       8.337  16.413  25.456  1.00 99.99
ATOM   1945  CG  LEU B 101       8.337  16.413  25.456  1.00 99.99
ATOM   1946  CD1 LEU B 101       8.337  16.413  25.456  1.00 99.99
ATOM   1947  CD2 LEU B 101       8.337  16.413  25.456  1.00 99.99
ATOM   1948  N   VAL B 102       9.224  17.648  28.063  1.00 99.99
ATOM   1949  CA  VAL B 102       9.717  18.862  28.715  1.00 99.99
ATOM   1950  C   VAL B 102      10.476  18.469  29.985  1.00 99.99
ATOM   1951  O   VAL B 102       9.966  17.749  30.837  1.00 99.99
ATOM   1952  CB  VAL B 102       8.553  19.830  29.005  1.00 99.99
ATOM   1953  CG1 VAL B 102       8.553  19.830  29.005  1.00 99.99
ATOM   1954  CG2 VAL B 102       8.553  19.830  29.005  1.00 99.99
ATOM   1955  N   ARG B 103      11.603  19.131  30.190  1.00 99.99
ATOM   1956  CA  ARG B 103      12.418  18.888  31.393  1.00 99.99
ATOM   1957  C   ARG B 103      12.360  20.085  32.361  1.00 99.99
ATOM   1958  O   ARG B 103      13.343  20.556  32.931  1.00 99.99
ATOM   1959  CB  ARG B 103      13.847  18.549  30.976  1.00 99.99
ATOM   1960  CG  ARG B 103      13.847  18.549  30.976  1.00 99.99
ATOM   1961  CD  ARG B 103      13.847  18.549  30.976  1.00 99.99
ATOM   1962  NE  ARG B 103      13.847  18.549  30.976  1.00 99.99
ATOM   1963  CZ  ARG B 103      13.847  18.549  30.976  1.00 99.99
ATOM   1964  NH1 ARG B 103      13.847  18.549  30.976  1.00 99.99
ATOM   1965  NH2 ARG B 103      13.847  18.549  30.976  1.00 99.99
ATOM   1966  N   GLY B 104      11.155  20.639  32.483  1.00 99.99
ATOM   1967  CA  GLY B 104      10.914  21.750  33.423  1.00 99.99
ATOM   1968  C   GLY B 104      11.202  23.118  32.796  1.00 99.99
ATOM   1969  O   GLY B 104      11.301  24.124  33.494  1.00 99.99
ATOM   1970  N   MET B 105      11.232  23.149  31.467  1.00 99.99
ATOM   1971  CA  MET B 105      11.425  24.387  30.696  1.00 99.99
ATOM   1972  C   MET B 105      10.314  25.364  31.061  1.00 99.99
ATOM   1973  O   MET B 105       9.131  25.027  31.021  1.00 99.99
ATOM   1974  CB  MET B 105      11.313  24.072  29.206  1.00 99.99
ATOM   1975  CG  MET B 105      11.313  24.072  29.206  1.00 99.99
ATOM   1976  SD  MET B 105      11.313  24.072  29.206  1.00 99.99
ATOM   1977  CE  MET B 105      11.313  24.072  29.206  1.00 99.99
ATOM   1978  N   SER B 106      10.738  26.561  31.437  1.00 99.99
ATOM   1979  CA  SER B 106       9.832  27.654  31.785  1.00 99.99
ATOM   1980  C   SER B 106       8.673  27.695  30.777  1.00 99.99
ATOM   1981  O   SER B 106       8.882  27.759  29.560  1.00 99.99
ATOM   1982  CB  SER B 106      10.725  28.891  31.738  1.00 99.99
ATOM   1983  OG  SER B 106      10.725  28.891  31.738  1.00 99.99
ATOM   1984  N   LEU B 107       7.464  27.525  31.306  1.00 99.99
ATOM   1985  CA  LEU B 107       6.258  27.520  30.475  1.00 99.99
ATOM   1986  C   LEU B 107       6.224  28.651  29.467  1.00 99.99
ATOM   1987  O   LEU B 107       5.582  28.559  28.467  1.00 99.99
ATOM   1988  CB  LEU B 107       4.973  27.565  31.299  1.00 99.99
ATOM   1989  CG  LEU B 107       4.973  27.565  31.299  1.00 99.99
ATOM   1990  CD1 LEU B 107       4.973  27.565  31.299  1.00 99.99
ATOM   1991  CD2 LEU B 107       4.973  27.565  31.299  1.00 99.99
ATOM   1992  N   ASP B 108       6.932  29.721  29.704  1.00 99.99
ATOM   1993  CA  ASP B 108       7.139  30.819  28.739  1.00 99.99
ATOM   1994  C   ASP B 108       7.949  30.397  27.501  1.00 99.99
ATOM   1995  O   ASP B 108       7.474  30.516  26.376  1.00 99.99
ATOM   1996  CB  ASP B 108       7.825  31.999  29.436  1.00 99.99
ATOM   1997  CG  ASP B 108       7.825  31.999  29.436  1.00 99.99
ATOM   1998  OD1 ASP B 108       7.825  31.999  29.436  1.00 99.99
ATOM   1999  OD2 ASP B 108       7.825  31.999  29.436  1.00 99.99
ATOM   2000  N   GLU B 109       9.180  29.940  27.730  1.00 99.99
ATOM   2001  CA  GLU B 109      10.081  29.511  26.652  1.00 99.99
ATOM   2002  C   GLU B 109       9.580  28.255  25.958  1.00 99.99
ATOM   2003  O   GLU B 109       9.477  28.266  24.738  1.00 99.99
ATOM   2004  CB  GLU B 109      11.480  29.244  27.196  1.00 99.99
ATOM   2005  CG  GLU B 109      11.480  29.244  27.196  1.00 99.99
ATOM   2006  CD  GLU B 109      11.480  29.244  27.196  1.00 99.99
ATOM   2007  OE1 GLU B 109      11.480  29.244  27.196  1.00 99.99
ATOM   2008  OE2 GLU B 109      11.480  29.244  27.196  1.00 99.99
ATOM   2009  N   ALA B 110       9.145  27.275  26.748  1.00 99.99
ATOM   2010  CA  ALA B 110       8.554  26.034  26.214  1.00 99.99
ATOM   2011  C   ALA B 110       7.305  26.323  25.370  1.00 99.99
ATOM   2012  O   ALA B 110       7.011  25.642  24.397  1.00 99.99
ATOM   2013  CB  ALA B 110       8.185  25.093  27.360  1.00 99.99
ATOM   2014  N   VAL B 111       6.590  27.384  25.719  1.00 99.99
ATOM   2015  CA  VAL B 111       5.418  27.817  24.955  1.00 99.99
ATOM   2016  C   VAL B 111       5.826  28.359  23.590  1.00 99.99
ATOM   2017  O   VAL B 111       5.145  28.002  22.632  1.00 99.99
ATOM   2018  CB  VAL B 111       4.645  28.827  25.802  1.00 99.99
ATOM   2019  CG1 VAL B 111       4.645  28.827  25.802  1.00 99.99
ATOM   2020  CG2 VAL B 111       4.645  28.827  25.802  1.00 99.99
ATOM   2021  N   LYS B 112       6.913  29.143  23.583  1.00 99.99
ATOM   2022  CA  LYS B 112       7.514  29.727  22.380  1.00 99.99
ATOM   2023  C   LYS B 112       8.007  28.658  21.401  1.00 99.99
ATOM   2024  O   LYS B 112       7.752  28.672  20.211  1.00 99.99
ATOM   2025  CB  LYS B 112       8.595  30.754  22.661  1.00 99.99
ATOM   2026  CG  LYS B 112       8.595  30.754  22.661  1.00 99.99
ATOM   2027  CD  LYS B 112       8.595  30.754  22.661  1.00 99.99
ATOM   2028  CE  LYS B 112       8.595  30.754  22.661  1.00 99.99
ATOM   2029  NZ  LYS B 112       8.595  30.754  22.661  1.00 99.99
ATOM   2030  N   ILE B 113       8.484  27.583  21.957  1.00 99.99
ATOM   2031  CA  ILE B 113       9.024  26.487  21.149  1.00 99.99
ATOM   2032  C   ILE B 113       7.870  25.820  20.396  1.00 99.99
ATOM   2033  O   ILE B 113       8.114  25.192  19.372  1.00 99.99
ATOM   2034  CB  ILE B 113       9.796  25.494  22.035  1.00 99.99
ATOM   2035  CG1 ILE B 113       9.796  25.494  22.035  1.00 99.99
ATOM   2036  CG2 ILE B 113       9.796  25.494  22.035  1.00 99.99
ATOM   2037  CD1 ILE B 113       9.796  25.494  22.035  1.00 99.99
ATOM   2038  N   LYS B 114       6.710  25.830  21.066  1.00 99.99
ATOM   2039  CA  LYS B 114       5.473  25.272  20.561  1.00 99.99
ATOM   2040  C   LYS B 114       4.935  26.033  19.372  1.00 99.99
ATOM   2041  O   LYS B 114       4.588  25.534  18.338  1.00 99.99
ATOM   2042  CB  LYS B 114       4.384  25.060  21.588  1.00 99.99
ATOM   2043  CG  LYS B 114       4.384  25.060  21.588  1.00 99.99
ATOM   2044  CD  LYS B 114       4.384  25.060  21.588  1.00 99.99
ATOM   2045  CE  LYS B 114       4.384  25.060  21.588  1.00 99.99
ATOM   2046  NZ  LYS B 114       4.384  25.060  21.588  1.00 99.99
ATOM   2047  N   ASN B 115       4.860  27.306  19.490  1.00 99.99
ATOM   2048  CA  ASN B 115       4.442  28.110  18.337  1.00 99.99
ATOM   2049  C   ASN B 115       5.552  28.257  17.315  1.00 99.99
ATOM   2050  O   ASN B 115       5.299  28.611  16.195  1.00 99.99
ATOM   2051  CB  ASN B 115       4.113  29.512  18.727  1.00 99.99
ATOM   2052  CG  ASN B 115       4.113  29.512  18.727  1.00 99.99
ATOM   2053  OD1 ASN B 115       4.113  29.512  18.727  1.00 99.99
ATOM   2054  ND2 ASN B 115       4.113  29.512  18.727  1.00 99.99
ATOM   2055  N   THR B 116       6.798  28.231  17.735  1.00 99.99
ATOM   2056  CA  THR B 116       7.921  28.441  16.802  1.00 99.99
ATOM   2057  C   THR B 116       7.935  27.299  15.769  1.00 99.99
ATOM   2058  O   THR B 116       6.936  26.951  15.172  1.00 99.99
ATOM   2059  CB  THR B 116       9.252  28.585  17.563  1.00 99.99
ATOM   2060  OG1 THR B 116       9.252  28.585  17.563  1.00 99.99
ATOM   2061  CG2 THR B 116       9.252  28.585  17.563  1.00 99.99
ATOM   2062  N   GLU B 117       9.065  26.641  15.618  1.00 99.99
ATOM   2063  CA  GLU B 117       9.314  25.514  14.725  1.00 99.99
ATOM   2064  C   GLU B 117       8.374  24.363  15.054  1.00 99.99
ATOM   2065  O   GLU B 117       7.845  23.734  14.150  1.00 99.99
ATOM   2066  CB  GLU B 117      10.756  25.026  14.897  1.00 99.99
ATOM   2067  CG  GLU B 117      10.756  25.026  14.897  1.00 99.99
ATOM   2068  CD  GLU B 117      10.756  25.026  14.897  1.00 99.99
ATOM   2069  OE1 GLU B 117      10.756  25.026  14.897  1.00 99.99
ATOM   2070  OE2 GLU B 117      10.756  25.026  14.897  1.00 99.99
ATOM   2071  N   ILE B 118       8.114  24.124  16.333  1.00 99.99
ATOM   2072  CA  ILE B 118       7.237  22.998  16.694  1.00 99.99
ATOM   2073  C   ILE B 118       5.913  23.108  15.921  1.00 99.99
ATOM   2074  O   ILE B 118       5.193  22.127  15.814  1.00 99.99
ATOM   2075  CB  ILE B 118       7.040  22.923  18.219  1.00 99.99
ATOM   2076  CG1 ILE B 118       7.040  22.923  18.219  1.00 99.99
ATOM   2077  CG2 ILE B 118       7.040  22.923  18.219  1.00 99.99
ATOM   2078  CD1 ILE B 118       7.040  22.923  18.219  1.00 99.99
ATOM   2079  N   ALA B 119       5.474  24.344  15.748  1.00 99.99
ATOM   2080  CA  ALA B 119       4.210  24.510  15.056  1.00 99.99
ATOM   2081  C   ALA B 119       4.352  25.194  13.701  1.00 99.99
ATOM   2082  O   ALA B 119       3.405  25.246  12.925  1.00 99.99
ATOM   2083  CB  ALA B 119       3.272  25.129  16.058  1.00 99.99
ATOM   2084  N   LYS B 120       5.586  25.572  13.382  1.00 99.99
ATOM   2085  CA  LYS B 120       5.927  26.172  12.083  1.00 99.99
ATOM   2086  C   LYS B 120       6.629  25.167  11.193  1.00 99.99
ATOM   2087  O   LYS B 120       6.243  24.942  10.053  1.00 99.99
ATOM   2088  CB  LYS B 120       6.848  27.386  12.251  1.00 99.99
ATOM   2089  CG  LYS B 120       6.848  27.386  12.251  1.00 99.99
ATOM   2090  CD  LYS B 120       6.848  27.386  12.251  1.00 99.99
ATOM   2091  CE  LYS B 120       6.848  27.386  12.251  1.00 99.99
ATOM   2092  NZ  LYS B 120       6.848  27.386  12.251  1.00 99.99
ATOM   2093  N   GLU B 121       7.674  24.596  11.755  1.00 99.99
ATOM   2094  CA  GLU B 121       8.594  23.747  11.012  1.00 99.99
ATOM   2095  C   GLU B 121       8.106  22.334  10.975  1.00 99.99
ATOM   2096  O   GLU B 121       8.816  21.558  10.381  1.00 99.99
ATOM   2097  CB  GLU B 121       9.972  23.757  11.656  1.00 99.99
ATOM   2098  CG  GLU B 121       9.972  23.757  11.656  1.00 99.99
ATOM   2099  CD  GLU B 121       9.972  23.757  11.656  1.00 99.99
ATOM   2100  OE1 GLU B 121       9.972  23.757  11.656  1.00 99.99
ATOM   2101  OE2 GLU B 121       9.972  23.757  11.656  1.00 99.99
ATOM   2102  N   LEU B 122       7.039  22.074  11.720  1.00 99.99
ATOM   2103  CA  LEU B 122       6.329  20.854  11.694  1.00 99.99
ATOM   2104  C   LEU B 122       5.761  20.630  10.385  1.00 99.99
ATOM   2105  O   LEU B 122       6.170  19.556  10.264  1.00 99.99
ATOM   2106  CB  LEU B 122       5.203  20.585  12.659  1.00 99.99
ATOM   2107  CG  LEU B 122       5.203  20.585  12.659  1.00 99.99
ATOM   2108  CD1 LEU B 122       5.203  20.585  12.659  1.00 99.99
ATOM   2109  CD2 LEU B 122       5.203  20.585  12.659  1.00 99.99
ATOM   2110  N   SER B 123       5.337  21.552   9.525  1.00 99.99
ATOM   2111  CA  SER B 123       4.780  21.367   8.165  1.00 99.99
ATOM   2112  C   SER B 123       5.795  20.780   7.176  1.00 99.99
ATOM   2113  O   SER B 123       5.463  19.859   6.448  1.00 99.99
ATOM   2114  CB  SER B 123       4.332  22.711   7.608  1.00 99.99
ATOM   2115  OG  SER B 123       4.332  22.711   7.608  1.00 99.99
ATOM   2116  N   LEU B 124       7.060  21.151   7.305  1.00 99.99
ATOM   2117  CA  LEU B 124       8.136  20.595   6.459  1.00 99.99
ATOM   2118  C   LEU B 124       8.329  19.067   6.600  1.00 99.99
ATOM   2119  O   LEU B 124       8.589  18.330   5.662  1.00 99.99
ATOM   2120  CB  LEU B 124       9.473  21.293   6.750  1.00 99.99
ATOM   2121  CG  LEU B 124       9.473  21.293   6.750  1.00 99.99
ATOM   2122  CD1 LEU B 124       9.473  21.293   6.750  1.00 99.99
ATOM   2123  CD2 LEU B 124       9.473  21.293   6.750  1.00 99.99
ATOM   2124  N   PRO B 125       8.394  18.550   7.809  1.00 99.99
ATOM   2125  CA  PRO B 125       8.423  17.114   8.108  1.00 99.99
ATOM   2126  C   PRO B 125       7.165  16.299   7.672  1.00 99.99
ATOM   2127  O   PRO B 125       7.274  15.202   7.146  1.00 99.99
ATOM   2128  CB  PRO B 125       8.611  17.077   9.619  1.00 99.99
ATOM   2129  CG  PRO B 125       8.611  17.077   9.619  1.00 99.99
ATOM   2130  CD  PRO B 125       8.611  17.077   9.619  1.00 99.99
ATOM   2131  N   PRO B 126       5.929  16.761   7.855  1.00 99.99
ATOM   2132  CA  PRO B 126       4.598  16.253   7.572  1.00 99.99
ATOM   2133  C   PRO B 126       4.377  16.331   6.091  1.00 99.99
ATOM   2134  O   PRO B 126       3.767  15.395   5.599  1.00 99.99
ATOM   2135  CB  PRO B 126       3.506  17.144   8.180  1.00 99.99
ATOM   2136  CG  PRO B 126       3.506  17.144   8.180  1.00 99.99
ATOM   2137  CD  PRO B 126       3.506  17.144   8.180  1.00 99.99
ATOM   2138  N   VAL B 127       4.951  17.322   5.403  1.00 99.99
ATOM   2139  CA  VAL B 127       4.804  17.391   3.942  1.00 99.99
ATOM   2140  C   VAL B 127       5.389  16.135   3.279  1.00 99.99
ATOM   2141  O   VAL B 127       4.875  15.669   2.266  1.00 99.99
ATOM   2142  CB  VAL B 127       5.458  18.633   3.319  1.00 99.99
ATOM   2143  CG1 VAL B 127       5.458  18.633   3.319  1.00 99.99
ATOM   2144  CG2 VAL B 127       5.458  18.633   3.319  1.00 99.99
ATOM   2145  N   LYS B 128       6.450  15.608   3.893  1.00 99.99
ATOM   2146  CA  LYS B 128       7.103  14.391   3.401  1.00 99.99
ATOM   2147  C   LYS B 128       6.272  13.152   3.753  1.00 99.99
ATOM   2148  O   LYS B 128       6.289  12.131   3.075  1.00 99.99
ATOM   2149  CB  LYS B 128       8.504  14.282   3.992  1.00 99.99
ATOM   2150  CG  LYS B 128       8.504  14.282   3.992  1.00 99.99
ATOM   2151  CD  LYS B 128       8.504  14.282   3.992  1.00 99.99
ATOM   2152  CE  LYS B 128       8.504  14.282   3.992  1.00 99.99
ATOM   2153  NZ  LYS B 128       8.504  14.282   3.992  1.00 99.99
ATOM   2154  N   LEU B 129       5.560  13.237   4.862  1.00 99.99
ATOM   2155  CA  LEU B 129       4.696  12.139   5.285  1.00 99.99
ATOM   2156  C   LEU B 129       3.496  11.915   4.388  1.00 99.99
ATOM   2157  O   LEU B 129       3.253  10.806   3.919  1.00 99.99
ATOM   2158  CB  LEU B 129       4.224  12.344   6.715  1.00 99.99
ATOM   2159  CG  LEU B 129       4.224  12.344   6.715  1.00 99.99
ATOM   2160  CD1 LEU B 129       4.224  12.344   6.715  1.00 99.99
ATOM   2161  CD2 LEU B 129       4.224  12.344   6.715  1.00 99.99
ATOM   2162  N   HIS B 130       2.811  13.009   4.089  1.00 99.99
ATOM   2163  CA  HIS B 130       1.626  12.964   3.221  1.00 99.99
ATOM   2164  C   HIS B 130       1.987  12.376   1.854  1.00 99.99
ATOM   2165  O   HIS B 130       1.250  11.539   1.337  1.00 99.99
ATOM   2166  CB  HIS B 130       1.075  14.380   3.047  1.00 99.99
ATOM   2167  CG  HIS B 130       1.075  14.380   3.047  1.00 99.99
ATOM   2168  ND1 HIS B 130       1.075  14.380   3.047  1.00 99.99
ATOM   2169  CD2 HIS B 130       1.075  14.380   3.047  1.00 99.99
ATOM   2170  CE1 HIS B 130       1.075  14.380   3.047  1.00 99.99
ATOM   2171  NE2 HIS B 130       1.075  14.380   3.047  1.00 99.99
ATOM   2172  N   CYS B 131       3.106  12.837   1.301  1.00 99.99
ATOM   2173  CA  CYS B 131       3.544  12.396  -0.033  1.00 99.99
ATOM   2174  C   CYS B 131       3.835  10.888  -0.062  1.00 99.99
ATOM   2175  O   CYS B 131       3.866  10.272  -1.122  1.00 99.99
ATOM   2176  CB  CYS B 131       4.775  13.185  -0.481  1.00 99.99
ATOM   2177  SG  CYS B 131       4.775  13.185  -0.481  1.00 99.99
ATOM   2178  N   SER B 132       4.085  10.331   1.120  1.00 99.99
ATOM   2179  CA  SER B 132       4.347   8.893   1.269  1.00 99.99
ATOM   2180  C   SER B 132       3.137   8.144   1.828  1.00 99.99
ATOM   2181  O   SER B 132       3.274   6.989   2.227  1.00 99.99
ATOM   2182  CB  SER B 132       5.528   8.685   2.217  1.00 99.99
ATOM   2183  OG  SER B 132       5.528   8.685   2.217  1.00 99.99
ATOM   2184  N   MET B 133       1.982   8.819   1.886  1.00 99.99
ATOM   2185  CA  MET B 133       0.715   8.214   2.357  1.00 99.99
ATOM   2186  C   MET B 133       0.739   8.017   3.880  1.00 99.99
ATOM   2187  O   MET B 133       0.124   7.112   4.440  1.00 99.99
ATOM   2188  CB  MET B 133       0.477   6.854   1.679  1.00 99.99
ATOM   2189  CG  MET B 133       0.477   6.854   1.679  1.00 99.99
ATOM   2190  SD  MET B 133       0.477   6.854   1.679  1.00 99.99
ATOM   2191  CE  MET B 133       0.477   6.854   1.679  1.00 99.99
ATOM   2192  N   LEU B 134       1.461   8.903   4.550  1.00 99.99
ATOM   2193  CA  LEU B 134       1.441   8.981   6.004  1.00 99.99
ATOM   2194  C   LEU B 134       0.796  10.267   6.487  1.00 99.99
ATOM   2195  O   LEU B 134       1.278  11.369   6.237  1.00 99.99
ATOM   2196  CB  LEU B 134       2.858   8.842   6.539  1.00 99.99
ATOM   2197  CG  LEU B 134       2.858   8.842   6.539  1.00 99.99
ATOM   2198  CD1 LEU B 134       2.858   8.842   6.539  1.00 99.99
ATOM   2199  CD2 LEU B 134       2.858   8.842   6.539  1.00 99.99
ATOM   2200  N   ALA B 135      -0.304  10.084   7.194  1.00 99.99
ATOM   2201  CA  ALA B 135      -1.142  11.229   7.547  1.00 99.99
ATOM   2202  C   ALA B 135      -0.636  11.903   8.837  1.00 99.99
ATOM   2203  O   ALA B 135       0.462  11.634   9.319  1.00 99.99
ATOM   2204  CB  ALA B 135      -2.565  10.674   7.541  1.00 99.99
ATOM   2205  N   GLU B 136      -1.474  12.742   9.428  1.00 99.99
ATOM   2206  CA  GLU B 136      -1.169  13.488  10.666  1.00 99.99
ATOM   2207  C   GLU B 136      -0.746  12.558  11.817  1.00 99.99
ATOM   2208  O   GLU B 136       0.072  12.891  12.652  1.00 99.99
ATOM   2209  CB  GLU B 136      -2.387  14.301  11.121  1.00 99.99
ATOM   2210  CG  GLU B 136      -2.387  14.301  11.121  1.00 99.99
ATOM   2211  CD  GLU B 136      -2.387  14.301  11.121  1.00 99.99
ATOM   2212  OE1 GLU B 136      -2.387  14.301  11.121  1.00 99.99
ATOM   2213  OE2 GLU B 136      -2.387  14.301  11.121  1.00 99.99
ATOM   2214  N   ASP B 137      -1.357  11.391  11.905  1.00 99.99
ATOM   2215  CA  ASP B 137      -1.014  10.364  12.907  1.00 99.99
ATOM   2216  C   ASP B 137       0.428   9.874  12.767  1.00 99.99
ATOM   2217  O   ASP B 137       1.159   9.779  13.749  1.00 99.99
ATOM   2218  CB  ASP B 137      -1.968   9.174  12.769  1.00 99.99
ATOM   2219  CG  ASP B 137      -1.968   9.174  12.769  1.00 99.99
ATOM   2220  OD1 ASP B 137      -1.968   9.174  12.769  1.00 99.99
ATOM   2221  OD2 ASP B 137      -1.968   9.174  12.769  1.00 99.99
ATOM   2222  N   ALA B 138       0.839   9.644  11.528  1.00 99.99
ATOM   2223  CA  ALA B 138       2.207   9.181  11.277  1.00 99.99
ATOM   2224  C   ALA B 138       3.256  10.183  11.755  1.00 99.99
ATOM   2225  O   ALA B 138       4.278   9.801  12.317  1.00 99.99
ATOM   2226  CB  ALA B 138       2.349   9.086   9.797  1.00 99.99
ATOM   2227  N   ILE B 139       2.904  11.462  11.654  1.00 99.99
ATOM   2228  CA  ILE B 139       3.782  12.559  12.081  1.00 99.99
ATOM   2229  C   ILE B 139       4.015  12.412  13.580  1.00 99.99
ATOM   2230  O   ILE B 139       5.158  12.412  14.011  1.00 99.99
ATOM   2231  CB  ILE B 139       3.212  13.951  11.706  1.00 99.99
ATOM   2232  CG1 ILE B 139       3.212  13.951  11.706  1.00 99.99
ATOM   2233  CG2 ILE B 139       3.212  13.951  11.706  1.00 99.99
ATOM   2234  CD1 ILE B 139       3.212  13.951  11.706  1.00 99.99
ATOM   2235  N   LYS B 140       2.924  12.186  14.312  1.00 99.99
ATOM   2236  CA  LYS B 140       2.955  12.116  15.775  1.00 99.99
ATOM   2237  C   LYS B 140       3.860  10.959  16.211  1.00 99.99
ATOM   2238  O   LYS B 140       4.498  11.009  17.257  1.00 99.99
ATOM   2239  CB  LYS B 140       1.539  11.931  16.308  1.00 99.99
ATOM   2240  CG  LYS B 140       1.539  11.931  16.308  1.00 99.99
ATOM   2241  CD  LYS B 140       1.539  11.931  16.308  1.00 99.99
ATOM   2242  CE  LYS B 140       1.539  11.931  16.308  1.00 99.99
ATOM   2243  NZ  LYS B 140       1.539  11.931  16.308  1.00 99.99
ATOM   2244  N   ALA B 141       3.895   9.922  15.386  1.00 99.99
ATOM   2245  CA  ALA B 141       4.774   8.772  15.636  1.00 99.99
ATOM   2246  C   ALA B 141       6.254   9.124  15.447  1.00 99.99
ATOM   2247  O   ALA B 141       7.078   8.815  16.306  1.00 99.99
ATOM   2248  CB  ALA B 141       4.384   7.619  14.716  1.00 99.99
ATOM   2249  N   ALA B 142       6.542   9.887  14.392  1.00 99.99
ATOM   2250  CA  ALA B 142       7.916  10.305  14.088  1.00 99.99
ATOM   2251  C   ALA B 142       8.422  11.277  15.150  1.00 99.99
ATOM   2252  O   ALA B 142       9.525  11.059  15.643  1.00 99.99
ATOM   2253  CB  ALA B 142       7.994  10.940  12.701  1.00 99.99
ATOM   2254  N   ILE B 143       7.527  12.150  15.628  1.00 99.99
ATOM   2255  CA  ILE B 143       7.824  13.182  16.641  1.00 99.99
ATOM   2256  C   ILE B 143       8.261  12.528  17.958  1.00 99.99
ATOM   2257  O   ILE B 143       9.067  13.053  18.718  1.00 99.99
ATOM   2258  CB  ILE B 143       6.693  14.197  16.852  1.00 99.99
ATOM   2259  CG1 ILE B 143       6.693  14.197  16.852  1.00 99.99
ATOM   2260  CG2 ILE B 143       6.693  14.197  16.852  1.00 99.99
ATOM   2261  CD1 ILE B 143       6.693  14.197  16.852  1.00 99.99
ATOM   2262  N   LYS B 144       7.636  11.389  18.233  1.00 99.99
ATOM   2263  CA  LYS B 144       7.900  10.638  19.461  1.00 99.99
ATOM   2264  C   LYS B 144       9.298  10.023  19.444  1.00 99.99
ATOM   2265  O   LYS B 144       9.954   9.937  20.479  1.00 99.99
ATOM   2266  CB  LYS B 144       6.829   9.571  19.638  1.00 99.99
ATOM   2267  CG  LYS B 144       6.829   9.571  19.638  1.00 99.99
ATOM   2268  CD  LYS B 144       6.829   9.571  19.638  1.00 99.99
ATOM   2269  CE  LYS B 144       6.829   9.571  19.638  1.00 99.99
ATOM   2270  NZ  LYS B 144       6.829   9.571  19.638  1.00 99.99
ATOM   2271  N   ASP B 145       9.732   9.621  18.254  1.00 99.99
ATOM   2272  CA  ASP B 145      11.083   9.071  18.068  1.00 99.99
ATOM   2273  C   ASP B 145      12.155  10.138  18.268  1.00 99.99
ATOM   2274  O   ASP B 145      13.228   9.859  18.798  1.00 99.99
ATOM   2275  CB  ASP B 145      11.231   8.481  16.671  1.00 99.99
ATOM   2276  CG  ASP B 145      11.231   8.481  16.671  1.00 99.99
ATOM   2277  OD1 ASP B 145      11.231   8.481  16.671  1.00 99.99
ATOM   2278  OD2 ASP B 145      11.231   8.481  16.671  1.00 99.99
ATOM   2279  N   TYR B 146      11.813  11.363  17.884  1.00 99.99
ATOM   2280  CA  TYR B 146      12.717  12.499  18.059  1.00 99.99
ATOM   2281  C   TYR B 146      12.998  12.724  19.521  1.00 99.99
ATOM   2282  O   TYR B 146      14.099  13.082  19.820  1.00 99.99
ATOM   2283  CB  TYR B 146      12.124  13.791  17.546  1.00 99.99
ATOM   2284  CG  TYR B 146      12.124  13.791  17.546  1.00 99.99
ATOM   2285  CD1 TYR B 146      12.124  13.791  17.546  1.00 99.99
ATOM   2286  CD2 TYR B 146      12.124  13.791  17.546  1.00 99.99
ATOM   2287  CE1 TYR B 146      12.124  13.791  17.546  1.00 99.99
ATOM   2288  CE2 TYR B 146      12.124  13.791  17.546  1.00 99.99
ATOM   2289  CZ  TYR B 146      12.124  13.791  17.546  1.00 99.99
ATOM   2290  OH  TYR B 146      12.124  13.791  17.546  1.00 99.99
ATOM   2291  N   LYS B 147      12.074  12.441  20.411  1.00 99.99
ATOM   2292  CA  LYS B 147      12.307  12.543  21.854  1.00 99.99
ATOM   2293  C   LYS B 147      13.326  11.511  22.371  1.00 99.99
ATOM   2294  O   LYS B 147      13.976  11.725  23.394  1.00 99.99
ATOM   2295  CB  LYS B 147      10.951  12.340  22.496  1.00 99.99
ATOM   2296  CG  LYS B 147      10.951  12.340  22.496  1.00 99.99
ATOM   2297  CD  LYS B 147      10.951  12.340  22.496  1.00 99.99
ATOM   2298  CE  LYS B 147      10.951  12.340  22.496  1.00 99.99
ATOM   2299  NZ  LYS B 147      10.951  12.340  22.496  1.00 99.99
ATOM   2300  N   THR B 148      13.397  10.380  21.683  1.00 99.99
ATOM   2301  CA  THR B 148      14.367   9.323  22.019  1.00 99.99
ATOM   2302  C   THR B 148      15.802   9.865  21.956  1.00 99.99
ATOM   2303  O   THR B 148      16.623   9.544  22.812  1.00 99.99
ATOM   2304  CB  THR B 148      14.221   8.137  21.060  1.00 99.99
ATOM   2305  OG1 THR B 148      14.221   8.137  21.060  1.00 99.99
ATOM   2306  CG2 THR B 148      14.221   8.137  21.060  1.00 99.99
ATOM   2307  N   LYS B 149      16.087  10.630  20.907  1.00 99.99
ATOM   2308  CA  LYS B 149      17.423  11.226  20.734  1.00 99.99
ATOM   2309  C   LYS B 149      17.457  12.734  21.026  1.00 99.99
ATOM   2310  O   LYS B 149      18.481  13.322  21.346  1.00 99.99
ATOM   2311  CB  LYS B 149      17.910  10.937  19.316  1.00 99.99
ATOM   2312  CG  LYS B 149      17.910  10.937  19.316  1.00 99.99
ATOM   2313  CD  LYS B 149      17.910  10.937  19.316  1.00 99.99
ATOM   2314  CE  LYS B 149      17.910  10.937  19.316  1.00 99.99
ATOM   2315  NZ  LYS B 149      17.910  10.937  19.316  1.00 99.99
ATOM   2316  N   ARG B 150      16.313  13.359  20.898  1.00 99.99
ATOM   2317  CA  ARG B 150      16.129  14.804  20.988  1.00 99.99
ATOM   2318  C   ARG B 150      14.873  15.062  21.827  1.00 99.99
ATOM   2319  O   ARG B 150      13.939  15.759  21.430  1.00 99.99
ATOM   2320  CB  ARG B 150      15.961  15.338  19.574  1.00 99.99
ATOM   2321  CG  ARG B 150      15.961  15.338  19.574  1.00 99.99
ATOM   2322  CD  ARG B 150      15.961  15.338  19.574  1.00 99.99
ATOM   2323  NE  ARG B 150      15.961  15.338  19.574  1.00 99.99
ATOM   2324  CZ  ARG B 150      15.961  15.338  19.574  1.00 99.99
ATOM   2325  NH1 ARG B 150      15.961  15.338  19.574  1.00 99.99
ATOM   2326  NH2 ARG B 150      15.961  15.338  19.574  1.00 99.99
ATOM   2327  N   ASN B 151      14.945  14.608  23.074  1.00 99.99
ATOM   2328  CA  ASN B 151      13.905  14.943  24.076  1.00 99.99
ATOM   2329  C   ASN B 151      13.534  16.456  24.116  1.00 99.99
ATOM   2330  O   ASN B 151      12.406  16.828  24.436  1.00 99.99
ATOM   2331  CB  ASN B 151      14.415  14.521  25.464  1.00 99.99
ATOM   2332  CG  ASN B 151      14.415  14.521  25.464  1.00 99.99
ATOM   2333  OD1 ASN B 151      14.415  14.521  25.464  1.00 99.99
ATOM   2334  ND2 ASN B 151      14.415  14.521  25.464  1.00 99.99
ATOM   2335  N   PRO B 152      14.528  17.327  23.888  1.00 99.99
ATOM   2336  CA  PRO B 152      14.341  18.782  23.807  1.00 99.99
ATOM   2337  C   PRO B 152      13.625  19.282  22.548  1.00 99.99
ATOM   2338  O   PRO B 152      12.998  20.342  22.547  1.00 99.99
ATOM   2339  CB  PRO B 152      15.750  19.373  23.922  1.00 99.99
ATOM   2340  CG  PRO B 152      15.750  19.373  23.922  1.00 99.99
ATOM   2341  CD  PRO B 152      15.750  19.373  23.922  1.00 99.99
ATOM   2342  N   SER B 153      13.778  18.541  21.463  1.00 99.99
ATOM   2343  CA  SER B 153      13.142  18.932  20.199  1.00 99.99
ATOM   2344  C   SER B 153      12.361  17.756  19.620  1.00 99.99
ATOM   2345  O   SER B 153      12.666  17.069  18.661  1.00 99.99
ATOM   2346  CB  SER B 153      14.190  19.598  19.301  1.00 99.99
ATOM   2347  OG  SER B 153      14.190  19.598  19.301  1.00 99.99
ATOM   2348  N   VAL B 154      11.224  17.540  20.224  1.00 99.99
ATOM   2349  CA  VAL B 154      10.353  16.461  19.757  1.00 99.99
ATOM   2350  C   VAL B 154      10.052  16.496  18.244  1.00 99.99
ATOM   2351  O   VAL B 154       9.820  15.484  17.595  1.00 99.99
ATOM   2352  CB  VAL B 154       9.088  16.630  20.550  1.00 99.99
ATOM   2353  CG1 VAL B 154       9.088  16.630  20.550  1.00 99.99
ATOM   2354  CG2 VAL B 154       9.088  16.630  20.550  1.00 99.99
ATOM   2355  N   LEU B 155       9.812  17.699  17.766  1.00 99.99
ATOM   2356  CA  LEU B 155       9.493  17.912  16.356  1.00 99.99
ATOM   2357  C   LEU B 155      10.735  17.614  15.517  1.00 99.99
ATOM   2358  O   LEU B 155      11.815  18.085  15.828  1.00 99.99
ATOM   2359  CB  LEU B 155       9.049  19.370  16.186  1.00 99.99
ATOM   2360  CG  LEU B 155       9.049  19.370  16.186  1.00 99.99
ATOM   2361  CD1 LEU B 155       9.049  19.370  16.186  1.00 99.99
ATOM   2362  CD2 LEU B 155       9.049  19.370  16.186  1.00 99.99
ATOM   2363  N   HIS B 156      10.485  17.197  14.296  1.00 99.99
ATOM   2364  CA  HIS B 156      11.547  17.241  13.271  1.00 99.99
ATOM   2365  C   HIS B 156      11.070  17.035  11.866  1.00 99.99
ATOM   2366  O   HIS B 156      10.105  16.251  11.744  1.00 99.99
ATOM   2367  CB  HIS B 156      12.373  16.037  13.429  1.00 99.99
ATOM   2368  CG  HIS B 156      12.373  16.037  13.429  1.00 99.99
ATOM   2369  ND1 HIS B 156      12.373  16.037  13.429  1.00 99.99
ATOM   2370  CD2 HIS B 156      12.373  16.037  13.429  1.00 99.99
ATOM   2371  CE1 HIS B 156      12.373  16.037  13.429  1.00 99.99
ATOM   2372  NE2 HIS B 156      12.373  16.037  13.429  1.00 99.99
SPDBVT        1.0000000000         0.0000000000         0.0000000000 
SPDBVT        0.0000000000         1.0000000000         0.0000000000 
SPDBVT        0.0000000000         0.0000000000         1.0000000000 
SPDBVT        0.0000000000         0.0000000000         0.0000000000 
SPDBVT        0.0000000000         0.0000000000         0.0000000000 
SPDBVV default;
SPDBVV     12.099079223757    1661.685573147989      20.000000000000
SPDBVV       -0.6317820607        -0.7325843340         0.2533211821 
SPDBVV        0.7309606872        -0.4542957241         0.5092267362 
SPDBVV       -0.2579687996         0.5068881422         0.8225062369 
SPDBVV       -3.6349999905        24.2199993134        16.4144992828 
SPDBVV        0.0000000000         0.0000000000         0.0000000000 
SPDBVf 19 19 19 19 19 19 19 19 19 23 19 19 19 19 19 19 19 23 19 19
SPDBVf 19 19 19 19 19 19 19 23 19 19 19 19 19 23 19 19 19 19 19 19
SPDBVf 19 19 19 19 19 19 19 19 19 19 19 19 19 19 19 19 19 19 19 19
SPDBVf 23 19 19 19 19 19 19 19 19 19 19 19 19 19 19 19 19 19 19 19
SPDBVf 19 19 19 19 19 19 19 23 19 19 19 19 19 19 19 19 19 19 19 19
SPDBVf 19 19 19 19 19 19 19 19 19 19 19 19 19 19 19 19 19 19 19 19
SPDBVf 19 19 19 19 19 19 19 19 19 23 23 19 19 19 19 19 19 19 19 19
SPDBVf 19 19 19 19 19 19 19 19 19 19 19 19 19 19 19 23 17 19 19 19
SPDBVf 19 19 19 19 19 19 23 19 19 19 19 19 19 19 23 19 19 19 19 19
SPDBVf 19 19 19 19 23 19 19 19 19 19 23 19 19 19 19 19 19 19 19 19
SPDBVf 19 19 19 19 19 19 19 19 19 19 19 19 19 19 19 19 19 23 19 19
SPDBVf 19 19 19 19 19 19 19 19 19 19 19 19 19 19 19 19 19 19 19 19
SPDBVf 19 19 19 19 23 19 19 19 19 19 19 19 19 19 19 19 19 19 19 19
SPDBVf 19 19 19 19 19 19 19 19 19 19 19 19 19 19 19 19 19 19 19 19
SPDBVf 19 19 19 19 19 19 23 23 19 19 19 19 19 19 19 19 19 19 19 19
SPDBVf 19 19 19 19 19 19 19 19 19 19 19 19 23
SPDBVc 1.00 1.00 0.00 1.00 1.00 0.00 1.00 1.00 0.00 1.00 1.00 0.00 
SPDBVc 1.00 1.00 0.00 1.00 1.00 0.00 1.00 1.00 0.00 1.00 1.00 0.00 
SPDBVc 1.00 1.00 0.00 1.00 1.00 0.00 1.00 1.00 0.00 1.00 1.00 0.00 
SPDBVc 1.00 1.00 0.00 1.00 1.00 0.00 1.00 1.00 0.00 1.00 1.00 0.00 
SPDBVc 1.00 1.00 0.00 1.00 1.00 0.00 1.00 1.00 0.00 1.00 1.00 0.00 
SPDBVc 1.00 1.00 0.00 1.00 1.00 0.00 1.00 1.00 0.00 1.00 1.00 0.00 
SPDBVc 1.00 1.00 0.00 1.00 1.00 0.00 1.00 1.00 0.00 1.00 1.00 0.00 
SPDBVc 1.00 1.00 0.00 1.00 1.00 0.00 1.00 1.00 0.00 1.00 1.00 0.00 
SPDBVc 1.00 1.00 0.00 1.00 1.00 0.00 1.00 1.00 0.00 1.00 1.00 0.00 
SPDBVc 1.00 1.00 0.00 1.00 1.00 0.00 1.00 1.00 0.00 1.00 1.00 0.00 
SPDBVc 1.00 1.00 0.00 1.00 1.00 0.00 1.00 1.00 0.00 1.00 1.00 0.00 
SPDBVc 1.00 1.00 0.00 1.00 1.00 0.00 1.00 1.00 0.00 1.00 1.00 0.00 
SPDBVc 1.00 1.00 0.00 1.00 1.00 0.00 1.00 1.00 0.00 1.00 1.00 0.00 
SPDBVc 1.00 1.00 0.00 1.00 1.00 0.00 1.00 1.00 0.00 1.00 1.00 0.00 
SPDBVc 1.00 1.00 0.00 1.00 1.00 0.00 1.00 1.00 0.00 1.00 1.00 0.00 
SPDBVc 1.00 1.00 0.00 1.00 1.00 0.00 1.00 1.00 0.00 1.00 1.00 0.00 
SPDBVc 1.00 1.00 0.00 1.00 1.00 0.00 1.00 1.00 0.00 1.00 1.00 0.00 
SPDBVc 1.00 1.00 0.00 1.00 1.00 0.00 1.00 1.00 0.00 1.00 1.00 0.00 
SPDBVc 1.00 1.00 0.00 1.00 1.00 0.00 1.00 1.00 0.00 1.00 1.00 0.00 
SPDBVc 1.00 1.00 0.00 1.00 1.00 0.00 1.00 1.00 0.00 1.00 1.00 0.00 
SPDBVc 1.00 1.00 0.00 1.00 1.00 0.00 1.00 1.00 0.00 1.00 1.00 0.00 
SPDBVc 1.00 1.00 0.00 1.00 1.00 0.00 1.00 1.00 0.00 1.00 1.00 0.00 
SPDBVc 1.00 1.00 0.00 1.00 1.00 0.00 1.00 1.00 0.00 1.00 1.00 0.00 
SPDBVc 1.00 1.00 0.00 1.00 1.00 0.00 1.00 1.00 0.00 1.00 1.00 0.00 
SPDBVc 1.00 1.00 0.00 1.00 1.00 0.00 1.00 1.00 0.00 1.00 1.00 0.00 
SPDBVc 1.00 1.00 0.00 1.00 1.00 0.00 1.00 1.00 0.00 1.00 1.00 0.00 
SPDBVc 1.00 1.00 0.00 1.00 1.00 0.00 1.00 1.00 0.00 1.00 1.00 0.00 
SPDBVc 1.00 1.00 0.00 1.00 1.00 0.00 1.00 1.00 0.00 1.00 1.00 0.00 
SPDBVc 1.00 1.00 0.00 1.00 1.00 0.00 1.00 1.00 0.00 1.00 1.00 0.00 
SPDBVc 1.00 1.00 0.00 1.00 1.00 0.00 1.00 1.00 0.00 1.00 1.00 0.00 
SPDBVc 1.00 1.00 0.00 1.00 1.00 0.00 1.00 1.00 0.00 1.00 1.00 0.00 
SPDBVc 1.00 1.00 0.00 1.00 1.00 0.00 1.00 1.00 0.00 1.00 1.00 0.00 
SPDBVc 1.00 1.00 0.00 1.00 1.00 0.00 1.00 1.00 0.00 1.00 1.00 0.00 
SPDBVc 1.00 1.00 0.00 1.00 1.00 0.00 1.00 1.00 0.00 1.00 1.00 0.00 
SPDBVc 1.00 1.00 0.00 1.00 1.00 0.00 1.00 1.00 0.00 1.00 1.00 0.00 
SPDBVc 1.00 1.00 0.00 1.00 1.00 0.00 1.00 1.00 0.00 1.00 1.00 0.00 
SPDBVc 1.00 1.00 0.00 1.00 1.00 0.00 1.00 1.00 0.00 1.00 1.00 0.00 
SPDBVc 1.00 1.00 0.00 1.00 1.00 0.00 1.00 1.00 0.00 1.00 1.00 0.00 
SPDBVc 1.00 1.00 0.00 1.00 1.00 0.00 1.00 1.00 0.00 1.00 1.00 0.00 
SPDBVc 1.00 1.00 0.00 0.63 0.63 0.63 0.63 0.63 0.63 0.63 0.63 0.63 
SPDBVc 0.63 0.63 0.63 1.00 1.00 0.00 1.00 1.00 0.00 1.00 1.00 0.00 
SPDBVc 1.00 1.00 0.00 1.00 1.00 0.00 0.63 0.63 0.63 0.63 0.63 0.63 
SPDBVc 1.00 1.00 0.00 1.00 1.00 0.00 1.00 1.00 0.00 1.00 1.00 0.00 
SPDBVc 1.00 1.00 0.00 1.00 0.00 0.00 1.00 0.00 0.00 1.00 0.00 0.00 
SPDBVc 1.00 0.00 0.00 1.00 0.00 0.00 1.00 0.00 0.00 1.00 0.00 0.00 
SPDBVc 1.00 0.00 0.00 1.00 0.00 0.00 1.00 0.00 0.00 1.00 0.00 0.00 
SPDBVc 1.00 0.00 0.00 1.00 0.00 0.00 1.00 0.00 0.00 1.00 0.00 0.00 
SPDBVc 1.00 0.00 0.00 1.00 0.00 0.00 1.00 0.00 0.00 1.00 0.00 0.00 
SPDBVc 1.00 0.00 0.00 0.63 0.63 0.63 0.63 0.63 0.63 0.63 0.63 0.63 
SPDBVc 0.63 0.63 0.63 0.63 0.63 0.63 1.00 1.00 0.00 1.00 1.00 0.00 
SPDBVc 1.00 1.00 0.00 1.00 1.00 0.00 1.00 1.00 0.00 0.63 0.63 0.63 
SPDBVc 0.63 0.63 0.63 1.00 1.00 0.00 1.00 1.00 0.00 1.00 1.00 0.00 
SPDBVc 1.00 1.00 0.00 1.00 1.00 0.00 0.63 0.63 0.63 0.63 0.63 0.63 
SPDBVc 0.63 0.63 0.63 0.63 0.63 0.63 0.63 0.63 0.63 0.63 0.63 0.63 
SPDBVc 0.63 0.63 0.63 1.00 1.00 0.00 1.00 1.00 0.00 1.00 1.00 0.00 
SPDBVc 0.63 0.63 0.63 0.63 0.63 0.63 1.00 1.00 0.00 1.00 1.00 0.00 
SPDBVc 1.00 1.00 0.00 0.63 0.63 0.63 0.63 0.63 0.63 0.63 0.63 0.63 
SPDBVc 0.63 0.63 0.63 0.63 0.63 0.63 0.63 0.63 0.63 0.63 0.63 0.63 
SPDBVc 0.63 0.63 0.63 0.63 0.63 0.63 0.63 0.63 0.63 0.63 0.63 0.63 
SPDBVc 0.63 0.63 0.63 0.63 0.63 0.63 0.63 0.63 0.63 0.63 0.63 0.63 
SPDBVc 0.63 0.63 0.63 0.63 0.63 0.63 0.63 0.63 0.63 0.63 0.63 0.63 
SPDBVc 0.63 0.63 0.63 0.63 0.63 0.63 1.00 0.00 0.00 1.00 0.00 0.00 
SPDBVc 1.00 0.00 0.00 1.00 0.00 0.00 0.63 0.63 0.63 0.63 0.63 0.63 
SPDBVc 0.63 0.63 0.63 1.00 0.00 0.00 1.00 0.00 0.00 1.00 0.00 0.00 
SPDBVc 1.00 0.00 0.00 1.00 0.00 0.00 0.63 0.63 0.63 0.63 0.63 0.63 
SPDBVc 0.63 0.63 0.63 0.63 0.63 0.63 0.63 0.63 0.63 1.00 0.00 0.00 
SPDBVc 1.00 0.00 0.00 1.00 0.00 0.00 1.00 0.00 0.00 1.00 0.00 0.00 
SPDBVc 1.00 0.00 0.00 1.00 0.00 0.00 1.00 0.00 0.00 1.00 0.00 0.00 
SPDBVc 0.63 0.63 0.63 0.63 0.63 0.63 0.63 0.63 0.63 0.63 0.63 0.63 
SPDBVc 0.63 0.63 0.63 1.00 0.00 0.00 1.00 0.00 0.00 1.00 0.00 0.00 
SPDBVc 1.00 0.00 0.00 1.00 0.00 0.00 1.00 0.00 0.00 1.00 0.00 0.00 
SPDBVc 1.00 0.00 0.00 1.00 0.00 0.00 1.00 0.00 0.00 1.00 0.00 0.00 
SPDBVc 1.00 0.00 0.00 0.63 0.63 0.63 0.63 0.63 0.63 0.63 0.63 0.63 
SPDBVc 0.63 0.63 0.63 1.00 0.00 0.00 1.00 0.00 0.00 1.00 0.00 0.00 
SPDBVc 1.00 0.00 0.00 1.00 0.00 0.00 1.00 0.00 0.00 1.00 0.00 0.00 
SPDBVc 1.00 0.00 0.00 1.00 0.00 0.00 1.00 0.00 0.00 1.00 0.00 0.00 
SPDBVc 1.00 0.00 0.00 1.00 0.00 0.00 0.63 0.63 0.63 0.63 0.63 0.63 
SPDBVc 0.63 0.63 0.63 0.63 0.63 0.63 0.63 0.63 0.63 0.63 0.63 0.63 
SPDBVc 0.63 0.63 0.63 
SPDBVl 1.00 1.00 1.00 1.00 1.00 1.00 1.00 1.00 1.00 1.00 1.00 1.00 
SPDBVl 1.00 1.00 1.00 1.00 1.00 1.00 1.00 1.00 1.00 1.00 1.00 1.00 
SPDBVl 1.00 1.00 1.00 1.00 1.00 1.00 1.00 1.00 1.00 1.00 1.00 1.00 
SPDBVl 1.00 1.00 1.00 1.00 1.00 1.00 1.00 1.00 1.00 1.00 1.00 1.00 
SPDBVl 1.00 1.00 1.00 1.00 1.00 1.00 1.00 1.00 1.00 1.00 1.00 1.00 
SPDBVl 1.00 1.00 1.00 1.00 1.00 1.00 1.00 1.00 1.00 1.00 1.00 1.00 
SPDBVl 1.00 1.00 1.00 1.00 1.00 1.00 1.00 1.00 1.00 1.00 1.00 1.00 
SPDBVl 1.00 1.00 1.00 1.00 1.00 1.00 1.00 1.00 1.00 1.00 1.00 1.00 
SPDBVl 1.00 1.00 1.00 1.00 1.00 1.00 1.00 1.00 1.00 1.00 1.00 1.00 
SPDBVl 1.00 1.00 1.00 1.00 1.00 1.00 1.00 1.00 1.00 1.00 1.00 1.00 
SPDBVl 1.00 1.00 1.00 1.00 1.00 1.00 1.00 1.00 1.00 1.00 1.00 1.00 
SPDBVl 1.00 1.00 1.00 1.00 1.00 1.00 1.00 1.00 1.00 1.00 1.00 1.00 
SPDBVl 1.00 1.00 1.00 1.00 1.00 1.00 1.00 1.00 1.00 1.00 1.00 1.00 
SPDBVl 1.00 1.00 1.00 1.00 1.00 1.00 1.00 1.00 1.00 1.00 1.00 1.00 
SPDBVl 1.00 1.00 1.00 1.00 1.00 1.00 1.00 1.00 1.00 1.00 1.00 1.00 
SPDBVl 1.00 1.00 1.00 1.00 1.00 1.00 1.00 1.00 1.00 1.00 1.00 1.00 
SPDBVl 1.00 1.00 1.00 1.00 1.00 1.00 1.00 1.00 1.00 1.00 1.00 1.00 
SPDBVl 1.00 1.00 1.00 1.00 1.00 1.00 1.00 1.00 1.00 1.00 1.00 1.00 
SPDBVl 1.00 1.00 1.00 1.00 1.00 1.00 1.00 1.00 1.00 1.00 1.00 1.00 
SPDBVl 1.00 1.00 1.00 1.00 1.00 1.00 1.00 1.00 1.00 1.00 1.00 1.00 
SPDBVl 1.00 1.00 1.00 1.00 1.00 1.00 1.00 1.00 1.00 1.00 1.00 1.00 
SPDBVl 1.00 1.00 1.00 1.00 1.00 1.00 1.00 1.00 1.00 1.00 1.00 1.00 
SPDBVl 1.00 1.00 1.00 1.00 1.00 1.00 1.00 1.00 1.00 1.00 1.00 1.00 
SPDBVl 1.00 1.00 1.00 1.00 1.00 1.00 1.00 1.00 1.00 1.00 1.00 1.00 
SPDBVl 1.00 1.00 1.00 1.00 1.00 1.00 1.00 1.00 1.00 1.00 1.00 1.00 
SPDBVl 1.00 1.00 1.00 1.00 1.00 1.00 1.00 1.00 1.00 1.00 1.00 1.00 
SPDBVl 1.00 1.00 1.00 1.00 1.00 1.00 1.00 1.00 1.00 1.00 1.00 1.00 
SPDBVl 1.00 1.00 1.00 1.00 1.00 1.00 1.00 1.00 1.00 1.00 1.00 1.00 
SPDBVl 1.00 1.00 1.00 1.00 1.00 1.00 1.00 1.00 1.00 1.00 1.00 1.00 
SPDBVl 1.00 1.00 1.00 1.00 1.00 1.00 1.00 1.00 1.00 1.00 1.00 1.00 
SPDBVl 1.00 1.00 1.00 1.00 1.00 1.00 1.00 1.00 1.00 1.00 1.00 1.00 
SPDBVl 1.00 1.00 1.00 1.00 1.00 1.00 1.00 1.00 1.00 1.00 1.00 1.00 
SPDBVl 1.00 1.00 1.00 1.00 1.00 1.00 1.00 1.00 1.00 1.00 1.00 1.00 
SPDBVl 1.00 1.00 1.00 1.00 1.00 1.00 1.00 1.00 1.00 1.00 1.00 1.00 
SPDBVl 1.00 1.00 1.00 1.00 1.00 1.00 1.00 1.00 1.00 1.00 1.00 1.00 
SPDBVl 1.00 1.00 1.00 1.00 1.00 1.00 1.00 1.00 1.00 1.00 1.00 1.00 
SPDBVl 1.00 1.00 1.00 1.00 1.00 1.00 1.00 1.00 1.00 1.00 1.00 1.00 
SPDBVl 1.00 1.00 1.00 1.00 1.00 1.00 1.00 1.00 1.00 1.00 1.00 1.00 
SPDBVl 1.00 1.00 1.00 1.00 1.00 1.00 1.00 1.00 1.00 1.00 1.00 1.00 
SPDBVl 1.00 1.00 1.00 1.00 1.00 1.00 1.00 1.00 1.00 1.00 1.00 1.00 
SPDBVl 1.00 1.00 1.00 1.00 1.00 1.00 1.00 1.00 1.00 1.00 1.00 1.00 
SPDBVl 1.00 1.00 1.00 1.00 1.00 1.00 1.00 1.00 1.00 1.00 1.00 1.00 
SPDBVl 1.00 1.00 1.00 1.00 1.00 1.00 1.00 1.00 1.00 1.00 1.00 1.00 
SPDBVl 1.00 1.00 1.00 1.00 1.00 1.00 1.00 1.00 1.00 1.00 1.00 1.00 
SPDBVl 1.00 1.00 1.00 1.00 1.00 1.00 1.00 1.00 1.00 1.00 1.00 1.00 
SPDBVl 1.00 1.00 1.00 1.00 1.00 1.00 1.00 1.00 1.00 1.00 1.00 1.00 
SPDBVl 1.00 1.00 1.00 1.00 1.00 1.00 1.00 1.00 1.00 1.00 1.00 1.00 
SPDBVl 1.00 1.00 1.00 1.00 1.00 1.00 1.00 1.00 1.00 1.00 1.00 1.00 
SPDBVl 1.00 1.00 1.00 1.00 1.00 1.00 1.00 1.00 1.00 1.00 1.00 1.00 
SPDBVl 1.00 1.00 1.00 1.00 1.00 1.00 1.00 1.00 1.00 1.00 1.00 1.00 
SPDBVl 1.00 1.00 1.00 1.00 1.00 1.00 1.00 1.00 1.00 1.00 1.00 1.00 
SPDBVl 1.00 1.00 1.00 1.00 1.00 1.00 1.00 1.00 1.00 1.00 1.00 1.00 
SPDBVl 1.00 1.00 1.00 1.00 1.00 1.00 1.00 1.00 1.00 1.00 1.00 1.00 
SPDBVl 1.00 1.00 1.00 1.00 1.00 1.00 1.00 1.00 1.00 1.00 1.00 1.00 
SPDBVl 1.00 1.00 1.00 1.00 1.00 1.00 1.00 1.00 1.00 1.00 1.00 1.00 
SPDBVl 1.00 1.00 1.00 1.00 1.00 1.00 1.00 1.00 1.00 1.00 1.00 1.00 
SPDBVl 1.00 1.00 1.00 1.00 1.00 1.00 1.00 1.00 1.00 1.00 1.00 1.00 
SPDBVl 1.00 1.00 1.00 1.00 1.00 1.00 1.00 1.00 1.00 1.00 1.00 1.00 
SPDBVl 1.00 1.00 1.00 1.00 1.00 1.00 1.00 1.00 1.00 1.00 1.00 1.00 
SPDBVl 1.00 1.00 1.00 1.00 1.00 1.00 1.00 1.00 1.00 1.00 1.00 1.00 
SPDBVl 1.00 1.00 1.00 1.00 1.00 1.00 1.00 1.00 1.00 1.00 1.00 1.00 
SPDBVl 1.00 1.00 1.00 1.00 1.00 1.00 1.00 1.00 1.00 1.00 1.00 1.00 
SPDBVl 1.00 1.00 1.00 1.00 1.00 1.00 1.00 1.00 1.00 1.00 1.00 1.00 
SPDBVl 1.00 1.00 1.00 1.00 1.00 1.00 1.00 1.00 1.00 1.00 1.00 1.00 
SPDBVl 1.00 1.00 1.00 1.00 1.00 1.00 1.00 1.00 1.00 1.00 1.00 1.00 
SPDBVl 1.00 1.00 1.00 1.00 1.00 1.00 1.00 1.00 1.00 1.00 1.00 1.00 
SPDBVl 1.00 1.00 1.00 1.00 1.00 1.00 1.00 1.00 1.00 1.00 1.00 1.00 
SPDBVl 1.00 1.00 1.00 1.00 1.00 1.00 1.00 1.00 1.00 1.00 1.00 1.00 
SPDBVl 1.00 1.00 1.00 1.00 1.00 1.00 1.00 1.00 1.00 1.00 1.00 1.00 
SPDBVl 1.00 1.00 1.00 1.00 1.00 1.00 1.00 1.00 1.00 1.00 1.00 1.00 
SPDBVl 1.00 1.00 1.00 1.00 1.00 1.00 1.00 1.00 1.00 1.00 1.00 1.00 
SPDBVl 1.00 1.00 1.00 1.00 1.00 1.00 1.00 1.00 1.00 1.00 1.00 1.00 
SPDBVl 1.00 1.00 1.00 1.00 1.00 1.00 1.00 1.00 1.00 1.00 1.00 1.00 
SPDBVl 1.00 1.00 1.00 1.00 1.00 1.00 1.00 1.00 1.00 1.00 1.00 1.00 
SPDBVl 1.00 1.00 1.00 1.00 1.00 1.00 1.00 1.00 1.00 1.00 1.00 1.00 
SPDBVl 1.00 1.00 1.00 1.00 1.00 1.00 1.00 1.00 1.00 1.00 1.00 1.00 
SPDBVl 1.00 1.00 1.00 1.00 1.00 1.00 1.00 1.00 1.00 1.00 1.00 1.00 
SPDBVl 1.00 1.00 1.00 1.00 1.00 1.00 1.00 1.00 1.00 1.00 1.00 1.00 
SPDBVl 1.00 1.00 1.00 
SPDBVb 0.00 0.00 0.20
END
