# Supplementary material for: In silico pathway reconstruction: Iron-sulfur cluster biogenesis in Saccharomyces cerevisiae
Source: BMC Syst Biol. 2007 Jan 31;1:10. doi: 10.1186/1752-0509-1-10 (PMC1839888; doi:10.1186/1752-0509-1-10)
Supplement: Additional File 2 — Structural models used for the docking studies of the ISC biogenesis proteins. Structural models used for the docking studies of the ISC biogenesis proteins in PDB format. [file 1752-0509-1-10-S2.zip › Jac1.pdb]

HEADER 3D-JIGSAW Comparative Modelling Server (interactive mode)
REMARK Model for Jac1 (residues 14 to 163) using template: 1fpo_A
REMARK date: Sat Nov  2 15:56:13 GMT 2002
REMARK
REMARK Display this file with Rasmol (http://www.umass.edu/microbio/rasmol/getras.htm)
REMARK
REMARK DISCLAIMER: These atomic coordinates are available AS IS and at your own risk. The
REMARK Cancer Research UK does not give any representation or warranty
REMARK nor assume any liability or responsibility for the service or the results
REMARK posted (whether as to their accuracy, completeness, quality or otherwise).
REMARK
REMARK        Best alignment of query against best template found 
REMARK ACCI:  Relative solvent accessibility for each residue of the template; from low to high *,1,2,3,4,5,6,7,8,9,?
REMARK SS_QP: Predicted secondary structure of query (PSIPRED; Jones D.T. (1999)J.Mol.Biol. 292,195-202)
REMARK SS:    Known secondary structure of template
REMARK SCORE: Accuracy of query to template sequence alignment (95 percent of alignments over 2 are accurate)
REMARK EVALUE:Parent confidence (expected number of random sequences with the same similarity in our database)
REMARK
REMARK query         FYELFPKTFPKKLPIWTIDQSRLRKEYRQLQAQHHPDM---AQQGS-----EQSSTLNQAYHTLKDPLRRSQYMLKLLRN
REMARK 1fpo_A        YFTLFGL-----PARYQLDTQALSLRFQDLQRQYHPDKFASGSQAEQLAAVQQSATINQAWQTLRHPLMRAEYLLSL-HG
REMARK ACCI          2164172-----6452726563135515524652578637*359654541665355135124114241311321153-44
REMARK SS_QP         HHHHCCCCCCCCCCCCCCCHHHHHHHHHHHHHHHCCCC---CCCHH-----HHHHHHHHHHHHHHCCCCHHHHHHHHHHH
REMARK SS            HHHHCCC-----CCCCCCCHHHHHHHHHHHHHHCCHHHHCCCCHHHHHHHHHHHHHHHHHHHHHHCHHHHHHHHHHC-CC
REMARK
REMARK query         IDLTQEQTSNEVTTSDPQLLLKVLDIHDELSQMDDEAGVKLLEKQNKERIQDIEAQLGQCYNDKDYAAAVKLTVELKY
REMARK 1fpo_A        FDLASEQHTVRDTAFLM-EQLELREELDEIEQAKDEARLESFIKRVKKMFDTRHQLMVEQLDNETWDAAADTCRKLRF
REMARK ACCI          16283612414376146-316714731661595546741541164147326522641352186743341111111135
REMARK SS_QP         CCCCCCCCCCCCCCHHHHHHHHHHHHHHHHHCCCCHHHHHHHHHHHHHHHHHHHHHHHHHHHHHHHHHHHHHHHHHHH
REMARK SS            CCCCCCCCCCCCHHHHH-HHHHHHHHHHHHHHHCCHHHHHHHHHHHHHHHHHHHHHHHHHHHCCCHHHHHHHHHHHHH
REMARK
REMARK Seq_ID        29.37
REMARK SS_ID         87.41 N(143) EE(0) HH(97) CC(28) EH(0) EC(0) HC(18)
SCORE  2.70
EVALUE 2e-23
PARENT 1fpo_A
MODEL
ATOM   1000  N   PHE    14     -14.319   2.066 -31.243  1.00  0.00
ATOM   1000  CA  PHE    14     -14.810   0.820 -30.751  1.00  0.00
ATOM   1000  C   PHE    14     -16.246   0.943 -30.503  1.00  0.00
ATOM   1000  O   PHE    14     -16.985   0.058 -30.826  1.00  0.00
ATOM   1000  CB  PHE    14     -14.108   0.316 -29.491  1.00  0.00
ATOM   1000  CG  PHE    14     -12.739  -0.219 -29.819  1.00  0.00
ATOM   1000  CD1 PHE    14     -11.925  -0.708 -28.808  1.00  0.00
ATOM   1000  CD2 PHE    14     -12.243  -0.253 -31.118  1.00  0.00
ATOM   1000  CE1 PHE    14     -10.669  -1.205 -29.098  1.00  0.00
ATOM   1000  CE2 PHE    14     -11.007  -0.747 -31.403  1.00  0.00
ATOM   1000  CZ  PHE    14     -10.217  -1.231 -30.398  1.00  0.00
ATOM   1000  N   TYR    15     -16.724   2.014 -29.912  1.00  0.00
ATOM   1000  CA  TYR    15     -18.129   2.163 -29.663  1.00  0.00
ATOM   1000  C   TYR    15     -18.875   2.350 -30.967  1.00  0.00
ATOM   1000  O   TYR    15     -19.903   1.732 -31.211  1.00  0.00
ATOM   1000  CB  TYR    15     -18.377   3.392 -28.772  1.00  0.00
ATOM   1000  CG  TYR    15     -17.785   3.226 -27.398  1.00  0.00
ATOM   1000  CD1 TYR    15     -16.613   3.873 -27.054  1.00  0.00
ATOM   1000  CD2 TYR    15     -18.435   2.484 -26.427  1.00  0.00
ATOM   1000  CE1 TYR    15     -16.107   3.755 -25.781  1.00  0.00
ATOM   1000  CE2 TYR    15     -17.915   2.358 -25.158  1.00  0.00
ATOM   1000  CZ  TYR    15     -16.739   2.987 -24.846  1.00  0.00
ATOM   1000  OH  TYR    15     -16.181   2.848 -23.564  1.00  0.00
ATOM   1000  N   GLU    16     -18.379   3.213 -31.849  1.00  0.00
ATOM   1000  CA  GLU    16     -18.991   3.522 -33.105  1.00  0.00
ATOM   1000  C   GLU    16     -19.134   2.284 -33.956  1.00  0.00
ATOM   1000  O   GLU    16     -20.163   2.087 -34.601  1.00  0.00
ATOM   1000  CB  GLU    16     -18.169   4.570 -33.881  1.00  0.00
ATOM   1000  CG  GLU    16     -18.165   5.947 -33.198  1.00  0.00
ATOM   1000  CD  GLU    16     -17.181   5.980 -32.045  1.00  0.00
ATOM   1000  OE1 GLU    16     -16.401   5.006 -31.882  1.00  0.00
ATOM   1000  OE2 GLU    16     -17.210   6.982 -31.292  1.00  0.00
ATOM   1000  N   LEU    17     -18.101   1.419 -33.979  1.00  0.00
ATOM   1000  CA  LEU    17     -17.987   0.289 -34.898  1.00  0.00
ATOM   1000  C   LEU    17     -19.228  -0.507 -34.882  1.00  0.00
ATOM   1000  O   LEU    17     -19.973  -1.226 -35.542  1.00  0.00
ATOM   1000  CB  LEU    17     -16.805  -0.592 -34.448  1.00  0.00
ATOM   1000  CG  LEU    17     -15.524   0.095 -34.763  1.00  0.00
ATOM   1000  CD1 LEU    17     -14.327  -0.640 -34.173  1.00  0.00
ATOM   1000  CD2 LEU    17     -15.360   0.182 -36.267  1.00  0.00
ATOM   1000  N   PRO    23     -19.799  -0.709 -32.385  1.00  0.00
ATOM   1000  CA  PRO    23     -20.972  -1.480 -32.585  1.00  0.00
ATOM   1000  C   PRO    23     -22.139  -0.595 -32.581  1.00  0.00
ATOM   1000  O   PRO    23     -23.168  -1.054 -32.118  1.00  0.00
ATOM   1000  CB  PRO    23     -20.737  -2.330 -31.342  1.00  0.00
ATOM   1000  CG  PRO    23     -19.186  -2.378 -31.079  1.00  0.00
ATOM   1000  CD  PRO    23     -18.687  -1.663 -32.237  1.00  0.00
ATOM   1000  N   LYS    24     -22.028   0.656 -33.062  1.00  0.00
ATOM   1000  CA  LYS    24     -23.161   1.537 -33.107  1.00  0.00
ATOM   1000  C   LYS    24     -23.655   1.858 -31.719  1.00  0.00
ATOM   1000  O   LYS    24     -24.854   2.043 -31.501  1.00  0.00
ATOM   1000  CB  LYS    24     -24.335   0.953 -33.928  1.00  0.00
ATOM   1000  CG  LYS    24     -24.020   0.886 -35.414  1.00  0.00
ATOM   1000  CD  LYS    24     -23.329  -0.406 -35.852  1.00  0.00
ATOM   1000  CE  LYS    24     -22.775  -0.315 -37.267  1.00  0.00
ATOM   1000  NZ  LYS    24     -22.091  -1.571 -37.639  1.00  0.00
ATOM   1000  N   LYS    25     -22.733   1.946 -30.743  1.00  0.00
ATOM   1000  CA  LYS    25     -23.081   2.189 -29.374  1.00  0.00
ATOM   1000  C   LYS    25     -22.561   3.535 -28.953  1.00  0.00
ATOM   1000  O   LYS    25     -21.607   4.062 -29.512  1.00  0.00
ATOM   1000  CB  LYS    25     -22.480   1.122 -28.457  1.00  0.00
ATOM   1000  CG  LYS    25     -23.163  -0.235 -28.635  1.00  0.00
ATOM   1000  CD  LYS    25     -22.579  -1.295 -27.716  1.00  0.00
ATOM   1000  CE  LYS    25     -23.217  -2.646 -27.937  1.00  0.00
ATOM   1000  NZ  LYS    25     -22.709  -3.593 -26.976  1.00  0.00
ATOM   1000  N   LEU    26     -23.191   4.131 -27.932  1.00  0.00
ATOM   1000  CA  LEU    26     -22.785   5.408 -27.425  1.00  0.00
ATOM   1000  C   LEU    26     -21.600   5.216 -26.527  1.00  0.00
ATOM   1000  O   LEU    26     -21.484   4.113 -25.980  1.00  0.00
ATOM   1000  CB  LEU    26     -23.994   5.986 -26.670  1.00  0.00
ATOM   1000  CG  LEU    26     -24.859   6.930 -27.533  1.00  0.00
ATOM   1000  CD1 LEU    26     -24.675   6.742 -29.053  1.00  0.00
ATOM   1000  CD2 LEU    26     -26.353   6.786 -27.218  1.00  0.00
ATOM   1000  N   PRO    27     -20.698   6.223 -26.391  1.00  0.00
ATOM   1000  CA  PRO    27     -19.603   6.017 -25.445  1.00  0.00
ATOM   1000  C   PRO    27     -20.069   6.151 -24.031  1.00  0.00
ATOM   1000  O   PRO    27     -20.081   7.259 -23.495  1.00  0.00
ATOM   1000  CB  PRO    27     -18.486   7.016 -25.832  1.00  0.00
ATOM   1000  CG  PRO    27     -18.816   7.561 -27.241  1.00  0.00
ATOM   1000  CD  PRO    27     -20.175   6.912 -27.611  1.00  0.00
ATOM   1000  N   ILE    28     -20.457   5.009 -23.417  1.00  0.00
ATOM   1000  CA  ILE    28     -20.964   4.955 -22.081  1.00  0.00
ATOM   1000  C   ILE    28     -20.534   3.626 -21.501  1.00  0.00
ATOM   1000  O   ILE    28     -20.222   2.695 -22.238  1.00  0.00
ATOM   1000  CB  ILE    28     -22.468   5.046 -21.999  1.00  0.00
ATOM   1000  CG1 ILE    28     -22.972   5.302 -20.568  1.00  0.00
ATOM   1000  CG2 ILE    28     -23.093   3.763 -22.536  1.00  0.00
ATOM   1000  CD1 ILE    28     -24.407   5.792 -20.533  1.00  0.00
ATOM   1000  N   TRP    29     -20.561   3.462 -20.163  1.00  0.00
ATOM   1000  CA  TRP    29     -20.202   2.227 -19.538  1.00  0.00
ATOM   1000  C   TRP    29     -21.312   1.221 -19.696  1.00  0.00
ATOM   1000  O   TRP    29     -21.047   0.043 -19.922  1.00  0.00
ATOM   1000  CB  TRP    29     -19.890   2.399 -18.037  1.00  0.00
ATOM   1000  CG  TRP    29     -19.468   1.139 -17.323  1.00  0.00
ATOM   1000  CD1 TRP    29     -18.205   0.626 -17.340  1.00  0.00
ATOM   1000  CD2 TRP    29     -20.265   0.249 -16.484  1.00  0.00
ATOM   1000  NE1 TRP    29     -18.162  -0.526 -16.597  1.00  0.00
ATOM   1000  CE2 TRP    29     -19.415  -0.764 -16.049  1.00  0.00
ATOM   1000  CE3 TRP    29     -21.592   0.253 -16.094  1.00  0.00
ATOM   1000  CZ2 TRP    29     -19.874  -1.779 -15.236  1.00  0.00
ATOM   1000  CZ3 TRP    29     -22.053  -0.772 -15.269  1.00  0.00
ATOM   1000  CH2 TRP    29     -21.203  -1.776 -14.845  1.00  0.00
ATOM   1000  N   THR    30     -22.586   1.644 -19.578  1.00  0.00
ATOM   1000  CA  THR    30     -23.706   0.745 -19.641  1.00  0.00
ATOM   1000  C   THR    30     -23.949   0.277 -21.050  1.00  0.00
ATOM   1000  O   THR    30     -24.057   1.089 -21.964  1.00  0.00
ATOM   1000  CB  THR    30     -24.978   1.415 -19.179  1.00  0.00
ATOM   1000  OG1 THR    30     -25.307   2.514 -20.016  1.00  0.00
ATOM   1000  CG2 THR    30     -24.808   1.943 -17.742  1.00  0.00
ATOM   1000  N   ILE    31     -24.063  -1.055 -21.281  1.00  0.00
ATOM   1000  CA  ILE    31     -24.289  -1.557 -22.607  1.00  0.00
ATOM   1000  C   ILE    31     -24.876  -2.959 -22.530  1.00  0.00
ATOM   1000  O   ILE    31     -24.767  -3.647 -21.515  1.00  0.00
ATOM   1000  CB  ILE    31     -23.023  -1.591 -23.455  1.00  0.00
ATOM   1000  CG1 ILE    31     -21.947  -2.486 -22.842  1.00  0.00
ATOM   1000  CG2 ILE    31     -22.382  -0.195 -23.659  1.00  0.00
ATOM   1000  CD1 ILE    31     -20.824  -2.747 -23.845  1.00  0.00
ATOM   1000  N   ASP    32     -25.500  -3.423 -23.637  1.00  0.00
ATOM   1000  CA  ASP    32     -26.120  -4.724 -23.694  1.00  0.00
ATOM   1000  C   ASP    32     -25.131  -5.688 -24.289  1.00  0.00
ATOM   1000  O   ASP    32     -24.901  -5.740 -25.488  1.00  0.00
ATOM   1000  CB  ASP    32     -27.425  -4.640 -24.501  1.00  0.00
ATOM   1000  CG  ASP    32     -28.222  -5.920 -24.583  1.00  0.00
ATOM   1000  OD1 ASP    32     -29.150  -5.999 -25.431  1.00  0.00
ATOM   1000  OD2 ASP    32     -27.931  -6.830 -23.772  1.00  0.00
ATOM   1000  N   GLN    33     -24.473  -6.500 -23.452  1.00  0.00
ATOM   1000  CA  GLN    33     -23.500  -7.457 -23.908  1.00  0.00
ATOM   1000  C   GLN    33     -24.143  -8.478 -24.804  1.00  0.00
ATOM   1000  O   GLN    33     -23.477  -9.081 -25.632  1.00  0.00
ATOM   1000  CB  GLN    33     -22.826  -8.200 -22.741  1.00  0.00
ATOM   1000  CG  GLN    33     -21.949  -7.290 -21.863  1.00  0.00
ATOM   1000  CD  GLN    33     -20.804  -6.805 -22.702  1.00  0.00
ATOM   1000  OE1 GLN    33     -20.208  -7.516 -23.476  1.00  0.00
ATOM   1000  NE2 GLN    33     -20.519  -5.512 -22.680  1.00  0.00
ATOM   1000  N   SER    34     -25.460  -8.687 -24.684  1.00  0.00
ATOM   1000  CA  SER    34     -26.187  -9.613 -25.483  1.00  0.00
ATOM   1000  C   SER    34     -26.280  -9.075 -26.871  1.00  0.00
ATOM   1000  O   SER    34     -25.945  -9.778 -27.808  1.00  0.00
ATOM   1000  CB  SER    34     -27.581  -9.843 -24.891  1.00  0.00
ATOM   1000  OG  SER    34     -27.447 -10.424 -23.603  1.00  0.00
ATOM   1000  N   ARG    35     -26.687  -7.816 -27.043  1.00  0.00
ATOM   1000  CA  ARG    35     -26.802  -7.217 -28.343  1.00  0.00
ATOM   1000  C   ARG    35     -25.430  -7.046 -28.940  1.00  0.00
ATOM   1000  O   ARG    35     -25.256  -7.029 -30.154  1.00  0.00
ATOM   1000  CB  ARG    35     -27.500  -5.851 -28.286  1.00  0.00
ATOM   1000  CG  ARG    35     -26.592  -4.728 -27.837  1.00  0.00
ATOM   1000  CD  ARG    35     -27.250  -3.365 -27.819  1.00  0.00
ATOM   1000  NE  ARG    35     -26.387  -2.418 -27.061  1.00  0.00
ATOM   1000  CZ  ARG    35     -26.682  -1.079 -27.017  1.00  0.00
ATOM   1000  NH1 ARG    35     -27.848  -0.633 -27.579  1.00  0.00
ATOM   1000  NH2 ARG    35     -25.839  -0.212 -26.348  1.00  0.00
ATOM   1000  N   LEU    36     -24.406  -6.926 -28.075  1.00  0.00
ATOM   1000  CA  LEU    36     -23.056  -6.746 -28.491  1.00  0.00
ATOM   1000  C   LEU    36     -22.604  -8.008 -29.192  1.00  0.00
ATOM   1000  O   LEU    36     -21.880  -7.986 -30.182  1.00  0.00
ATOM   1000  CB  LEU    36     -22.142  -6.514 -27.273  1.00  0.00
ATOM   1000  CG  LEU    36     -20.739  -5.949 -27.604  1.00  0.00
ATOM   1000  CD1 LEU    36     -19.791  -6.080 -26.429  1.00  0.00
ATOM   1000  CD2 LEU    36     -20.032  -6.619 -28.758  1.00  0.00
ATOM   1000  N   ARG    37     -22.994  -9.172 -28.679  1.00  0.00
ATOM   1000  CA  ARG    37     -22.563 -10.423 -29.229  1.00  0.00
ATOM   1000  C   ARG    37     -23.109 -10.636 -30.617  1.00  0.00
ATOM   1000  O   ARG    37     -22.408 -11.107 -31.504  1.00  0.00
ATOM   1000  CB  ARG    37     -23.029 -11.583 -28.339  1.00  0.00
ATOM   1000  CG  ARG    37     -22.274 -11.625 -27.012  1.00  0.00
ATOM   1000  CD  ARG    37     -22.661 -12.797 -26.118  1.00  0.00
ATOM   1000  NE  ARG    37     -24.019 -12.562 -25.557  1.00  0.00
ATOM   1000  CZ  ARG    37     -24.593 -13.487 -24.711  1.00  0.00
ATOM   1000  NH1 ARG    37     -23.933 -14.671 -24.434  1.00  0.00
ATOM   1000  NH2 ARG    37     -25.850 -13.256 -24.204  1.00  0.00
ATOM   1000  N   LYS    38     -24.381 -10.303 -30.841  1.00  0.00
ATOM   1000  CA  LYS    38     -25.026 -10.485 -32.112  1.00  0.00
ATOM   1000  C   LYS    38     -24.414  -9.592 -33.163  1.00  0.00
ATOM   1000  O   LYS    38     -24.326  -9.972 -34.328  1.00  0.00
ATOM   1000  CB  LYS    38     -26.534 -10.198 -32.017  1.00  0.00
ATOM   1000  CG  LYS    38     -27.303 -11.299 -31.273  1.00  0.00
ATOM   1000  CD  LYS    38     -27.386 -11.072 -29.790  1.00  0.00
ATOM   1000  CE  LYS    38     -27.831 -12.262 -28.950  1.00  0.00
ATOM   1000  NZ  LYS    38     -27.864 -11.954 -27.508  1.00  0.00
ATOM   1000  N   GLU    39     -23.959  -8.392 -32.771  1.00  0.00
ATOM   1000  CA  GLU    39     -23.359  -7.472 -33.695  1.00  0.00
ATOM   1000  C   GLU    39     -21.935  -7.881 -33.968  1.00  0.00
ATOM   1000  O   GLU    39     -21.446  -7.766 -35.089  1.00  0.00
ATOM   1000  CB  GLU    39     -23.423  -6.037 -33.148  1.00  0.00
ATOM   1000  CG  GLU    39     -24.879  -5.552 -33.081  1.00  0.00
ATOM   1000  CD  GLU    39     -24.942  -4.172 -32.480  1.00  0.00
ATOM   1000  OE1 GLU    39     -26.065  -3.608 -32.449  1.00  0.00
ATOM   1000  OE2 GLU    39     -23.880  -3.682 -32.025  1.00  0.00
ATOM   1000  N   TYR    40     -21.237  -8.399 -32.946  1.00  0.00
ATOM   1000  CA  TYR    40     -19.883  -8.861 -33.082  1.00  0.00
ATOM   1000  C   TYR    40     -19.848  -9.989 -34.073  1.00  0.00
ATOM   1000  O   TYR    40     -18.997 -10.044 -34.950  1.00  0.00
ATOM   1000  CB  TYR    40     -19.328  -9.351 -31.723  1.00  0.00
ATOM   1000  CG  TYR    40     -18.130 -10.209 -31.941  1.00  0.00
ATOM   1000  CD1 TYR    40     -17.005  -9.674 -32.447  1.00  0.00
ATOM   1000  CD2 TYR    40     -18.092 -11.533 -31.615  1.00  0.00
ATOM   1000  CE1 TYR    40     -15.857 -10.398 -32.672  1.00  0.00
ATOM   1000  CE2 TYR    40     -16.954 -12.271 -31.810  1.00  0.00
ATOM   1000  CZ  TYR    40     -15.858 -11.701 -32.371  1.00  0.00
ATOM   1000  OH  TYR    40     -14.716 -12.449 -32.602  1.00  0.00
ATOM   1000  N   ARG    41     -20.798 -10.924 -33.963  1.00  0.00
ATOM   1000  CA  ARG    41     -20.864 -12.054 -34.839  1.00  0.00
ATOM   1000  C   ARG    41     -21.234 -11.629 -36.241  1.00  0.00
ATOM   1000  O   ARG    41     -20.726 -12.184 -37.213  1.00  0.00
ATOM   1000  CB  ARG    41     -21.875 -13.079 -34.306  1.00  0.00
ATOM   1000  CG  ARG    41     -21.384 -13.737 -33.007  1.00  0.00
ATOM   1000  CD  ARG    41     -22.318 -14.839 -32.512  1.00  0.00
ATOM   1000  NE  ARG    41     -23.519 -14.200 -31.906  1.00  0.00
ATOM   1000  CZ  ARG    41     -24.533 -14.977 -31.396  1.00  0.00
ATOM   1000  NH1 ARG    41     -24.444 -16.348 -31.412  1.00  0.00
ATOM   1000  NH2 ARG    41     -25.617 -14.362 -30.812  1.00  0.00
ATOM   1000  N   GLN    42     -22.119 -10.628 -36.377  1.00  0.00
ATOM   1000  CA  GLN    42     -22.509 -10.127 -37.666  1.00  0.00
ATOM   1000  C   GLN    42     -21.283  -9.612 -38.377  1.00  0.00
ATOM   1000  O   GLN    42     -21.030  -9.945 -39.533  1.00  0.00
ATOM   1000  CB  GLN    42     -23.544  -8.992 -37.541  1.00  0.00
ATOM   1000  CG  GLN    42     -24.097  -8.542 -38.895  1.00  0.00
ATOM   1000  CD  GLN    42     -25.056  -7.372 -38.736  1.00  0.00
ATOM   1000  OE1 GLN    42     -25.579  -6.866 -39.726  1.00  0.00
ATOM   1000  NE2 GLN    42     -25.295  -6.916 -37.479  1.00  0.00
ATOM   1000  N   LEU    43     -20.480  -8.798 -37.679  1.00  0.00
ATOM   1000  CA  LEU    43     -19.274  -8.245 -38.224  1.00  0.00
ATOM   1000  C   LEU    43     -18.275  -9.303 -38.537  1.00  0.00
ATOM   1000  O   LEU    43     -17.633  -9.265 -39.581  1.00  0.00
ATOM   1000  CB  LEU    43     -18.663  -7.223 -37.255  1.00  0.00
ATOM   1000  CG  LEU    43     -19.009  -5.768 -37.540  1.00  0.00
ATOM   1000  CD1 LEU    43     -20.301  -5.613 -38.346  1.00  0.00
ATOM   1000  CD2 LEU    43     -19.127  -4.948 -36.251  1.00  0.00
ATOM   1000  N   GLN    44     -18.139 -10.287 -37.648  1.00  0.00
ATOM   1000  CA  GLN    44     -17.199 -11.347 -37.796  1.00  0.00
ATOM   1000  C   GLN    44     -17.465 -12.148 -39.041  1.00  0.00
ATOM   1000  O   GLN    44     -16.545 -12.652 -39.659  1.00  0.00
ATOM   1000  CB  GLN    44     -17.248 -12.289 -36.585  1.00  0.00
ATOM   1000  CG  GLN    44     -16.177 -13.376 -36.573  1.00  0.00
ATOM   1000  CD  GLN    44     -14.805 -12.760 -36.367  1.00  0.00
ATOM   1000  OE1 GLN    44     -14.640 -11.760 -35.674  1.00  0.00
ATOM   1000  NE2 GLN    44     -13.776 -13.398 -36.975  1.00  0.00
ATOM   1000  N   ALA    45     -18.732 -12.315 -39.436  1.00  0.00
ATOM   1000  CA  ALA    45     -19.128 -12.984 -40.652  1.00  0.00
ATOM   1000  C   ALA    45     -18.542 -12.378 -41.873  1.00  0.00
ATOM   1000  O   ALA    45     -18.140 -13.066 -42.808  1.00  0.00
ATOM   1000  CB  ALA    45     -20.617 -13.168 -40.786  1.00  0.00
ATOM   1000  N   GLN    46     -18.452 -11.051 -41.854  1.00  0.00
ATOM   1000  CA  GLN    46     -17.886 -10.317 -42.925  1.00  0.00
ATOM   1000  C   GLN    46     -16.397 -10.727 -43.054  1.00  0.00
ATOM   1000  O   GLN    46     -15.984 -10.515 -44.216  1.00  0.00
ATOM   1000  CB  GLN    46     -18.057  -8.787 -42.714  1.00  0.00
ATOM   1000  CG  GLN    46     -19.444  -8.326 -42.210  1.00  0.00
ATOM   1000  CD  GLN    46     -20.548  -8.763 -43.160  1.00  0.00
ATOM   1000  OE1 GLN    46     -20.551  -8.445 -44.347  1.00  0.00
ATOM   1000  NE2 GLN    46     -21.545  -9.505 -42.610  1.00  0.00
ATOM   1000  N   HIS    47     -15.744 -11.339 -41.888  1.00  0.00
ATOM   1000  CA  HIS    47     -14.354 -11.637 -41.279  1.00  0.00
ATOM   1000  C   HIS    47     -13.887 -13.113 -41.265  1.00  0.00
ATOM   1000  O   HIS    47     -12.733 -13.451 -40.939  1.00  0.00
ATOM   1000  CB  HIS    47     -14.031 -11.107 -39.813  1.00  0.00
ATOM   1000  CG  HIS    47     -14.080  -9.609 -39.780  1.00  0.00
ATOM   1000  ND1 HIS    47     -13.767  -8.876 -40.910  1.00  0.00
ATOM   1000  CD2 HIS    47     -14.460  -8.779 -38.780  1.00  0.00
ATOM   1000  CE1 HIS    47     -13.979  -7.619 -40.574  1.00  0.00
ATOM   1000  NE2 HIS    47     -14.381  -7.501 -39.290  1.00  0.00
ATOM   1000  N   HIS    48     -14.791 -14.004 -41.694  1.00  0.00
ATOM   1000  CA  HIS    48     -14.506 -15.374 -41.816  1.00  0.00
ATOM   1000  C   HIS    48     -13.837 -15.667 -43.175  1.00  0.00
ATOM   1000  O   HIS    48     -14.384 -15.379 -44.232  1.00  0.00
ATOM   1000  CB  HIS    48     -15.715 -16.299 -41.775  1.00  0.00
ATOM   1000  CG  HIS    48     -16.360 -16.330 -40.412  1.00  0.00
ATOM   1000  ND1 HIS    48     -17.408 -15.497 -40.174  1.00  0.00
ATOM   1000  CD2 HIS    48     -16.115 -17.060 -39.295  1.00  0.00
ATOM   1000  CE1 HIS    48     -17.797 -15.708 -38.936  1.00  0.00
ATOM   1000  NE2 HIS    48     -17.043 -16.656 -38.350  1.00  0.00
ATOM   1000  N   PRO    49     -12.752 -16.354 -43.160  1.00  0.00
ATOM   1000  CA  PRO    49     -11.814 -16.655 -44.251  1.00  0.00
ATOM   1000  C   PRO    49     -12.338 -17.258 -45.535  1.00  0.00
ATOM   1000  O   PRO    49     -11.720 -17.053 -46.581  1.00  0.00
ATOM   1000  CB  PRO    49     -10.822 -17.593 -43.511  1.00  0.00
ATOM   1000  CG  PRO    49     -11.013 -17.384 -41.985  1.00  0.00
ATOM   1000  CD  PRO    49     -12.109 -16.417 -41.863  1.00  0.00
ATOM   1000  N   ASP    50     -13.460 -17.981 -45.497  1.00  0.00
ATOM   1000  CA  ASP    50     -14.014 -18.601 -46.673  1.00  0.00
ATOM   1000  C   ASP    50     -14.383 -17.567 -47.715  1.00  0.00
ATOM   1000  O   ASP    50     -14.340 -17.830 -48.918  1.00  0.00
ATOM   1000  CB  ASP    50     -15.282 -19.413 -46.338  1.00  0.00
ATOM   1000  CG  ASP    50     -14.937 -20.630 -45.471  1.00  0.00
ATOM   1000  OD1 ASP    50     -15.893 -21.344 -45.069  1.00  0.00
ATOM   1000  OD2 ASP    50     -13.735 -20.863 -45.175  1.00  0.00
ATOM   1000  N   MET    51     -14.752 -16.351 -47.274  1.00  0.00
ATOM   1000  CA  MET    51     -15.140 -15.283 -48.156  1.00  0.00
ATOM   1000  C   MET    51     -13.986 -14.783 -48.982  1.00  0.00
ATOM   1000  O   MET    51     -14.184 -14.119 -50.005  1.00  0.00
ATOM   1000  CB  MET    51     -15.713 -14.101 -47.361  1.00  0.00
ATOM   1000  CG  MET    51     -17.064 -14.453 -46.725  1.00  0.00
ATOM   1000  SD  MET    51     -17.799 -13.110 -45.759  1.00  0.00
ATOM   1000  CE  MET    51     -18.341 -12.047 -47.124  1.00  0.00
ATOM   1000  N   GLN    54      -3.094 -12.922 -51.405  1.00  0.00
ATOM   1000  CA  GLN    54      -2.607 -13.074 -50.068  1.00  0.00
ATOM   1000  C   GLN    54      -2.826 -11.791 -49.305  1.00  0.00
ATOM   1000  O   GLN    54      -3.106 -11.811 -48.107  1.00  0.00
ATOM   1000  CB  GLN    54      -1.114 -13.437 -50.042  1.00  0.00
ATOM   1000  CG  GLN    54      -0.576 -13.767 -48.646  1.00  0.00
ATOM   1000  CD  GLN    54      -1.188 -15.067 -48.138  1.00  0.00
ATOM   1000  OE1 GLN    54      -1.464 -15.995 -48.896  1.00  0.00
ATOM   1000  NE2 GLN    54      -1.383 -15.149 -46.794  1.00  0.00
ATOM   1000  N   GLY    55      -2.704 -10.642 -49.997  1.00  0.00
ATOM   1000  CA  GLY    55      -2.895  -9.356 -49.385  1.00  0.00
ATOM   1000  C   GLY    55      -4.303  -9.222 -48.888  1.00  0.00
ATOM   1000  O   GLY    55      -4.580  -8.640 -47.857  1.00  0.00
ATOM   1000  N   SER    56      -5.329  -9.787 -49.427  1.00  0.00
ATOM   1000  CA  SER    56      -6.514  -9.781 -48.283  1.00  0.00
ATOM   1000  C   SER    56      -6.842  -9.622 -45.668  1.00  0.00
ATOM   1000  O   SER    56      -7.745 -10.094 -46.519  1.00  0.00
ATOM   1000  CB  SER    56      -7.443 -10.261 -50.068  1.00  0.00
ATOM   1000  OG  SER    56      -7.223 -11.571 -50.752  1.00  0.00
ATOM   1000  N   GLU    57      -6.638  -9.251 -43.251  1.00  0.00
ATOM   1000  CA  GLU    57      -6.501  -8.305 -41.024  1.00  0.00
ATOM   1000  C   GLU    57      -7.609  -7.397 -39.610  1.00  0.00
ATOM   1000  O   GLU    57      -7.728  -6.836 -38.407  1.00  0.00
ATOM   1000  CB  GLU    57      -5.464  -6.958 -40.667  1.00  0.00
ATOM   1000  CG  GLU    57      -5.204  -5.672 -39.690  1.00  0.00
ATOM   1000  CD  GLU    57      -4.151  -5.947 -38.629  1.00  0.00
ATOM   1000  OE1 GLU    57      -3.050  -6.443 -38.981  1.00  0.00
ATOM   1000  OE2 GLU    57      -4.455  -5.672 -37.440  1.00  0.00
ATOM   1000  N   GLN    58      -8.660  -7.176 -40.273  1.00  0.00
ATOM   1000  CA  GLN    58      -9.879  -6.572 -39.894  1.00  0.00
ATOM   1000  C   GLN    58     -10.582  -7.435 -38.884  1.00  0.00
ATOM   1000  O   GLN    58     -11.272  -6.935 -37.996  1.00  0.00
ATOM   1000  CB  GLN    58     -10.737  -6.430 -41.160  1.00  0.00
ATOM   1000  CG  GLN    58     -10.142  -5.389 -42.128  1.00  0.00
ATOM   1000  CD  GLN    58     -11.006  -5.240 -43.374  1.00  0.00
ATOM   1000  OE1 GLN    58     -10.657  -4.498 -44.290  1.00  0.00
ATOM   1000  NE2 GLN    58     -12.167  -5.945 -43.418  1.00  0.00
ATOM   1000  N   SER    59     -10.403  -8.761 -38.992  1.00  0.00
ATOM   1000  CA  SER    59     -10.978  -9.684 -38.069  1.00  0.00
ATOM   1000  C   SER    59     -10.373  -9.424 -36.721  1.00  0.00
ATOM   1000  O   SER    59     -11.070  -9.368 -35.721  1.00  0.00
ATOM   1000  CB  SER    59     -10.688 -11.127 -38.500  1.00  0.00
ATOM   1000  OG  SER    59     -11.329 -12.047 -37.636  1.00  0.00
ATOM   1000  N   SER    60      -9.055  -9.198 -36.663  1.00  0.00
ATOM   1000  CA  SER    60      -8.364  -8.949 -35.432  1.00  0.00
ATOM   1000  C   SER    60      -8.878  -7.687 -34.767  1.00  0.00
ATOM   1000  O   SER    60      -9.055  -7.651 -33.549  1.00  0.00
ATOM   1000  CB  SER    60      -6.847  -8.831 -35.661  1.00  0.00
ATOM   1000  OG  SER    60      -6.557  -7.697 -36.434  1.00  0.00
ATOM   1000  N   THR    61      -9.139  -6.623 -35.557  1.00  0.00
ATOM   1000  CA  THR    61      -9.620  -5.373 -35.055  1.00  0.00
ATOM   1000  C   THR    61     -10.958  -5.585 -34.398  1.00  0.00
ATOM   1000  O   THR    61     -11.191  -5.124 -33.280  1.00  0.00
ATOM   1000  CB  THR    61      -9.728  -4.344 -36.169  1.00  0.00
ATOM   1000  OG1 THR    61      -8.449  -4.112 -36.745  1.00  0.00
ATOM   1000  CG2 THR    61     -10.289  -3.005 -35.649  1.00  0.00
ATOM   1000  N   LEU    62     -11.870  -6.294 -35.083  1.00  0.00
ATOM   1000  CA  LEU    62     -13.178  -6.547 -34.565  1.00  0.00
ATOM   1000  C   LEU    62     -13.045  -7.257 -33.227  1.00  0.00
ATOM   1000  O   LEU    62     -13.751  -6.974 -32.257  1.00  0.00
ATOM   1000  CB  LEU    62     -14.002  -7.402 -35.549  1.00  0.00
ATOM   1000  CG  LEU    62     -15.500  -7.447 -35.271  1.00  0.00
ATOM   1000  CD1 LEU    62     -16.169  -8.667 -35.838  1.00  0.00
ATOM   1000  CD2 LEU    62     -15.884  -7.389 -33.863  1.00  0.00
ATOM   1000  N   ASN    63     -12.154  -8.231 -33.137  1.00  0.00
ATOM   1000  CA  ASN    63     -12.026  -9.015 -31.947  1.00  0.00
ATOM   1000  C   ASN    63     -11.467  -8.137 -30.856  1.00  0.00
ATOM   1000  O   ASN    63     -11.935  -8.158 -29.738  1.00  0.00
ATOM   1000  CB  ASN    63     -11.124 -10.226 -32.168  1.00  0.00
ATOM   1000  CG  ASN    63     -11.881 -11.326 -32.907  1.00  0.00
ATOM   1000  OD1 ASN    63     -12.157 -12.386 -32.358  1.00  0.00
ATOM   1000  ND2 ASN    63     -12.197 -11.127 -34.200  1.00  0.00
ATOM   1000  N   GLN    64     -10.525  -7.240 -31.136  1.00  0.00
ATOM   1000  CA  GLN    64      -9.938  -6.395 -30.128  1.00  0.00
ATOM   1000  C   GLN    64     -10.987  -5.478 -29.542  1.00  0.00
ATOM   1000  O   GLN    64     -11.045  -5.257 -28.335  1.00  0.00
ATOM   1000  CB  GLN    64      -8.807  -5.546 -30.740  1.00  0.00
ATOM   1000  CG  GLN    64      -8.032  -4.740 -29.695  1.00  0.00
ATOM   1000  CD  GLN    64      -6.972  -3.866 -30.350  1.00  0.00
ATOM   1000  OE1 GLN    64      -6.272  -3.132 -29.655  1.00  0.00
ATOM   1000  NE2 GLN    64      -6.848  -3.924 -31.701  1.00  0.00
ATOM   1000  N   ALA    65     -11.866  -4.943 -30.400  1.00  0.00
ATOM   1000  CA  ALA    65     -12.921  -4.061 -29.995  1.00  0.00
ATOM   1000  C   ALA    65     -13.921  -4.789 -29.137  1.00  0.00
ATOM   1000  O   ALA    65     -14.372  -4.285 -28.108  1.00  0.00
ATOM   1000  CB  ALA    65     -13.633  -3.471 -31.222  1.00  0.00
ATOM   1000  N   TYR    66     -14.293  -6.011 -29.542  1.00  0.00
ATOM   1000  CA  TYR    66     -15.243  -6.818 -28.835  1.00  0.00
ATOM   1000  C   TYR    66     -14.734  -7.193 -27.463  1.00  0.00
ATOM   1000  O   TYR    66     -15.461  -7.086 -26.475  1.00  0.00
ATOM   1000  CB  TYR    66     -15.578  -8.071 -29.655  1.00  0.00
ATOM   1000  CG  TYR    66     -15.936  -9.173 -28.754  1.00  0.00
ATOM   1000  CD1 TYR    66     -15.040 -10.191 -28.503  1.00  0.00
ATOM   1000  CD2 TYR    66     -17.187  -9.180 -28.246  1.00  0.00
ATOM   1000  CE1 TYR    66     -15.309 -11.192 -27.658  1.00  0.00
ATOM   1000  CE2 TYR    66     -17.508 -10.326 -27.640  1.00  0.00
ATOM   1000  CZ  TYR    66     -16.517 -11.224 -27.183  1.00  0.00
ATOM   1000  OH  TYR    66     -16.428 -12.330 -26.305  1.00  0.00
ATOM   1000  N   HIS    67     -13.478  -7.649 -27.364  1.00  0.00
ATOM   1000  CA  HIS    67     -12.894  -8.059 -26.119  1.00  0.00
ATOM   1000  C   HIS    67     -12.822  -6.889 -25.158  1.00  0.00
ATOM   1000  O   HIS    67     -13.117  -7.033 -23.969  1.00  0.00
ATOM   1000  CB  HIS    67     -11.484  -8.647 -26.345  1.00  0.00
ATOM   1000  CG  HIS    67     -11.475  -9.996 -27.068  1.00  0.00
ATOM   1000  ND1 HIS    67     -11.148 -10.081 -28.389  1.00  0.00
ATOM   1000  CD2 HIS    67     -11.693 -11.252 -26.618  1.00  0.00
ATOM   1000  CE1 HIS    67     -11.350 -11.312 -28.766  1.00  0.00
ATOM   1000  NE2 HIS    67     -11.583 -12.102 -27.711  1.00  0.00
ATOM   1000  N   THR    68     -12.441  -5.696 -25.658  1.00  0.00
ATOM   1000  CA  THR    68     -12.323  -4.506 -24.860  1.00  0.00
ATOM   1000  C   THR    68     -13.665  -4.108 -24.289  1.00  0.00
ATOM   1000  O   THR    68     -13.771  -3.772 -23.112  1.00  0.00
ATOM   1000  CB  THR    68     -11.745  -3.364 -25.672  1.00  0.00
ATOM   1000  OG1 THR    68     -10.439  -3.701 -26.120  1.00  0.00
ATOM   1000  CG2 THR    68     -11.650  -2.073 -24.843  1.00  0.00
ATOM   1000  N   LEU    69     -14.725  -4.128 -25.112  1.00  0.00
ATOM   1000  CA  LEU    69     -16.024  -3.693 -24.680  1.00  0.00
ATOM   1000  C   LEU    69     -16.773  -4.692 -23.868  1.00  0.00
ATOM   1000  O   LEU    69     -17.603  -4.310 -23.043  1.00  0.00
ATOM   1000  CB  LEU    69     -16.886  -3.273 -25.883  1.00  0.00
ATOM   1000  CG  LEU    69     -16.902  -1.748 -26.112  1.00  0.00
ATOM   1000  CD1 LEU    69     -15.679  -1.015 -25.524  1.00  0.00
ATOM   1000  CD2 LEU    69     -16.983  -1.402 -27.601  1.00  0.00
ATOM   1000  N   LYS    70     -16.517  -5.987 -24.061  1.00  0.00
ATOM   1000  CA  LYS    70     -17.222  -6.994 -23.340  1.00  0.00
ATOM   1000  C   LYS    70     -16.783  -7.102 -21.909  1.00  0.00
ATOM   1000  O   LYS    70     -17.604  -7.352 -21.025  1.00  0.00
ATOM   1000  CB  LYS    70     -17.126  -8.367 -24.026  1.00  0.00
ATOM   1000  CG  LYS    70     -18.011  -9.470 -23.407  1.00  0.00
ATOM   1000  CD  LYS    70     -17.879 -10.860 -23.965  1.00  0.00
ATOM   1000  CE  LYS    70     -18.818 -10.926 -25.142  1.00  0.00
ATOM   1000  NZ  LYS    70     -18.936 -12.264 -25.903  1.00  0.00
ATOM   1000  N   ASP    71     -15.480  -6.920 -21.665  1.00  0.00
ATOM   1000  CA  ASP    71     -14.915  -7.052 -20.351  1.00  0.00
ATOM   1000  C   ASP    71     -15.212  -5.798 -19.536  1.00  0.00
ATOM   1000  O   ASP    71     -14.825  -4.711 -19.959  1.00  0.00
ATOM   1000  CB  ASP    71     -13.401  -7.288 -20.456  1.00  0.00
ATOM   1000  CG  ASP    71     -12.715  -7.574 -19.129  1.00  0.00
ATOM   1000  OD1 ASP    71     -11.459  -7.603 -19.110  1.00  0.00
ATOM   1000  OD2 ASP    71     -13.417  -7.822 -18.125  1.00  0.00
ATOM   1000  N   PRO    72     -15.860  -5.890 -18.379  1.00  0.00
ATOM   1000  CA  PRO    72     -16.282  -4.730 -17.591  1.00  0.00
ATOM   1000  C   PRO    72     -15.158  -3.788 -17.282  1.00  0.00
ATOM   1000  O   PRO    72     -15.321  -2.586 -17.491  1.00  0.00
ATOM   1000  CB  PRO    72     -16.959  -5.347 -16.348  1.00  0.00
ATOM   1000  CG  PRO    72     -17.401  -6.770 -16.763  1.00  0.00
ATOM   1000  CD  PRO    72     -16.591  -7.114 -18.000  1.00  0.00
ATOM   1000  N   LEU    73     -14.006  -4.299 -16.839  1.00  0.00
ATOM   1000  CA  LEU    73     -12.904  -3.450 -16.479  1.00  0.00
ATOM   1000  C   LEU    73     -12.227  -2.891 -17.692  1.00  0.00
ATOM   1000  O   LEU    73     -11.804  -1.740 -17.716  1.00  0.00
ATOM   1000  CB  LEU    73     -11.867  -4.212 -15.637  1.00  0.00
ATOM   1000  CG  LEU    73     -12.237  -4.216 -14.144  1.00  0.00
ATOM   1000  CD1 LEU    73     -11.824  -2.912 -13.461  1.00  0.00
ATOM   1000  CD2 LEU    73     -13.731  -4.455 -13.882  1.00  0.00
ATOM   1000  N   ARG    74     -12.080  -3.684 -18.756  1.00  0.00
ATOM   1000  CA  ARG    74     -11.460  -3.182 -19.950  1.00  0.00
ATOM   1000  C   ARG    74     -12.306  -2.106 -20.574  1.00  0.00
ATOM   1000  O   ARG    74     -11.782  -1.117 -21.076  1.00  0.00
ATOM   1000  CB  ARG    74     -11.221  -4.283 -20.959  1.00  0.00
ATOM   1000  CG  ARG    74     -10.028  -5.160 -20.561  1.00  0.00
ATOM   1000  CD  ARG    74      -9.707  -6.194 -21.641  1.00  0.00
ATOM   1000  NE  ARG    74      -9.706  -7.609 -21.146  1.00  0.00
ATOM   1000  CZ  ARG    74      -9.585  -8.606 -22.097  1.00  0.00
ATOM   1000  NH1 ARG    74      -9.427  -8.235 -23.412  1.00  0.00
ATOM   1000  NH2 ARG    74      -9.576  -9.955 -21.800  1.00  0.00
ATOM   1000  N   ARG    75     -13.635  -2.254 -20.534  1.00  0.00
ATOM   1000  CA  ARG    75     -14.545  -1.297 -21.092  1.00  0.00
ATOM   1000  C   ARG    75     -14.392   0.035 -20.405  1.00  0.00
ATOM   1000  O   ARG    75     -14.446   1.083 -21.050  1.00  0.00
ATOM   1000  CB  ARG    75     -15.994  -1.785 -20.939  1.00  0.00
ATOM   1000  CG  ARG    75     -17.054  -0.868 -21.539  1.00  0.00
ATOM   1000  CD  ARG    75     -18.433  -1.177 -20.985  1.00  0.00
ATOM   1000  NE  ARG    75     -18.663  -2.633 -21.133  1.00  0.00
ATOM   1000  CZ  ARG    75     -19.539  -3.293 -20.313  1.00  0.00
ATOM   1000  NH1 ARG    75     -19.631  -4.640 -20.346  1.00  0.00
ATOM   1000  NH2 ARG    75     -20.270  -2.647 -19.350  1.00  0.00
ATOM   1000  N   SER    76     -14.205   0.025 -19.075  1.00  0.00
ATOM   1000  CA  SER    76     -14.063   1.235 -18.323  1.00  0.00
ATOM   1000  C   SER    76     -12.734   1.873 -18.639  1.00  0.00
ATOM   1000  O   SER    76     -12.636   3.081 -18.825  1.00  0.00
ATOM   1000  CB  SER    76     -14.161   0.959 -16.814  1.00  0.00
ATOM   1000  OG  SER    76     -13.103   0.120 -16.393  1.00  0.00
ATOM   1000  N   GLN    77     -11.669   1.062 -18.720  1.00  0.00
ATOM   1000  CA  GLN    77     -10.357   1.540 -18.985  1.00  0.00
ATOM   1000  C   GLN    77     -10.341   2.184 -20.345  1.00  0.00
ATOM   1000  O   GLN    77      -9.723   3.219 -20.515  1.00  0.00
ATOM   1000  CB  GLN    77      -9.345   0.387 -18.893  1.00  0.00
ATOM   1000  CG  GLN    77      -7.923   0.861 -19.058  1.00  0.00
ATOM   1000  CD  GLN    77      -6.920  -0.277 -18.982  1.00  0.00
ATOM   1000  OE1 GLN    77      -5.715  -0.066 -19.090  1.00  0.00
ATOM   1000  NE2 GLN    77      -7.419  -1.523 -18.792  1.00  0.00
ATOM   1000  N   TYR    78     -11.047   1.623 -21.337  1.00  0.00
ATOM   1000  CA  TYR    78     -11.096   2.163 -22.675  1.00  0.00
ATOM   1000  C   TYR    78     -11.786   3.489 -22.666  1.00  0.00
ATOM   1000  O   TYR    78     -11.295   4.468 -23.224  1.00  0.00
ATOM   1000  CB  TYR    78     -11.832   1.194 -23.623  1.00  0.00
ATOM   1000  CG  TYR    78     -12.000   1.741 -25.013  1.00  0.00
ATOM   1000  CD1 TYR    78     -10.918   1.924 -25.851  1.00  0.00
ATOM   1000  CD2 TYR    78     -13.253   2.024 -25.512  1.00  0.00
ATOM   1000  CE1 TYR    78     -11.074   2.436 -27.119  1.00  0.00
ATOM   1000  CE2 TYR    78     -13.404   2.536 -26.779  1.00  0.00
ATOM   1000  CZ  TYR    78     -12.323   2.745 -27.586  1.00  0.00
ATOM   1000  OH  TYR    78     -12.489   3.268 -28.886  1.00  0.00
ATOM   1000  N   MET    79     -12.932   3.531 -21.991  1.00  0.00
ATOM   1000  CA  MET    79     -13.657   4.704 -21.905  1.00  0.00
ATOM   1000  C   MET    79     -12.852   5.888 -21.372  1.00  0.00
ATOM   1000  O   MET    79     -12.908   7.035 -21.815  1.00  0.00
ATOM   1000  CB  MET    79     -14.850   4.512 -21.081  1.00  0.00
ATOM   1000  CG  MET    79     -15.479   5.759 -21.335  1.00  0.00
ATOM   1000  SD  MET    79     -16.297   6.169 -22.854  1.00  0.00
ATOM   1000  CE  MET    79     -15.068   7.040 -23.547  1.00  0.00
ATOM   1000  N   LEU    80     -12.075   5.619 -20.334  1.00  0.00
ATOM   1000  CA  LEU    80     -11.225   6.594 -19.729  1.00  0.00
ATOM   1000  C   LEU    80     -10.085   7.021 -20.636  1.00  0.00
ATOM   1000  O   LEU    80      -9.603   8.145 -20.524  1.00  0.00
ATOM   1000  CB  LEU    80     -10.660   6.037 -18.415  1.00  0.00
ATOM   1000  CG  LEU    80     -11.757   5.749 -17.365  1.00  0.00
ATOM   1000  CD1 LEU    80     -11.219   4.928 -16.196  1.00  0.00
ATOM   1000  CD2 LEU    80     -12.394   7.029 -16.831  1.00  0.00
ATOM   1000  N   LYS    81      -9.614   6.157 -21.557  1.00  0.00
ATOM   1000  CA  LYS    81      -8.438   6.434 -22.387  1.00  0.00
ATOM   1000  C   LYS    81      -8.589   7.483 -23.379  1.00  0.00
ATOM   1000  O   LYS    81      -7.994   8.332 -24.031  1.00  0.00
ATOM   1000  CB  LYS    81      -8.044   5.268 -23.258  1.00  0.00
ATOM   1000  CG  LYS    81      -7.501   4.140 -22.439  1.00  0.00
ATOM   1000  CD  LYS    81      -6.209   4.390 -21.816  1.00  0.00
ATOM   1000  CE  LYS    81      -5.728   3.270 -20.985  1.00  0.00
ATOM   1000  NZ  LYS    81      -4.376   3.388 -20.711  1.00  0.00
ATOM   1000  N   LEU    83     -11.096   7.785 -23.562  1.00  0.00
ATOM   1000  CA  LEU    83     -11.043   8.790 -24.488  1.00  0.00
ATOM   1000  C   LEU    83     -10.953  10.089 -23.748  1.00  0.00
ATOM   1000  O   LEU    83     -11.263  11.119 -24.333  1.00  0.00
ATOM   1000  CB  LEU    83     -12.405   8.441 -24.934  1.00  0.00
ATOM   1000  CG  LEU    83     -12.498   7.016 -25.585  1.00  0.00
ATOM   1000  CD1 LEU    83     -13.870   6.674 -26.122  1.00  0.00
ATOM   1000  CD2 LEU    83     -11.688   6.932 -26.851  1.00  0.00
ATOM   1000  N   ARG    84     -10.558  10.088 -22.450  1.00  0.00
ATOM   1000  CA  ARG    84     -10.592  11.289 -21.663  1.00  0.00
ATOM   1000  C   ARG    84      -9.272  11.587 -21.017  1.00  0.00
ATOM   1000  O   ARG    84      -9.291  12.235 -19.970  1.00  0.00
ATOM   1000  CB  ARG    84     -11.667  11.197 -20.565  1.00  0.00
ATOM   1000  CG  ARG    84     -13.072  11.201 -21.167  1.00  0.00
ATOM   1000  CD  ARG    84     -14.164  11.248 -20.111  1.00  0.00
ATOM   1000  NE  ARG    84     -14.270   9.897 -19.517  1.00  0.00
ATOM   1000  CZ  ARG    84     -15.189   9.673 -18.534  1.00  0.00
ATOM   1000  NH1 ARG    84     -16.016  10.669 -18.052  1.00  0.00
ATOM   1000  NH2 ARG    84     -15.165   8.510 -17.882  1.00  0.00
ATOM   1000  N   ASN    85      -8.135  11.148 -21.623  1.00  0.00
ATOM   1000  CA  ASN    85      -6.802  11.518 -21.162  1.00  0.00
ATOM   1000  C   ASN    85      -6.206  10.551 -20.155  1.00  0.00
ATOM   1000  O   ASN    85      -5.238  10.864 -19.467  1.00  0.00
ATOM   1000  CB  ASN    85      -6.768  12.923 -20.505  1.00  0.00
ATOM   1000  CG  ASN    85      -5.448  13.469 -20.135  1.00  0.00
ATOM   1000  OD1 ASN    85      -4.408  12.988 -20.562  1.00  0.00
ATOM   1000  ND2 ASN    85      -5.480  14.526 -19.286  1.00  0.00
ATOM   1000  N   ILE    86      -6.734   9.327 -20.006  1.00  0.00
ATOM   1000  CA  ILE    86      -6.201   8.445 -19.003  1.00  0.00
ATOM   1000  C   ILE    86      -5.587   7.294 -19.643  1.00  0.00
ATOM   1000  O   ILE    86      -6.132   6.824 -20.598  1.00  0.00
ATOM   1000  CB  ILE    86      -7.264   8.011 -18.071  1.00  0.00
ATOM   1000  CG1 ILE    86      -7.880   9.188 -17.314  1.00  0.00
ATOM   1000  CG2 ILE    86      -6.697   7.065 -17.088  1.00  0.00
ATOM   1000  CD1 ILE    86      -6.845   9.998 -16.519  1.00  0.00
ATOM   1000  N   ASP    87      -4.433   6.869 -19.104  1.00  0.00
ATOM   1000  CA  ASP    87      -3.720   5.787 -19.552  1.00  0.00
ATOM   1000  C   ASP    87      -3.584   4.762 -18.401  1.00  0.00
ATOM   1000  O   ASP    87      -2.501   4.604 -17.874  1.00  0.00
ATOM   1000  CB  ASP    87      -2.410   5.937 -20.334  1.00  0.00
ATOM   1000  CG  ASP    87      -2.587   6.652 -21.667  1.00  0.00
ATOM   1000  OD1 ASP    87      -3.571   6.406 -22.416  1.00  0.00
ATOM   1000  OD2 ASP    87      -1.670   7.461 -21.944  1.00  0.00
ATOM   1000  N   LEU    88      -4.613   3.934 -18.049  1.00  0.00
ATOM   1000  CA  LEU    88      -4.510   2.908 -17.034  1.00  0.00
ATOM   1000  C   LEU    88      -3.566   1.799 -17.300  1.00  0.00
ATOM   1000  O   LEU    88      -3.308   1.011 -16.395  1.00  0.00
ATOM   1000  CB  LEU    88      -5.906   2.340 -16.755  1.00  0.00
ATOM   1000  CG  LEU    88      -6.647   3.014 -15.638  1.00  0.00
ATOM   1000  CD1 LEU    88      -6.044   4.340 -15.416  1.00  0.00
ATOM   1000  CD2 LEU    88      -8.172   3.130 -15.875  1.00  0.00
ATOM   1000  N   THR    89      -2.982   1.748 -18.500  1.00  0.00
ATOM   1000  CA  THR    89      -2.014   0.757 -18.837  1.00  0.00
ATOM   1000  C   THR    89      -0.662   1.154 -18.270  1.00  0.00
ATOM   1000  O   THR    89       0.163   0.292 -17.982  1.00  0.00
ATOM   1000  CB  THR    89      -1.915   0.604 -20.337  1.00  0.00
ATOM   1000  OG1 THR    89      -1.481   1.816 -20.935  1.00  0.00
ATOM   1000  CG2 THR    89      -3.294   0.246 -20.939  1.00  0.00
ATOM   1000  N   GLN    90      -0.411   2.467 -18.104  1.00  0.00
ATOM   1000  CA  GLN    90       0.848   2.965 -17.620  1.00  0.00
ATOM   1000  C   GLN    90       1.091   2.547 -16.189  1.00  0.00
ATOM   1000  O   GLN    90       0.197   2.044 -15.509  1.00  0.00
ATOM   1000  CB  GLN    90       0.873   4.505 -17.671  1.00  0.00
ATOM   1000  CG  GLN    90       0.865   5.053 -19.103  1.00  0.00
ATOM   1000  CD  GLN    90       2.147   4.664 -19.828  1.00  0.00
ATOM   1000  OE1 GLN    90       3.243   4.723 -19.274  1.00  0.00
ATOM   1000  NE2 GLN    90       2.009   4.261 -21.119  1.00  0.00
ATOM   1000  N   GLU    91       2.336   2.751 -15.699  1.00  0.00
ATOM   1000  CA  GLU    91       2.737   2.304 -14.391  1.00  0.00
ATOM   1000  C   GLU    91       3.118   3.473 -13.533  1.00  0.00
ATOM   1000  O   GLU    91       2.958   3.446 -12.313  1.00  0.00
ATOM   1000  CB  GLU    91       3.938   1.341 -14.438  1.00  0.00
ATOM   1000  CG  GLU    91       3.584  -0.007 -15.080  1.00  0.00
ATOM   1000  CD  GLU    91       3.578   0.103 -16.592  1.00  0.00
ATOM   1000  OE1 GLU    91       4.013   1.157 -17.128  1.00  0.00
ATOM   1000  OE2 GLU    91       3.144  -0.882 -17.238  1.00  0.00
ATOM   1000  N   GLN    92       3.615   4.559 -14.152  1.00  0.00
ATOM   1000  CA  GLN    92       4.026   5.735 -13.430  1.00  0.00
ATOM   1000  C   GLN    92       2.834   6.396 -12.763  1.00  0.00
ATOM   1000  O   GLN    92       2.995   7.230 -11.870  1.00  0.00
ATOM   1000  CB  GLN    92       4.713   6.749 -14.374  1.00  0.00
ATOM   1000  CG  GLN    92       3.765   7.241 -15.475  1.00  0.00
ATOM   1000  CD  GLN    92       4.514   7.993 -16.556  1.00  0.00
ATOM   1000  OE1 GLN    92       4.523   7.577 -17.712  1.00  0.00
ATOM   1000  NE2 GLN    92       5.134   9.144 -16.192  1.00  0.00
ATOM   1000  N   THR    93       1.606   6.037 -13.196  1.00  0.00
ATOM   1000  CA  THR    93       0.395   6.568 -12.666  1.00  0.00
ATOM   1000  C   THR    93      -0.162   5.567 -11.664  1.00  0.00
ATOM   1000  O   THR    93      -0.769   4.558 -12.027  1.00  0.00
ATOM   1000  CB  THR    93      -0.600   6.832 -13.777  1.00  0.00
ATOM   1000  OG1 THR    93      -0.958   5.626 -14.434  1.00  0.00
ATOM   1000  CG2 THR    93       0.016   7.767 -14.842  1.00  0.00
ATOM   1000  N   SER    94       0.024   5.838 -10.352  1.00  0.00
ATOM   1000  CA  SER    94      -0.383   4.929  -9.305  1.00  0.00
ATOM   1000  C   SER    94      -1.633   5.400  -8.580  1.00  0.00
ATOM   1000  O   SER    94      -2.145   6.488  -8.815  1.00  0.00
ATOM   1000  CB  SER    94       0.746   4.737  -8.276  1.00  0.00
ATOM   1000  OG  SER    94       0.378   3.816  -7.259  1.00  0.00
ATOM   1000  N   ASN    95      -2.161   4.560  -7.671  1.00  0.00
ATOM   1000  CA  ASN    95      -3.328   4.798  -6.878  1.00  0.00
ATOM   1000  C   ASN    95      -3.133   5.988  -5.965  1.00  0.00
ATOM   1000  O   ASN    95      -2.138   6.114  -5.254  1.00  0.00
ATOM   1000  CB  ASN    95      -3.656   3.599  -5.966  1.00  0.00
ATOM   1000  CG  ASN    95      -4.189   2.384  -6.692  1.00  0.00
ATOM   1000  OD1 ASN    95      -3.690   1.273  -6.530  1.00  0.00
ATOM   1000  ND2 ASN    95      -5.314   2.594  -7.410  1.00  0.00
ATOM   1000  N   GLU    96      -4.124   6.901  -5.967  1.00  0.00
ATOM   1000  CA  GLU    96      -4.060   8.114  -5.194  1.00  0.00
ATOM   1000  C   GLU    96      -4.678   7.916  -3.825  1.00  0.00
ATOM   1000  O   GLU    96      -4.409   8.680  -2.896  1.00  0.00
ATOM   1000  CB  GLU    96      -4.785   9.247  -5.929  1.00  0.00
ATOM   1000  CG  GLU    96      -4.732  10.609  -5.256  1.00  0.00
ATOM   1000  CD  GLU    96      -3.319  11.137  -5.288  1.00  0.00
ATOM   1000  OE1 GLU    96      -2.790  11.304  -6.419  1.00  0.00
ATOM   1000  OE2 GLU    96      -2.765  11.407  -4.193  1.00  0.00
ATOM   1000  N   VAL    97      -5.543   6.886  -3.704  1.00  0.00
ATOM   1000  CA  VAL    97      -6.308   6.583  -2.537  1.00  0.00
ATOM   1000  C   VAL    97      -5.403   5.715  -1.952  1.00  0.00
ATOM   1000  O   VAL    97      -5.344   4.545  -1.779  1.00  0.00
ATOM   1000  CB  VAL    97      -7.478   5.744  -2.690  1.00  0.00
ATOM   1000  CG1 VAL    97      -8.151   5.492  -1.322  1.00  0.00
ATOM   1000  CG2 VAL    97      -8.359   6.527  -3.637  1.00  0.00
ATOM   1000  N   THR    99      -4.050   6.998  -0.215  1.00  0.00
ATOM   1000  CA  THR    99      -3.260   5.961   0.247  1.00  0.00
ATOM   1000  C   THR    99      -3.944   4.987   1.209  1.00  0.00
ATOM   1000  O   THR    99      -3.352   3.963   1.556  1.00  0.00
ATOM   1000  CB  THR    99      -2.424   6.937   0.888  1.00  0.00
ATOM   1000  OG1 THR    99      -1.816   7.733  -0.124  1.00  0.00
ATOM   1000  CG2 THR    99      -1.406   6.287   1.774  1.00  0.00
ATOM   1000  N   SER   100      -5.184   5.257   1.658  1.00  0.00
ATOM   1000  CA  SER   100      -5.816   4.407   2.629  1.00  0.00
ATOM   1000  C   SER   100      -6.095   3.052   2.023  1.00  0.00
ATOM   1000  O   SER   100      -5.988   2.030   2.697  1.00  0.00
ATOM   1000  CB  SER   100      -7.126   5.025   3.141  1.00  0.00
ATOM   1000  OG  SER   100      -7.719   4.204   4.134  1.00  0.00
ATOM   1000  N   ASP   101      -6.436   3.021   0.726  1.00  0.00
ATOM   1000  CA  ASP   101      -6.679   1.798  -0.001  1.00  0.00
ATOM   1000  C   ASP   101      -5.418   0.948  -0.048  1.00  0.00
ATOM   1000  O   ASP   101      -5.541  -0.265   0.166  1.00  0.00
ATOM   1000  CB  ASP   101      -7.181   2.038  -1.433  1.00  0.00
ATOM   1000  CG  ASP   101      -7.211   0.732  -2.198  1.00  0.00
ATOM   1000  OD1 ASP   101      -8.175  -0.043  -1.986  1.00  0.00
ATOM   1000  OD2 ASP   101      -6.288   0.478  -3.016  1.00  0.00
ATOM   1000  N   PRO   102      -4.179   1.488  -0.234  1.00  0.00
ATOM   1000  CA  PRO   102      -3.031   0.621  -0.235  1.00  0.00
ATOM   1000  C   PRO   102      -2.812   0.011   1.082  1.00  0.00
ATOM   1000  O   PRO   102      -2.459  -1.161   1.110  1.00  0.00
ATOM   1000  CB  PRO   102      -1.811   1.491  -0.698  1.00  0.00
ATOM   1000  CG  PRO   102      -2.359   2.745  -1.367  1.00  0.00
ATOM   1000  CD  PRO   102      -3.853   2.550  -1.180  1.00  0.00
ATOM   1000  N   GLN   103      -3.008   0.753   2.176  1.00  0.00
ATOM   1000  CA  GLN   103      -2.805   0.204   3.484  1.00  0.00
ATOM   1000  C   GLN   103      -3.818  -0.879   3.759  1.00  0.00
ATOM   1000  O   GLN   103      -3.504  -1.903   4.360  1.00  0.00
ATOM   1000  CB  GLN   103      -2.911   1.302   4.556  1.00  0.00
ATOM   1000  CG  GLN   103      -1.813   2.364   4.383  1.00  0.00
ATOM   1000  CD  GLN   103      -1.974   3.477   5.409  1.00  0.00
ATOM   1000  OE1 GLN   103      -2.909   3.496   6.209  1.00  0.00
ATOM   1000  NE2 GLN   103      -1.018   4.445   5.392  1.00  0.00
ATOM   1000  N   LEU   104      -5.067  -0.680   3.320  1.00  0.00
ATOM   1000  CA  LEU   104      -6.110  -1.655   3.474  1.00  0.00
ATOM   1000  C   LEU   104      -5.769  -2.930   2.791  1.00  0.00
ATOM   1000  O   LEU   104      -5.961  -4.002   3.356  1.00  0.00
ATOM   1000  CB  LEU   104      -7.443  -1.129   2.915  1.00  0.00
ATOM   1000  CG  LEU   104      -8.361  -0.504   3.984  1.00  0.00
ATOM   1000  CD1 LEU   104      -7.607  -0.014   5.234  1.00  0.00
ATOM   1000  CD2 LEU   104      -9.167   0.673   3.421  1.00  0.00
ATOM   1000  N   LEU   105      -5.229  -2.862   1.576  1.00  0.00
ATOM   1000  CA  LEU   105      -4.862  -4.055   0.869  1.00  0.00
ATOM   1000  C   LEU   105      -3.795  -4.838   1.547  1.00  0.00
ATOM   1000  O   LEU   105      -3.826  -6.066   1.515  1.00  0.00
ATOM   1000  CB  LEU   105      -4.432  -3.732  -0.570  1.00  0.00
ATOM   1000  CG  LEU   105      -5.562  -3.932  -1.599  1.00  0.00
ATOM   1000  CD1 LEU   105      -6.978  -3.843  -0.996  1.00  0.00
ATOM   1000  CD2 LEU   105      -5.478  -2.905  -2.729  1.00  0.00
ATOM   1000  N   LEU   106      -2.851  -4.160   2.204  1.00  0.00
ATOM   1000  CA  LEU   106      -1.806  -4.829   2.924  1.00  0.00
ATOM   1000  C   LEU   106      -2.331  -5.482   4.156  1.00  0.00
ATOM   1000  O   LEU   106      -1.926  -6.592   4.482  1.00  0.00
ATOM   1000  CB  LEU   106      -0.672  -3.847   3.276  1.00  0.00
ATOM   1000  CG  LEU   106       0.499  -3.876   2.271  1.00  0.00
ATOM   1000  CD1 LEU   106       0.107  -4.405   0.877  1.00  0.00
ATOM   1000  CD2 LEU   106       1.128  -2.489   2.088  1.00  0.00
ATOM   1000  N   LYS   107      -3.266  -4.832   4.858  1.00  0.00
ATOM   1000  CA  LYS   107      -3.866  -5.415   6.022  1.00  0.00
ATOM   1000  C   LYS   107      -4.602  -6.664   5.651  1.00  0.00
ATOM   1000  O   LYS   107      -4.436  -7.673   6.304  1.00  0.00
ATOM   1000  CB  LYS   107      -4.856  -4.461   6.699  1.00  0.00
ATOM   1000  CG  LYS   107      -4.155  -3.276   7.368  1.00  0.00
ATOM   1000  CD  LYS   107      -5.133  -2.319   8.039  1.00  0.00
ATOM   1000  CE  LYS   107      -4.425  -1.134   8.697  1.00  0.00
ATOM   1000  NZ  LYS   107      -5.402  -0.232   9.343  1.00  0.00
ATOM   1000  N   VAL   108      -5.408  -6.639   4.582  1.00  0.00
ATOM   1000  CA  VAL   108      -6.168  -7.776   4.135  1.00  0.00
ATOM   1000  C   VAL   108      -5.236  -8.906   3.743  1.00  0.00
ATOM   1000  O   VAL   108      -5.531 -10.072   3.998  1.00  0.00
ATOM   1000  CB  VAL   108      -7.068  -7.398   2.969  1.00  0.00
ATOM   1000  CG1 VAL   108      -7.753  -8.624   2.350  1.00  0.00
ATOM   1000  CG2 VAL   108      -8.148  -6.410   3.436  1.00  0.00
ATOM   1000  N   LEU   109      -4.096  -8.603   3.107  1.00  0.00
ATOM   1000  CA  LEU   109      -3.170  -9.630   2.708  1.00  0.00
ATOM   1000  C   LEU   109      -2.488 -10.245   3.878  1.00  0.00
ATOM   1000  O   LEU   109      -2.276 -11.456   3.904  1.00  0.00
ATOM   1000  CB  LEU   109      -2.144  -9.095   1.696  1.00  0.00
ATOM   1000  CG  LEU   109      -2.523  -9.400   0.230  1.00  0.00
ATOM   1000  CD1 LEU   109      -4.030  -9.646   0.014  1.00  0.00
ATOM   1000  CD2 LEU   109      -2.090  -8.273  -0.717  1.00  0.00
ATOM   1000  N   ASP   110      -2.184  -9.449   4.901  1.00  0.00
ATOM   1000  CA  ASP   110      -1.564  -9.984   6.078  1.00  0.00
ATOM   1000  C   ASP   110      -2.538 -10.912   6.754  1.00  0.00
ATOM   1000  O   ASP   110      -2.154 -11.947   7.288  1.00  0.00
ATOM   1000  CB  ASP   110      -1.112  -8.868   7.042  1.00  0.00
ATOM   1000  CG  ASP   110       0.235  -8.294   6.556  1.00  0.00
ATOM   1000  OD1 ASP   110       0.771  -7.368   7.222  1.00  0.00
ATOM   1000  OD2 ASP   110       0.761  -8.742   5.505  1.00  0.00
ATOM   1000  N   ILE   111      -3.846 -10.598   6.706  1.00  0.00
ATOM   1000  CA  ILE   111      -4.866 -11.436   7.285  1.00  0.00
ATOM   1000  C   ILE   111      -4.950 -12.742   6.537  1.00  0.00
ATOM   1000  O   ILE   111      -5.090 -13.806   7.136  1.00  0.00
ATOM   1000  CB  ILE   111      -6.228 -10.754   7.275  1.00  0.00
ATOM   1000  CG1 ILE   111      -6.233  -9.434   8.050  1.00  0.00
ATOM   1000  CG2 ILE   111      -7.316 -11.622   7.920  1.00  0.00
ATOM   1000  CD1 ILE   111      -5.770  -9.527   9.488  1.00  0.00
ATOM   1000  N   HIS   112      -4.883 -12.698   5.202  1.00  0.00
ATOM   1000  CA  HIS   112      -4.952 -13.888   4.404  1.00  0.00
ATOM   1000  C   HIS   112      -3.798 -14.809   4.735  1.00  0.00
ATOM   1000  O   HIS   112      -3.962 -16.027   4.795  1.00  0.00
ATOM   1000  CB  HIS   112      -4.966 -13.567   2.906  1.00  0.00
ATOM   1000  CG  HIS   112      -5.049 -14.808   2.062  1.00  0.00
ATOM   1000  ND1 HIS   112      -6.098 -15.705   2.194  1.00  0.00
ATOM   1000  CD2 HIS   112      -4.176 -15.244   1.118  1.00  0.00
ATOM   1000  CE1 HIS   112      -5.834 -16.667   1.329  1.00  0.00
ATOM   1000  NE2 HIS   112      -4.686 -16.434   0.647  1.00  0.00
ATOM   1000  N   ASP   113      -2.600 -14.260   5.009  1.00  0.00
ATOM   1000  CA  ASP   113      -1.464 -15.073   5.367  1.00  0.00
ATOM   1000  C   ASP   113      -1.728 -15.761   6.684  1.00  0.00
ATOM   1000  O   ASP   113      -1.350 -16.914   6.880  1.00  0.00
ATOM   1000  CB  ASP   113      -0.154 -14.273   5.547  1.00  0.00
ATOM   1000  CG  ASP   113       0.407 -13.732   4.233  1.00  0.00
ATOM   1000  OD1 ASP   113       0.249 -14.400   3.174  1.00  0.00
ATOM   1000  OD2 ASP   113       1.037 -12.642   4.284  1.00  0.00
ATOM   1000  N   GLU   114      -2.398 -15.077   7.629  1.00  0.00
ATOM   1000  CA  GLU   114      -2.717 -15.632   8.918  1.00  0.00
ATOM   1000  C   GLU   114      -3.700 -16.759   8.771  1.00  0.00
ATOM   1000  O   GLU   114      -3.569 -17.802   9.410  1.00  0.00
ATOM   1000  CB  GLU   114      -3.307 -14.567   9.863  1.00  0.00
ATOM   1000  CG  GLU   114      -2.267 -13.501  10.210  1.00  0.00
ATOM   1000  CD  GLU   114      -2.883 -12.424  11.067  1.00  0.00
ATOM   1000  OE1 GLU   114      -2.113 -11.539  11.523  1.00  0.00
ATOM   1000  OE2 GLU   114      -4.119 -12.474  11.304  1.00  0.00
ATOM   1000  N   LEU   115      -4.707 -16.580   7.907  1.00  0.00
ATOM   1000  CA  LEU   115      -5.698 -17.587   7.647  1.00  0.00
ATOM   1000  C   LEU   115      -5.059 -18.818   7.108  1.00  0.00
ATOM   1000  O   LEU   115      -5.431 -19.929   7.487  1.00  0.00
ATOM   1000  CB  LEU   115      -6.768 -17.073   6.659  1.00  0.00
ATOM   1000  CG  LEU   115      -8.038 -16.531   7.349  1.00  0.00
ATOM   1000  CD1 LEU   115      -7.801 -16.077   8.800  1.00  0.00
ATOM   1000  CD2 LEU   115      -8.648 -15.355   6.579  1.00  0.00
ATOM   1000  N   SER   116      -4.058 -18.649   6.239  1.00  0.00
ATOM   1000  CA  SER   116      -3.353 -19.752   5.671  1.00  0.00
ATOM   1000  C   SER   116      -2.576 -20.503   6.721  1.00  0.00
ATOM   1000  O   SER   116      -2.607 -21.732   6.761  1.00  0.00
ATOM   1000  CB  SER   116      -2.394 -19.267   4.576  1.00  0.00
ATOM   1000  OG  SER   116      -3.138 -18.679   3.516  1.00  0.00
ATOM   1000  N   GLN   117      -1.861 -19.787   7.605  1.00  0.00
ATOM   1000  CA  GLN   117      -1.078 -20.410   8.638  1.00  0.00
ATOM   1000  C   GLN   117      -1.957 -21.208   9.571  1.00  0.00
ATOM   1000  O   GLN   117      -1.556 -22.259  10.072  1.00  0.00
ATOM   1000  CB  GLN   117      -0.297 -19.369   9.462  1.00  0.00
ATOM   1000  CG  GLN   117       0.814 -18.705   8.627  1.00  0.00
ATOM   1000  CD  GLN   117       1.576 -17.672   9.444  1.00  0.00
ATOM   1000  OE1 GLN   117       2.458 -16.989   8.926  1.00  0.00
ATOM   1000  NE2 GLN   117       1.265 -17.566  10.762  1.00  0.00
ATOM   1000  N   MET   118      -3.185 -20.725   9.818  1.00  0.00
ATOM   1000  CA  MET   118      -4.114 -21.375  10.697  1.00  0.00
ATOM   1000  C   MET   118      -4.874 -22.478  10.001  1.00  0.00
ATOM   1000  O   MET   118      -5.549 -23.267  10.665  1.00  0.00
ATOM   1000  CB  MET   118      -5.119 -20.362  11.266  1.00  0.00
ATOM   1000  CG  MET   118      -4.478 -19.462  12.332  1.00  0.00
ATOM   1000  SD  MET   118      -5.648 -18.367  13.187  1.00  0.00
ATOM   1000  CE  MET   118      -5.714 -17.038  11.955  1.00  0.00
ATOM   1000  N   ASP   119      -4.774 -22.563   8.659  1.00  0.00
ATOM   1000  CA  ASP   119      -5.425 -23.589   7.876  1.00  0.00
ATOM   1000  C   ASP   119      -6.913 -23.595   8.149  1.00  0.00
ATOM   1000  O   ASP   119      -7.536 -24.641   8.315  1.00  0.00
ATOM   1000  CB  ASP   119      -4.820 -24.982   8.166  1.00  0.00
ATOM   1000  CG  ASP   119      -5.306 -26.072   7.226  1.00  0.00
ATOM   1000  OD1 ASP   119      -4.975 -27.257   7.519  1.00  0.00
ATOM   1000  OD2 ASP   119      -5.965 -25.754   6.203  1.00  0.00
ATOM   1000  N   ASP   120      -7.528 -22.396   8.218  1.00  0.00
ATOM   1000  CA  ASP   120      -8.914 -22.254   8.587  1.00  0.00
ATOM   1000  C   ASP   120      -9.796 -22.054   7.369  1.00  0.00
ATOM   1000  O   ASP   120      -9.945 -20.954   6.848  1.00  0.00
ATOM   1000  CB  ASP   120      -9.062 -21.044   9.531  1.00  0.00
ATOM   1000  CG  ASP   120     -10.451 -20.894  10.122  1.00  0.00
ATOM   1000  OD1 ASP   120     -10.678 -19.836  10.773  1.00  0.00
ATOM   1000  OD2 ASP   120     -11.309 -21.800   9.948  1.00  0.00
ATOM   1000  N   GLU   121     -10.463 -23.118   6.899  1.00  0.00
ATOM   1000  CA  GLU   121     -11.304 -23.120   5.732  1.00  0.00
ATOM   1000  C   GLU   121     -12.472 -22.181   5.842  1.00  0.00
ATOM   1000  O   GLU   121     -12.831 -21.513   4.876  1.00  0.00
ATOM   1000  CB  GLU   121     -11.883 -24.522   5.443  1.00  0.00
ATOM   1000  CG  GLU   121     -10.804 -25.529   5.022  1.00  0.00
ATOM   1000  CD  GLU   121     -10.051 -26.047   6.229  1.00  0.00
ATOM   1000  OE1 GLU   121     -10.496 -25.773   7.374  1.00  0.00
ATOM   1000  OE2 GLU   121      -9.049 -26.763   6.005  1.00  0.00
ATOM   1000  N   ALA   122     -13.116 -22.119   7.015  1.00  0.00
ATOM   1000  CA  ALA   122     -14.254 -21.268   7.236  1.00  0.00
ATOM   1000  C   ALA   122     -13.870 -19.813   7.135  1.00  0.00
ATOM   1000  O   ALA   122     -14.610 -19.014   6.555  1.00  0.00
ATOM   1000  CB  ALA   122     -14.887 -21.530   8.608  1.00  0.00
ATOM   1000  N   GLY   123     -12.704 -19.442   7.690  1.00  0.00
ATOM   1000  CA  GLY   123     -12.233 -18.087   7.632  1.00  0.00
ATOM   1000  C   GLY   123     -11.893 -17.721   6.214  1.00  0.00
ATOM   1000  O   GLY   123     -12.146 -16.594   5.793  1.00  0.00
ATOM   1000  N   VAL   124     -11.313 -18.662   5.442  1.00  0.00
ATOM   1000  CA  VAL   124     -10.945 -18.425   4.074  1.00  0.00
ATOM   1000  C   VAL   124     -12.261 -18.256   3.365  1.00  0.00
ATOM   1000  O   VAL   124     -12.564 -17.283   2.752  1.00  0.00
ATOM   1000  CB  VAL   124     -10.137 -19.556   3.482  1.00  0.00
ATOM   1000  CG1 VAL   124      -9.910 -19.362   1.978  1.00  0.00
ATOM   1000  CG2 VAL   124      -8.763 -19.633   4.167  1.00  0.00
ATOM   1000  N   LYS   125     -13.256 -19.094   3.472  1.00  0.00
ATOM   1000  CA  LYS   125     -14.472 -18.862   2.711  1.00  0.00
ATOM   1000  C   LYS   125     -15.096 -17.490   2.951  1.00  0.00
ATOM   1000  O   LYS   125     -15.544 -16.813   2.023  1.00  0.00
ATOM   1000  CB  LYS   125     -15.507 -19.901   3.112  1.00  0.00
ATOM   1000  CG  LYS   125     -15.133 -21.307   2.627  1.00  0.00
ATOM   1000  CD  LYS   125     -16.219 -22.339   2.898  1.00  0.00
ATOM   1000  CE  LYS   125     -16.361 -22.678   4.385  1.00  0.00
ATOM   1000  NZ  LYS   125     -17.433 -23.668   4.602  1.00  0.00
ATOM   1000  N   LEU   126     -15.028 -17.029   4.204  1.00  0.00
ATOM   1000  CA  LEU   126     -15.487 -15.722   4.572  1.00  0.00
ATOM   1000  C   LEU   126     -14.677 -14.641   3.943  1.00  0.00
ATOM   1000  O   LEU   126     -15.238 -13.698   3.387  1.00  0.00
ATOM   1000  CB  LEU   126     -15.458 -15.563   6.103  1.00  0.00
ATOM   1000  CG  LEU   126     -16.811 -15.864   6.778  1.00  0.00
ATOM   1000  CD1 LEU   126     -17.731 -16.772   5.943  1.00  0.00
ATOM   1000  CD2 LEU   126     -16.628 -16.513   8.155  1.00  0.00
ATOM   1000  N   LEU   127     -13.353 -14.756   4.006  1.00  0.00
ATOM   1000  CA  LEU   127     -12.464 -13.796   3.433  1.00  0.00
ATOM   1000  C   LEU   127     -12.783 -13.597   1.969  1.00  0.00
ATOM   1000  O   LEU   127     -12.903 -12.472   1.487  1.00  0.00
ATOM   1000  CB  LEU   127     -11.011 -14.233   3.599  1.00  0.00
ATOM   1000  CG  LEU   127     -10.029 -13.164   3.132  1.00  0.00
ATOM   1000  CD1 LEU   127      -9.730 -12.175   4.260  1.00  0.00
ATOM   1000  CD2 LEU   127      -8.747 -13.790   2.596  1.00  0.00
ATOM   1000  N   GLU   128     -12.973 -14.689   1.224  1.00  0.00
ATOM   1000  CA  GLU   128     -13.180 -14.653  -0.195  1.00  0.00
ATOM   1000  C   GLU   128     -14.447 -13.930  -0.516  1.00  0.00
ATOM   1000  O   GLU   128     -14.477 -13.089  -1.410  1.00  0.00
ATOM   1000  CB  GLU   128     -13.226 -16.072  -0.802  1.00  0.00
ATOM   1000  CG  GLU   128     -11.823 -16.656  -1.035  1.00  0.00
ATOM   1000  CD  GLU   128     -10.892 -16.266   0.075  1.00  0.00
ATOM   1000  OE1 GLU   128     -11.115 -16.695   1.149  1.00  0.00
ATOM   1000  OE2 GLU   128      -9.922 -15.532   0.033  1.00  0.00
ATOM   1000  N   LYS   129     -15.530 -14.223   0.213  1.00  0.00
ATOM   1000  CA  LYS   129     -16.790 -13.573  -0.013  1.00  0.00
ATOM   1000  C   LYS   129     -16.720 -12.109   0.326  1.00  0.00
ATOM   1000  O   LYS   129     -17.297 -11.297  -0.376  1.00  0.00
ATOM   1000  CB  LYS   129     -17.911 -14.233   0.785  1.00  0.00
ATOM   1000  CG  LYS   129     -18.273 -15.618   0.230  1.00  0.00
ATOM   1000  CD  LYS   129     -19.499 -16.223   0.905  1.00  0.00
ATOM   1000  CE  LYS   129     -19.213 -16.668   2.342  1.00  0.00
ATOM   1000  NZ  LYS   129     -20.424 -17.234   2.971  1.00  0.00
ATOM   1000  N   GLN   130     -15.987 -11.718   1.372  1.00  0.00
ATOM   1000  CA  GLN   130     -15.900 -10.337   1.762  1.00  0.00
ATOM   1000  C   GLN   130     -15.143  -9.533   0.722  1.00  0.00
ATOM   1000  O   GLN   130     -15.481  -8.387   0.430  1.00  0.00
ATOM   1000  CB  GLN   130     -15.233 -10.209   3.146  1.00  0.00
ATOM   1000  CG  GLN   130     -15.236  -8.772   3.674  1.00  0.00
ATOM   1000  CD  GLN   130     -14.527  -8.676   5.016  1.00  0.00
ATOM   1000  OE1 GLN   130     -14.410  -7.585   5.573  1.00  0.00
ATOM   1000  NE2 GLN   130     -14.032  -9.822   5.552  1.00  0.00
ATOM   1000  N   ASN   131     -14.095 -10.118   0.121  1.00  0.00
ATOM   1000  CA  ASN   131     -13.318  -9.446  -0.882  1.00  0.00
ATOM   1000  C   ASN   131     -14.184  -9.298  -2.097  1.00  0.00
ATOM   1000  O   ASN   131     -14.253  -8.221  -2.659  1.00  0.00
ATOM   1000  CB  ASN   131     -12.044 -10.217  -1.279  1.00  0.00
ATOM   1000  CG  ASN   131     -10.963 -10.203  -0.216  1.00  0.00
ATOM   1000  OD1 ASN   131     -10.625  -9.170   0.301  1.00  0.00
ATOM   1000  ND2 ASN   131     -10.312 -11.335   0.104  1.00  0.00
ATOM   1000  N   LYS   132     -14.922 -10.342  -2.507  1.00  0.00
ATOM   1000  CA  LYS   132     -15.776 -10.266  -3.665  1.00  0.00
ATOM   1000  C   LYS   132     -16.848  -9.217  -3.491  1.00  0.00
ATOM   1000  O   LYS   132     -17.219  -8.534  -4.443  1.00  0.00
ATOM   1000  CB  LYS   132     -16.448 -11.615  -3.957  1.00  0.00
ATOM   1000  CG  LYS   132     -15.454 -12.656  -4.494  1.00  0.00
ATOM   1000  CD  LYS   132     -16.126 -13.949  -4.944  1.00  0.00
ATOM   1000  CE  LYS   132     -16.654 -14.778  -3.770  1.00  0.00
ATOM   1000  NZ  LYS   132     -17.307 -16.011  -4.250  1.00  0.00
ATOM   1000  N   GLU   133     -17.364  -9.052  -2.266  1.00  0.00
ATOM   1000  CA  GLU   133     -18.381  -8.078  -1.989  1.00  0.00
ATOM   1000  C   GLU   133     -17.834  -6.685  -2.168  1.00  0.00
ATOM   1000  O   GLU   133     -18.483  -5.828  -2.762  1.00  0.00
ATOM   1000  CB  GLU   133     -18.929  -8.256  -0.565  1.00  0.00
ATOM   1000  CG  GLU   133     -19.736  -9.556  -0.441  1.00  0.00
ATOM   1000  CD  GLU   133     -20.159  -9.779   0.989  1.00  0.00
ATOM   1000  OE1 GLU   133     -20.877 -10.789   1.221  1.00  0.00
ATOM   1000  OE2 GLU   133     -19.806  -8.945   1.860  1.00  0.00
ATOM   1000  N   ARG   134     -16.605  -6.435  -1.690  1.00  0.00
ATOM   1000  CA  ARG   134     -15.989  -5.144  -1.824  1.00  0.00
ATOM   1000  C   ARG   134     -15.695  -4.839  -3.267  1.00  0.00
ATOM   1000  O   ARG   134     -15.793  -3.692  -3.693  1.00  0.00
ATOM   1000  CB  ARG   134     -14.675  -5.060  -1.035  1.00  0.00
ATOM   1000  CG  ARG   134     -14.910  -5.113   0.477  1.00  0.00
ATOM   1000  CD  ARG   134     -13.632  -4.916   1.280  1.00  0.00
ATOM   1000  NE  ARG   134     -12.838  -6.163   1.208  1.00  0.00
ATOM   1000  CZ  ARG   134     -11.636  -6.210   1.864  1.00  0.00
ATOM   1000  NH1 ARG   134     -11.134  -5.169   2.577  1.00  0.00
ATOM   1000  NH2 ARG   134     -10.945  -7.365   1.939  1.00  0.00
ATOM   1000  N   ILE   135     -15.326  -5.858  -4.062  1.00  0.00
ATOM   1000  CA  ILE   135     -15.074  -5.674  -5.465  1.00  0.00
ATOM   1000  C   ILE   135     -16.344  -5.179  -6.107  1.00  0.00
ATOM   1000  O   ILE   135     -16.331  -4.207  -6.856  1.00  0.00
ATOM   1000  CB  ILE   135     -14.618  -6.958  -6.142  1.00  0.00
ATOM   1000  CG1 ILE   135     -13.342  -7.542  -5.534  1.00  0.00
ATOM   1000  CG2 ILE   135     -14.308  -6.746  -7.631  1.00  0.00
ATOM   1000  CD1 ILE   135     -12.159  -6.593  -5.481  1.00  0.00
ATOM   1000  N   GLN   136     -17.479  -5.835  -5.820  1.00  0.00
ATOM   1000  CA  GLN   136     -18.743  -5.465  -6.393  1.00  0.00
ATOM   1000  C   GLN   136     -19.135  -4.063  -5.993  1.00  0.00
ATOM   1000  O   GLN   136     -19.643  -3.296  -6.811  1.00  0.00
ATOM   1000  CB  GLN   136     -19.861  -6.440  -5.978  1.00  0.00
ATOM   1000  CG  GLN   136     -19.663  -7.827  -6.616  1.00  0.00
ATOM   1000  CD  GLN   136     -20.770  -8.789  -6.206  1.00  0.00
ATOM   1000  OE1 GLN   136     -20.741  -9.968  -6.564  1.00  0.00
ATOM   1000  NE2 GLN   136     -21.787  -8.286  -5.459  1.00  0.00
ATOM   1000  N   ASP   137     -18.908  -3.689  -4.729  1.00  0.00
ATOM   1000  CA  ASP   137     -19.282  -2.389  -4.244  1.00  0.00
ATOM   1000  C   ASP   137     -18.441  -1.315  -4.893  1.00  0.00
ATOM   1000  O   ASP   137     -18.961  -0.285  -5.314  1.00  0.00
ATOM   1000  CB  ASP   137     -19.122  -2.262  -2.715  1.00  0.00
ATOM   1000  CG  ASP   137     -20.177  -3.059  -1.945  1.00  0.00
ATOM   1000  OD1 ASP   137     -21.333  -3.187  -2.436  1.00  0.00
ATOM   1000  OD2 ASP   137     -19.831  -3.538  -0.830  1.00  0.00
ATOM   1000  N   ILE   138     -17.118  -1.518  -5.022  1.00  0.00
ATOM   1000  CA  ILE   138     -16.254  -0.544  -5.636  1.00  0.00
ATOM   1000  C   ILE   138     -16.551  -0.461  -7.116  1.00  0.00
ATOM   1000  O   ILE   138     -16.402   0.594  -7.732  1.00  0.00
ATOM   1000  CB  ILE   138     -14.793  -0.853  -5.401  1.00  0.00
ATOM   1000  CG1 ILE   138     -14.400  -0.495  -3.956  1.00  0.00
ATOM   1000  CG2 ILE   138     -13.888  -0.078  -6.390  1.00  0.00
ATOM   1000  CD1 ILE   138     -12.894  -0.666  -3.727  1.00  0.00
ATOM   1000  N   GLU   139     -16.974  -1.573  -7.736  1.00  0.00
ATOM   1000  CA  GLU   139     -17.323  -1.600  -9.125  1.00  0.00
ATOM   1000  C   GLU   139     -18.496  -0.687  -9.328  1.00  0.00
ATOM   1000  O   GLU   139     -18.539   0.118 -10.258  1.00  0.00
ATOM   1000  CB  GLU   139     -17.661  -3.029  -9.585  1.00  0.00
ATOM   1000  CG  GLU   139     -17.953  -3.169 -11.072  1.00  0.00
ATOM   1000  CD  GLU   139     -16.685  -3.000 -11.858  1.00  0.00
ATOM   1000  OE1 GLU   139     -15.757  -3.810 -11.622  1.00  0.00
ATOM   1000  OE2 GLU   139     -16.646  -2.101 -12.740  1.00  0.00
ATOM   1000  N   ALA   140     -19.482  -0.775  -8.430  1.00  0.00
ATOM   1000  CA  ALA   140     -20.639   0.067  -8.488  1.00  0.00
ATOM   1000  C   ALA   140     -20.225   1.517  -8.370  1.00  0.00
ATOM   1000  O   ALA   140     -20.728   2.379  -9.091  1.00  0.00
ATOM   1000  CB  ALA   140     -21.636  -0.301  -7.379  1.00  0.00
ATOM   1000  N   GLN   141     -19.268   1.817  -7.478  1.00  0.00
ATOM   1000  CA  GLN   141     -18.779   3.155  -7.288  1.00  0.00
ATOM   1000  C   GLN   141     -18.152   3.683  -8.552  1.00  0.00
ATOM   1000  O   GLN   141     -18.354   4.840  -8.922  1.00  0.00
ATOM   1000  CB  GLN   141     -17.742   3.215  -6.153  1.00  0.00
ATOM   1000  CG  GLN   141     -18.378   2.923  -4.784  1.00  0.00
ATOM   1000  CD  GLN   141     -17.338   2.962  -3.674  1.00  0.00
ATOM   1000  OE1 GLN   141     -17.652   2.683  -2.517  1.00  0.00
ATOM   1000  NE2 GLN   141     -16.078   3.337  -4.012  1.00  0.00
ATOM   1000  N   LEU   142     -17.386   2.830  -9.252  1.00  0.00
ATOM   1000  CA  LEU   142     -16.763   3.210 -10.470  1.00  0.00
ATOM   1000  C   LEU   142     -17.846   3.576 -11.491  1.00  0.00
ATOM   1000  O   LEU   142     -17.825   4.545 -12.243  1.00  0.00
ATOM   1000  CB  LEU   142     -15.830   2.148 -11.060  1.00  0.00
ATOM   1000  CG  LEU   142     -14.907   2.635 -12.203  1.00  0.00
ATOM   1000  CD1 LEU   142     -14.422   1.459 -13.023  1.00  0.00
ATOM   1000  CD2 LEU   142     -15.499   3.535 -13.276  1.00  0.00
ATOM   1000  N   GLY   143     -18.862   2.752 -11.632  1.00  0.00
ATOM   1000  CA  GLY   143     -19.886   3.019 -12.604  1.00  0.00
ATOM   1000  C   GLY   143     -20.545   4.346 -12.331  1.00  0.00
ATOM   1000  O   GLY   143     -20.832   5.104 -13.256  1.00  0.00
ATOM   1000  N   GLN   144     -20.766   4.671 -11.050  1.00  0.00
ATOM   1000  CA  GLN   144     -21.356   5.917 -10.664  1.00  0.00
ATOM   1000  C   GLN   144     -20.450   7.061 -11.058  1.00  0.00
ATOM   1000  O   GLN   144     -20.907   8.080 -11.570  1.00  0.00
ATOM   1000  CB  GLN   144     -21.624   5.945  -9.151  1.00  0.00
ATOM   1000  CG  GLN   144     -22.414   7.162  -8.674  1.00  0.00
ATOM   1000  CD  GLN   144     -23.844   7.104  -9.196  1.00  0.00
ATOM   1000  OE1 GLN   144     -24.437   6.036  -9.353  1.00  0.00
ATOM   1000  NE2 GLN   144     -24.425   8.303  -9.467  1.00  0.00
ATOM   1000  N   CYS   145     -19.133   6.910 -10.858  1.00  0.00
ATOM   1000  CA  CYS   145     -18.201   7.965 -11.133  1.00  0.00
ATOM   1000  C   CYS   145     -18.095   8.230 -12.618  1.00  0.00
ATOM   1000  O   CYS   145     -17.954   9.370 -13.058  1.00  0.00
ATOM   1000  CB  CYS   145     -16.825   7.677 -10.522  1.00  0.00
ATOM   1000  SG  CYS   145     -16.079   6.223 -11.152  1.00  0.00
ATOM   1000  N   TYR   146     -18.174   7.176 -13.451  1.00  0.00
ATOM   1000  CA  TYR   146     -18.137   7.315 -14.878  1.00  0.00
ATOM   1000  C   TYR   146     -19.373   8.059 -15.314  1.00  0.00
ATOM   1000  O   TYR   146     -19.312   8.958 -16.154  1.00  0.00
ATOM   1000  CB  TYR   146     -18.066   5.923 -15.551  1.00  0.00
ATOM   1000  CG  TYR   146     -18.008   5.990 -17.020  1.00  0.00
ATOM   1000  CD1 TYR   146     -16.847   6.284 -17.601  1.00  0.00
ATOM   1000  CD2 TYR   146     -19.092   5.699 -17.795  1.00  0.00
ATOM   1000  CE1 TYR   146     -16.875   6.470 -18.918  1.00  0.00
ATOM   1000  CE2 TYR   146     -19.048   5.736 -19.130  1.00  0.00
ATOM   1000  CZ  TYR   146     -17.965   6.170 -19.684  1.00  0.00
ATOM   1000  OH  TYR   146     -18.223   6.324 -21.020  1.00  0.00
ATOM   1000  N   ASN   147     -20.530   7.710 -14.733  1.00  0.00
ATOM   1000  CA  ASN   147     -21.784   8.337 -15.051  1.00  0.00
ATOM   1000  C   ASN   147     -21.775   9.807 -14.683  1.00  0.00
ATOM   1000  O   ASN   147     -22.343  10.635 -15.400  1.00  0.00
ATOM   1000  CB  ASN   147     -22.958   7.683 -14.296  1.00  0.00
ATOM   1000  CG  ASN   147     -23.316   6.295 -14.841  1.00  0.00
ATOM   1000  OD1 ASN   147     -23.415   6.064 -16.048  1.00  0.00
ATOM   1000  ND2 ASN   147     -23.559   5.330 -13.911  1.00  0.00
ATOM   1000  N   ASP   148     -21.130  10.197 -13.570  1.00  0.00
ATOM   1000  CA  ASP   148     -21.135  11.585 -13.165  1.00  0.00
ATOM   1000  C   ASP   148     -19.956  12.345 -13.728  1.00  0.00
ATOM   1000  O   ASP   148     -19.675  13.470 -13.316  1.00  0.00
ATOM   1000  CB  ASP   148     -21.089  11.753 -11.637  1.00  0.00
ATOM   1000  CG  ASP   148     -22.414  11.386 -10.976  1.00  0.00
ATOM   1000  OD1 ASP   148     -23.494  11.593 -11.598  1.00  0.00
ATOM   1000  OD2 ASP   148     -22.363  10.891  -9.817  1.00  0.00
ATOM   1000  N   LYS   149     -19.257  11.759 -14.725  1.00  0.00
ATOM   1000  CA  LYS   149     -18.182  12.386 -15.446  1.00  0.00
ATOM   1000  C   LYS   149     -17.024  12.822 -14.556  1.00  0.00
ATOM   1000  O   LYS   149     -16.443  13.894 -14.725  1.00  0.00
ATOM   1000  CB  LYS   149     -18.661  13.553 -16.335  1.00  0.00
ATOM   1000  CG  LYS   149     -19.500  13.079 -17.528  1.00  0.00
ATOM   1000  CD  LYS   149     -20.994  12.983 -17.223  1.00  0.00
ATOM   1000  CE  LYS   149     -21.769  12.223 -18.296  1.00  0.00
ATOM   1000  NZ  LYS   149     -23.199  12.129 -17.936  1.00  0.00
ATOM   1000  N   ASP   150     -16.576  11.967 -13.624  1.00  0.00
ATOM   1000  CA  ASP   150     -15.578  12.392 -12.677  1.00  0.00
ATOM   1000  C   ASP   150     -14.169  12.156 -13.131  1.00  0.00
ATOM   1000  O   ASP   150     -13.227  12.506 -12.442  1.00  0.00
ATOM   1000  CB  ASP   150     -15.702  11.652 -11.355  1.00  0.00
ATOM   1000  CG  ASP   150     -16.909  12.126 -10.564  1.00  0.00
ATOM   1000  OD1 ASP   150     -17.268  13.330 -10.641  1.00  0.00
ATOM   1000  OD2 ASP   150     -17.468  11.258  -9.844  1.00  0.00
ATOM   1000  N   TYR   151     -13.956  11.683 -14.344  1.00  0.00
ATOM   1000  CA  TYR   151     -12.911  10.796 -14.775  1.00  0.00
ATOM   1000  C   TYR   151     -11.748  10.412 -13.859  1.00  0.00
ATOM   1000  O   TYR   151     -11.402   9.240 -13.788  1.00  0.00
ATOM   1000  CB  TYR   151     -12.355  11.299 -16.126  1.00  0.00
ATOM   1000  CG  TYR   151     -11.638  12.622 -16.007  1.00  0.00
ATOM   1000  CD1 TYR   151     -12.279  13.824 -16.258  1.00  0.00
ATOM   1000  CD2 TYR   151     -10.284  12.652 -15.714  1.00  0.00
ATOM   1000  CE1 TYR   151     -11.597  15.018 -16.171  1.00  0.00
ATOM   1000  CE2 TYR   151      -9.608  13.836 -15.592  1.00  0.00
ATOM   1000  CZ  TYR   151     -10.262  15.020 -15.834  1.00  0.00
ATOM   1000  OH  TYR   151      -9.561  16.241 -15.750  1.00  0.00
ATOM   1000  N   ALA   152     -11.084  11.354 -13.177  1.00  0.00
ATOM   1000  CA  ALA   152     -10.003  11.115 -12.278  1.00  0.00
ATOM   1000  C   ALA   152     -10.414  10.161 -11.185  1.00  0.00
ATOM   1000  O   ALA   152      -9.691   9.242 -10.831  1.00  0.00
ATOM   1000  CB  ALA   152      -9.512  12.408 -11.619  1.00  0.00
ATOM   1000  N   ALA   153     -11.590  10.344 -10.590  1.00  0.00
ATOM   1000  CA  ALA   153     -12.024   9.474  -9.532  1.00  0.00
ATOM   1000  C   ALA   153     -12.292   8.094 -10.074  1.00  0.00
ATOM   1000  O   ALA   153     -11.895   7.091  -9.487  1.00  0.00
ATOM   1000  CB  ALA   153     -13.287  10.023  -8.865  1.00  0.00
ATOM   1000  N   ALA   154     -12.937   8.015 -11.244  1.00  0.00
ATOM   1000  CA  ALA   154     -13.216   6.765 -11.883  1.00  0.00
ATOM   1000  C   ALA   154     -12.033   5.944 -12.187  1.00  0.00
ATOM   1000  O   ALA   154     -12.044   4.735 -11.987  1.00  0.00
ATOM   1000  CB  ALA   154     -14.034   6.984 -13.195  1.00  0.00
ATOM   1000  N   VAL   155     -10.974   6.592 -12.654  1.00  0.00
ATOM   1000  CA  VAL   155      -9.751   5.947 -12.988  1.00  0.00
ATOM   1000  C   VAL   155      -9.085   5.356 -11.766  1.00  0.00
ATOM   1000  O   VAL   155      -8.499   4.278 -11.825  1.00  0.00
ATOM   1000  CB  VAL   155      -8.872   6.939 -13.706  1.00  0.00
ATOM   1000  CG1 VAL   155      -8.232   7.983 -12.864  1.00  0.00
ATOM   1000  CG2 VAL   155      -7.744   6.293 -14.238  1.00  0.00
ATOM   1000  N   LYS   156      -9.145   6.048 -10.624  1.00  0.00
ATOM   1000  CA  LYS   156      -8.492   5.578  -9.444  1.00  0.00
ATOM   1000  C   LYS   156      -9.223   4.366  -8.935  1.00  0.00
ATOM   1000  O   LYS   156      -8.594   3.411  -8.500  1.00  0.00
ATOM   1000  CB  LYS   156      -8.422   6.677  -8.376  1.00  0.00
ATOM   1000  CG  LYS   156      -7.593   7.888  -8.834  1.00  0.00
ATOM   1000  CD  LYS   156      -6.104   7.598  -8.934  1.00  0.00
ATOM   1000  CE  LYS   156      -5.299   8.825  -9.365  1.00  0.00
ATOM   1000  NZ  LYS   156      -3.856   8.518  -9.412  1.00  0.00
ATOM   1000  N   LEU   157     -10.562   4.348  -9.028  1.00  0.00
ATOM   1000  CA  LEU   157     -11.340   3.220  -8.591  1.00  0.00
ATOM   1000  C   LEU   157     -11.083   2.051  -9.502  1.00  0.00
ATOM   1000  O   LEU   157     -11.030   0.906  -9.066  1.00  0.00
ATOM   1000  CB  LEU   157     -12.847   3.537  -8.591  1.00  0.00
ATOM   1000  CG  LEU   157     -13.224   4.674  -7.613  1.00  0.00
ATOM   1000  CD1 LEU   157     -14.652   5.171  -7.832  1.00  0.00
ATOM   1000  CD2 LEU   157     -13.059   4.257  -6.150  1.00  0.00
ATOM   1000  N   THR   158     -10.890   2.300 -10.809  1.00  0.00
ATOM   1000  CA  THR   158     -10.613   1.243 -11.737  1.00  0.00
ATOM   1000  C   THR   158      -9.317   0.559 -11.350  1.00  0.00
ATOM   1000  O   THR   158      -9.203  -0.665 -11.424  1.00  0.00
ATOM   1000  CB  THR   158     -10.529   1.782 -13.150  1.00  0.00
ATOM   1000  OG1 THR   158     -11.743   2.408 -13.513  1.00  0.00
ATOM   1000  CG2 THR   158     -10.237   0.673 -14.173  1.00  0.00
ATOM   1000  N   VAL   159      -8.308   1.342 -10.932  1.00  0.00
ATOM   1000  CA  VAL   159      -7.031   0.811 -10.549  1.00  0.00
ATOM   1000  C   VAL   159      -7.213  -0.024  -9.295  1.00  0.00
ATOM   1000  O   VAL   159      -6.580  -1.068  -9.150  1.00  0.00
ATOM   1000  CB  VAL   159      -6.009   1.911 -10.343  1.00  0.00
ATOM   1000  CG1 VAL   159      -4.674   1.321  -9.854  1.00  0.00
ATOM   1000  CG2 VAL   159      -5.691   2.641 -11.653  1.00  0.00
ATOM   1000  N   GLU   160      -8.091   0.398  -8.372  1.00  0.00
ATOM   1000  CA  GLU   160      -8.337  -0.325  -7.152  1.00  0.00
ATOM   1000  C   GLU   160      -8.949  -1.671  -7.442  1.00  0.00
ATOM   1000  O   GLU   160      -8.604  -2.676  -6.822  1.00  0.00
ATOM   1000  CB  GLU   160      -9.270   0.463  -6.218  1.00  0.00
ATOM   1000  CG  GLU   160      -8.592   1.738  -5.711  1.00  0.00
ATOM   1000  CD  GLU   160      -9.546   2.537  -4.866  1.00  0.00
ATOM   1000  OE1 GLU   160      -9.090   3.573  -4.321  1.00  0.00
ATOM   1000  OE2 GLU   160     -10.738   2.152  -4.765  1.00  0.00
ATOM   1000  N   LEU   161      -9.866  -1.732  -8.420  1.00  0.00
ATOM   1000  CA  LEU   161     -10.518  -2.954  -8.786  1.00  0.00
ATOM   1000  C   LEU   161      -9.527  -3.962  -9.322  1.00  0.00
ATOM   1000  O   LEU   161      -9.688  -5.168  -9.137  1.00  0.00
ATOM   1000  CB  LEU   161     -11.600  -2.697  -9.850  1.00  0.00
ATOM   1000  CG  LEU   161     -12.854  -1.944  -9.365  1.00  0.00
ATOM   1000  CD1 LEU   161     -13.751  -1.601 -10.553  1.00  0.00
ATOM   1000  CD2 LEU   161     -13.610  -2.765  -8.312  1.00  0.00
ATOM   1000  N   LYS   162      -8.461  -3.495  -9.996  1.00  0.00
ATOM   1000  CA  LYS   162      -7.456  -4.386 -10.504  1.00  0.00
ATOM   1000  C   LYS   162      -6.713  -5.024  -9.355  1.00  0.00
ATOM   1000  O   LYS   162      -6.406  -6.216  -9.393  1.00  0.00
ATOM   1000  CB  LYS   162      -6.468  -3.661 -11.433  1.00  0.00
ATOM   1000  CG  LYS   162      -7.120  -3.238 -12.755  1.00  0.00
ATOM   1000  CD  LYS   162      -6.152  -2.518 -13.687  1.00  0.00
ATOM   1000  CE  LYS   162      -6.808  -2.100 -15.003  1.00  0.00
ATOM   1000  NZ  LYS   162      -5.829  -1.412 -15.876  1.00  0.00
ATOM   1000  N   TYR   163      -6.417  -4.244  -8.306  1.00  0.00
ATOM   1000  CA  TYR   163      -5.757  -4.764  -7.140  1.00  0.00
ATOM   1000  C   TYR   163      -6.640  -5.755  -6.436  1.00  0.00
ATOM   1000  O   TYR   163      -6.193  -6.838  -6.046  1.00  0.00
ATOM   1000  CB  TYR   163      -5.401  -3.649  -6.144  1.00  0.00
ATOM   1000  CG  TYR   163      -4.101  -3.024  -6.545  1.00  0.00
ATOM   1000  CD1 TYR   163      -4.074  -1.849  -7.266  1.00  0.00
ATOM   1000  CD2 TYR   163      -2.902  -3.618  -6.203  1.00  0.00
ATOM   1000  CE1 TYR   163      -2.884  -1.283  -7.649  1.00  0.00
ATOM   1000  CE2 TYR   163      -1.707  -3.044  -6.566  1.00  0.00
ATOM   1000  CZ  TYR   163      -1.702  -1.874  -7.287  1.00  0.00
ATOM   1000  OH  TYR   163      -0.482  -1.285  -7.670  1.00  0.00
END
TER
