# Supplementary material for: In silico pathway reconstruction: Iron-sulfur cluster biogenesis in Saccharomyces cerevisiae
Source: BMC Syst Biol. 2007 Jan 31;1:10. doi: 10.1186/1752-0509-1-10 (PMC1839888; doi:10.1186/1752-0509-1-10)
Supplement: Additional File 2 — Structural models used for the docking studies of the ISC biogenesis proteins. Structural models used for the docking studies of the ISC biogenesis proteins in PDB format. [file 1752-0509-1-10-S2.zip › Mge1.pdb]

COMPND    ?
REMARK    File generated by Swiss-PdbViewer  3.70b15
REMARK    http://www.expasy.org/spdbv/
CRYST1    1.000    1.000    1.000  90.00  90.00  90.00 P 1           1
ATOM      1  N   GLU    80      49.283 -29.497 -16.632  1.00 50.00
ATOM      2  CA  GLU    80      50.445 -28.870 -15.957  1.00 50.00
ATOM      3  C   GLU    80      51.185 -27.856 -16.852  1.00 50.00
ATOM      4  O   GLU    80      51.341 -26.692 -16.487  1.00 50.00
ATOM      5  CB  GLU    80      51.430 -29.950 -15.479  1.00 50.00
ATOM      6  CG  GLU    80      51.935 -30.846 -16.619  1.00 50.00
ATOM      7  CD  GLU    80      52.976 -31.858 -16.159  1.00 50.00
ATOM      8  OE1 GLU    80      52.562 -32.750 -15.393  1.00 50.00
ATOM      9  OE2 GLU    80      54.131 -31.713 -16.611  1.00 50.00
ATOM     10  N   ALA    81      51.425 -28.288 -18.095  1.00 50.00
ATOM     11  CA  ALA    81      52.043 -27.459 -19.145  1.00 50.00
ATOM     12  C   ALA    81      51.177 -26.228 -19.439  1.00 50.00
ATOM     13  O   ALA    81      51.691 -25.116 -19.511  1.00 50.00
ATOM     14  CB  ALA    81      52.218 -28.291 -20.418  1.00 50.00
ATOM     15  N   SER    82      49.859 -26.433 -19.372  1.00 50.00
ATOM     16  CA  SER    82      48.867 -25.363 -19.587  1.00 50.00
ATOM     17  C   SER    82      48.929 -24.294 -18.489  1.00 50.00
ATOM     18  O   SER    82      49.221 -23.130 -18.771  1.00 50.00
ATOM     19  CB  SER    82      47.452 -25.942 -19.669  1.00 50.00
ATOM     20  OG  SER    82      46.539 -24.868 -19.890  1.00 50.00
ATOM     21  N   GLU    83      48.819 -24.754 -17.237  1.00 50.00
ATOM     22  CA  GLU    83      48.871 -23.874 -16.058  1.00 50.00
ATOM     23  C   GLU    83      50.173 -23.088 -16.085  1.00 50.00
ATOM     24  O   GLU    83      50.085 -21.910 -16.382  1.00 50.00
ATOM     25  CB  GLU    83      48.787 -24.627 -14.733  1.00 50.00
ATOM     26  CG  GLU    83      47.456 -25.358 -14.582  1.00 50.00
ATOM     27  CD  GLU    83      47.401 -26.049 -13.221  1.00 50.00
ATOM     28  OE1 GLU    83      48.174 -27.018 -13.057  1.00 50.00
ATOM     29  OE2 GLU    83      46.594 -25.585 -12.390  1.00 50.00
ATOM     30  N   LEU    84      51.302 -23.798 -16.171  1.00 50.00
ATOM     31  CA  LEU    84      52.649 -23.204 -16.252  1.00 50.00
ATOM     32  C   LEU    84      52.773 -22.097 -17.298  1.00 50.00
ATOM     33  O   LEU    84      52.937 -20.936 -16.957  1.00 50.00
ATOM     34  CB  LEU    84      53.701 -24.292 -16.482  1.00 50.00
ATOM     35  CG  LEU    84      55.137 -23.752 -16.457  1.00 50.00
ATOM     36  CD1 LEU    84      55.594 -23.401 -15.044  1.00 50.00
ATOM     37  CD2 LEU    84      56.096 -24.804 -16.997  1.00 50.00
ATOM     38  N   LYS    85      52.396 -22.428 -18.524  1.00 50.00
ATOM     39  CA  LYS    85      52.491 -21.448 -19.617  1.00 50.00
ATOM     40  C   LYS    85      51.714 -20.152 -19.316  1.00 50.00
ATOM     41  O   LYS    85      52.266 -19.055 -19.364  1.00 50.00
ATOM     42  CB  LYS    85      51.951 -22.110 -20.876  1.00 50.00
ATOM     43  CG  LYS    85      52.083 -21.173 -22.077  1.00 50.00
ATOM     44  CD  LYS    85      51.556 -21.835 -23.346  1.00 50.00
ATOM     45  CE  LYS    85      52.435 -23.026 -23.732  1.00 50.00
ATOM     46  NZ  LYS    85      51.915 -23.672 -24.938  1.00 50.00
ATOM     47  N   ASP    86      50.489 -20.328 -18.831  1.00 50.00
ATOM     48  CA  ASP    86      49.582 -19.197 -18.554  1.00 50.00
ATOM     49  C   ASP    86      49.836 -18.523 -17.204  1.00 50.00
ATOM     50  O   ASP    86      49.998 -17.303 -17.137  1.00 50.00
ATOM     51  CB  ASP    86      48.127 -19.654 -18.665  1.00 50.00
ATOM     52  CG  ASP    86      47.801 -20.274 -20.031  1.00 50.00
ATOM     53  OD1 ASP    86      48.568 -20.045 -20.995  1.00 50.00
ATOM     54  OD2 ASP    86      46.758 -20.957 -20.081  1.00 50.00
ATOM     55  N   ARG    87      50.003 -19.332 -16.164  1.00 50.00
ATOM     56  CA  ARG    87      50.371 -18.875 -14.806  1.00 50.00
ATOM     57  C   ARG    87      51.710 -18.110 -14.799  1.00 50.00
ATOM     58  O   ARG    87      51.958 -17.305 -13.907  1.00 50.00
ATOM     59  CB  ARG    87      50.380 -20.030 -13.786  1.00 50.00
ATOM     60  CG  ARG    87      51.546 -21.004 -13.959  1.00 50.00
ATOM     61  CD  ARG    87      51.523 -22.185 -12.994  1.00 50.00
ATOM     62  NE  ARG    87      52.584 -23.158 -13.333  1.00 50.00
ATOM     63  CZ  ARG    87      52.848 -24.275 -12.654  1.00 50.00
ATOM     64  NH1 ARG    87      52.141 -24.572 -11.576  1.00 50.00
ATOM     65  NH2 ARG    87      53.792 -25.119 -13.051  1.00 50.00
ATOM     66  N   LEU    88      52.515 -18.321 -15.841  1.00 50.00
ATOM     67  CA  LEU    88      53.788 -17.600 -16.046  1.00 50.00
ATOM     68  C   LEU    88      53.615 -16.339 -16.888  1.00 50.00
ATOM     69  O   LEU    88      54.367 -15.378 -16.743  1.00 50.00
ATOM     70  CB  LEU    88      54.816 -18.520 -16.707  1.00 50.00
ATOM     71  CG  LEU    88      55.611 -19.350 -15.694  1.00 50.00
ATOM     72  CD1 LEU    88      54.740 -20.188 -14.756  1.00 50.00
ATOM     73  CD2 LEU    88      56.622 -20.220 -16.437  1.00 50.00
ATOM     74  N   LEU    89      52.556 -16.335 -17.688  1.00 50.00
ATOM     75  CA  LEU    89      52.212 -15.211 -18.565  1.00 50.00
ATOM     76  C   LEU    89      51.507 -14.069 -17.822  1.00 50.00
ATOM     77  O   LEU    89      51.716 -12.891 -18.105  1.00 50.00
ATOM     78  CB  LEU    89      51.349 -15.715 -19.721  1.00 50.00
ATOM     79  CG  LEU    89      51.378 -14.744 -20.904  1.00 50.00
ATOM     80  CD1 LEU    89      52.775 -14.668 -21.529  1.00 50.00
ATOM     81  CD2 LEU    89      50.358 -15.184 -21.952  1.00 50.00
ATOM     82  N   ARG    90      50.705 -14.411 -16.821  1.00 50.00
ATOM     83  CA  ARG    90      50.033 -13.362 -16.040  1.00 50.00
ATOM     84  C   ARG    90      51.020 -12.692 -15.083  1.00 50.00
ATOM     85  O   ARG    90      50.832 -11.530 -14.770  1.00 50.00
ATOM     86  CB  ARG    90      48.787 -13.867 -15.302  1.00 50.00
ATOM     87  CG  ARG    90      49.057 -14.387 -13.888  1.00 50.00
ATOM     88  CD  ARG    90      47.745 -14.578 -13.155  1.00 50.00
ATOM     89  NE  ARG    90      48.007 -14.879 -11.740  1.00 50.00
ATOM     90  CZ  ARG    90      47.053 -15.094 -10.836  1.00 50.00
ATOM     91  NH1 ARG    90      45.771 -15.035 -11.175  1.00 50.00
ATOM     92  NH2 ARG    90      47.369 -15.378  -9.581  1.00 50.00
ATOM     93  N   SER    91      51.951 -13.479 -14.538  1.00 50.00
ATOM     94  CA  SER    91      52.988 -12.988 -13.610  1.00 50.00
ATOM     95  C   SER    91      54.067 -12.182 -14.348  1.00 50.00
ATOM     96  O   SER    91      54.707 -11.307 -13.768  1.00 50.00
ATOM     97  CB  SER    91      53.619 -14.146 -12.834  1.00 50.00
ATOM     98  OG  SER    91      54.470 -13.604 -11.823  1.00 50.00
ATOM     99  N   VAL    92      54.191 -12.431 -15.655  1.00 50.00
ATOM    100  CA  VAL    92      55.072 -11.630 -16.530  1.00 50.00
ATOM    101  C   VAL    92      54.393 -10.295 -16.882  1.00 50.00
ATOM    102  O   VAL    92      54.950  -9.221 -16.656  1.00 50.00
ATOM    103  CB  VAL    92      55.551 -12.417 -17.772  1.00 50.00
ATOM    104  CG1 VAL    92      54.501 -12.706 -18.840  1.00 50.00
ATOM    105  CG2 VAL    92      56.682 -11.676 -18.478  1.00 50.00
ATOM    106  N   ALA    93      53.129 -10.401 -17.292  1.00 50.00
ATOM    107  CA  ALA    93      52.282  -9.234 -17.601  1.00 50.00
ATOM    108  C   ALA    93      52.011  -8.416 -16.333  1.00 50.00
ATOM    109  O   ALA    93      52.070  -7.189 -16.349  1.00 50.00
ATOM    110  CB  ALA    93      50.958  -9.704 -18.206  1.00 50.00
ATOM    111  N   ASP    94      51.944  -9.123 -15.205  1.00 50.00
ATOM    112  CA  ASP    94      51.676  -8.527 -13.881  1.00 50.00
ATOM    113  C   ASP    94      52.759  -7.506 -13.523  1.00 50.00
ATOM    114  O   ASP    94      52.451  -6.422 -13.033  1.00 50.00
ATOM    115  CB  ASP    94      51.631  -9.605 -12.790  1.00 50.00
ATOM    116  CG  ASP    94      51.160  -9.106 -11.420  1.00 50.00
ATOM    117  OD1 ASP    94      51.446  -7.937 -11.086  1.00 50.00
ATOM    118  OD2 ASP    94      50.529  -9.916 -10.714  1.00 50.00
ATOM    119  N   PHE    95      54.006  -7.851 -13.830  1.00 50.00
ATOM    120  CA  PHE    95      55.133  -6.948 -13.563  1.00 50.00
ATOM    121  C   PHE    95      55.260  -5.858 -14.631  1.00 50.00
ATOM    122  O   PHE    95      55.642  -4.734 -14.316  1.00 50.00
ATOM    123  CB  PHE    95      56.434  -7.736 -13.447  1.00 50.00
ATOM    124  CG  PHE    95      57.577  -6.807 -13.039  1.00 50.00
ATOM    125  CD1 PHE    95      57.749  -6.463 -11.706  1.00 50.00
ATOM    126  CD2 PHE    95      58.470  -6.344 -13.994  1.00 50.00
ATOM    127  CE1 PHE    95      58.820  -5.662 -11.326  1.00 50.00
ATOM    128  CE2 PHE    95      59.540  -5.556 -13.598  1.00 50.00
ATOM    129  CZ  PHE    95      59.717  -5.201 -12.272  1.00 50.00
ATOM    130  N   ARG    96      54.855  -6.173 -15.859  1.00 50.00
ATOM    131  CA  ARG    96      54.813  -5.182 -16.953  1.00 50.00
ATOM    132  C   ARG    96      53.955  -3.965 -16.557  1.00 50.00
ATOM    133  O   ARG    96      54.329  -2.818 -16.799  1.00 50.00
ATOM    134  CB  ARG    96      54.252  -5.841 -18.219  1.00 50.00
ATOM    135  CG  ARG    96      54.309  -4.923 -19.443  1.00 50.00
ATOM    136  CD  ARG    96      55.759  -4.601 -19.800  1.00 50.00
ATOM    137  NE  ARG    96      55.813  -3.715 -20.972  1.00 50.00
ATOM    138  CZ  ARG    96      56.932  -3.269 -21.545  1.00 50.00
ATOM    139  NH1 ARG    96      58.126  -3.611 -21.076  1.00 50.00
ATOM    140  NH2 ARG    96      56.865  -2.472 -22.603  1.00 50.00
ATOM    141  N   ASN    97      52.919  -4.249 -15.770  1.00 50.00
ATOM    142  CA  ASN    97      52.046  -3.218 -15.174  1.00 50.00
ATOM    143  C   ASN    97      52.741  -2.440 -14.049  1.00 50.00
ATOM    144  O   ASN    97      52.588  -1.225 -13.925  1.00 50.00
ATOM    145  CB  ASN    97      50.771  -3.850 -14.616  1.00 50.00
ATOM    146  CG  ASN    97      49.891  -4.483 -15.694  1.00 50.00
ATOM    147  OD1 ASN    97      50.005  -4.257 -16.890  1.00 50.00
ATOM    148  ND2 ASN    97      48.988  -5.325 -15.248  1.00 50.00
ATOM    149  N   LEU    98      53.570  -3.155 -13.290  1.00 50.00
ATOM    150  CA  LEU    98      54.392  -2.567 -12.217  1.00 50.00
ATOM    151  C   LEU    98      55.478  -1.627 -12.762  1.00 50.00
ATOM    152  O   LEU    98      55.894  -0.671 -12.112  1.00 50.00
ATOM    153  CB  LEU    98      55.030  -3.656 -11.344  1.00 50.00
ATOM    154  CG  LEU    98      55.894  -3.055 -10.223  1.00 50.00
ATOM    155  CD1 LEU    98      55.067  -2.261  -9.212  1.00 50.00
ATOM    156  CD2 LEU    98      56.650  -4.138  -9.471  1.00 50.00
ATOM    157  N   GLN    99      55.952  -1.916 -13.961  1.00 50.00
ATOM    158  CA  GLN    99      56.953  -1.065 -14.626  1.00 50.00
ATOM    159  C   GLN    99      56.326   0.220 -15.165  1.00 50.00
ATOM    160  O   GLN    99      56.897   1.299 -15.008  1.00 50.00
ATOM    161  CB  GLN    99      57.631  -1.825 -15.758  1.00 50.00
ATOM    162  CG  GLN    99      58.410  -3.002 -15.186  1.00 50.00
ATOM    163  CD  GLN    99      59.141  -3.765 -16.285  1.00 50.00
ATOM    164  OE1 GLN    99      58.564  -4.332 -17.201  1.00 50.00
ATOM    165  NE2 GLN    99      60.449  -3.820 -16.157  1.00 50.00
ATOM    166  N   GLN   100      55.071   0.104 -15.601  1.00 50.00
ATOM    167  CA  GLN   100      54.304   1.264 -16.087  1.00 50.00
ATOM    168  C   GLN   100      54.044   2.250 -14.937  1.00 50.00
ATOM    169  O   GLN   100      54.271   3.452 -15.076  1.00 50.00
ATOM    170  CB  GLN   100      52.984   0.793 -16.699  1.00 50.00
ATOM    171  CG  GLN   100      52.262   1.963 -17.373  1.00 50.00
ATOM    172  CD  GLN   100      50.936   1.529 -17.989  1.00 50.00
ATOM    173  OE1 GLN   100      50.039   1.008 -17.343  1.00 50.00
ATOM    174  NE2 GLN   100      50.799   1.792 -19.269  1.00 50.00
ATOM    175  N   VAL   101      53.731   1.687 -13.769  1.00 50.00
ATOM    176  CA  VAL   101      53.482   2.470 -12.546  1.00 50.00
ATOM    177  C   VAL   101      54.762   3.119 -12.016  1.00 50.00
ATOM    178  O   VAL   101      54.772   4.328 -11.823  1.00 50.00
ATOM    179  CB  VAL   101      52.735   1.660 -11.467  1.00 50.00
ATOM    180  CG1 VAL   101      53.494   0.460 -10.921  1.00 50.00
ATOM    181  CG2 VAL   101      52.352   2.529 -10.271  1.00 50.00
ATOM    182  N   THR   102      55.808   2.326 -11.790  1.00 50.00
ATOM    183  CA  THR   102      57.090   2.834 -11.256  1.00 50.00
ATOM    184  C   THR   102      57.612   4.023 -12.068  1.00 50.00
ATOM    185  O   THR   102      57.993   5.028 -11.480  1.00 50.00
ATOM    186  CB  THR   102      58.177   1.756 -11.223  1.00 50.00
ATOM    187  OG1 THR   102      58.398   1.241 -12.539  1.00 50.00
ATOM    188  CG2 THR   102      57.848   0.646 -10.220  1.00 50.00
ATOM    189  N   LYS   103      57.373   3.989 -13.380  1.00 50.00
ATOM    190  CA  LYS   103      57.722   5.112 -14.271  1.00 50.00
ATOM    191  C   LYS   103      56.859   6.347 -13.983  1.00 50.00
ATOM    192  O   LYS   103      57.387   7.423 -13.706  1.00 50.00
ATOM    193  CB  LYS   103      57.542   4.704 -15.729  1.00 50.00
ATOM    194  CG  LYS   103      58.549   3.630 -16.142  1.00 50.00
ATOM    195  CD  LYS   103      58.406   3.281 -17.627  1.00 50.00
ATOM    196  CE  LYS   103      58.815   4.442 -18.542  1.00 50.00
ATOM    197  NZ  LYS   103      60.242   4.767 -18.394  1.00 50.00
ATOM    198  N   LYS   104      55.552   6.118 -13.867  1.00 50.00
ATOM    199  CA  LYS   104      54.566   7.150 -13.494  1.00 50.00
ATOM    200  C   LYS   104      54.856   7.738 -12.113  1.00 50.00
ATOM    201  O   LYS   104      55.259   8.891 -12.031  1.00 50.00
ATOM    202  CB  LYS   104      53.146   6.581 -13.521  1.00 50.00
ATOM    203  CG  LYS   104      52.711   6.192 -14.938  1.00 50.00
ATOM    204  CD  LYS   104      52.640   7.385 -15.897  1.00 50.00
ATOM    205  CE  LYS   104      51.528   8.355 -15.492  1.00 50.00
ATOM    206  NZ  LYS   104      51.444   9.478 -16.431  1.00 50.00
ATOM    207  N   ASP   105      54.820   6.895 -11.083  1.00 50.00
ATOM    208  CA  ASP   105      55.190   7.251  -9.694  1.00 50.00
ATOM    209  C   ASP   105      56.466   8.106  -9.616  1.00 50.00
ATOM    210  O   ASP   105      56.473   9.111  -8.908  1.00 50.00
ATOM    211  CB  ASP   105      55.406   5.998  -8.837  1.00 50.00
ATOM    212  CG  ASP   105      54.160   5.124  -8.667  1.00 50.00
ATOM    213  OD1 ASP   105      53.038   5.644  -8.860  1.00 50.00
ATOM    214  OD2 ASP   105      54.368   3.940  -8.329  1.00 50.00
ATOM    215  N   ILE   106      57.437   7.796 -10.480  1.00 50.00
ATOM    216  CA  ILE   106      58.683   8.586 -10.606  1.00 50.00
ATOM    217  C   ILE   106      58.419   9.949 -11.261  1.00 50.00
ATOM    218  O   ILE   106      58.762  10.979 -10.684  1.00 50.00
ATOM    219  CB  ILE   106      59.810   7.824 -11.338  1.00 50.00
ATOM    220  CG1 ILE   106      60.279   6.642 -10.474  1.00 50.00
ATOM    221  CG2 ILE   106      60.997   8.747 -11.684  1.00 50.00
ATOM    222  CD1 ILE   106      61.347   5.751 -11.127  1.00 50.00
ATOM    223  N   GLN   107      57.933   9.926 -12.501  1.00 50.00
ATOM    224  CA  GLN   107      57.646  11.160 -13.262  1.00 50.00
ATOM    225  C   GLN   107      56.718  12.102 -12.472  1.00 50.00
ATOM    226  O   GLN   107      56.833  13.327 -12.549  1.00 50.00
ATOM    227  CB  GLN   107      57.016  10.797 -14.613  1.00 50.00
ATOM    228  CG  GLN   107      56.865  12.016 -15.533  1.00 50.00
ATOM    229  CD  GLN   107      58.217  12.631 -15.909  1.00 50.00
ATOM    230  OE1 GLN   107      59.086  11.996 -16.489  1.00 50.00
ATOM    231  NE2 GLN   107      58.400  13.894 -15.584  1.00 50.00
ATOM    232  N   LYS   108      55.892  11.493 -11.624  1.00 50.00
ATOM    233  CA  LYS   108      54.963  12.203 -10.730  1.00 50.00
ATOM    234  C   LYS   108      55.745  12.899  -9.610  1.00 50.00
ATOM    235  O   LYS   108      55.762  14.128  -9.540  1.00 50.00
ATOM    236  CB  LYS   108      53.941  11.240 -10.122  1.00 50.00
ATOM    237  CG  LYS   108      52.840  12.057  -9.438  1.00 50.00
ATOM    238  CD  LYS   108      52.447  11.509  -8.065  1.00 50.00
ATOM    239  CE  LYS   108      51.687  10.185  -8.148  1.00 50.00
ATOM    240  NZ  LYS   108      51.350   9.726  -6.795  1.00 50.00
ATOM    241  N   ALA   109      56.431  12.089  -8.800  1.00 50.00
ATOM    242  CA  ALA   109      57.259  12.566  -7.675  1.00 50.00
ATOM    243  C   ALA   109      58.360  13.544  -8.111  1.00 50.00
ATOM    244  O   ALA   109      58.892  14.283  -7.290  1.00 50.00
ATOM    245  CB  ALA   109      57.882  11.369  -6.953  1.00 50.00
ATOM    246  N   LYS   110      58.685  13.534  -9.403  1.00 50.00
ATOM    247  CA  LYS   110      59.641  14.485  -9.992  1.00 50.00
ATOM    248  C   LYS   110      59.005  15.871 -10.156  1.00 50.00
ATOM    249  O   LYS   110      59.554  16.875  -9.707  1.00 50.00
ATOM    250  CB  LYS   110      60.137  13.958 -11.343  1.00 50.00
ATOM    251  CG  LYS   110      61.289  14.803 -11.896  1.00 50.00
ATOM    252  CD  LYS   110      62.514  14.750 -10.975  1.00 50.00
ATOM    253  CE  LYS   110      63.666  15.610 -11.498  1.00 50.00
ATOM    254  NZ  LYS   110      63.326  17.040 -11.497  1.00 50.00
ATOM    255  N   ASP   111      57.802  15.879 -10.725  1.00 50.00
ATOM    256  CA  ASP   111      57.042  17.122 -10.956  1.00 50.00
ATOM    257  C   ASP   111      56.563  17.792  -9.662  1.00 50.00
ATOM    258  O   ASP   111      56.572  19.013  -9.537  1.00 50.00
ATOM    259  CB  ASP   111      55.842  16.857 -11.872  1.00 50.00
ATOM    260  CG  ASP   111      56.237  16.424 -13.289  1.00 50.00
ATOM    261  OD1 ASP   111      57.403  16.654 -13.683  1.00 50.00
ATOM    262  OD2 ASP   111      55.355  15.859 -13.968  1.00 50.00
ATOM    263  N   PHE   112      56.218  16.976  -8.675  1.00 50.00
ATOM    264  CA  PHE   112      55.549  17.483  -7.464  1.00 50.00
ATOM    265  C   PHE   112      56.288  17.130  -6.173  1.00 50.00
ATOM    266  O   PHE   112      55.686  17.061  -5.102  1.00 50.00
ATOM    267  CB  PHE   112      54.115  16.944  -7.437  1.00 50.00
ATOM    268  CG  PHE   112      53.351  17.275  -8.720  1.00 50.00
ATOM    269  CD1 PHE   112      53.368  18.554  -9.252  1.00 50.00
ATOM    270  CD2 PHE   112      52.732  16.245  -9.417  1.00 50.00
ATOM    271  CE1 PHE   112      52.752  18.765 -10.473  1.00 50.00
ATOM    272  CE2 PHE   112      52.093  16.484 -10.627  1.00 50.00
ATOM    273  CZ  PHE   112      52.095  17.760 -11.155  1.00 50.00
ATOM    274  N   ALA   113      57.615  17.059  -6.265  1.00 50.00
ATOM    275  CA  ALA   113      58.461  16.772  -5.089  1.00 50.00
ATOM    276  C   ALA   113      58.324  17.898  -4.053  1.00 50.00
ATOM    277  O   ALA   113      57.791  17.721  -2.958  1.00 50.00
ATOM    278  CB  ALA   113      59.926  16.627  -5.516  1.00 50.00
ATOM    279  N   LEU   114      58.617  19.100  -4.539  1.00 50.00
ATOM    280  CA  LEU   114      58.570  20.337  -3.750  1.00 50.00
ATOM    281  C   LEU   114      57.166  20.860  -3.477  1.00 50.00
ATOM    282  O   LEU   114      57.032  21.749  -2.641  1.00 50.00
ATOM    283  CB  LEU   114      59.379  21.422  -4.457  1.00 50.00
ATOM    284  CG  LEU   114      60.856  21.034  -4.546  1.00 50.00
ATOM    285  CD1 LEU   114      61.573  22.039  -5.435  1.00 50.00
ATOM    286  CD2 LEU   114      61.520  20.998  -3.166  1.00 50.00
ATOM    287  N   GLN   115      56.151  20.263  -4.102  1.00 50.00
ATOM    288  CA  GLN   115      54.764  20.743  -3.989  1.00 50.00
ATOM    289  C   GLN   115      54.341  21.058  -2.559  1.00 50.00
ATOM    290  O   GLN   115      53.832  22.143  -2.333  1.00 50.00
ATOM    291  CB  GLN   115      53.769  19.754  -4.589  1.00 50.00
ATOM    292  CG  GLN   115      52.358  20.331  -4.451  1.00 50.00
ATOM    293  CD  GLN   115      51.365  19.424  -5.125  1.00 50.00
ATOM    294  OE1 GLN   115      51.448  19.314  -6.332  1.00 50.00
ATOM    295  NE2 GLN   115      50.453  18.869  -4.333  1.00 50.00
ATOM    296  N   LYS   116      54.649  20.163  -1.628  1.00 50.00
ATOM    297  CA  LYS   116      54.265  20.366  -0.220  1.00 50.00
ATOM    298  C   LYS   116      55.000  21.566   0.406  1.00 50.00
ATOM    299  O   LYS   116      54.409  22.385   1.109  1.00 50.00
ATOM    300  CB  LYS   116      54.498  19.065   0.554  1.00 50.00
ATOM    301  CG  LYS   116      54.264  19.250   2.054  1.00 50.00
ATOM    302  CD  LYS   116      54.128  17.909   2.768  1.00 50.00
ATOM    303  CE  LYS   116      54.248  18.087   4.282  1.00 50.00
ATOM    304  NZ  LYS   116      55.650  18.311   4.668  1.00 50.00
ATOM    305  N   PHE   117      56.283  21.673   0.077  1.00 50.00
ATOM    306  CA  PHE   117      57.161  22.763   0.531  1.00 50.00
ATOM    307  C   PHE   117      56.738  24.112  -0.066  1.00 50.00
ATOM    308  O   PHE   117      56.237  24.973   0.653  1.00 50.00
ATOM    309  CB  PHE   117      58.604  22.434   0.148  1.00 50.00
ATOM    310  CG  PHE   117      59.563  23.387   0.856  1.00 50.00
ATOM    311  CD1 PHE   117      59.779  23.206   2.215  1.00 50.00
ATOM    312  CD2 PHE   117      60.296  24.329   0.144  1.00 50.00
ATOM    313  CE1 PHE   117      60.745  23.956   2.868  1.00 50.00
ATOM    314  CE2 PHE   117      61.265  25.078   0.800  1.00 50.00
ATOM    315  CZ  PHE   117      61.490  24.890   2.159  1.00 50.00
ATOM    316  N   ALA   118      56.811  24.200  -1.394  1.00 50.00
ATOM    317  CA  ALA   118      56.370  25.355  -2.202  1.00 50.00
ATOM    318  C   ALA   118      54.880  25.711  -2.040  1.00 50.00
ATOM    319  O   ALA   118      54.421  26.740  -2.530  1.00 50.00
ATOM    320  CB  ALA   118      56.640  25.009  -3.663  1.00 50.00
ATOM    321  N   LYS   119      54.179  24.914  -1.240  1.00 50.00
ATOM    322  CA  LYS   119      52.768  25.129  -0.873  1.00 50.00
ATOM    323  C   LYS   119      52.649  25.744   0.527  1.00 50.00
ATOM    324  O   LYS   119      51.755  26.546   0.788  1.00 50.00
ATOM    325  CB  LYS   119      52.052  23.782  -0.884  1.00 50.00
ATOM    326  CG  LYS   119      50.546  23.883  -0.699  1.00 50.00
ATOM    327  CD  LYS   119      49.917  24.687  -1.830  1.00 50.00
ATOM    328  CE  LYS   119      48.427  24.779  -1.551  1.00 50.00
ATOM    329  NZ  LYS   119      48.086  25.616  -0.399  1.00 50.00
ATOM    330  N   ASP   120      53.586  25.386   1.403  1.00 50.00
ATOM    331  CA  ASP   120      53.696  25.972   2.755  1.00 50.00
ATOM    332  C   ASP   120      54.282  27.398   2.705  1.00 50.00
ATOM    333  O   ASP   120      54.144  28.202   3.622  1.00 50.00
ATOM    334  CB  ASP   120      54.550  25.054   3.636  1.00 50.00
ATOM    335  CG  ASP   120      54.424  25.356   5.137  1.00 50.00
ATOM    336  OD1 ASP   120      54.210  26.530   5.510  1.00 50.00
ATOM    337  OD2 ASP   120      54.546  24.389   5.911  1.00 50.00
ATOM    338  N   LEU   121      54.880  27.744   1.573  1.00 50.00
ATOM    339  CA  LEU   121      55.450  29.083   1.376  1.00 50.00
ATOM    340  C   LEU   121      54.427  30.110   0.894  1.00 50.00
ATOM    341  O   LEU   121      54.661  31.311   0.993  1.00 50.00
ATOM    342  CB  LEU   121      56.589  29.002   0.370  1.00 50.00
ATOM    343  CG  LEU   121      57.842  28.296   0.886  1.00 50.00
ATOM    344  CD1 LEU   121      58.866  28.264  -0.247  1.00 50.00
ATOM    345  CD2 LEU   121      58.436  28.998   2.113  1.00 50.00
ATOM    346  N   LEU   122      53.289  29.645   0.390  1.00 50.00
ATOM    347  CA  LEU   122      52.268  30.546  -0.179  1.00 50.00
ATOM    348  C   LEU   122      51.712  31.552   0.831  1.00 50.00
ATOM    349  O   LEU   122      51.612  32.747   0.578  1.00 50.00
ATOM    350  CB  LEU   122      51.117  29.757  -0.800  1.00 50.00
ATOM    351  CG  LEU   122      51.557  28.788  -1.903  1.00 50.00
ATOM    352  CD1 LEU   122      50.298  28.268  -2.587  1.00 50.00
ATOM    353  CD2 LEU   122      52.500  29.416  -2.936  1.00 50.00
ATOM    354  N   GLU   123      51.590  31.102   2.069  1.00 50.00
ATOM    355  CA  GLU   123      51.207  32.015   3.163  1.00 50.00
ATOM    356  C   GLU   123      52.330  32.998   3.545  1.00 50.00
ATOM    357  O   GLU   123      52.091  34.009   4.203  1.00 50.00
ATOM    358  CB  GLU   123      50.724  31.219   4.371  1.00 50.00
ATOM    359  CG  GLU   123      51.824  30.343   4.974  1.00 50.00
ATOM    360  CD  GLU   123      51.292  29.605   6.198  1.00 50.00
ATOM    361  OE1 GLU   123      50.311  28.853   6.018  1.00 50.00
ATOM    362  OE2 GLU   123      51.863  29.841   7.283  1.00 50.00
ATOM    363  N   SER   124      53.551  32.661   3.131  1.00 50.00
ATOM    364  CA  SER   124      54.743  33.502   3.336  1.00 50.00
ATOM    365  C   SER   124      54.852  34.553   2.225  1.00 50.00
ATOM    366  O   SER   124      54.990  35.728   2.546  1.00 50.00
ATOM    367  CB  SER   124      56.009  32.647   3.389  1.00 50.00
ATOM    368  OG  SER   124      57.121  33.476   3.718  1.00 50.00
ATOM    369  N   VAL   125      54.476  34.179   0.994  1.00 50.00
ATOM    370  CA  VAL   125      54.380  35.134  -0.135  1.00 50.00
ATOM    371  C   VAL   125      53.232  36.126   0.127  1.00 50.00
ATOM    372  O   VAL   125      53.355  37.332  -0.087  1.00 50.00
ATOM    373  CB  VAL   125      54.245  34.421  -1.504  1.00 50.00
ATOM    374  CG1 VAL   125      52.933  33.682  -1.772  1.00 50.00
ATOM    375  CG2 VAL   125      54.440  35.401  -2.660  1.00 50.00
ATOM    376  N   ASP   126      52.170  35.576   0.713  1.00 50.00
ATOM    377  CA  ASP   126      50.942  36.318   1.027  1.00 50.00
ATOM    378  C   ASP   126      51.158  37.416   2.053  1.00 50.00
ATOM    379  O   ASP   126      50.941  38.566   1.699  1.00 50.00
ATOM    380  CB  ASP   126      49.813  35.400   1.487  1.00 50.00
ATOM    381  CG  ASP   126      49.326  34.478   0.370  1.00 50.00
ATOM    382  OD1 ASP   126      49.600  34.781  -0.816  1.00 50.00
ATOM    383  OD2 ASP   126      48.744  33.447   0.765  1.00 50.00
ATOM    384  N   ASN   127      51.745  37.086   3.203  1.00 50.00
ATOM    385  CA  ASN   127      52.047  38.110   4.223  1.00 50.00
ATOM    386  C   ASN   127      52.993  39.197   3.686  1.00 50.00
ATOM    387  O   ASN   127      52.878  40.360   4.061  1.00 50.00
ATOM    388  CB  ASN   127      52.639  37.483   5.487  1.00 50.00
ATOM    389  CG  ASN   127      52.779  38.542   6.585  1.00 50.00
ATOM    390  OD1 ASN   127      51.836  39.221   6.967  1.00 50.00
ATOM    391  ND2 ASN   127      53.992  38.724   7.060  1.00 50.00
ATOM    392  N   PHE   128      53.856  38.813   2.748  1.00 50.00
ATOM    393  CA  PHE   128      54.803  39.738   2.094  1.00 50.00
ATOM    394  C   PHE   128      54.122  40.788   1.218  1.00 50.00
ATOM    395  O   PHE   128      54.268  41.986   1.448  1.00 50.00
ATOM    396  CB  PHE   128      55.827  38.963   1.258  1.00 50.00
ATOM    397  CG  PHE   128      56.724  38.058   2.104  1.00 50.00
ATOM    398  CD1 PHE   128      56.981  38.358   3.439  1.00 50.00
ATOM    399  CD2 PHE   128      57.255  36.908   1.532  1.00 50.00
ATOM    400  CE1 PHE   128      57.757  37.508   4.208  1.00 50.00
ATOM    401  CE2 PHE   128      58.029  36.054   2.307  1.00 50.00
ATOM    402  CZ  PHE   128      58.278  36.354   3.641  1.00 50.00
ATOM    403  N   GLY   129      53.271  40.284   0.316  1.00 50.00
ATOM    404  CA  GLY   129      52.468  41.133  -0.586  1.00 50.00
ATOM    405  C   GLY   129      51.391  41.891   0.203  1.00 50.00
ATOM    406  O   GLY   129      51.095  43.053  -0.061  1.00 50.00
ATOM    407  N   HIS   130      50.927  41.245   1.267  1.00 50.00
ATOM    408  CA  HIS   130      49.941  41.801   2.208  1.00 50.00
ATOM    409  C   HIS   130      50.534  42.996   2.967  1.00 50.00
ATOM    410  O   HIS   130      49.865  44.009   3.161  1.00 50.00
ATOM    411  CB  HIS   130      49.513  40.702   3.186  1.00 50.00
ATOM    412  CG  HIS   130      48.360  41.099   4.108  1.00 50.00
ATOM    413  ND1 HIS   130      48.076  40.513   5.266  1.00 50.00
ATOM    414  CD2 HIS   130      47.486  42.086   3.920  1.00 50.00
ATOM    415  CE1 HIS   130      47.034  41.147   5.794  1.00 50.00
ATOM    416  NE2 HIS   130      46.669  42.120   4.964  1.00 50.00
ATOM    417  N   ALA   131      51.836  42.898   3.226  1.00 50.00
ATOM    418  CA  ALA   131      52.635  43.970   3.844  1.00 50.00
ATOM    419  C   ALA   131      52.811  45.167   2.898  1.00 50.00
ATOM    420  O   ALA   131      53.081  46.278   3.344  1.00 50.00
ATOM    421  CB  ALA   131      54.002  43.419   4.257  1.00 50.00
ATOM    422  N   LEU   132      52.718  44.898   1.597  1.00 50.00
ATOM    423  CA  LEU   132      52.782  45.939   0.557  1.00 50.00
ATOM    424  C   LEU   132      51.426  46.600   0.298  1.00 50.00
ATOM    425  O   LEU   132      51.364  47.766  -0.080  1.00 50.00
ATOM    426  CB  LEU   132      53.357  45.357  -0.740  1.00 50.00
ATOM    427  CG  LEU   132      54.788  44.833  -0.556  1.00 50.00
ATOM    428  CD1 LEU   132      55.313  44.280  -1.879  1.00 50.00
ATOM    429  CD2 LEU   132      55.735  45.914  -0.028  1.00 50.00
ATOM    430  N   ASN   133      50.368  45.823   0.522  1.00 50.00
ATOM    431  CA  ASN   133      48.980  46.282   0.374  1.00 50.00
ATOM    432  C   ASN   133      48.669  47.368   1.413  1.00 50.00
ATOM    433  O   ASN   133      48.362  48.498   1.039  1.00 50.00
ATOM    434  CB  ASN   133      48.029  45.092   0.530  1.00 50.00
ATOM    435  CG  ASN   133      46.599  45.486   0.159  1.00 50.00
ATOM    436  OD1 ASN   133      45.953  46.321   0.774  1.00 50.00
ATOM    437  ND2 ASN   133      46.107  44.882  -0.898  1.00 50.00
ATOM    438  N   ALA   134      48.803  47.001   2.690  1.00 50.00
ATOM    439  CA  ALA   134      48.565  47.904   3.832  1.00 50.00
ATOM    440  C   ALA   134      49.527  49.103   3.797  1.00 50.00
ATOM    441  O   ALA   134      50.678  49.035   4.228  1.00 50.00
ATOM    442  CB  ALA   134      48.708  47.115   5.138  1.00 50.00
ATOM    443  N   PHE   135      49.036  50.182   3.201  1.00 99.99
ATOM    444  CA  PHE   135      49.817  51.411   2.998  1.00 99.99
ATOM    445  C   PHE   135      48.890  52.624   3.082  1.00 99.99
ATOM    446  O   PHE   135      47.665  52.533   2.991  1.00 99.99
ATOM    447  CB  PHE   135      50.544  51.360   1.646  1.00 99.99
ATOM    448  CG  PHE   135      51.517  52.532   1.484  1.00 99.99
ATOM    449  CD1 PHE   135      52.773  52.477   2.076  1.00 99.99
ATOM    450  CD2 PHE   135      51.139  53.651   0.752  1.00 99.99
ATOM    451  CE1 PHE   135      53.655  53.539   1.926  1.00 99.99
ATOM    452  CE2 PHE   135      52.017  54.716   0.605  1.00 99.99
ATOM    453  CZ  PHE   135      53.277  54.651   1.185  1.00 99.99
ATOM    454  N   LYS   136      49.519  53.760   3.320  1.00 99.99
ATOM    455  CA  LYS   136      48.817  55.038   3.480  1.00 99.99
ATOM    456  C   LYS   136      48.083  55.465   2.212  1.00 99.99
ATOM    457  O   LYS   136      48.602  55.381   1.103  1.00 99.99
ATOM    458  CB  LYS   136      49.845  56.077   3.918  1.00 99.99
ATOM    459  CG  LYS   136      50.520  55.630   5.223  1.00 99.99
ATOM    460  CD  LYS   136      49.496  55.395   6.344  1.00 99.99
ATOM    461  CE  LYS   136      50.172  55.423   7.714  1.00 99.99
ATOM    462  NZ  LYS   136      49.171  55.495   8.790  1.00 99.99
ATOM    463  N   GLU   137      46.882  55.978   2.439  1.00 99.99
ATOM    464  CA  GLU   137      46.034  56.488   1.346  1.00 99.99
ATOM    465  C   GLU   137      46.243  57.992   1.132  1.00 99.99
ATOM    466  O   GLU   137      45.992  58.530   0.057  1.00 99.99
ATOM    467  CB  GLU   137      44.559  56.231   1.646  1.00 99.99
ATOM    468  CG  GLU   137      44.240  54.742   1.826  1.00 99.99
ATOM    469  CD  GLU   137      42.747  54.498   2.071  1.00 99.99
ATOM    470  OE1 GLU   137      42.079  55.412   2.607  1.00 99.99
ATOM    471  OE2 GLU   137      42.300  53.386   1.723  1.00 99.99
ATOM    472  N   GLU   138      46.658  58.662   2.200  1.00 99.99
ATOM    473  CA  GLU   138      46.901  60.110   2.154  1.00 99.99
ATOM    474  C   GLU   138      48.405  60.380   1.955  1.00 99.99
ATOM    475  O   GLU   138      49.235  59.465   1.962  1.00 99.99
ATOM    476  CB  GLU   138      46.360  60.753   3.438  1.00 99.99
ATOM    477  CG  GLU   138      44.868  60.496   3.680  1.00 99.99
ATOM    478  CD  GLU   138      44.354  61.186   4.950  1.00 99.99
ATOM    479  OE1 GLU   138      45.157  61.362   5.895  1.00 99.99
ATOM    480  OE2 GLU   138      43.153  61.523   4.946  1.00 99.99
ATOM    481  N   ASP   139      48.732  61.642   1.720  1.00 99.99
ATOM    482  CA  ASP   139      50.125  62.140   1.692  1.00 99.99
ATOM    483  C   ASP   139      50.742  62.148   3.096  1.00 99.99
ATOM    484  O   ASP   139      50.264  62.851   3.985  1.00 99.99
ATOM    485  CB  ASP   139      50.183  63.558   1.124  1.00 99.99
ATOM    486  CG  ASP   139      49.629  63.652  -0.300  1.00 99.99
ATOM    487  OD1 ASP   139      49.680  62.630  -1.017  1.00 99.99
ATOM    488  OD2 ASP   139      49.128  64.749  -0.617  1.00 99.99
ATOM    489  N   LEU   140      51.679  61.230   3.305  1.00 99.99
ATOM    490  CA  LEU   140      52.262  61.011   4.633  1.00 99.99
ATOM    491  C   LEU   140      53.773  61.156   4.662  1.00 99.99
ATOM    492  O   LEU   140      54.475  60.694   3.766  1.00 99.99
ATOM    493  CB  LEU   140      51.833  59.645   5.179  1.00 99.99
ATOM    494  CG  LEU   140      50.463  59.824   5.832  1.00 99.99
ATOM    495  CD1 LEU   140      49.308  59.892   4.866  1.00 99.99
ATOM    496  CD2 LEU   140      50.073  58.656   6.687  1.00 99.99
ATOM    497  N   GLN   141      54.228  61.714   5.776  1.00 99.99
ATOM    498  CA  GLN   141      55.667  61.783   6.087  1.00 99.99
ATOM    499  C   GLN   141      56.202  60.391   6.433  1.00 99.99
ATOM    500  O   GLN   141      57.330  60.056   6.080  1.00 99.99
ATOM    501  CB  GLN   141      55.923  62.705   7.271  1.00 99.99
ATOM    502  CG  GLN   141      55.465  64.129   6.961  1.00 99.99
ATOM    503  CD  GLN   141      55.718  65.065   8.140  1.00 99.99
ATOM    504  OE1 GLN   141      55.657  64.708   9.308  1.00 99.99
ATOM    505  NE2 GLN   141      55.979  66.309   7.818  1.00 99.99
ATOM    506  N   LYS   142      55.308  59.582   7.008  1.00 99.99
ATOM    507  CA  LYS   142      55.574  58.168   7.293  1.00 99.99
ATOM    508  C   LYS   142      55.969  57.459   6.007  1.00 99.99
ATOM    509  O   LYS   142      57.140  57.137   5.983  1.00 99.99
ATOM    510  CB  LYS   142      54.410  57.438   7.948  1.00 99.99
ATOM    511  CG  LYS   142      54.219  57.945   9.374  1.00 99.99
ATOM    512  CD  LYS   142      53.120  57.134  10.047  1.00 99.99
ATOM    513  CE  LYS   142      52.916  57.613  11.481  1.00 99.99
ATOM    514  NZ  LYS   142      51.872  56.815  12.135  1.00 99.99
ATOM    515  N   SER   143      55.214  57.737   4.924  1.00 99.99
ATOM    516  CA  SER   143      55.438  57.199   3.557  1.00 99.99
ATOM    517  C   SER   143      56.761  57.662   2.936  1.00 99.99
ATOM    518  O   SER   143      57.459  56.919   2.248  1.00 99.99
ATOM    519  CB  SER   143      54.306  57.612   2.613  1.00 99.99
ATOM    520  OG  SER   143      53.058  57.119   3.105  1.00 99.99
ATOM    521  N   LYS   144      57.102  58.911   3.223  1.00 99.99
ATOM    522  CA  LYS   144      58.357  59.530   2.757  1.00 99.99
ATOM    523  C   LYS   144      59.602  58.871   3.360  1.00 99.99
ATOM    524  O   LYS   144      60.479  58.426   2.618  1.00 99.99
ATOM    525  CB  LYS   144      58.387  61.015   3.113  1.00 99.99
ATOM    526  CG  LYS   144      57.283  61.806   2.418  1.00 99.99
ATOM    527  CD  LYS   144      57.402  63.274   2.817  1.00 99.99
ATOM    528  CE  LYS   144      56.342  64.118   2.113  1.00 99.99
ATOM    529  NZ  LYS   144      56.496  65.533   2.476  1.00 99.99
ATOM    530  N   GLU   145      59.604  58.744   4.689  1.00 50.00
ATOM    531  CA  GLU   145      60.766  58.264   5.473  1.00 50.00
ATOM    532  C   GLU   145      61.131  56.784   5.241  1.00 50.00
ATOM    533  O   GLU   145      61.883  56.191   6.012  1.00 50.00
ATOM    534  CB  GLU   145      60.442  58.384   6.964  1.00 50.00
ATOM    535  CG  GLU   145      60.158  59.790   7.489  1.00 50.00
ATOM    536  CD  GLU   145      59.904  59.766   9.001  1.00 50.00
ATOM    537  OE1 GLU   145      59.411  58.737   9.518  1.00 50.00
ATOM    538  OE2 GLU   145      60.216  60.803   9.622  1.00 50.00
ATOM    539  N   ILE   146      60.658  56.203   4.143  1.00 50.00
ATOM    540  CA  ILE   146      60.401  54.746   4.060  1.00 50.00
ATOM    541  C   ILE   146      60.110  54.264   2.619  1.00 50.00
ATOM    542  O   ILE   146      59.500  53.213   2.412  1.00 50.00
ATOM    543  CB  ILE   146      59.199  54.333   4.955  1.00 50.00
ATOM    544  CG1 ILE   146      57.918  54.956   4.401  1.00 50.00
ATOM    545  CG2 ILE   146      59.344  54.594   6.467  1.00 50.00
ATOM    546  CD1 ILE   146      56.620  54.331   4.914  1.00 50.00
ATOM    547  N   SER   147      60.614  54.988   1.621  1.00 50.00
ATOM    548  CA  SER   147      60.392  54.614   0.207  1.00 50.00
ATOM    549  C   SER   147      61.192  53.355  -0.165  1.00 50.00
ATOM    550  O   SER   147      60.687  52.416  -0.782  1.00 50.00
ATOM    551  CB  SER   147      60.778  55.773  -0.715  1.00 50.00
ATOM    552  OG  SER   147      60.480  55.417  -2.064  1.00 50.00
ATOM    553  N   ASP   148      62.386  53.276   0.426  1.00 50.00
ATOM    554  CA  ASP   148      63.317  52.160   0.203  1.00 50.00
ATOM    555  C   ASP   148      62.738  50.845   0.730  1.00 50.00
ATOM    556  O   ASP   148      62.701  49.871  -0.010  1.00 50.00
ATOM    557  CB  ASP   148      64.669  52.430   0.870  1.00 50.00
ATOM    558  CG  ASP   148      65.732  51.378   0.515  1.00 50.00
ATOM    559  OD1 ASP   148      65.368  50.202   0.292  1.00 50.00
ATOM    560  OD2 ASP   148      66.913  51.773   0.523  1.00 50.00
ATOM    561  N   LEU   149      62.270  50.836   1.975  1.00 50.00
ATOM    562  CA  LEU   149      61.697  49.622   2.588  1.00 50.00
ATOM    563  C   LEU   149      60.634  48.948   1.704  1.00 50.00
ATOM    564  O   LEU   149      60.621  47.724   1.575  1.00 50.00
ATOM    565  CB  LEU   149      61.095  49.967   3.954  1.00 50.00
ATOM    566  CG  LEU   149      60.548  48.728   4.675  1.00 50.00
ATOM    567  CD1 LEU   149      61.660  47.730   5.018  1.00 50.00
ATOM    568  CD2 LEU   149      59.781  49.147   5.927  1.00 50.00
ATOM    569  N   TYR   150      59.892  49.777   0.972  1.00 50.00
ATOM    570  CA  TYR   150      58.870  49.294   0.031  1.00 50.00
ATOM    571  C   TYR   150      59.495  48.705  -1.238  1.00 50.00
ATOM    572  O   TYR   150      59.209  47.566  -1.588  1.00 50.00
ATOM    573  CB  TYR   150      57.902  50.422  -0.327  1.00 50.00
ATOM    574  CG  TYR   150      56.803  49.899  -1.253  1.00 50.00
ATOM    575  CD1 TYR   150      55.720  49.219  -0.715  1.00 50.00
ATOM    576  CD2 TYR   150      56.884  50.107  -2.625  1.00 50.00
ATOM    577  CE1 TYR   150      54.711  48.755  -1.546  1.00 50.00
ATOM    578  CE2 TYR   150      55.876  49.643  -3.458  1.00 50.00
ATOM    579  CZ  TYR   150      54.791  48.964  -2.916  1.00 50.00
ATOM    580  OH  TYR   150      53.811  48.487  -3.723  1.00 50.00
ATOM    581  N   THR   151      60.441  49.432  -1.829  1.00 50.00
ATOM    582  CA  THR   151      61.203  48.940  -3.001  1.00 50.00
ATOM    583  C   THR   151      62.028  47.688  -2.643  1.00 50.00
ATOM    584  O   THR   151      62.266  46.815  -3.474  1.00 50.00
ATOM    585  CB  THR   151      62.119  50.029  -3.579  1.00 50.00
ATOM    586  OG1 THR   151      63.079  50.448  -2.605  1.00 50.00
ATOM    587  CG2 THR   151      61.310  51.231  -4.079  1.00 50.00
ATOM    588  N   GLY   152      62.349  47.589  -1.345  1.00 50.00
ATOM    589  CA  GLY   152      63.077  46.466  -0.725  1.00 50.00
ATOM    590  C   GLY   152      62.198  45.212  -0.691  1.00 50.00
ATOM    591  O   GLY   152      62.487  44.228  -1.368  1.00 50.00
ATOM    592  N   VAL   153      61.045  45.338  -0.034  1.00 50.00
ATOM    593  CA  VAL   153      60.036  44.252   0.068  1.00 50.00
ATOM    594  C   VAL   153      59.366  43.940  -1.289  1.00 50.00
ATOM    595  O   VAL   153      58.777  42.876  -1.483  1.00 50.00
ATOM    596  CB  VAL   153      59.004  44.566   1.174  1.00 50.00
ATOM    597  CG1 VAL   153      57.946  43.466   1.346  1.00 50.00
ATOM    598  CG2 VAL   153      59.690  44.724   2.533  1.00 50.00
ATOM    599  N   ARG   154      59.528  44.846  -2.246  1.00 50.00
ATOM    600  CA  ARG   154      59.028  44.647  -3.616  1.00 50.00
ATOM    601  C   ARG   154      60.024  43.798  -4.420  1.00 50.00
ATOM    602  O   ARG   154      59.640  42.949  -5.222  1.00 50.00
ATOM    603  CB  ARG   154      58.797  46.005  -4.286  1.00 50.00
ATOM    604  CG  ARG   154      58.055  45.882  -5.619  1.00 50.00
ATOM    605  CD  ARG   154      56.661  45.293  -5.409  1.00 50.00
ATOM    606  NE  ARG   154      55.957  45.178  -6.694  1.00 50.00
ATOM    607  CZ  ARG   154      54.722  44.701  -6.855  1.00 50.00
ATOM    608  NH1 ARG   154      54.009  44.272  -5.820  1.00 50.00
ATOM    609  NH2 ARG   154      54.180  44.658  -8.064  1.00 50.00
ATOM    610  N   MET   155      61.303  43.996  -4.109  1.00 50.00
ATOM    611  CA  MET   155      62.412  43.222  -4.689  1.00 50.00
ATOM    612  C   MET   155      62.451  41.795  -4.121  1.00 50.00
ATOM    613  O   MET   155      62.665  40.839  -4.866  1.00 50.00
ATOM    614  CB  MET   155      63.734  43.940  -4.409  1.00 50.00
ATOM    615  CG  MET   155      64.912  43.266  -5.123  1.00 50.00
ATOM    616  SD  MET   155      64.770  43.283  -6.948  1.00 50.00
ATOM    617  CE  MET   155      65.067  45.011  -7.257  1.00 50.00
ATOM    618  N   THR   156      62.161  41.660  -2.826  1.00 50.00
ATOM    619  CA  THR   156      62.076  40.345  -2.149  1.00 50.00
ATOM    620  C   THR   156      60.995  39.494  -2.816  1.00 50.00
ATOM    621  O   THR   156      61.246  38.390  -3.290  1.00 50.00
ATOM    622  CB  THR   156      61.757  40.485  -0.648  1.00 50.00
ATOM    623  OG1 THR   156      62.899  41.018   0.014  1.00 50.00
ATOM    624  CG2 THR   156      61.322  39.185   0.048  1.00 50.00
ATOM    625  N   ARG   157      59.780  40.028  -2.820  1.00 50.00
ATOM    626  CA  ARG   157      58.633  39.341  -3.437  1.00 50.00
ATOM    627  C   ARG   157      58.927  38.946  -4.896  1.00 50.00
ATOM    628  O   ARG   157      58.490  37.894  -5.358  1.00 50.00
ATOM    629  CB  ARG   157      57.428  40.274  -3.353  1.00 50.00
ATOM    630  CG  ARG   157      56.164  39.590  -3.865  1.00 50.00
ATOM    631  CD  ARG   157      54.975  40.529  -3.705  1.00 50.00
ATOM    632  NE  ARG   157      53.782  39.893  -4.282  1.00 50.00
ATOM    633  CZ  ARG   157      53.454  39.873  -5.574  1.00 50.00
ATOM    634  NH1 ARG   157      54.204  40.438  -6.507  1.00 50.00
ATOM    635  NH2 ARG   157      52.310  39.336  -5.940  1.00 50.00
ATOM    636  N   ASP   158      59.820  39.711  -5.521  1.00 50.00
ATOM    637  CA  ASP   158      60.271  39.446  -6.893  1.00 50.00
ATOM    638  C   ASP   158      61.267  38.283  -6.945  1.00 50.00
ATOM    639  O   ASP   158      61.109  37.404  -7.782  1.00 50.00
ATOM    640  CB  ASP   158      60.878  40.712  -7.496  1.00 50.00
ATOM    641  CG  ASP   158      61.227  40.491  -8.968  1.00 50.00
ATOM    642  OD1 ASP   158      60.311  40.105  -9.726  1.00 50.00
ATOM    643  OD2 ASP   158      62.432  40.602  -9.280  1.00 50.00
ATOM    644  N   VAL   159      62.215  38.235  -6.009  1.00 50.00
ATOM    645  CA  VAL   159      63.189  37.130  -5.935  1.00 50.00
ATOM    646  C   VAL   159      62.458  35.831  -5.580  1.00 50.00
ATOM    647  O   VAL   159      62.542  34.878  -6.335  1.00 50.00
ATOM    648  CB  VAL   159      64.371  37.434  -4.986  1.00 50.00
ATOM    649  CG1 VAL   159      64.024  37.530  -3.498  1.00 50.00
ATOM    650  CG2 VAL   159      65.480  36.395  -5.154  1.00 50.00
ATOM    651  N   PHE   160      61.537  35.920  -4.624  1.00 50.00
ATOM    652  CA  PHE   160      60.743  34.767  -4.163  1.00 50.00
ATOM    653  C   PHE   160      59.933  34.151  -5.313  1.00 50.00
ATOM    654  O   PHE   160      60.050  32.975  -5.640  1.00 50.00
ATOM    655  CB  PHE   160      59.813  35.232  -3.039  1.00 50.00
ATOM    656  CG  PHE   160      59.034  34.049  -2.470  1.00 50.00
ATOM    657  CD1 PHE   160      59.637  33.243  -1.514  1.00 50.00
ATOM    658  CD2 PHE   160      57.740  33.787  -2.905  1.00 50.00
ATOM    659  CE1 PHE   160      58.937  32.175  -0.974  1.00 50.00
ATOM    660  CE2 PHE   160      57.042  32.717  -2.366  1.00 50.00
ATOM    661  CZ  PHE   160      57.641  31.924  -1.401  1.00 50.00
ATOM    662  N   GLU   161      59.129  34.976  -5.973  1.00 50.00
ATOM    663  CA  GLU   161      58.331  34.493  -7.117  1.00 50.00
ATOM    664  C   GLU   161      59.221  33.964  -8.244  1.00 50.00
ATOM    665  O   GLU   161      59.102  32.792  -8.590  1.00 50.00
ATOM    666  CB  GLU   161      57.433  35.590  -7.670  1.00 50.00
ATOM    667  CG  GLU   161      56.436  36.058  -6.614  1.00 50.00
ATOM    668  CD  GLU   161      55.564  37.162  -7.192  1.00 50.00
ATOM    669  OE1 GLU   161      56.107  38.240  -7.519  1.00 50.00
ATOM    670  OE2 GLU   161      54.371  36.858  -7.354  1.00 50.00
ATOM    671  N   ASN   162      60.263  34.726  -8.580  1.00 50.00
ATOM    672  CA  ASN   162      61.227  34.329  -9.628  1.00 50.00
ATOM    673  C   ASN   162      61.977  33.029  -9.305  1.00 50.00
ATOM    674  O   ASN   162      62.263  32.233 -10.197  1.00 50.00
ATOM    675  CB  ASN   162      62.248  35.437  -9.909  1.00 50.00
ATOM    676  CG  ASN   162      61.617  36.680 -10.544  1.00 50.00
ATOM    677  OD1 ASN   162      60.543  36.664 -11.130  1.00 50.00
ATOM    678  ND2 ASN   162      62.287  37.801 -10.391  1.00 50.00
ATOM    679  N   THR   163      62.206  32.791  -8.015  1.00 50.00
ATOM    680  CA  THR   163      62.935  31.603  -7.523  1.00 50.00
ATOM    681  C   THR   163      62.040  30.372  -7.561  1.00 50.00
ATOM    682  O   THR   163      62.437  29.316  -8.048  1.00 50.00
ATOM    683  CB  THR   163      63.451  31.711  -6.080  1.00 50.00
ATOM    684  OG1 THR   163      62.356  31.892  -5.178  1.00 50.00
ATOM    685  CG2 THR   163      64.543  32.767  -5.928  1.00 50.00
ATOM    686  N   LEU   164      60.826  30.506  -7.047  1.00 50.00
ATOM    687  CA  LEU   164      59.899  29.376  -7.070  1.00 50.00
ATOM    688  C   LEU   164      59.646  29.065  -8.527  1.00 50.00
ATOM    689  O   LEU   164      59.618  27.859  -8.899  1.00 50.00
ATOM    690  CB  LEU   164      58.664  29.727  -6.213  1.00 50.00
ATOM    691  CG  LEU   164      57.730  28.527  -5.985  1.00 50.00
ATOM    692  CD1 LEU   164      58.450  27.324  -5.382  1.00 50.00
ATOM    693  CD2 LEU   164      56.440  28.923  -5.258  1.00 50.00
ATOM    694  N   ARG   165      59.504  30.090  -9.381  1.00 50.00
ATOM    695  CA  ARG   165      59.288  29.951 -10.828  1.00 50.00
ATOM    696  C   ARG   165      60.388  29.133 -11.500  1.00 50.00
ATOM    697  O   ARG   165      60.130  28.351 -12.416  1.00 50.00
ATOM    698  CB  ARG   165      59.142  31.294 -11.564  1.00 50.00
ATOM    699  CG  ARG   165      57.891  32.087 -11.178  1.00 50.00
ATOM    700  CD  ARG   165      57.621  33.154 -12.239  1.00 50.00
ATOM    701  NE  ARG   165      57.473  34.501 -11.660  1.00 50.00
ATOM    702  CZ  ARG   165      56.438  35.326 -11.844  1.00 50.00
ATOM    703  NH1 ARG   165      55.371  34.962 -12.542  1.00 50.00
ATOM    704  NH2 ARG   165      56.518  36.587 -11.442  1.00 50.00
ATOM    705  N   LYS   166      61.563  29.182 -10.877  1.00 50.00
ATOM    706  CA  LYS   166      62.709  28.337 -11.250  1.00 50.00
ATOM    707  C   LYS   166      62.377  26.843 -11.097  1.00 50.00
ATOM    708  O   LYS   166      62.690  26.046 -11.977  1.00 50.00
ATOM    709  CB  LYS   166      63.922  28.704 -10.389  1.00 50.00
ATOM    710  CG  LYS   166      65.199  27.966 -10.773  1.00 50.00
ATOM    711  CD  LYS   166      65.649  28.426 -12.159  1.00 50.00
ATOM    712  CE  LYS   166      66.920  27.703 -12.597  1.00 50.00
ATOM    713  NZ  LYS   166      66.682  26.264 -12.771  1.00 50.00
ATOM    714  N   HIS   167      61.653  26.507 -10.033  1.00 50.00
ATOM    715  CA  HIS   167      61.186  25.134  -9.754  1.00 50.00
ATOM    716  C   HIS   167      59.793  24.849 -10.347  1.00 50.00
ATOM    717  O   HIS   167      58.906  24.310  -9.685  1.00 50.00
ATOM    718  CB  HIS   167      61.216  24.885  -8.243  1.00 50.00
ATOM    719  CG  HIS   167      62.642  24.945  -7.699  1.00 50.00
ATOM    720  ND1 HIS   167      63.242  26.032  -7.228  1.00 50.00
ATOM    721  CD2 HIS   167      63.465  23.914  -7.539  1.00 50.00
ATOM    722  CE1 HIS   167      64.427  25.665  -6.751  1.00 50.00
ATOM    723  NE2 HIS   167      64.562  24.354  -6.932  1.00 50.00
ATOM    724  N   GLY   168      59.603  25.329 -11.583  1.00 50.00
ATOM    725  CA  GLY   168      58.401  25.059 -12.399  1.00 50.00
ATOM    726  C   GLY   168      57.070  25.593 -11.849  1.00 50.00
ATOM    727  O   GLY   168      56.002  25.119 -12.244  1.00 50.00
ATOM    728  N   ILE   169      57.130  26.603 -10.986  1.00 50.00
ATOM    729  CA  ILE   169      55.895  27.296 -10.580  1.00 50.00
ATOM    730  C   ILE   169      55.693  28.522 -11.484  1.00 50.00
ATOM    731  O   ILE   169      56.589  29.325 -11.735  1.00 50.00
ATOM    732  CB  ILE   169      55.915  27.654  -9.081  1.00 50.00
ATOM    733  CG1 ILE   169      54.685  28.357  -8.541  1.00 50.00
ATOM    734  CG2 ILE   169      56.773  28.854  -8.892  1.00 50.00
ATOM    735  CD1 ILE   169      53.527  27.414  -8.402  1.00 50.00
ATOM    736  N   GLU   170      54.438  28.733 -11.810  1.00 50.00
ATOM    737  CA  GLU   170      54.031  29.976 -12.461  1.00 50.00
ATOM    738  C   GLU   170      52.889  30.590 -11.659  1.00 50.00
ATOM    739  O   GLU   170      52.124  29.889 -10.994  1.00 50.00
ATOM    740  CB  GLU   170      53.653  29.693 -13.917  1.00 50.00
ATOM    741  CG  GLU   170      53.534  30.986 -14.735  1.00 50.00
ATOM    742  CD  GLU   170      54.792  31.864 -14.679  1.00 50.00
ATOM    743  OE1 GLU   170      55.910  31.309 -14.642  1.00 50.00
ATOM    744  OE2 GLU   170      54.589  33.095 -14.623  1.00 50.00
ATOM    745  N   LYS   171      52.775  31.900 -11.796  1.00 50.00
ATOM    746  CA  LYS   171      51.763  32.654 -11.065  1.00 50.00
ATOM    747  C   LYS   171      50.579  33.011 -11.962  1.00 50.00
ATOM    748  O   LYS   171      50.703  33.617 -13.029  1.00 50.00
ATOM    749  CB  LYS   171      52.482  33.895 -10.584  1.00 50.00
ATOM    750  CG  LYS   171      51.600  34.747  -9.697  1.00 50.00
ATOM    751  CD  LYS   171      52.476  35.931  -9.343  1.00 50.00
ATOM    752  CE  LYS   171      52.483  37.092 -10.330  1.00 50.00
ATOM    753  NZ  LYS   171      53.096  38.263  -9.682  1.00 50.00
ATOM    754  N   LEU   172      49.416  32.665 -11.445  1.00 50.00
ATOM    755  CA  LEU   172      48.096  32.998 -11.997  1.00 50.00
ATOM    756  C   LEU   172      47.620  34.308 -11.398  1.00 50.00
ATOM    757  O   LEU   172      47.225  34.400 -10.223  1.00 50.00
ATOM    758  CB  LEU   172      47.076  31.916 -11.649  1.00 50.00
ATOM    759  CG  LEU   172      47.492  30.544 -12.152  1.00 50.00
ATOM    760  CD1 LEU   172      46.588  29.547 -11.444  1.00 50.00
ATOM    761  CD2 LEU   172      47.409  30.463 -13.681  1.00 50.00
ATOM    762  N   ASP   173      47.886  35.348 -12.160  1.00 50.00
ATOM    763  CA  ASP   173      47.398  36.713 -11.899  1.00 50.00
ATOM    764  C   ASP   173      47.178  37.561 -13.188  1.00 50.00
ATOM    765  O   ASP   173      47.558  38.734 -13.222  1.00 50.00
ATOM    766  CB  ASP   173      48.417  37.350 -10.952  1.00 50.00
ATOM    767  CG  ASP   173      47.925  38.647 -10.304  1.00 50.00
ATOM    768  OD1 ASP   173      46.978  39.286 -10.809  1.00 50.00
ATOM    769  OD2 ASP   173      48.524  38.984  -9.273  1.00 50.00
ATOM    770  N   PRO   174      46.660  36.990 -14.287  1.00 50.00
ATOM    771  CA  PRO   174      46.391  37.797 -15.486  1.00 50.00
ATOM    772  C   PRO   174      44.895  38.068 -15.649  1.00 50.00
ATOM    773  O   PRO   174      44.054  37.168 -15.647  1.00 50.00
ATOM    774  CB  PRO   174      46.968  36.961 -16.626  1.00 50.00
ATOM    775  CG  PRO   174      46.736  35.515 -16.192  1.00 50.00
ATOM    776  CD  PRO   174      46.722  35.569 -14.674  1.00 50.00
ATOM    777  N   LEU   175      44.616  39.362 -15.689  1.00 50.00
ATOM    778  CA  LEU   175      43.282  39.908 -15.934  1.00 50.00
ATOM    779  C   LEU   175      42.753  39.694 -17.360  1.00 50.00
ATOM    780  O   LEU   175      43.436  39.084 -18.178  1.00 50.00
ATOM    781  CB  LEU   175      43.323  41.404 -15.581  1.00 50.00
ATOM    782  CG  LEU   175      41.912  41.973 -15.500  1.00 50.00
ATOM    783  CD1 LEU   175      41.271  41.158 -14.407  1.00 50.00
ATOM    784  CD2 LEU   175      41.838  43.475 -15.241  1.00 50.00
ATOM    785  N   GLY   176      41.482  40.077 -17.575  1.00 50.00
ATOM    786  CA  GLY   176      40.897  40.199 -18.922  1.00 50.00
ATOM    787  C   GLY   176      40.982  38.906 -19.731  1.00 50.00
ATOM    788  O   GLY   176      41.385  38.902 -20.889  1.00 50.00
ATOM    789  N   GLU   177      40.711  37.811 -19.037  1.00 50.00
ATOM    790  CA  GLU   177      40.695  36.469 -19.632  1.00 50.00
ATOM    791  C   GLU   177      39.465  35.737 -19.090  1.00 50.00
ATOM    792  O   GLU   177      39.121  35.945 -17.920  1.00 50.00
ATOM    793  CB  GLU   177      41.982  35.715 -19.286  1.00 50.00
ATOM    794  CG  GLU   177      42.163  35.532 -17.777  1.00 50.00
ATOM    795  CD  GLU   177      43.485  34.854 -17.478  1.00 50.00
ATOM    796  OE1 GLU   177      44.498  35.407 -17.941  1.00 50.00
ATOM    797  OE2 GLU   177      43.432  33.762 -16.874  1.00 50.00
ATOM    798  N   PRO   178      38.816  34.903 -19.910  1.00 50.00
ATOM    799  CA  PRO   178      37.618  34.158 -19.485  1.00 50.00
ATOM    800  C   PRO   178      37.939  33.387 -18.202  1.00 50.00
ATOM    801  O   PRO   178      39.089  33.009 -17.960  1.00 50.00
ATOM    802  CB  PRO   178      37.349  33.188 -20.634  1.00 50.00
ATOM    803  CG  PRO   178      37.888  33.931 -21.854  1.00 50.00
ATOM    804  CD  PRO   178      39.140  34.627 -21.323  1.00 50.00
ATOM    805  N   PHE   179      36.953  33.328 -17.316  1.00 50.00
ATOM    806  CA  PHE   179      37.096  32.560 -16.070  1.00 50.00
ATOM    807  C   PHE   179      37.373  31.088 -16.401  1.00 50.00
ATOM    808  O   PHE   179      36.652  30.441 -17.156  1.00 50.00
ATOM    809  CB  PHE   179      35.828  32.704 -15.228  1.00 50.00
ATOM    810  CG  PHE   179      35.975  31.983 -13.890  1.00 50.00
ATOM    811  CD1 PHE   179      36.646  32.608 -12.854  1.00 50.00
ATOM    812  CD2 PHE   179      35.424  30.720 -13.705  1.00 50.00
ATOM    813  CE1 PHE   179      36.756  31.958 -11.637  1.00 50.00
ATOM    814  CE2 PHE   179      35.530  30.083 -12.476  1.00 50.00
ATOM    815  CZ  PHE   179      36.198  30.704 -11.436  1.00 50.00
ATOM    816  N   ASP   180      38.495  30.628 -15.875  1.00 50.00
ATOM    817  CA  ASP   180      38.987  29.260 -16.055  1.00 50.00
ATOM    818  C   ASP   180      39.002  28.586 -14.677  1.00 50.00
ATOM    819  O   ASP   180      40.016  28.668 -13.982  1.00 50.00
ATOM    820  CB  ASP   180      40.370  29.264 -16.735  1.00 50.00
ATOM    821  CG  ASP   180      40.997  27.867 -16.829  1.00 50.00
ATOM    822  OD1 ASP   180      40.216  26.890 -16.792  1.00 50.00
ATOM    823  OD2 ASP   180      42.242  27.803 -16.784  1.00 50.00
ATOM    824  N   PRO   181      37.945  27.826 -14.359  1.00 50.00
ATOM    825  CA  PRO   181      37.807  27.109 -13.075  1.00 50.00
ATOM    826  C   PRO   181      38.884  26.040 -12.821  1.00 50.00
ATOM    827  O   PRO   181      38.896  25.402 -11.773  1.00 50.00
ATOM    828  CB  PRO   181      36.408  26.496 -13.135  1.00 50.00
ATOM    829  CG  PRO   181      36.188  26.256 -14.627  1.00 50.00
ATOM    830  CD  PRO   181      36.843  27.473 -15.276  1.00 50.00
ATOM    831  N   ASN   182      39.797  25.881 -13.777  1.00 50.00
ATOM    832  CA  ASN   182      40.983  25.033 -13.612  1.00 50.00
ATOM    833  C   ASN   182      42.037  25.691 -12.728  1.00 50.00
ATOM    834  O   ASN   182      42.823  24.981 -12.115  1.00 50.00
ATOM    835  CB  ASN   182      41.590  24.673 -14.969  1.00 50.00
ATOM    836  CG  ASN   182      41.220  23.241 -15.352  1.00 50.00
ATOM    837  OD1 ASN   182      40.704  22.961 -16.423  1.00 50.00
ATOM    838  ND2 ASN   182      41.470  22.318 -14.445  1.00 50.00
ATOM    839  N   LYS   183      42.015  27.024 -12.688  1.00 50.00
ATOM    840  CA  LYS   183      43.040  27.866 -12.044  1.00 50.00
ATOM    841  C   LYS   183      42.497  29.249 -11.633  1.00 50.00
ATOM    842  O   LYS   183      43.246  30.199 -11.410  1.00 50.00
ATOM    843  CB  LYS   183      44.158  28.047 -13.072  1.00 50.00
ATOM    844  CG  LYS   183      44.919  26.749 -13.343  1.00 50.00
ATOM    845  CD  LYS   183      46.183  26.868 -14.172  1.00 50.00
ATOM    846  CE  LYS   183      45.861  27.365 -15.568  1.00 50.00
ATOM    847  NZ  LYS   183      47.119  27.536 -16.287  1.00 50.00
ATOM    848  N   HIS   184      41.180  29.302 -11.462  1.00 50.00
ATOM    849  CA  HIS   184      40.438  30.514 -11.083  1.00 50.00
ATOM    850  C   HIS   184      39.334  30.138 -10.101  1.00 50.00
ATOM    851  O   HIS   184      38.708  29.084 -10.220  1.00 50.00
ATOM    852  CB  HIS   184      39.783  31.158 -12.307  1.00 50.00
ATOM    853  CG  HIS   184      40.756  31.892 -13.221  1.00 50.00
ATOM    854  ND1 HIS   184      41.801  32.615 -12.845  1.00 50.00
ATOM    855  CD2 HIS   184      40.644  32.018 -14.534  1.00 50.00
ATOM    856  CE1 HIS   184      42.340  33.166 -13.929  1.00 50.00
ATOM    857  NE2 HIS   184      41.612  32.803 -14.978  1.00 50.00
ATOM    858  N   GLU   185      39.122  31.031  -9.149  1.00 50.00
ATOM    859  CA  GLU   185      38.011  30.906  -8.190  1.00 50.00
ATOM    860  C   GLU   185      37.238  32.228  -8.093  1.00 50.00
ATOM    861  O   GLU   185      37.699  33.228  -7.543  1.00 50.00
ATOM    862  CB  GLU   185      38.498  30.374  -6.836  1.00 50.00
ATOM    863  CG  GLU   185      39.363  31.382  -6.096  1.00 50.00
ATOM    864  CD  GLU   185      39.986  30.846  -4.826  1.00 50.00
ATOM    865  OE1 GLU   185      39.259  30.871  -3.815  1.00 50.00
ATOM    866  OE2 GLU   185      41.196  30.559  -4.878  1.00 50.00
ATOM    867  N   ALA   186      36.150  32.273  -8.846  1.00 50.00
ATOM    868  CA  ALA   186      35.276  33.457  -8.914  1.00 50.00
ATOM    869  C   ALA   186      34.725  33.701  -7.511  1.00 50.00
ATOM    870  O   ALA   186      34.035  32.847  -6.958  1.00 50.00
ATOM    871  CB  ALA   186      34.131  33.225  -9.904  1.00 50.00
ATOM    872  N   THR   187      35.276  34.725  -6.872  1.00 50.00
ATOM    873  CA  THR   187      34.912  35.050  -5.478  1.00 50.00
ATOM    874  C   THR   187      33.753  36.059  -5.428  1.00 50.00
ATOM    875  O   THR   187      33.213  36.338  -4.361  1.00 50.00
ATOM    876  CB  THR   187      36.158  35.519  -4.697  1.00 50.00
ATOM    877  OG1 THR   187      37.146  34.486  -4.765  1.00 50.00
ATOM    878  CG2 THR   187      35.899  35.836  -3.218  1.00 50.00
ATOM    879  N   PHE   188      33.393  36.617  -6.584  1.00 50.00
ATOM    880  CA  PHE   188      32.328  37.631  -6.690  1.00 50.00
ATOM    881  C   PHE   188      32.103  38.066  -8.139  1.00 50.00
ATOM    882  O   PHE   188      33.014  38.056  -8.970  1.00 50.00
ATOM    883  CB  PHE   188      32.655  38.868  -5.837  1.00 50.00
ATOM    884  CG  PHE   188      33.976  39.517  -6.250  1.00 50.00
ATOM    885  CD1 PHE   188      35.190  39.071  -5.745  1.00 50.00
ATOM    886  CD2 PHE   188      33.936  40.578  -7.140  1.00 50.00
ATOM    887  CE1 PHE   188      36.356  39.705  -6.135  1.00 50.00
ATOM    888  CE2 PHE   188      35.108  41.215  -7.520  1.00 50.00
ATOM    889  CZ  PHE   188      36.325  40.784  -7.008  1.00 50.00
ATOM    890  N   GLU   189      30.852  38.425  -8.383  1.00 50.00
ATOM    891  CA  GLU   189      30.410  39.029  -9.649  1.00 50.00
ATOM    892  C   GLU   189      30.338  40.543  -9.440  1.00 50.00
ATOM    893  O   GLU   189      29.798  41.005  -8.435  1.00 50.00
ATOM    894  CB  GLU   189      29.008  38.508  -9.978  1.00 50.00
ATOM    895  CG  GLU   189      28.987  37.012 -10.311  1.00 50.00
ATOM    896  CD  GLU   189      29.640  36.663 -11.656  1.00 50.00
ATOM    897  OE1 GLU   189      30.035  37.596 -12.393  1.00 50.00
ATOM    898  OE2 GLU   189      29.798  35.445 -11.891  1.00 50.00
ATOM    899  N   LEU   190      30.937  41.277 -10.368  1.00 50.00
ATOM    900  CA  LEU   190      30.978  42.745 -10.273  1.00 50.00
ATOM    901  C   LEU   190      30.444  43.398 -11.558  1.00 50.00
ATOM    902  O   LEU   190      30.858  42.989 -12.652  1.00 50.00
ATOM    903  CB  LEU   190      32.409  43.182  -9.921  1.00 50.00
ATOM    904  CG  LEU   190      32.534  44.672  -9.571  1.00 50.00
ATOM    905  CD1 LEU   190      33.758  44.900  -8.691  1.00 50.00
ATOM    906  CD2 LEU   190      32.714  45.535 -10.820  1.00 50.00
ATOM    907  N   PRO   191      29.573  44.416 -11.406  1.00 50.00
ATOM    908  CA  PRO   191      28.928  45.128 -12.526  1.00 50.00
ATOM    909  C   PRO   191      29.913  46.068 -13.194  1.00 50.00
ATOM    910  O   PRO   191      30.149  47.188 -12.742  1.00 50.00
ATOM    911  CB  PRO   191      27.766  45.907 -11.908  1.00 50.00
ATOM    912  CG  PRO   191      28.253  46.200 -10.487  1.00 50.00
ATOM    913  CD  PRO   191      29.130  45.000 -10.119  1.00 50.00
ATOM    914  N   GLN   192      30.594  45.514 -14.179  1.00 50.00
ATOM    915  CA  GLN   192      31.576  46.313 -14.882  1.00 50.00
ATOM    916  C   GLN   192      31.564  46.152 -16.408  1.00 50.00
ATOM    917  O   GLN   192      31.286  45.085 -16.942  1.00 50.00
ATOM    918  CB  GLN   192      32.911  45.993 -14.247  1.00 50.00
ATOM    919  CG  GLN   192      33.830  47.032 -14.825  1.00 50.00
ATOM    920  CD  GLN   192      33.665  48.469 -14.413  1.00 50.00
ATOM    921  OE1 GLN   192      33.806  48.833 -13.263  1.00 50.00
ATOM    922  NE2 GLN   192      33.724  49.290 -15.442  1.00 50.00
ATOM    923  N   PRO   193      31.783  47.261 -17.116  1.00 50.00
ATOM    924  CA  PRO   193      32.131  47.206 -18.546  1.00 50.00
ATOM    925  C   PRO   193      33.637  47.337 -18.842  1.00 50.00
ATOM    926  O   PRO   193      34.011  47.519 -19.997  1.00 50.00
ATOM    927  CB  PRO   193      31.370  48.400 -19.117  1.00 50.00
ATOM    928  CG  PRO   193      31.495  49.431 -17.999  1.00 50.00
ATOM    929  CD  PRO   193      31.197  48.571 -16.776  1.00 50.00
ATOM    930  N   ASP   194      34.493  47.270 -17.819  1.00 50.00
ATOM    931  CA  ASP   194      35.958  47.347 -18.055  1.00 50.00
ATOM    932  C   ASP   194      36.477  46.143 -18.856  1.00 50.00
ATOM    933  O   ASP   194      37.539  46.230 -19.462  1.00 50.00
ATOM    934  CB  ASP   194      36.855  47.524 -16.822  1.00 50.00
ATOM    935  CG  ASP   194      36.581  48.767 -15.974  1.00 50.00
ATOM    936  OD1 ASP   194      36.420  49.840 -16.586  1.00 50.00
ATOM    937  OD2 ASP   194      36.461  48.630 -14.748  1.00 50.00
ATOM    938  N   LYS   195      35.739  45.035 -18.805  1.00 50.00
ATOM    939  CA  LYS   195      36.050  43.843 -19.607  1.00 50.00
ATOM    940  C   LYS   195      34.765  43.076 -19.943  1.00 50.00
ATOM    941  O   LYS   195      33.752  43.216 -19.255  1.00 50.00
ATOM    942  CB  LYS   195      37.055  42.988 -18.830  1.00 50.00
ATOM    943  CG  LYS   195      37.652  41.862 -19.674  1.00 50.00
ATOM    944  CD  LYS   195      38.316  42.296 -20.981  1.00 50.00
ATOM    945  CE  LYS   195      38.766  41.084 -21.795  1.00 50.00
ATOM    946  NZ  LYS   195      37.621  40.311 -22.299  1.00 50.00
ATOM    947  N   GLU   196      34.853  42.261 -20.991  1.00 50.00
ATOM    948  CA  GLU   196      33.714  41.454 -21.465  1.00 50.00
ATOM    949  C   GLU   196      33.148  40.590 -20.317  1.00 50.00
ATOM    950  O   GLU   196      33.906  39.966 -19.577  1.00 50.00
ATOM    951  CB  GLU   196      34.114  40.593 -22.675  1.00 50.00
ATOM    952  CG  GLU   196      34.846  39.312 -22.272  1.00 50.00
ATOM    953  CD  GLU   196      35.488  38.498 -23.387  1.00 50.00
ATOM    954  OE1 GLU   196      35.936  39.114 -24.378  1.00 50.00
ATOM    955  OE2 GLU   196      35.593  37.274 -23.165  1.00 50.00
ATOM    956  N   PRO   197      31.827  40.444 -20.244  1.00 50.00
ATOM    957  CA  PRO   197      31.165  39.641 -19.198  1.00 50.00
ATOM    958  C   PRO   197      31.712  38.209 -19.205  1.00 50.00
ATOM    959  O   PRO   197      31.927  37.628 -20.269  1.00 50.00
ATOM    960  CB  PRO   197      29.698  39.635 -19.617  1.00 50.00
ATOM    961  CG  PRO   197      29.535  40.956 -20.365  1.00 50.00
ATOM    962  CD  PRO   197      30.847  41.100 -21.126  1.00 50.00
ATOM    963  N   GLY   198      32.063  37.725 -18.010  1.00 50.00
ATOM    964  CA  GLY   198      32.577  36.345 -17.881  1.00 50.00
ATOM    965  C   GLY   198      34.081  36.258 -17.585  1.00 50.00
ATOM    966  O   GLY   198      34.581  35.274 -17.037  1.00 50.00
ATOM    967  N   THR   199      34.809  37.288 -17.984  1.00 50.00
ATOM    968  CA  THR   199      36.267  37.315 -17.775  1.00 50.00
ATOM    969  C   THR   199      36.609  37.791 -16.371  1.00 50.00
ATOM    970  O   THR   199      35.861  38.563 -15.764  1.00 50.00
ATOM    971  CB  THR   199      36.951  38.242 -18.767  1.00 50.00
ATOM    972  OG1 THR   199      36.331  39.517 -18.675  1.00 50.00
ATOM    973  CG2 THR   199      36.878  37.665 -20.177  1.00 50.00
ATOM    974  N   VAL   200      37.788  37.377 -15.929  1.00 50.00
ATOM    975  CA  VAL   200      38.374  37.865 -14.669  1.00 50.00
ATOM    976  C   VAL   200      38.499  39.393 -14.821  1.00 50.00
ATOM    977  O   VAL   200      38.951  39.887 -15.859  1.00 50.00
ATOM    978  CB  VAL   200      39.720  37.156 -14.350  1.00 50.00
ATOM    979  CG1 VAL   200      39.695  35.657 -14.655  1.00 50.00
ATOM    980  CG2 VAL   200      40.946  37.717 -15.055  1.00 50.00
ATOM    981  N   PHE   201      37.975  40.107 -13.841  1.00 50.00
ATOM    982  CA  PHE   201      37.901  41.579 -13.806  1.00 50.00
ATOM    983  C   PHE   201      38.983  42.222 -12.936  1.00 50.00
ATOM    984  O   PHE   201      39.457  43.309 -13.261  1.00 50.00
ATOM    985  CB  PHE   201      36.536  41.998 -13.271  1.00 50.00
ATOM    986  CG  PHE   201      36.476  43.504 -13.195  1.00 50.00
ATOM    987  CD1 PHE   201      36.249  44.150 -14.388  1.00 50.00
ATOM    988  CD2 PHE   201      36.742  44.210 -12.027  1.00 50.00
ATOM    989  CE1 PHE   201      36.275  45.502 -14.360  1.00 50.00
ATOM    990  CE2 PHE   201      36.726  45.593 -12.016  1.00 50.00
ATOM    991  CZ  PHE   201      36.469  46.250 -13.189  1.00 50.00
ATOM    992  N   HIS   202      39.509  41.427 -12.000  1.00 50.00
ATOM    993  CA  HIS   202      40.671  41.758 -11.167  1.00 50.00
ATOM    994  C   HIS   202      40.953  40.563 -10.247  1.00 50.00
ATOM    995  O   HIS   202      40.087  39.699 -10.088  1.00 50.00
ATOM    996  CB  HIS   202      40.347  43.030 -10.382  1.00 50.00
ATOM    997  CG  HIS   202      41.528  43.639  -9.636  1.00 50.00
ATOM    998  ND1 HIS   202      41.384  44.446  -8.596  1.00 50.00
ATOM    999  CD2 HIS   202      42.828  43.427  -9.825  1.00 50.00
ATOM   1000  CE1 HIS   202      42.596  44.709  -8.120  1.00 50.00
ATOM   1001  NE2 HIS   202      43.488  44.074  -8.876  1.00 50.00
ATOM   1002  N   VAL   203      42.177  40.473  -9.738  1.00 50.00
ATOM   1003  CA  VAL   203      42.557  39.355  -8.860  1.00 50.00
ATOM   1004  C   VAL   203      42.724  39.866  -7.425  1.00 50.00
ATOM   1005  O   VAL   203      43.548  40.729  -7.136  1.00 50.00
ATOM   1006  CB  VAL   203      43.830  38.661  -9.387  1.00 50.00
ATOM   1007  CG1 VAL   203      44.275  37.511  -8.484  1.00 50.00
ATOM   1008  CG2 VAL   203      43.606  38.079 -10.786  1.00 50.00
ATOM   1009  N   GLN   204      41.988  39.202  -6.546  1.00 50.00
ATOM   1010  CA  GLN   204      42.080  39.413  -5.090  1.00 50.00
ATOM   1011  C   GLN   204      43.344  38.800  -4.485  1.00 50.00
ATOM   1012  O   GLN   204      43.823  39.257  -3.451  1.00 50.00
ATOM   1013  CB  GLN   204      40.858  38.821  -4.388  1.00 50.00
ATOM   1014  CG  GLN   204      39.587  39.550  -4.809  1.00 50.00
ATOM   1015  CD  GLN   204      39.589  41.027  -4.418  1.00 50.00
ATOM   1016  OE1 GLN   204      39.873  41.922  -5.203  1.00 50.00
ATOM   1017  NE2 GLN   204      39.214  41.276  -3.183  1.00 50.00
ATOM   1018  N   GLN   205      43.828  37.732  -5.117  1.00 50.00
ATOM   1019  CA  GLN   205      45.003  36.992  -4.635  1.00 50.00
ATOM   1020  C   GLN   205      45.532  36.063  -5.724  1.00 50.00
ATOM   1021  O   GLN   205      44.796  35.251  -6.288  1.00 50.00
ATOM   1022  CB  GLN   205      44.578  36.174  -3.414  1.00 50.00
ATOM   1023  CG  GLN   205      45.709  35.325  -2.836  1.00 50.00
ATOM   1024  CD  GLN   205      45.175  34.501  -1.673  1.00 50.00
ATOM   1025  OE1 GLN   205      45.428  34.785  -0.512  1.00 50.00
ATOM   1026  NE2 GLN   205      44.408  33.480  -1.995  1.00 50.00
ATOM   1027  N   LEU   206      46.841  36.146  -5.896  1.00 50.00
ATOM   1028  CA  LEU   206      47.578  35.312  -6.855  1.00 50.00
ATOM   1029  C   LEU   206      47.325  33.821  -6.625  1.00 50.00
ATOM   1030  O   LEU   206      47.037  33.408  -5.508  1.00 50.00
ATOM   1031  CB  LEU   206      49.052  35.561  -6.622  1.00 50.00
ATOM   1032  CG  LEU   206      49.674  36.839  -7.152  1.00 50.00
ATOM   1033  CD1 LEU   206      49.059  38.111  -6.575  1.00 50.00
ATOM   1034  CD2 LEU   206      51.078  36.784  -6.587  1.00 50.00
ATOM   1035  N   GLY   207      47.368  33.078  -7.729  1.00 50.00
ATOM   1036  CA  GLY   207      47.144  31.618  -7.735  1.00 50.00
ATOM   1037  C   GLY   207      48.303  30.901  -8.421  1.00 50.00
ATOM   1038  O   GLY   207      48.979  31.497  -9.238  1.00 50.00
ATOM   1039  N   PHE   208      48.799  29.828  -7.810  1.00 50.00
ATOM   1040  CA  PHE   208      50.057  29.222  -8.257  1.00 50.00
ATOM   1041  C   PHE   208      49.832  27.789  -8.729  1.00 50.00
ATOM   1042  O   PHE   208      48.949  27.079  -8.237  1.00 50.00
ATOM   1043  CB  PHE   208      51.068  29.251  -7.105  1.00 50.00
ATOM   1044  CG  PHE   208      51.649  30.596  -6.679  1.00 50.00
ATOM   1045  CD1 PHE   208      50.865  31.728  -6.725  1.00 50.00
ATOM   1046  CD2 PHE   208      52.953  30.713  -6.216  1.00 50.00
ATOM   1047  CE1 PHE   208      51.346  32.947  -6.353  1.00 50.00
ATOM   1048  CE2 PHE   208      53.439  31.960  -5.822  1.00 50.00
ATOM   1049  CZ  PHE   208      52.631  33.087  -5.894  1.00 50.00
ATOM   1050  N   THR   209      50.580  27.436  -9.763  1.00 50.00
ATOM   1051  CA  THR   209      50.535  26.083 -10.347  1.00 50.00
ATOM   1052  C   THR   209      51.933  25.486 -10.406  1.00 50.00
ATOM   1053  O   THR   209      52.874  26.105 -10.905  1.00 50.00
ATOM   1054  CB  THR   209      49.985  26.110 -11.773  1.00 50.00
ATOM   1055  OG1 THR   209      50.783  26.964 -12.600  1.00 50.00
ATOM   1056  CG2 THR   209      48.541  26.585 -11.752  1.00 50.00
ATOM   1057  N   LEU   210      52.024  24.234  -9.995  1.00 50.00
ATOM   1058  CA  LEU   210      53.319  23.553  -9.989  1.00 50.00
ATOM   1059  C   LEU   210      53.291  22.451 -11.034  1.00 50.00
ATOM   1060  O   LEU   210      52.351  21.672 -11.000  1.00 50.00
ATOM   1061  CB  LEU   210      53.582  22.969  -8.601  1.00 50.00
ATOM   1062  CG  LEU   210      54.965  22.323  -8.503  1.00 50.00
ATOM   1063  CD1 LEU   210      56.082  23.303  -8.862  1.00 50.00
ATOM   1064  CD2 LEU   210      55.191  21.870  -7.074  1.00 50.00
ATOM   1065  N   ASN   211      54.033  22.684 -12.128  1.00 50.00
ATOM   1066  CA  ASN   211      54.201  21.700 -13.220  1.00 50.00
ATOM   1067  C   ASN   211      52.919  21.104 -13.812  1.00 50.00
ATOM   1068  O   ASN   211      52.905  19.897 -14.066  1.00 50.00
ATOM   1069  CB  ASN   211      55.107  20.550 -12.768  1.00 50.00
ATOM   1070  CG  ASN   211      56.560  20.963 -12.725  1.00 50.00
ATOM   1071  OD1 ASN   211      57.100  21.608 -13.610  1.00 50.00
ATOM   1072  ND2 ASN   211      57.200  20.539 -11.670  1.00 50.00
ATOM   1073  N   ASP   212      51.852  21.917 -13.892  1.00 50.00
ATOM   1074  CA  ASP   212      50.539  21.605 -14.520  1.00 50.00
ATOM   1075  C   ASP   212      49.394  21.523 -13.502  1.00 50.00
ATOM   1076  O   ASP   212      48.291  21.982 -13.794  1.00 50.00
ATOM   1077  CB  ASP   212      50.582  20.327 -15.371  1.00 50.00
ATOM   1078  CG  ASP   212      49.362  19.829 -16.132  1.00 50.00
ATOM   1079  OD1 ASP   212      48.234  20.108 -15.689  1.00 50.00
ATOM   1080  OD2 ASP   212      49.620  19.107 -17.112  1.00 50.00
ATOM   1081  N   ARG   213      49.649  20.934 -12.335  1.00 50.00
ATOM   1082  CA  ARG   213      48.587  20.878 -11.324  1.00 50.00
ATOM   1083  C   ARG   213      48.549  22.203 -10.562  1.00 50.00
ATOM   1084  O   ARG   213      49.575  22.827 -10.278  1.00 50.00
ATOM   1085  CB  ARG   213      48.709  19.672 -10.384  1.00 50.00
ATOM   1086  CG  ARG   213      49.454  19.928  -9.067  1.00 50.00
ATOM   1087  CD  ARG   213      48.913  18.995  -7.989  1.00 50.00
ATOM   1088  NE  ARG   213      49.254  17.612  -8.379  1.00 50.00
ATOM   1089  CZ  ARG   213      49.900  16.723  -7.635  1.00 50.00
ATOM   1090  NH1 ARG   213      50.263  16.970  -6.405  1.00 50.00
ATOM   1091  NH2 ARG   213      50.189  15.523  -8.127  1.00 50.00
ATOM   1092  N   VAL   214      47.347  22.525 -10.127  1.00 50.00
ATOM   1093  CA  VAL   214      47.098  23.744  -9.347  1.00 50.00
ATOM   1094  C   VAL   214      47.359  23.464  -7.874  1.00 50.00
ATOM   1095  O   VAL   214      46.846  22.504  -7.301  1.00 50.00
ATOM   1096  CB  VAL   214      45.671  24.258  -9.578  1.00 50.00
ATOM   1097  CG1 VAL   214      45.534  24.513 -11.066  1.00 50.00
ATOM   1098  CG2 VAL   214      44.554  23.293  -9.163  1.00 50.00
ATOM   1099  N   ILE   215      48.113  24.372  -7.286  1.00 50.00
ATOM   1100  CA  ILE   215      48.427  24.282  -5.852  1.00 50.00
ATOM   1101  C   ILE   215      47.492  25.230  -5.092  1.00 50.00
ATOM   1102  O   ILE   215      47.081  24.976  -3.972  1.00 50.00
ATOM   1103  CB  ILE   215      49.917  24.576  -5.590  1.00 50.00
ATOM   1104  CG1 ILE   215      50.264  26.060  -5.768  1.00 50.00
ATOM   1105  CG2 ILE   215      50.784  23.658  -6.468  1.00 50.00
ATOM   1106  CD1 ILE   215      51.716  26.415  -5.440  1.00 50.00
ATOM   1107  N   ARG   216      47.080  26.288  -5.777  1.00 50.00
ATOM   1108  CA  ARG   216      46.187  27.296  -5.208  1.00 50.00
ATOM   1109  C   ARG   216      45.615  28.144  -6.343  1.00 50.00
ATOM   1110  O   ARG   216      46.355  28.919  -6.940  1.00 50.00
ATOM   1111  CB  ARG   216      46.895  28.157  -4.158  1.00 50.00
ATOM   1112  CG  ARG   216      45.811  29.004  -3.499  1.00 50.00
ATOM   1113  CD  ARG   216      46.038  29.299  -2.014  1.00 50.00
ATOM   1114  NE  ARG   216      47.127  30.247  -1.701  1.00 50.00
ATOM   1115  CZ  ARG   216      47.385  31.413  -2.297  1.00 50.00
ATOM   1116  NH1 ARG   216      46.714  31.804  -3.363  1.00 50.00
ATOM   1117  NH2 ARG   216      48.195  32.289  -1.734  1.00 50.00
ATOM   1118  N   PRO   217      44.352  27.904  -6.703  1.00 50.00
ATOM   1119  CA  PRO   217      43.666  28.707  -7.730  1.00 50.00
ATOM   1120  C   PRO   217      43.607  30.163  -7.252  1.00 50.00
ATOM   1121  O   PRO   217      43.552  30.430  -6.053  1.00 50.00
ATOM   1122  CB  PRO   217      42.275  28.076  -7.823  1.00 50.00
ATOM   1123  CG  PRO   217      42.033  27.523  -6.417  1.00 50.00
ATOM   1124  CD  PRO   217      43.410  27.002  -6.011  1.00 50.00
ATOM   1125  N   ALA   218      43.783  31.087  -8.189  1.00 50.00
ATOM   1126  CA  ALA   218      43.678  32.526  -7.881  1.00 50.00
ATOM   1127  C   ALA   218      42.237  32.866  -7.491  1.00 50.00
ATOM   1128  O   ALA   218      41.301  32.311  -8.066  1.00 50.00
ATOM   1129  CB  ALA   218      44.075  33.347  -9.110  1.00 50.00
ATOM   1130  N   LYS   219      42.090  33.823  -6.579  1.00 50.00
ATOM   1131  CA  LYS   219      40.777  34.334  -6.138  1.00 50.00
ATOM   1132  C   LYS   219      40.431  35.577  -6.952  1.00 50.00
ATOM   1133  O   LYS   219      40.957  36.663  -6.715  1.00 50.00
ATOM   1134  CB  LYS   219      40.764  34.693  -4.648  1.00 50.00
ATOM   1135  CG  LYS   219      41.123  33.508  -3.751  1.00 50.00
ATOM   1136  CD  LYS   219      40.970  33.767  -2.252  1.00 50.00
ATOM   1137  CE  LYS   219      39.555  34.176  -1.826  1.00 50.00
ATOM   1138  NZ  LYS   219      38.571  33.092  -1.967  1.00 50.00
ATOM   1139  N   VAL   220      39.660  35.357  -8.002  1.00 50.00
ATOM   1140  CA  VAL   220      39.369  36.412  -8.988  1.00 50.00
ATOM   1141  C   VAL   220      37.983  37.031  -8.762  1.00 50.00
ATOM   1142  O   VAL   220      37.150  36.521  -8.008  1.00 50.00
ATOM   1143  CB  VAL   220      39.526  35.883 -10.428  1.00 50.00
ATOM   1144  CG1 VAL   220      40.949  35.389 -10.702  1.00 50.00
ATOM   1145  CG2 VAL   220      38.525  34.775 -10.745  1.00 50.00
ATOM   1146  N   GLY   221      37.753  38.098  -9.522  1.00 50.00
ATOM   1147  CA  GLY   221      36.455  38.787  -9.524  1.00 50.00
ATOM   1148  C   GLY   221      35.965  38.914 -10.951  1.00 50.00
ATOM   1149  O   GLY   221      36.623  39.570 -11.730  1.00 50.00
ATOM   1150  N   ILE   222      35.028  38.070 -11.332  1.00 50.00
ATOM   1151  CA  ILE   222      34.476  38.054 -12.701  1.00 50.00
ATOM   1152  C   ILE   222      33.541  39.257 -12.928  1.00 50.00
ATOM   1153  O   ILE   222      32.874  39.752 -12.017  1.00 50.00
ATOM   1154  CB  ILE   222      33.798  36.691 -12.925  1.00 50.00
ATOM   1155  CG1 ILE   222      33.241  36.530 -14.345  1.00 50.00
ATOM   1156  CG2 ILE   222      32.763  36.431 -11.825  1.00 50.00
ATOM   1157  CD1 ILE   222      32.626  35.150 -14.618  1.00 50.00
ATOM   1158  N   VAL   223      33.453  39.652 -14.187  1.00 50.00
ATOM   1159  CA  VAL   223      32.644  40.807 -14.591  1.00 50.00
ATOM   1160  C   VAL   223      31.275  40.403 -15.161  1.00 50.00
ATOM   1161  O   VAL   223      31.160  39.487 -15.977  1.00 50.00
ATOM   1162  CB  VAL   223      33.503  41.631 -15.561  1.00 50.00
ATOM   1163  CG1 VAL   223      33.884  40.882 -16.830  1.00 50.00
ATOM   1164  CG2 VAL   223      32.802  42.910 -15.958  1.00 50.00
ATOM   1165  N   LYS   224      30.297  41.224 -14.802  1.00 50.00
ATOM   1166  CA  LYS   224      28.930  41.164 -15.344  1.00 50.00
ATOM   1167  C   LYS   224      28.609  42.455 -16.113  1.00 50.00
ATOM   1168  O   LYS   224      29.175  43.513 -15.831  1.00 50.00
ATOM   1169  CB  LYS   224      27.926  40.895 -14.217  1.00 50.00
ATOM   1170  CG  LYS   224      27.878  41.998 -13.165  1.00 50.00
ATOM   1171  CD  LYS   224      26.890  41.657 -12.054  1.00 50.00
ATOM   1172  CE  LYS   224      26.870  42.804 -11.060  1.00 50.00
ATOM   1173  NZ  LYS   224      25.985  42.673  -9.908  1.00 50.00
ATOM   1174  N   GLY   225      27.665  42.318 -17.052  1.00 50.00
ATOM   1175  CA  GLY   225      27.297  43.387 -18.002  1.00 50.00
ATOM   1176  C   GLY   225      26.866  44.693 -17.324  1.00 50.00
ATOM   1177  O   GLY   225      26.192  44.669 -16.297  1.00 50.00
ATOM   1178  N   GLU   226      27.212  45.785 -18.008  1.00 50.00
ATOM   1179  CA  GLU   226      26.900  47.194 -17.669  1.00 50.00
ATOM   1180  C   GLU   226      25.970  47.406 -16.462  1.00 50.00
ATOM   1181  O   GLU   226      26.425  47.830 -15.404  1.00 50.00
ATOM   1182  CB  GLU   226      26.337  47.928 -18.894  1.00 50.00
ATOM   1183  CG  GLU   226      27.330  47.990 -20.057  1.00 50.00
ATOM   1184  CD  GLU   226      26.733  48.748 -21.243  1.00 50.00
ATOM   1185  OE1 GLU   226      25.746  48.229 -21.810  1.00 50.00
ATOM   1186  OE2 GLU   226      27.275  49.832 -21.542  1.00 50.00
ATOM   1187  N   GLU   227      24.682  47.109 -16.666  1.00 50.00
ATOM   1188  CA  GLU   227      23.612  47.282 -15.654  1.00 50.00
ATOM   1189  C   GLU   227      22.276  46.601 -16.039  1.00 50.00
ATOM   1190  O   GLU   227      21.358  47.287 -16.544  1.00 50.00
ATOM   1191  CB  GLU   227      23.419  48.781 -15.353  1.00 50.00
ATOM   1192  CG  GLU   227      23.158  49.600 -16.625  1.00 50.00
ATOM   1193  CD  GLU   227      22.853  51.055 -16.302  1.00 50.00
ATOM   1194  OE1 GLU   227      23.833  51.760 -15.986  1.00 50.00
ATOM   1195  OE2 GLU   227      21.660  51.418 -16.381  1.00 50.00
ATOM   1196  OXT GLU   227      22.235  45.359 -15.922  1.00 99.99
TER    1197      GLU   227                                        
SPDBVT        1.0000000000         0.0000000000         0.0000000000 
SPDBVT        0.0000000000         1.0000000000         0.0000000000 
SPDBVT        0.0000000000         0.0000000000         1.0000000000 
SPDBVT        0.0000000000         0.0000000000         0.0000000000 
SPDBVT        0.0000000000         0.0000000000         0.0000000000 
SPDBVV default;
SPDBVV      4.645030883978    2143.744527815494      20.000000000000
SPDBVV        1.0000000000         0.0000000000         0.0000000000 
SPDBVV        0.0000000000         1.0000000000         0.0000000000 
SPDBVV        0.0000000000         0.0000000000         1.0000000000 
SPDBVV        0.0000000000         0.0000000000         0.0000000000 
SPDBVV        0.0000000000         0.0000000000         0.0000000000 
SPDBVf 51 51 51 51 51 51 51 51 51 51 51 51 51 51 51 51 51 51 51 51
SPDBVf 51 51 51 51 51 51 51 51 51 51 51 51 51 51 51 51 51 51 51 51
SPDBVf 51 51 51 51 51 51 51 51 51 51 51 51 51 51 51 51 51 51 51 51
SPDBVf 51 51 51 51 51 51 51 51 51 51 51 51 51 51 51 51 51 51 51 51
SPDBVf 51 51 51 51 51 51 51 51 51 51 51 51 51 51 51 51 51 51 51 51
SPDBVf 51 51 51 51 51 51 51 51 51 51 51 51 51 51 51 51 51 51 51 51
SPDBVf 51 51 51 51 51 51 51 51 51 51 51 51 51 51 51 51 51 51 51 51
SPDBVf 51 51 51 51 51 51 51 51 49
SPDBVR 0.00 1.00 0.00 0.00 1.00 0.00 0.00 1.00 0.00 0.00 1.00 0.00 
SPDBVR 0.00 1.00 0.00 0.00 1.00 0.00 0.00 1.00 0.00 0.00 1.00 0.00 
SPDBVR 0.00 1.00 0.00 0.00 1.00 0.00 0.00 1.00 0.00 0.00 1.00 0.00 
SPDBVR 0.00 1.00 0.00 0.00 1.00 0.00 0.00 1.00 0.00 0.00 1.00 0.00 
SPDBVR 0.00 1.00 0.00 0.00 1.00 0.00 0.00 1.00 0.00 0.00 1.00 0.00 
SPDBVR 0.00 1.00 0.00 0.00 1.00 0.00 0.00 1.00 0.00 0.00 1.00 0.00 
SPDBVR 0.00 1.00 0.00 0.00 1.00 0.00 0.00 1.00 0.00 0.00 1.00 0.00 
SPDBVR 0.00 1.00 0.00 0.00 1.00 0.00 0.00 1.00 0.00 0.00 1.00 0.00 
SPDBVR 0.00 1.00 0.00 0.00 1.00 0.00 0.00 1.00 0.00 0.00 1.00 0.00 
SPDBVR 0.00 1.00 0.00 0.00 1.00 0.00 0.00 1.00 0.00 0.00 1.00 0.00 
SPDBVR 0.00 1.00 0.00 0.00 1.00 0.00 0.00 1.00 0.00 0.00 1.00 0.00 
SPDBVR 0.00 1.00 0.00 0.00 1.00 0.00 0.00 1.00 0.00 0.00 1.00 0.00 
SPDBVR 0.00 1.00 0.00 0.00 1.00 0.00 0.00 1.00 0.00 0.00 1.00 0.00 
SPDBVR 0.00 1.00 0.00 0.00 1.00 0.00 0.00 1.00 0.00 1.00 0.00 0.00 
SPDBVR 1.00 0.00 0.00 1.00 0.00 0.00 1.00 0.00 0.00 1.00 0.00 0.00 
SPDBVR 1.00 0.00 0.00 1.00 0.00 0.00 1.00 0.00 0.00 1.00 0.00 0.00 
SPDBVR 1.00 0.00 0.00 0.00 1.00 0.00 0.00 1.00 0.00 0.00 1.00 0.00 
SPDBVR 0.00 1.00 0.00 0.00 1.00 0.00 0.00 1.00 0.00 0.00 1.00 0.00 
SPDBVR 0.00 1.00 0.00 0.00 1.00 0.00 0.00 1.00 0.00 0.00 1.00 0.00 
SPDBVR 0.00 1.00 0.00 0.00 1.00 0.00 0.00 1.00 0.00 0.00 1.00 0.00 
SPDBVR 0.00 1.00 0.00 0.00 1.00 0.00 0.00 1.00 0.00 0.00 1.00 0.00 
SPDBVR 0.00 1.00 0.00 0.00 1.00 0.00 0.00 1.00 0.00 0.00 1.00 0.00 
SPDBVR 0.00 1.00 0.00 0.00 1.00 0.00 0.00 1.00 0.00 0.00 1.00 0.00 
SPDBVR 0.00 1.00 0.00 0.00 1.00 0.00 0.00 1.00 0.00 0.00 1.00 0.00 
SPDBVR 0.00 1.00 0.00 0.00 1.00 0.00 0.00 1.00 0.00 0.00 1.00 0.00 
SPDBVR 0.00 1.00 0.00 0.00 1.00 0.00 0.00 1.00 0.00 0.00 1.00 0.00 
SPDBVR 0.00 1.00 0.00 0.00 1.00 0.00 0.00 1.00 0.00 0.00 1.00 0.00 
SPDBVR 0.00 1.00 0.00 0.00 1.00 0.00 0.00 1.00 0.00 0.00 1.00 0.00 
SPDBVR 0.00 1.00 0.00 0.00 1.00 0.00 0.00 1.00 0.00 0.00 1.00 0.00 
SPDBVR 0.00 1.00 0.00 0.00 1.00 0.00 0.00 1.00 0.00 0.00 1.00 0.00 
SPDBVR 0.00 1.00 0.00 0.00 1.00 0.00 0.00 1.00 0.00 0.00 1.00 0.00 
SPDBVR 0.00 1.00 0.00 0.00 1.00 0.00 0.00 1.00 0.00 0.00 1.00 0.00 
SPDBVR 0.00 1.00 0.00 0.00 1.00 0.00 0.00 1.00 0.00 0.00 1.00 0.00 
SPDBVR 0.00 1.00 0.00 0.00 1.00 0.00 0.00 1.00 0.00 0.00 1.00 0.00 
SPDBVR 0.00 1.00 0.00 0.00 1.00 0.00 0.00 1.00 0.00 0.00 1.00 0.00 
SPDBVR 0.00 1.00 0.00 0.00 1.00 0.00 0.00 1.00 0.00 0.00 1.00 0.00 
SPDBVR 0.00 1.00 0.00 0.00 1.00 0.00 0.00 1.00 0.00 0.00 1.00 0.00 
SPDBVR 1.00 0.00 0.00 
SPDBVl 1.00 1.00 1.00 1.00 1.00 1.00 1.00 1.00 1.00 1.00 1.00 1.00 
SPDBVl 1.00 1.00 1.00 1.00 1.00 1.00 1.00 1.00 1.00 1.00 1.00 1.00 
SPDBVl 1.00 1.00 1.00 1.00 1.00 1.00 1.00 1.00 1.00 1.00 1.00 1.00 
SPDBVl 1.00 1.00 1.00 1.00 1.00 1.00 1.00 1.00 1.00 1.00 1.00 1.00 
SPDBVl 1.00 1.00 1.00 1.00 1.00 1.00 1.00 1.00 1.00 1.00 1.00 1.00 
SPDBVl 1.00 1.00 1.00 1.00 1.00 1.00 1.00 1.00 1.00 1.00 1.00 1.00 
SPDBVl 1.00 1.00 1.00 1.00 1.00 1.00 1.00 1.00 1.00 1.00 1.00 1.00 
SPDBVl 1.00 1.00 1.00 1.00 1.00 1.00 1.00 1.00 1.00 1.00 1.00 1.00 
SPDBVl 1.00 1.00 1.00 1.00 1.00 1.00 1.00 1.00 1.00 1.00 1.00 1.00 
SPDBVl 1.00 1.00 1.00 1.00 1.00 1.00 1.00 1.00 1.00 1.00 1.00 1.00 
SPDBVl 1.00 1.00 1.00 1.00 1.00 1.00 1.00 1.00 1.00 1.00 1.00 1.00 
SPDBVl 1.00 1.00 1.00 1.00 1.00 1.00 1.00 1.00 1.00 1.00 1.00 1.00 
SPDBVl 1.00 1.00 1.00 1.00 1.00 1.00 1.00 1.00 1.00 1.00 1.00 1.00 
SPDBVl 1.00 1.00 1.00 1.00 1.00 1.00 1.00 1.00 1.00 1.00 1.00 1.00 
SPDBVl 1.00 1.00 1.00 1.00 1.00 1.00 1.00 1.00 1.00 1.00 1.00 1.00 
SPDBVl 1.00 1.00 1.00 1.00 1.00 1.00 1.00 1.00 1.00 1.00 1.00 1.00 
SPDBVl 1.00 1.00 1.00 1.00 1.00 1.00 1.00 1.00 1.00 1.00 1.00 1.00 
SPDBVl 1.00 1.00 1.00 1.00 1.00 1.00 1.00 1.00 1.00 1.00 1.00 1.00 
SPDBVl 1.00 1.00 1.00 1.00 1.00 1.00 1.00 1.00 1.00 1.00 1.00 1.00 
SPDBVl 1.00 1.00 1.00 1.00 1.00 1.00 1.00 1.00 1.00 1.00 1.00 1.00 
SPDBVl 1.00 1.00 1.00 1.00 1.00 1.00 1.00 1.00 1.00 1.00 1.00 1.00 
SPDBVl 1.00 1.00 1.00 1.00 1.00 1.00 1.00 1.00 1.00 1.00 1.00 1.00 
SPDBVl 1.00 1.00 1.00 1.00 1.00 1.00 1.00 1.00 1.00 1.00 1.00 1.00 
SPDBVl 1.00 1.00 1.00 1.00 1.00 1.00 1.00 1.00 1.00 1.00 1.00 1.00 
SPDBVl 1.00 1.00 1.00 1.00 1.00 1.00 1.00 1.00 1.00 1.00 1.00 1.00 
SPDBVl 1.00 1.00 1.00 1.00 1.00 1.00 1.00 1.00 1.00 1.00 1.00 1.00 
SPDBVl 1.00 1.00 1.00 1.00 1.00 1.00 1.00 1.00 1.00 1.00 1.00 1.00 
SPDBVl 1.00 1.00 1.00 1.00 1.00 1.00 1.00 1.00 1.00 1.00 1.00 1.00 
SPDBVl 1.00 1.00 1.00 1.00 1.00 1.00 1.00 1.00 1.00 1.00 1.00 1.00 
SPDBVl 1.00 1.00 1.00 1.00 1.00 1.00 1.00 1.00 1.00 1.00 1.00 1.00 
SPDBVl 1.00 1.00 1.00 1.00 1.00 1.00 1.00 1.00 1.00 1.00 1.00 1.00 
SPDBVl 1.00 1.00 1.00 1.00 1.00 1.00 1.00 1.00 1.00 1.00 1.00 1.00 
SPDBVl 1.00 1.00 1.00 1.00 1.00 1.00 1.00 1.00 1.00 1.00 1.00 1.00 
SPDBVl 1.00 1.00 1.00 1.00 1.00 1.00 1.00 1.00 1.00 1.00 1.00 1.00 
SPDBVl 1.00 1.00 1.00 1.00 1.00 1.00 1.00 1.00 1.00 1.00 1.00 1.00 
SPDBVl 1.00 1.00 1.00 1.00 1.00 1.00 1.00 1.00 1.00 1.00 1.00 1.00 
SPDBVl 1.00 1.00 1.00 1.00 1.00 1.00 1.00 1.00 1.00 1.00 1.00 1.00 
SPDBVl 1.00 1.00 1.00 
SPDBVb 0.00 0.00 0.20
END
