# Supplementary material for: In silico pathway reconstruction: Iron-sulfur cluster biogenesis in Saccharomyces cerevisiae
Source: BMC Syst Biol. 2007 Jan 31;1:10. doi: 10.1186/1752-0509-1-10 (PMC1839888; doi:10.1186/1752-0509-1-10)
Supplement: Additional File 2 — Structural models used for the docking studies of the ISC biogenesis proteins. Structural models used for the docking studies of the ISC biogenesis proteins in PDB format. [file 1752-0509-1-10-S2.zip › Nfs1.pdb]

COMPND    ?
REMARK    File generated by Swiss-PdbViewer  3.70b15
REMARK    http://www.expasy.org/spdbv/
CRYST1  128.459  128.459  136.830  90.00  90.00  90.00 P 43 21 2     8   
ATOM      1  N   ALA    69      68.652  60.372  24.798  1.00  0.00
ATOM      2  CA  ALA    69      67.201  60.479  24.816  1.00  0.00
ATOM      3  C   ALA    69      66.793  61.778  24.187  1.00  0.00
ATOM      4  O   ALA    69      67.594  62.706  24.094  1.00  0.00
ATOM      5  CB  ALA    69      66.495  60.457  26.182  1.00  0.00
ATOM      6  N   SER    70      65.507  61.873  23.779  1.00  0.00
ATOM      7  CA  SER    70      65.007  63.043  23.111  1.00  0.00
ATOM      8  C   SER    70      64.639  64.014  24.206  1.00  0.00
ATOM      9  O   SER    70      64.424  63.620  25.352  1.00  0.00
ATOM     10  CB  SER    70      63.738  62.775  22.269  1.00  0.00
ATOM     11  OG  SER    70      62.758  62.129  23.066  1.00  0.00
ATOM     12  N   GLY    71      64.524  65.319  23.862  1.00  0.00
ATOM     13  CA  GLY    71      64.220  66.349  24.834  1.00  0.00
ATOM     14  C   GLY    71      62.756  66.225  25.177  1.00  0.00
ATOM     15  O   GLY    71      62.126  65.301  24.687  1.00  0.00
ATOM     16  N   THR    72      62.165  67.127  26.017  1.00  0.00
ATOM     17  CA  THR    72      60.772  66.994  26.415  1.00  0.00
ATOM     18  C   THR    72      59.913  68.071  25.776  1.00  0.00
ATOM     19  O   THR    72      58.715  68.193  26.015  1.00  0.00
ATOM     20  CB  THR    72      60.621  66.923  27.927  1.00  0.00
ATOM     21  OG1 THR    72      61.383  65.819  28.391  1.00  0.00
ATOM     22  CG2 THR    72      59.158  66.727  28.399  1.00  0.00
ATOM     23  N   THR    73      60.488  68.856  24.875  1.00  0.00
ATOM     24  CA  THR    73      59.733  69.874  24.217  1.00  0.00
ATOM     25  C   THR    73      59.349  69.325  22.853  1.00  0.00
ATOM     26  O   THR    73      58.273  69.654  22.360  1.00  0.00
ATOM     27  CB  THR    73      60.519  71.146  24.185  1.00  0.00
ATOM     28  OG1 THR    73      60.774  71.632  25.485  1.00  0.00
ATOM     29  CG2 THR    73      59.739  72.183  23.526  1.00  0.00
ATOM     30  N   PRO    74      60.196  68.529  22.218  1.00  0.00
ATOM     31  CA  PRO    74      59.735  67.839  21.010  1.00  0.00
ATOM     32  C   PRO    74      59.095  66.531  21.348  1.00  0.00
ATOM     33  O   PRO    74      58.633  65.862  20.426  1.00  0.00
ATOM     34  CB  PRO    74      61.008  67.585  20.163  1.00  0.00
ATOM     35  CG  PRO    74      62.181  68.349  20.839  1.00  0.00
ATOM     36  CD  PRO    74      61.555  69.069  22.024  1.00  0.00
ATOM     37  N   ASP    75      59.076  66.143  22.636  1.00  0.00
ATOM     38  CA  ASP    75      58.459  64.905  23.010  1.00  0.00
ATOM     39  C   ASP    75      57.032  65.146  23.334  1.00  0.00
ATOM     40  O   ASP    75      56.229  64.218  23.336  1.00  0.00
ATOM     41  CB  ASP    75      59.058  64.318  24.293  1.00  0.00
ATOM     42  CG  ASP    75      59.466  62.860  24.135  1.00  0.00
ATOM     43  OD1 ASP    75      60.061  62.318  25.103  1.00  0.00
ATOM     44  OD2 ASP    75      59.211  62.263  23.058  1.00  0.00
ATOM     45  N   ALA    76      56.678  66.409  23.644  1.00  0.00
ATOM     46  CA  ALA    76      55.370  66.709  24.147  1.00  0.00
ATOM     47  C   ALA    76      54.489  67.231  23.049  1.00  0.00
ATOM     48  O   ALA    76      53.313  67.505  23.295  1.00  0.00
ATOM     49  CB  ALA    76      55.386  67.785  25.247  1.00  0.00
ATOM     50  N   VAL    77      55.020  67.383  21.824  1.00  0.00
ATOM     51  CA  VAL    77      54.262  68.037  20.796  1.00  0.00
ATOM     52  C   VAL    77      53.316  67.029  20.186  1.00  0.00
ATOM     53  O   VAL    77      53.602  65.831  20.145  1.00  0.00
ATOM     54  CB  VAL    77      55.093  68.690  19.732  1.00  0.00
ATOM     55  CG1 VAL    77      55.703  69.967  20.320  1.00  0.00
ATOM     56  CG2 VAL    77      56.151  67.745  19.141  1.00  0.00
ATOM     57  N   VAL    78      52.179  67.541  19.672  1.00  0.00
ATOM     58  CA  VAL    78      51.118  66.732  19.136  1.00  0.00
ATOM     59  C   VAL    78      51.409  66.703  17.657  1.00  0.00
ATOM     60  O   VAL    78      51.924  67.670  17.102  1.00  0.00
ATOM     61  CB  VAL    78      49.722  67.292  19.358  1.00  0.00
ATOM     62  CG1 VAL    78      49.391  67.224  20.862  1.00  0.00
ATOM     63  CG2 VAL    78      49.599  68.736  18.816  1.00  0.00
ATOM     64  N   ALA    79      51.062  65.583  16.995  1.00  0.00
ATOM     65  CA  ALA    79      51.338  65.326  15.603  1.00  0.00
ATOM     66  C   ALA    79      50.393  66.140  14.802  1.00  0.00
ATOM     67  O   ALA    79      49.338  66.419  15.357  1.00  0.00
ATOM     68  CB  ALA    79      50.949  63.884  15.246  1.00  0.00
ATOM     69  N   SER    80      50.714  66.453  13.508  1.00  0.00
ATOM     70  CA  SER    80      49.916  67.274  12.623  1.00  0.00
ATOM     71  C   SER    80      48.748  66.430  12.145  1.00  0.00
ATOM     72  O   SER    80      48.926  65.255  11.845  1.00  0.00
ATOM     73  CB  SER    80      50.616  68.166  11.580  1.00  0.00
ATOM     74  OG  SER    80      49.669  68.815  10.739  1.00  0.00
ATOM     75  N   GLY    81      47.537  67.020  12.069  1.00  0.00
ATOM     76  CA  GLY    81      46.340  66.266  11.838  1.00  0.00
ATOM     77  C   GLY    81      46.376  66.277  10.352  1.00  0.00
ATOM     78  O   GLY    81      46.146  65.255   9.728  1.00  0.00
ATOM     79  N   SER    82      46.727  67.430   9.742  1.00  0.00
ATOM     80  CA  SER    82      46.757  67.526   8.327  1.00  0.00
ATOM     81  C   SER    82      47.838  66.648   7.767  1.00  0.00
ATOM     82  O   SER    82      47.565  65.887   6.846  1.00  0.00
ATOM     83  CB  SER    82      46.987  68.975   7.908  1.00  0.00
ATOM     84  OG  SER    82      47.251  69.782   9.051  1.00  0.00
ATOM     85  N   THR    83      49.071  66.693   8.327  1.00  0.00
ATOM     86  CA  THR    83      50.149  65.904   7.789  1.00  0.00
ATOM     87  C   THR    83      49.767  64.442   7.874  1.00  0.00
ATOM     88  O   THR    83      50.106  63.652   6.996  1.00  0.00
ATOM     89  CB  THR    83      51.472  66.101   8.495  1.00  0.00
ATOM     90  OG1 THR    83      51.389  65.667   9.846  1.00  0.00
ATOM     91  CG2 THR    83      51.902  67.592   8.406  1.00  0.00
ATOM     92  N   ALA    84      49.051  64.047   8.946  1.00  0.00
ATOM     93  CA  ALA    84      48.733  62.675   9.182  1.00  0.00
ATOM     94  C   ALA    84      47.712  62.178   8.207  1.00  0.00
ATOM     95  O   ALA    84      47.815  61.041   7.751  1.00  0.00
ATOM     96  CB  ALA    84      48.183  62.439  10.596  1.00  0.00
ATOM     97  N   MET    85      47.470  61.240   7.274  1.00  0.00
ATOM     98  CA  MET    85      48.619  61.095   6.419  1.00  0.00
ATOM     99  C   MET    85      48.846  59.636   6.225  1.00  0.00
ATOM    100  O   MET    85      49.263  59.138   5.178  1.00  0.00
ATOM    101  CB  MET    85      49.882  61.706   7.047  1.00  0.00
ATOM    102  CG  MET    85      51.104  61.700   6.124  1.00  0.00
ATOM    103  SD  MET    85      50.862  62.629   4.579  1.00  0.00
ATOM    104  CE  MET    85      51.090  64.301   5.255  1.00  0.00
ATOM    105  N   SER    86      48.496  58.936   7.283  1.00  0.00
ATOM    106  CA  SER    86      48.603  57.580   7.380  1.00  0.00
ATOM    107  C   SER    86      47.577  57.182   6.309  1.00  0.00
ATOM    108  O   SER    86      47.720  56.206   5.697  1.00  0.00
ATOM    109  CB  SER    86      48.318  57.383   8.894  1.00  0.00
ATOM    110  OG  SER    86      46.992  56.964   9.086  1.00  0.00
ATOM    111  N   HIS    87      46.511  57.807   5.843  1.00  0.00
ATOM    112  CA  HIS    87      45.664  57.090   4.860  1.00  0.00
ATOM    113  C   HIS    87      45.652  57.501   3.342  1.00  0.00
ATOM    114  O   HIS    87      44.562  57.571   2.814  1.00  0.00
ATOM    115  CB  HIS    87      44.214  57.098   5.406  1.00  0.00
ATOM    116  CG  HIS    87      43.934  56.281   6.664  1.00  0.00
ATOM    117  ND1 HIS    87      43.958  54.915   6.591  1.00  0.00
ATOM    118  CD2 HIS    87      43.444  56.640   7.880  1.00  0.00
ATOM    119  CE1 HIS    87      43.623  54.459   7.782  1.00  0.00
ATOM    120  NE2 HIS    87      43.323  55.473   8.608  1.00  0.00
ATOM    121  N   ALA    88      46.745  57.619   2.528  1.00  0.00
ATOM    122  CA  ALA    88      46.873  58.244   1.175  1.00  0.00
ATOM    123  C   ALA    88      45.688  58.753   0.308  1.00  0.00
ATOM    124  O   ALA    88      45.795  59.775  -0.375  1.00  0.00
ATOM    125  CB  ALA    88      47.643  57.271   0.247  1.00  0.00
ATOM    126  N   TYR    89      44.534  58.071   0.293  1.00  0.00
ATOM    127  CA  TYR    89      43.387  58.535  -0.425  1.00  0.00
ATOM    128  C   TYR    89      42.916  59.880   0.109  1.00  0.00
ATOM    129  O   TYR    89      42.336  60.638  -0.658  1.00  0.00
ATOM    130  CB  TYR    89      42.207  57.531  -0.509  1.00  0.00
ATOM    131  CG  TYR    89      42.612  56.288  -1.271  1.00  0.00
ATOM    132  CD1 TYR    89      42.892  55.112  -0.606  1.00  0.00
ATOM    133  CD2 TYR    89      42.637  56.265  -2.651  1.00  0.00
ATOM    134  CE1 TYR    89      43.209  53.967  -1.298  1.00  0.00
ATOM    135  CE2 TYR    89      42.973  55.129  -3.356  1.00  0.00
ATOM    136  CZ  TYR    89      43.276  53.976  -2.671  1.00  0.00
ATOM    137  OH  TYR    89      43.606  52.796  -3.371  1.00  0.00
ATOM    138  N   GLN    90      43.171  60.271   1.383  1.00  0.00
ATOM    139  CA  GLN    90      42.612  61.520   1.874  1.00  0.00
ATOM    140  C   GLN    90      43.291  62.760   1.286  1.00  0.00
ATOM    141  O   GLN    90      42.837  63.886   1.473  1.00  0.00
ATOM    142  CB  GLN    90      42.530  61.584   3.418  1.00  0.00
ATOM    143  CG  GLN    90      41.795  62.795   4.018  1.00  0.00
ATOM    144  CD  GLN    90      40.338  62.824   3.558  1.00  0.00
ATOM    145  OE1 GLN    90      39.686  61.786   3.447  1.00  0.00
ATOM    146  NE2 GLN    90      39.807  64.053   3.321  1.00  0.00
ATOM    147  N   GLU    91      44.362  62.594   0.495  1.00  0.00
ATOM    148  CA  GLU    91      45.023  63.667  -0.197  1.00  0.00
ATOM    149  C   GLU    91      44.458  63.910  -1.584  1.00  0.00
ATOM    150  O   GLU    91      44.753  64.934  -2.202  1.00  0.00
ATOM    151  CB  GLU    91      46.506  63.294  -0.347  1.00  0.00
ATOM    152  CG  GLU    91      47.101  62.611   0.903  1.00  0.00
ATOM    153  CD  GLU    91      47.289  63.674   1.977  1.00  0.00
ATOM    154  OE1 GLU    91      46.310  64.363   2.366  1.00  0.00
ATOM    155  OE2 GLU    91      48.451  63.819   2.425  1.00  0.00
ATOM    156  N   ASN    92      43.646  62.959  -2.106  1.00  0.00
ATOM    157  CA  ASN    92      43.108  62.936  -3.464  1.00  0.00
ATOM    158  C   ASN    92      41.938  63.839  -3.859  1.00  0.00
ATOM    159  O   ASN    92      40.808  63.690  -3.427  1.00  0.00
ATOM    160  CB  ASN    92      42.428  61.593  -3.813  1.00  0.00
ATOM    161  CG  ASN    92      43.462  60.572  -4.235  1.00  0.00
ATOM    162  OD1 ASN    92      44.385  60.852  -4.995  1.00  0.00
ATOM    163  ND2 ASN    92      43.313  59.320  -3.743  1.00  0.00
ATOM    164  N   THR    93      42.079  64.668  -4.882  1.00  0.00
ATOM    165  CA  THR    93      41.009  65.581  -5.229  1.00  0.00
ATOM    166  C   THR    93      39.954  64.866  -6.059  1.00  0.00
ATOM    167  O   THR    93      40.282  63.900  -6.736  1.00  0.00
ATOM    168  CB  THR    93      41.629  66.688  -5.984  1.00  0.00
ATOM    169  OG1 THR    93      40.866  67.841  -5.841  1.00  0.00
ATOM    170  CG2 THR    93      41.796  66.337  -7.464  1.00  0.00
ATOM    171  N   GLY    94      38.685  65.319  -6.075  1.00  0.00
ATOM    172  CA  GLY    94      37.626  64.683  -6.786  1.00  0.00
ATOM    173  C   GLY    94      37.128  65.788  -7.615  1.00  0.00
ATOM    174  O   GLY    94      36.328  66.557  -7.106  1.00  0.00
ATOM    175  N   PHE    95      37.661  65.840  -8.873  1.00  0.00
ATOM    176  CA  PHE    95      37.496  66.790  -9.950  1.00  0.00
ATOM    177  C   PHE    95      38.060  68.100  -9.496  1.00  0.00
ATOM    178  O   PHE    95      37.430  69.144  -9.584  1.00  0.00
ATOM    179  CB  PHE    95      36.023  66.905 -10.406  1.00  0.00
ATOM    180  CG  PHE    95      35.749  67.924 -11.473  1.00  0.00
ATOM    181  CD1 PHE    95      36.044  67.690 -12.797  1.00  0.00
ATOM    182  CD2 PHE    95      35.084  69.091 -11.139  1.00  0.00
ATOM    183  CE1 PHE    95      35.730  68.631 -13.750  1.00  0.00
ATOM    184  CE2 PHE    95      34.820  70.055 -12.078  1.00  0.00
ATOM    185  CZ  PHE    95      35.115  69.807 -13.393  1.00  0.00
ATOM    186  N   GLY    96      39.282  68.104  -8.942  1.00  0.00
ATOM    187  CA  GLY    96      39.843  69.347  -8.499  1.00  0.00
ATOM    188  C   GLY    96      39.336  69.722  -7.127  1.00  0.00
ATOM    189  O   GLY    96      40.043  70.445  -6.423  1.00  0.00
ATOM    190  N   THR    97      38.185  69.206  -6.645  1.00  0.00
ATOM    191  CA  THR    97      37.808  69.581  -5.320  1.00  0.00
ATOM    192  C   THR    97      38.386  68.627  -4.312  1.00  0.00
ATOM    193  O   THR    97      38.591  67.448  -4.552  1.00  0.00
ATOM    194  CB  THR    97      36.341  69.668  -5.161  1.00  0.00
ATOM    195  OG1 THR    97      35.787  68.421  -5.457  1.00  0.00
ATOM    196  CG2 THR    97      35.711  70.601  -6.187  1.00  0.00
ATOM    197  N   ARG    98      38.661  69.114  -3.111  1.00  0.00
ATOM    198  CA  ARG    98      39.391  68.314  -2.197  1.00  0.00
ATOM    199  C   ARG    98      38.576  67.279  -1.467  1.00  0.00
ATOM    200  O   ARG    98      37.451  67.502  -1.044  1.00  0.00
ATOM    201  CB  ARG    98      40.010  69.170  -1.106  1.00  0.00
ATOM    202  CG  ARG    98      41.087  70.055  -1.718  1.00  0.00
ATOM    203  CD  ARG    98      42.370  69.302  -2.076  1.00  0.00
ATOM    204  NE  ARG    98      43.085  69.019  -0.801  1.00  0.00
ATOM    205  CZ  ARG    98      44.289  68.350  -0.799  1.00  0.00
ATOM    206  NH1 ARG    98      44.846  67.929  -1.985  1.00  0.00
ATOM    207  NH2 ARG    98      44.957  68.172   0.400  1.00  0.00
ATOM    208  N   PRO    99      39.192  66.158  -1.206  1.00  0.00
ATOM    209  CA  PRO    99      38.457  64.958  -0.829  1.00  0.00
ATOM    210  C   PRO    99      37.770  65.235   0.478  1.00  0.00
ATOM    211  O   PRO    99      38.460  65.754   1.356  1.00  0.00
ATOM    212  CB  PRO    99      39.559  63.877  -0.642  1.00  0.00
ATOM    213  CG  PRO    99      40.921  64.619  -0.762  1.00  0.00
ATOM    214  CD  PRO    99      40.615  65.917  -1.483  1.00  0.00
ATOM    215  N   ILE   100      36.435  64.961   0.609  1.00  0.00
ATOM    216  CA  ILE   100      35.777  64.804   1.877  1.00  0.00
ATOM    217  C   ILE   100      35.057  63.467   1.865  1.00  0.00
ATOM    218  O   ILE   100      33.885  63.360   1.500  1.00  0.00
ATOM    219  CB  ILE   100      34.778  65.909   2.167  1.00  0.00
ATOM    220  CG1 ILE   100      35.330  67.341   2.174  1.00  0.00
ATOM    221  CG2 ILE   100      34.323  65.741   3.552  1.00  0.00
ATOM    222  CD1 ILE   100      34.273  68.449   2.276  1.00  0.00
ATOM    223  N   TYR   101      35.758  62.395   2.290  1.00  0.00
ATOM    224  CA  TYR   101      35.268  61.043   2.178  1.00  0.00
ATOM    225  C   TYR   101      34.503  60.546   3.360  1.00  0.00
ATOM    226  O   TYR   101      35.078  60.216   4.414  1.00  0.00
ATOM    227  CB  TYR   101      36.426  60.075   1.980  1.00  0.00
ATOM    228  CG  TYR   101      35.907  58.696   1.775  1.00  0.00
ATOM    229  CD1 TYR   101      35.440  58.305   0.541  1.00  0.00
ATOM    230  CD2 TYR   101      35.911  57.788   2.809  1.00  0.00
ATOM    231  CE1 TYR   101      35.001  57.022   0.336  1.00  0.00
ATOM    232  CE2 TYR   101      35.440  56.521   2.609  1.00  0.00
ATOM    233  CZ  TYR   101      35.029  56.122   1.370  1.00  0.00
ATOM    234  OH  TYR   101      34.564  54.808   1.165  1.00  0.00
ATOM    235  N   LEU   102      33.152  60.577   3.225  1.00  0.00
ATOM    236  CA  LEU   102      32.252  60.404   4.320  1.00  0.00
ATOM    237  C   LEU   102      31.434  59.231   4.123  1.00  0.00
ATOM    238  O   LEU   102      30.239  59.231   4.416  1.00  0.00
ATOM    239  CB  LEU   102      31.274  61.540   4.377  1.00  0.00
ATOM    240  CG  LEU   102      32.068  62.797   4.408  1.00  0.00
ATOM    241  CD1 LEU   102      30.820  63.854   4.379  1.00  0.00
ATOM    242  CD2 LEU   102      33.530  62.590   5.219  1.00  0.00
ATOM    243  N   ASP   103      32.092  58.176   3.645  1.00  0.00
ATOM    244  CA  ASP   103      31.363  57.009   3.299  1.00  0.00
ATOM    245  C   ASP   103      32.075  55.809   3.845  1.00  0.00
ATOM    246  O   ASP   103      31.998  54.705   3.312  1.00  0.00
ATOM    247  CB  ASP   103      31.177  56.894   1.783  1.00  0.00
ATOM    248  CG  ASP   103      30.106  55.861   1.477  1.00  0.00
ATOM    249  OD1 ASP   103      29.258  55.551   2.359  1.00  0.00
ATOM    250  OD2 ASP   103      30.159  55.330   0.340  1.00  0.00
ATOM    251  N   MET   104      32.769  55.957   4.992  1.00  0.00
ATOM    252  CA  MET   104      33.499  54.858   5.570  1.00  0.00
ATOM    253  C   MET   104      32.567  53.756   5.967  1.00  0.00
ATOM    254  O   MET   104      32.929  52.576   6.002  1.00  0.00
ATOM    255  CB  MET   104      34.330  55.288   6.773  1.00  0.00
ATOM    256  CG  MET   104      35.467  56.199   6.339  1.00  0.00
ATOM    257  SD  MET   104      36.545  56.623   7.730  1.00  0.00
ATOM    258  CE  MET   104      38.119  57.221   7.047  1.00  0.00
ATOM    259  N   GLN   105      31.303  54.121   6.225  1.00  0.00
ATOM    260  CA  GLN   105      30.327  53.120   6.452  1.00  0.00
ATOM    261  C   GLN   105      30.151  52.102   5.292  1.00  0.00
ATOM    262  O   GLN   105      29.829  50.920   5.443  1.00  0.00
ATOM    263  CB  GLN   105      28.981  53.576   6.967  1.00  0.00
ATOM    264  CG  GLN   105      29.115  54.398   8.258  1.00  0.00
ATOM    265  CD  GLN   105      29.250  53.545   9.489  1.00  0.00
ATOM    266  OE1 GLN   105      30.053  53.682  10.410  1.00  0.00
ATOM    267  NE2 GLN   105      28.294  52.602   9.493  1.00  0.00
ATOM    268  N   ALA   106      30.338  52.495   4.052  1.00  0.00
ATOM    269  CA  ALA   106      30.259  51.505   3.017  1.00  0.00
ATOM    270  C   ALA   106      31.523  50.691   2.889  1.00  0.00
ATOM    271  O   ALA   106      31.438  49.478   2.681  1.00  0.00
ATOM    272  CB  ALA   106      29.961  52.150   1.684  1.00  0.00
ATOM    273  N   THR   107      32.716  51.329   2.982  1.00  0.00
ATOM    274  CA  THR   107      33.989  50.646   2.998  1.00  0.00
ATOM    275  C   THR   107      34.938  51.699   3.516  1.00  0.00
ATOM    276  O   THR   107      34.658  52.876   3.323  1.00  0.00
ATOM    277  CB  THR   107      34.398  50.092   1.643  1.00  0.00
ATOM    278  OG1 THR   107      35.583  49.319   1.760  1.00  0.00
ATOM    279  CG2 THR   107      34.607  51.200   0.595  1.00  0.00
ATOM    280  N   THR   108      36.051  51.350   4.204  1.00  0.00
ATOM    281  CA  THR   108      36.899  52.365   4.780  1.00  0.00
ATOM    282  C   THR   108      38.128  52.595   3.920  1.00  0.00
ATOM    283  O   THR   108      38.493  51.678   3.184  1.00  0.00
ATOM    284  CB  THR   108      37.374  52.002   6.140  1.00  0.00
ATOM    285  OG1 THR   108      38.076  50.785   6.117  1.00  0.00
ATOM    286  CG2 THR   108      36.148  51.908   7.030  1.00  0.00
ATOM    287  N   PRO   109      38.801  53.764   3.975  1.00  0.00
ATOM    288  CA  PRO   109      40.113  53.859   3.335  1.00  0.00
ATOM    289  C   PRO   109      41.122  53.113   4.151  1.00  0.00
ATOM    290  O   PRO   109      40.823  52.803   5.302  1.00  0.00
ATOM    291  CB  PRO   109      40.425  55.379   3.191  1.00  0.00
ATOM    292  CG  PRO   109      39.097  56.140   3.478  1.00  0.00
ATOM    293  CD  PRO   109      38.072  55.028   3.819  1.00  0.00
ATOM    294  N   THR   110      42.287  52.784   3.563  1.00  0.00
ATOM    295  CA  THR   110      43.201  51.905   4.194  1.00  0.00
ATOM    296  C   THR   110      44.410  52.715   4.424  1.00  0.00
ATOM    297  O   THR   110      44.823  53.591   3.660  1.00  0.00
ATOM    298  CB  THR   110      43.523  50.686   3.378  1.00  0.00
ATOM    299  OG1 THR   110      44.030  49.654   4.198  1.00  0.00
ATOM    300  CG2 THR   110      44.535  51.003   2.259  1.00  0.00
ATOM    301  N   ASP   111      45.015  52.404   5.531  1.00  0.00
ATOM    302  CA  ASP   111      46.173  53.066   5.908  1.00  0.00
ATOM    303  C   ASP   111      47.384  52.582   4.998  1.00  0.00
ATOM    304  O   ASP   111      47.351  51.397   4.701  1.00  0.00
ATOM    305  CB  ASP   111      46.032  52.865   7.480  1.00  0.00
ATOM    306  CG  ASP   111      46.599  51.694   7.926  1.00  0.00
ATOM    307  OD1 ASP   111      46.796  50.786   7.134  1.00  0.00
ATOM    308  OD2 ASP   111      46.730  51.683   9.152  1.00  0.00
ATOM    309  N   PRO   112      48.491  53.292   4.499  1.00  0.00
ATOM    310  CA  PRO   112      49.663  52.628   3.958  1.00  0.00
ATOM    311  C   PRO   112      50.237  51.511   4.676  1.00  0.00
ATOM    312  O   PRO   112      50.716  50.681   3.995  1.00  0.00
ATOM    313  CB  PRO   112      50.698  53.718   3.515  1.00  0.00
ATOM    314  CG  PRO   112      49.939  55.061   3.513  1.00  0.00
ATOM    315  CD  PRO   112      48.505  54.595   3.805  1.00  0.00
ATOM    316  N   ARG   113      50.148  51.334   5.939  1.00  0.00
ATOM    317  CA  ARG   113      50.772  50.324   6.689  1.00  0.00
ATOM    318  C   ARG   113      49.963  49.145   6.323  1.00  0.00
ATOM    319  O   ARG   113      50.572  48.133   6.104  1.00  0.00
ATOM    320  CB  ARG   113      50.683  50.545   8.180  1.00  0.00
ATOM    321  CG  ARG   113      51.541  51.653   8.749  1.00  0.00
ATOM    322  CD  ARG   113      50.885  52.973   8.808  1.00  0.00
ATOM    323  NE  ARG   113      49.760  52.962   7.889  1.00  0.00
ATOM    324  CZ  ARG   113      49.459  54.106   7.342  1.00  0.00
ATOM    325  NH1 ARG   113      49.638  54.869   8.455  1.00  0.00
ATOM    326  NH2 ARG   113      48.264  54.372   7.176  1.00  0.00
ATOM    327  N   VAL   114      48.631  49.205   6.152  1.00  0.00
ATOM    328  CA  VAL   114      47.840  48.096   5.678  1.00  0.00
ATOM    329  C   VAL   114      48.207  47.803   4.261  1.00  0.00
ATOM    330  O   VAL   114      48.484  46.655   3.923  1.00  0.00
ATOM    331  CB  VAL   114      46.344  48.269   5.821  1.00  0.00
ATOM    332  CG1 VAL   114      45.605  47.138   5.113  1.00  0.00
ATOM    333  CG2 VAL   114      45.906  48.155   7.286  1.00  0.00
ATOM    334  N   LEU   115      48.211  48.817   3.389  1.00  0.00
ATOM    335  CA  LEU   115      48.427  48.604   1.983  1.00  0.00
ATOM    336  C   LEU   115      49.742  47.940   1.724  1.00  0.00
ATOM    337  O   LEU   115      49.926  47.087   0.858  1.00  0.00
ATOM    338  CB  LEU   115      48.430  49.945   1.235  1.00  0.00
ATOM    339  CG  LEU   115      48.613  49.814  -0.281  1.00  0.00
ATOM    340  CD1 LEU   115      47.494  48.986  -0.932  1.00  0.00
ATOM    341  CD2 LEU   115      48.757  51.175  -0.963  1.00  0.00
ATOM    342  N   ASP   116      50.706  48.356   2.496  1.00  0.00
ATOM    343  CA  ASP   116      52.025  48.031   2.277  1.00  0.00
ATOM    344  C   ASP   116      52.296  46.681   2.879  1.00  0.00
ATOM    345  O   ASP   116      53.004  45.879   2.308  1.00  0.00
ATOM    346  CB  ASP   116      52.692  49.105   3.034  1.00  0.00
ATOM    347  CG  ASP   116      53.006  50.376   2.110  1.00  0.00
ATOM    348  OD1 ASP   116      52.437  50.470   0.990  1.00  0.00
ATOM    349  OD2 ASP   116      53.858  51.229   2.493  1.00  0.00
ATOM    350  N   THR   117      51.715  46.296   4.007  1.00  0.00
ATOM    351  CA  THR   117      51.989  44.976   4.528  1.00  0.00
ATOM    352  C   THR   117      51.605  43.922   3.547  1.00  0.00
ATOM    353  O   THR   117      52.345  42.963   3.343  1.00  0.00
ATOM    354  CB  THR   117      51.288  44.764   5.781  1.00  0.00
ATOM    355  OG1 THR   117      49.893  45.026   5.650  1.00  0.00
ATOM    356  CG2 THR   117      52.043  45.810   6.573  1.00  0.00
ATOM    357  N   MET   118      50.488  44.136   2.843  1.00  0.00
ATOM    358  CA  MET   118      50.049  43.211   1.852  1.00  0.00
ATOM    359  C   MET   118      51.014  43.182   0.709  1.00  0.00
ATOM    360  O   MET   118      51.373  42.118   0.206  1.00  0.00
ATOM    361  CB  MET   118      48.683  43.609   1.305  1.00  0.00
ATOM    362  CG  MET   118      48.072  42.536   0.421  1.00  0.00
ATOM    363  SD  MET   118      46.329  42.802   0.001  1.00  0.00
ATOM    364  CE  MET   118      45.941  44.466   0.626  1.00  0.00
ATOM    365  N   LEU   119      51.437  44.371   0.264  1.00  0.00
ATOM    366  CA  LEU   119      52.345  44.490  -0.828  1.00  0.00
ATOM    367  C   LEU   119      53.666  43.885  -0.516  1.00  0.00
ATOM    368  O   LEU   119      54.193  43.167  -1.356  1.00  0.00
ATOM    369  CB  LEU   119      52.476  45.950  -1.286  1.00  0.00
ATOM    370  CG  LEU   119      51.561  46.303  -2.487  1.00  0.00
ATOM    371  CD1 LEU   119      50.348  45.368  -2.697  1.00  0.00
ATOM    372  CD2 LEU   119      51.040  47.740  -2.402  1.00  0.00
ATOM    373  N   LYS   120      54.220  44.096   0.683  1.00  0.00
ATOM    374  CA  LYS   120      55.496  43.544   1.036  1.00  0.00
ATOM    375  C   LYS   120      55.423  42.049   1.059  1.00  0.00
ATOM    376  O   LYS   120      56.360  41.392   0.617  1.00  0.00
ATOM    377  CB  LYS   120      56.034  43.990   2.412  1.00  0.00
ATOM    378  CG  LYS   120      56.644  45.392   2.412  1.00  0.00
ATOM    379  CD  LYS   120      55.684  46.496   2.722  1.00  0.00
ATOM    380  CE  LYS   120      56.249  47.832   2.363  1.00  0.00
ATOM    381  NZ  LYS   120      55.446  48.896   2.794  1.00  0.00
ATOM    382  N   PHE   121      54.313  41.485   1.573  1.00  0.00
ATOM    383  CA  PHE   121      54.103  40.064   1.609  1.00  0.00
ATOM    384  C   PHE   121      54.205  39.521   0.194  1.00  0.00
ATOM    385  O   PHE   121      54.932  38.562  -0.042  1.00  0.00
ATOM    386  CB  PHE   121      52.770  39.727   2.328  1.00  0.00
ATOM    387  CG  PHE   121      52.515  38.261   2.473  1.00  0.00
ATOM    388  CD1 PHE   121      53.206  37.495   3.392  1.00  0.00
ATOM    389  CD2 PHE   121      51.505  37.670   1.745  1.00  0.00
ATOM    390  CE1 PHE   121      52.931  36.156   3.527  1.00  0.00
ATOM    391  CE2 PHE   121      51.237  36.329   1.872  1.00  0.00
ATOM    392  CZ  PHE   121      51.943  35.574   2.771  1.00  0.00
ATOM    393  N   TYR   122      53.549  40.153  -0.801  1.00  0.00
ATOM    394  CA  TYR   122      53.623  39.730  -2.185  1.00  0.00
ATOM    395  C   TYR   122      55.007  39.901  -2.791  1.00  0.00
ATOM    396  O   TYR   122      55.425  39.083  -3.609  1.00  0.00
ATOM    397  CB  TYR   122      52.599  40.490  -3.059  1.00  0.00
ATOM    398  CG  TYR   122      52.599  40.045  -4.491  1.00  0.00
ATOM    399  CD1 TYR   122      51.994  38.864  -4.873  1.00  0.00
ATOM    400  CD2 TYR   122      53.140  40.856  -5.469  1.00  0.00
ATOM    401  CE1 TYR   122      51.977  38.482  -6.193  1.00  0.00
ATOM    402  CE2 TYR   122      53.126  40.476  -6.790  1.00  0.00
ATOM    403  CZ  TYR   122      52.533  39.292  -7.155  1.00  0.00
ATOM    404  OH  TYR   122      52.513  38.891  -8.509  1.00  0.00
ATOM    405  N   THR   123      55.754  40.971  -2.445  1.00  0.00
ATOM    406  CA  THR   123      57.042  41.230  -3.035  1.00  0.00
ATOM    407  C   THR   123      58.123  40.300  -2.521  1.00  0.00
ATOM    408  O   THR   123      59.144  40.117  -3.194  1.00  0.00
ATOM    409  CB  THR   123      57.428  42.665  -2.755  1.00  0.00
ATOM    410  OG1 THR   123      56.458  43.530  -3.331  1.00  0.00
ATOM    411  CG2 THR   123      58.822  43.040  -3.304  1.00  0.00
ATOM    412  N   GLY   124      57.935  39.723  -1.305  1.00  0.00
ATOM    413  CA  GLY   124      59.016  39.089  -0.604  1.00  0.00
ATOM    414  C   GLY   124      58.744  37.728   0.000  1.00  0.00
ATOM    415  O   GLY   124      59.673  36.924  -0.013  1.00  0.00
ATOM    416  N   LEU   125      57.547  37.414   0.571  1.00  0.00
ATOM    417  CA  LEU   125      57.353  36.126   1.215  1.00  0.00
ATOM    418  C   LEU   125      56.194  35.366   0.593  1.00  0.00
ATOM    419  O   LEU   125      55.492  34.619   1.251  1.00  0.00
ATOM    420  CB  LEU   125      57.093  36.259   2.745  1.00  0.00
ATOM    421  CG  LEU   125      57.051  34.950   3.565  1.00  0.00
ATOM    422  CD1 LEU   125      58.321  34.165   3.406  1.00  0.00
ATOM    423  CD2 LEU   125      56.583  35.135   5.000  1.00  0.00
ATOM    424  N   TYR   126      55.895  35.489  -0.704  1.00  0.00
ATOM    425  CA  TYR   126      54.654  34.905  -1.181  1.00  0.00
ATOM    426  C   TYR   126      54.773  33.419  -1.485  1.00  0.00
ATOM    427  O   TYR   126      55.664  32.969  -2.205  1.00  0.00
ATOM    428  CB  TYR   126      54.121  35.658  -2.419  1.00  0.00
ATOM    429  CG  TYR   126      52.846  35.083  -2.965  1.00  0.00
ATOM    430  CD1 TYR   126      51.639  35.265  -2.320  1.00  0.00
ATOM    431  CD2 TYR   126      52.851  34.420  -4.174  1.00  0.00
ATOM    432  CE1 TYR   126      50.480  34.739  -2.842  1.00  0.00
ATOM    433  CE2 TYR   126      51.696  33.896  -4.703  1.00  0.00
ATOM    434  CZ  TYR   126      50.504  34.064  -4.040  1.00  0.00
ATOM    435  OH  TYR   126      49.311  33.526  -4.570  1.00  0.00
ATOM    436  N   GLY   127      53.826  32.600  -0.964  1.00  0.00
ATOM    437  CA  GLY   127      53.783  31.212  -1.337  1.00  0.00
ATOM    438  C   GLY   127      52.441  30.679  -0.959  1.00  0.00
ATOM    439  O   GLY   127      51.680  31.400  -0.325  1.00  0.00
ATOM    440  N   ASN   128      52.144  29.409  -1.329  1.00  0.00
ATOM    441  CA  ASN   128      50.915  28.717  -0.981  1.00  0.00
ATOM    442  C   ASN   128      50.948  28.502   0.525  1.00  0.00
ATOM    443  O   ASN   128      52.049  28.405   1.057  1.00  0.00
ATOM    444  CB  ASN   128      50.703  27.417  -1.795  1.00  0.00
ATOM    445  CG  ASN   128      51.789  26.367  -1.553  1.00  0.00
ATOM    446  OD1 ASN   128      52.564  26.394  -0.612  1.00  0.00
ATOM    447  ND2 ASN   128      51.865  25.354  -2.452  1.00  0.00
ATOM    448  N   PRO   129      49.843  28.599   1.254  1.00  0.00
ATOM    449  CA  PRO   129      49.924  28.181   2.672  1.00  0.00
ATOM    450  C   PRO   129      49.273  26.905   3.000  1.00  0.00
ATOM    451  O   PRO   129      48.576  26.884   4.010  1.00  0.00
ATOM    452  CB  PRO   129      49.286  29.296   3.534  1.00  0.00
ATOM    453  CG  PRO   129      49.147  30.462   2.593  1.00  0.00
ATOM    454  CD  PRO   129      49.555  30.024   1.213  1.00  0.00
ATOM    455  N   HIS   130      49.517  25.813   2.283  1.00  0.00
ATOM    456  CA  HIS   130      48.811  24.657   2.751  1.00  0.00
ATOM    457  C   HIS   130      49.641  23.788   3.621  1.00  0.00
ATOM    458  O   HIS   130      49.595  22.578   3.472  1.00  0.00
ATOM    459  CB  HIS   130      47.937  24.026   1.685  1.00  0.00
ATOM    460  CG  HIS   130      46.689  24.842   1.596  1.00  0.00
ATOM    461  ND1 HIS   130      46.012  25.275   2.737  1.00  0.00
ATOM    462  CD2 HIS   130      46.048  25.241   0.480  1.00  0.00
ATOM    463  CE1 HIS   130      44.991  25.926   2.286  1.00  0.00
ATOM    464  NE2 HIS   130      44.931  25.836   0.947  1.00  0.00
ATOM    465  N   SER   131      50.330  24.402   4.618  1.00  0.00
ATOM    466  CA  SER   131      51.323  23.785   5.462  1.00  0.00
ATOM    467  C   SER   131      52.339  23.092   4.628  1.00  0.00
ATOM    468  O   SER   131      52.446  21.868   4.601  1.00  0.00
ATOM    469  CB  SER   131      50.800  22.862   6.599  1.00  0.00
ATOM    470  OG  SER   131      50.142  21.712   6.100  1.00  0.00
ATOM    471  N   ASN   132      53.149  23.894   3.932  1.00  0.00
ATOM    472  CA  ASN   132      54.089  23.324   3.019  1.00  0.00
ATOM    473  C   ASN   132      55.410  23.089   3.722  1.00  0.00
ATOM    474  O   ASN   132      55.701  23.688   4.762  1.00  0.00
ATOM    475  CB  ASN   132      54.235  24.131   1.727  1.00  0.00
ATOM    476  CG  ASN   132      54.853  25.418   1.980  1.00  0.00
ATOM    477  OD1 ASN   132      55.396  25.639   3.048  1.00  0.00
ATOM    478  ND2 ASN   132      54.769  26.254   0.920  1.00  0.00
ATOM    479  N   THR   133      56.247  22.220   3.124  1.00  0.00
ATOM    480  CA  THR   133      57.530  21.916   3.668  1.00  0.00
ATOM    481  C   THR   133      58.395  23.115   3.459  1.00  0.00
ATOM    482  O   THR   133      58.998  23.604   4.411  1.00  0.00
ATOM    483  CB  THR   133      58.186  20.696   3.042  1.00  0.00
ATOM    484  OG1 THR   133      58.445  20.866   1.653  1.00  0.00
ATOM    485  CG2 THR   133      57.267  19.470   3.186  1.00  0.00
ATOM    486  N   HIS   134      58.494  23.581   2.194  1.00  0.00
ATOM    487  CA  HIS   134      59.448  24.567   1.837  1.00  0.00
ATOM    488  C   HIS   134      59.166  25.812   2.624  1.00  0.00
ATOM    489  O   HIS   134      58.059  26.044   3.101  1.00  0.00
ATOM    490  CB  HIS   134      59.537  24.788   0.310  1.00  0.00
ATOM    491  CG  HIS   134      58.299  25.355  -0.317  1.00  0.00
ATOM    492  ND1 HIS   134      58.086  26.720  -0.254  1.00  0.00
ATOM    493  CD2 HIS   134      57.322  24.753  -1.054  1.00  0.00
ATOM    494  CE1 HIS   134      56.988  26.920  -0.952  1.00  0.00
ATOM    495  NE2 HIS   134      56.482  25.766  -1.458  1.00  0.00
ATOM    496  N   SER   135      60.232  26.599   2.819  1.00  0.00
ATOM    497  CA  SER   135      60.361  27.658   3.763  1.00  0.00
ATOM    498  C   SER   135      59.316  28.731   3.633  1.00  0.00
ATOM    499  O   SER   135      58.668  29.063   4.614  1.00  0.00
ATOM    500  CB  SER   135      61.746  28.293   3.558  1.00  0.00
ATOM    501  OG  SER   135      61.938  28.646   2.190  1.00  0.00
ATOM    502  N   TYR   136      59.162  29.317   2.430  1.00  0.00
ATOM    503  CA  TYR   136      58.318  30.443   2.180  1.00  0.00
ATOM    504  C   TYR   136      56.946  30.050   2.522  1.00  0.00
ATOM    505  O   TYR   136      56.208  30.705   3.225  1.00  0.00
ATOM    506  CB  TYR   136      58.316  30.811   0.685  1.00  0.00
ATOM    507  CG  TYR   136      59.687  31.285   0.297  1.00  0.00
ATOM    508  CD1 TYR   136      60.585  30.465  -0.353  1.00  0.00
ATOM    509  CD2 TYR   136      60.047  32.593   0.510  1.00  0.00
ATOM    510  CE1 TYR   136      61.808  30.950  -0.755  1.00  0.00
ATOM    511  CE2 TYR   136      61.274  33.087   0.132  1.00  0.00
ATOM    512  CZ  TYR   136      62.171  32.247  -0.481  1.00  0.00
ATOM    513  OH  TYR   136      63.427  32.736  -0.899  1.00  0.00
ATOM    514  N   GLY   137      56.557  28.905   2.097  1.00  0.00
ATOM    515  CA  GLY   137      55.298  28.559   2.584  1.00  0.00
ATOM    516  C   GLY   137      55.015  28.220   3.989  1.00  0.00
ATOM    517  O   GLY   137      53.872  28.301   4.432  1.00  0.00
ATOM    518  N   TRP   138      56.033  27.643   4.656  1.00  0.00
ATOM    519  CA  TRP   138      55.839  27.296   6.001  1.00  0.00
ATOM    520  C   TRP   138      55.707  28.613   6.685  1.00  0.00
ATOM    521  O   TRP   138      54.870  28.788   7.561  1.00  0.00
ATOM    522  CB  TRP   138      56.943  26.408   6.560  1.00  0.00
ATOM    523  CG  TRP   138      56.721  26.142   8.016  1.00  0.00
ATOM    524  CD1 TRP   138      57.437  26.805   8.959  1.00  0.00
ATOM    525  CD2 TRP   138      55.738  25.331   8.739  1.00  0.00
ATOM    526  NE1 TRP   138      57.017  26.448  10.198  1.00  0.00
ATOM    527  CE2 TRP   138      55.987  25.549  10.093  1.00  0.00
ATOM    528  CE3 TRP   138      54.732  24.452   8.357  1.00  0.00
ATOM    529  CZ2 TRP   138      55.271  24.928  11.069  1.00  0.00
ATOM    530  CZ3 TRP   138      54.005  23.822   9.373  1.00  0.00
ATOM    531  CH2 TRP   138      54.274  24.061  10.706  1.00  0.00
ATOM    532  N   GLU   139      56.478  29.621   6.262  1.00  0.00
ATOM    533  CA  GLU   139      56.358  30.927   6.823  1.00  0.00
ATOM    534  C   GLU   139      55.038  31.593   6.536  1.00  0.00
ATOM    535  O   GLU   139      54.540  32.351   7.369  1.00  0.00
ATOM    536  CB  GLU   139      57.490  31.827   6.344  1.00  0.00
ATOM    537  CG  GLU   139      58.829  31.368   6.918  1.00  0.00
ATOM    538  CD  GLU   139      59.941  32.246   6.386  1.00  0.00
ATOM    539  OE1 GLU   139      59.655  33.150   5.583  1.00  0.00
ATOM    540  OE2 GLU   139      61.112  32.050   6.787  1.00  0.00
ATOM    541  N   THR   140      54.437  31.351   5.363  1.00  0.00
ATOM    542  CA  THR   140      53.238  32.025   5.005  1.00  0.00
ATOM    543  C   THR   140      52.161  31.417   5.873  1.00  0.00
ATOM    544  O   THR   140      51.333  32.123   6.441  1.00  0.00
ATOM    545  CB  THR   140      53.000  31.910   3.524  1.00  0.00
ATOM    546  OG1 THR   140      52.940  30.555   3.130  1.00  0.00
ATOM    547  CG2 THR   140      54.146  32.633   2.805  1.00  0.00
ATOM    548  N   ASN   141      52.189  30.087   6.060  1.00  0.00
ATOM    549  CA  ASN   141      51.229  29.375   6.865  1.00  0.00
ATOM    550  C   ASN   141      51.208  29.924   8.273  1.00  0.00
ATOM    551  O   ASN   141      50.145  30.169   8.848  1.00  0.00
ATOM    552  CB  ASN   141      51.553  27.873   6.877  1.00  0.00
ATOM    553  CG  ASN   141      50.449  27.065   7.537  1.00  0.00
ATOM    554  OD1 ASN   141      49.319  27.496   7.758  1.00  0.00
ATOM    555  ND2 ASN   141      50.786  25.790   7.846  1.00  0.00
ATOM    556  N   THR   142      52.391  30.187   8.855  1.00  0.00
ATOM    557  CA  THR   142      52.473  30.742  10.169  1.00  0.00
ATOM    558  C   THR   142      51.935  32.160  10.257  1.00  0.00
ATOM    559  O   THR   142      51.265  32.515  11.223  1.00  0.00
ATOM    560  CB  THR   142      53.879  30.643  10.674  1.00  0.00
ATOM    561  OG1 THR   142      54.249  29.273  10.703  1.00  0.00
ATOM    562  CG2 THR   142      54.018  31.220  12.089  1.00  0.00
ATOM    563  N   ALA   143      52.222  33.023   9.268  1.00  0.00
ATOM    564  CA  ALA   143      51.746  34.384   9.244  1.00  0.00
ATOM    565  C   ALA   143      50.239  34.416   9.313  1.00  0.00
ATOM    566  O   ALA   143      49.630  35.195  10.048  1.00  0.00
ATOM    567  CB  ALA   143      52.174  35.071   7.940  1.00  0.00
ATOM    568  N   VAL   144      49.606  33.535   8.534  1.00  0.00
ATOM    569  CA  VAL   144      48.189  33.382   8.464  1.00  0.00
ATOM    570  C   VAL   144      47.629  32.919   9.805  1.00  0.00
ATOM    571  O   VAL   144      46.634  33.474  10.283  1.00  0.00
ATOM    572  CB  VAL   144      47.883  32.448   7.310  1.00  0.00
ATOM    573  CG1 VAL   144      46.416  32.006   7.272  1.00  0.00
ATOM    574  CG2 VAL   144      48.272  33.149   5.985  1.00  0.00
ATOM    575  N   GLU   145      48.233  31.904  10.465  1.00  0.00
ATOM    576  CA  GLU   145      47.676  31.408  11.702  1.00  0.00
ATOM    577  C   GLU   145      47.906  32.427  12.804  1.00  0.00
ATOM    578  O   GLU   145      47.160  32.497  13.780  1.00  0.00
ATOM    579  CB  GLU   145      48.134  29.978  12.082  1.00  0.00
ATOM    580  CG  GLU   145      49.613  29.887  12.392  1.00  0.00
ATOM    581  CD  GLU   145      50.007  28.458  12.707  1.00  0.00
ATOM    582  OE1 GLU   145      49.526  27.525  12.012  1.00  0.00
ATOM    583  OE2 GLU   145      50.789  28.289  13.678  1.00  0.00
ATOM    584  N   ASN   146      48.911  33.299  12.647  1.00  0.00
ATOM    585  CA  ASN   146      49.130  34.368  13.561  1.00  0.00
ATOM    586  C   ASN   146      47.986  35.343  13.426  1.00  0.00
ATOM    587  O   ASN   146      47.415  35.751  14.428  1.00  0.00
ATOM    588  CB  ASN   146      50.502  35.008  13.323  1.00  0.00
ATOM    589  CG  ASN   146      51.638  34.200  13.904  1.00  0.00
ATOM    590  OD1 ASN   146      51.599  33.668  15.013  1.00  0.00
ATOM    591  ND2 ASN   146      52.758  34.198  13.144  1.00  0.00
ATOM    592  N   ALA   147      47.550  35.706  12.206  1.00  0.00
ATOM    593  CA  ALA   147      46.483  36.665  12.036  1.00  0.00
ATOM    594  C   ALA   147      45.237  36.116  12.692  1.00  0.00
ATOM    595  O   ALA   147      44.522  36.837  13.369  1.00  0.00
ATOM    596  CB  ALA   147      46.259  37.069  10.569  1.00  0.00
ATOM    597  N   ARG   148      44.988  34.802  12.615  1.00  0.00
ATOM    598  CA  ARG   148      43.819  34.207  13.219  1.00  0.00
ATOM    599  C   ARG   148      43.809  34.425  14.723  1.00  0.00
ATOM    600  O   ARG   148      42.794  34.746  15.340  1.00  0.00
ATOM    601  CB  ARG   148      43.772  32.711  12.866  1.00  0.00
ATOM    602  CG  ARG   148      42.536  31.984  13.355  1.00  0.00
ATOM    603  CD  ARG   148      42.239  30.763  12.489  1.00  0.00
ATOM    604  NE  ARG   148      41.030  30.096  13.033  1.00  0.00
ATOM    605  CZ  ARG   148      40.491  28.962  12.454  1.00  0.00
ATOM    606  NH1 ARG   148      41.036  28.474  11.289  1.00  0.00
ATOM    607  NH2 ARG   148      39.368  28.362  12.969  1.00  0.00
ATOM    608  N   ALA   149      44.984  34.288  15.325  1.00  0.00
ATOM    609  CA  ALA   149      45.225  34.443  16.711  1.00  0.00
ATOM    610  C   ALA   149      44.971  35.883  17.049  1.00  0.00
ATOM    611  O   ALA   149      44.197  36.136  17.953  1.00  0.00
ATOM    612  CB  ALA   149      46.672  33.954  16.908  1.00  0.00
ATOM    613  N   TYR   150      45.557  36.839  16.312  1.00  0.00
ATOM    614  CA  TYR   150      45.482  38.252  16.567  1.00  0.00
ATOM    615  C   TYR   150      44.053  38.688  16.485  1.00  0.00
ATOM    616  O   TYR   150      43.580  39.390  17.354  1.00  0.00
ATOM    617  CB  TYR   150      46.330  39.071  15.564  1.00  0.00
ATOM    618  CG  TYR   150      47.784  38.730  15.754  1.00  0.00
ATOM    619  CD1 TYR   150      48.505  38.175  14.747  1.00  0.00
ATOM    620  CD2 TYR   150      48.547  39.284  16.749  1.00  0.00
ATOM    621  CE1 TYR   150      49.788  37.772  14.936  1.00  0.00
ATOM    622  CE2 TYR   150      49.900  39.024  16.875  1.00  0.00
ATOM    623  CZ  TYR   150      50.509  38.128  16.025  1.00  0.00
ATOM    624  OH  TYR   150      51.902  37.908  16.028  1.00  0.00
ATOM    625  N   VAL   151      43.292  38.244  15.489  1.00  0.00
ATOM    626  CA  VAL   151      41.898  38.566  15.375  1.00  0.00
ATOM    627  C   VAL   151      41.125  38.023  16.528  1.00  0.00
ATOM    628  O   VAL   151      40.188  38.667  16.990  1.00  0.00
ATOM    629  CB  VAL   151      41.356  37.987  14.116  1.00  0.00
ATOM    630  CG1 VAL   151      39.838  38.226  13.931  1.00  0.00
ATOM    631  CG2 VAL   151      42.190  38.684  13.063  1.00  0.00
ATOM    632  N   ALA   152      41.483  36.824  17.015  1.00  0.00
ATOM    633  CA  ALA   152      40.767  36.226  18.097  1.00  0.00
ATOM    634  C   ALA   152      40.994  37.034  19.341  1.00  0.00
ATOM    635  O   ALA   152      40.077  37.237  20.116  1.00  0.00
ATOM    636  CB  ALA   152      41.134  34.760  18.338  1.00  0.00
ATOM    637  N   LYS   153      42.206  37.557  19.567  1.00  0.00
ATOM    638  CA  LYS   153      42.483  38.407  20.701  1.00  0.00
ATOM    639  C   LYS   153      41.770  39.710  20.594  1.00  0.00
ATOM    640  O   LYS   153      41.341  40.266  21.602  1.00  0.00
ATOM    641  CB  LYS   153      43.964  38.783  20.878  1.00  0.00
ATOM    642  CG  LYS   153      44.808  37.668  21.498  1.00  0.00
ATOM    643  CD  LYS   153      45.403  36.763  20.463  1.00  0.00
ATOM    644  CE  LYS   153      45.920  35.438  20.972  1.00  0.00
ATOM    645  NZ  LYS   153      46.428  34.635  19.885  1.00  0.00
ATOM    646  N   MET   154      41.605  40.216  19.371  1.00  0.00
ATOM    647  CA  MET   154      40.956  41.463  19.163  1.00  0.00
ATOM    648  C   MET   154      39.498  41.379  19.629  1.00  0.00
ATOM    649  O   MET   154      38.921  42.440  19.875  1.00  0.00
ATOM    650  CB  MET   154      41.149  41.913  17.706  1.00  0.00
ATOM    651  CG  MET   154      42.628  42.195  17.333  1.00  0.00
ATOM    652  SD  MET   154      43.440  43.611  18.063  1.00  0.00
ATOM    653  CE  MET   154      42.549  44.892  17.172  1.00  0.00
ATOM    654  N   ILE   155      38.935  40.125  19.811  1.00  0.00
ATOM    655  CA  ILE   155      37.649  39.757  20.390  1.00  0.00
ATOM    656  C   ILE   155      37.759  38.893  21.624  1.00  0.00
ATOM    657  O   ILE   155      36.727  38.384  22.029  1.00  0.00
ATOM    658  CB  ILE   155      36.761  38.903  19.473  1.00  0.00
ATOM    659  CG1 ILE   155      37.346  37.517  19.120  1.00  0.00
ATOM    660  CG2 ILE   155      36.501  39.679  18.188  1.00  0.00
ATOM    661  CD1 ILE   155      36.358  36.592  18.442  1.00  0.00
ATOM    662  N   ASN   156      38.961  38.677  22.203  1.00  0.00
ATOM    663  CA  ASN   156      39.229  37.967  23.430  1.00  0.00
ATOM    664  C   ASN   156      38.720  36.547  23.427  1.00  0.00
ATOM    665  O   ASN   156      38.096  36.107  24.380  1.00  0.00
ATOM    666  CB  ASN   156      38.798  38.742  24.706  1.00  0.00
ATOM    667  CG  ASN   156      37.272  38.858  24.911  1.00  0.00
ATOM    668  OD1 ASN   156      36.390  38.123  24.475  1.00  0.00
ATOM    669  ND2 ASN   156      36.890  39.853  25.738  1.00  0.00
ATOM    670  N   ALA   157      39.007  35.750  22.380  1.00  0.00
ATOM    671  CA  ALA   157      38.523  34.396  22.316  1.00  0.00
ATOM    672  C   ALA   157      39.639  33.542  21.830  1.00  0.00
ATOM    673  O   ALA   157      40.726  34.028  21.514  1.00  0.00
ATOM    674  CB  ALA   157      37.341  34.207  21.357  1.00  0.00
ATOM    675  N   ASP   158      39.381  32.224  21.764  1.00  0.00
ATOM    676  CA  ASP   158      40.396  31.298  21.394  1.00  0.00
ATOM    677  C   ASP   158      40.432  31.288  19.876  1.00  0.00
ATOM    678  O   ASP   158      39.371  31.339  19.260  1.00  0.00
ATOM    679  CB  ASP   158      40.123  29.851  21.866  1.00  0.00
ATOM    680  CG  ASP   158      40.330  29.693  23.378  1.00  0.00
ATOM    681  OD1 ASP   158      41.228  30.360  23.953  1.00  0.00
ATOM    682  OD2 ASP   158      39.598  28.844  23.968  1.00  0.00
ATOM    683  N   PRO   159      41.599  31.166  19.230  1.00  0.00
ATOM    684  CA  PRO   159      41.759  31.251  17.767  1.00  0.00
ATOM    685  C   PRO   159      41.069  30.179  17.065  1.00  0.00
ATOM    686  O   PRO   159      40.721  30.376  15.888  1.00  0.00
ATOM    687  CB  PRO   159      43.279  31.087  17.531  1.00  0.00
ATOM    688  CG  PRO   159      43.966  31.344  18.910  1.00  0.00
ATOM    689  CD  PRO   159      42.822  31.635  19.897  1.00  0.00
ATOM    690  N   LYS   160      40.858  29.104  17.854  1.00  0.00
ATOM    691  CA  LYS   160      40.222  27.986  17.390  1.00  0.00
ATOM    692  C   LYS   160      39.085  28.568  16.796  1.00  0.00
ATOM    693  O   LYS   160      39.088  28.056  15.705  1.00  0.00
ATOM    694  CB  LYS   160      40.011  26.750  18.242  1.00  0.00
ATOM    695  CG  LYS   160      39.168  26.991  19.463  1.00  0.00
ATOM    696  CD  LYS   160      39.267  25.839  20.400  1.00  0.00
ATOM    697  CE  LYS   160      38.529  26.139  21.654  1.00  0.00
ATOM    698  NZ  LYS   160      38.671  24.976  22.507  1.00  0.00
ATOM    699  N   GLU   161      38.290  29.578  17.336  1.00  0.00
ATOM    700  CA  GLU   161      36.891  29.942  17.254  1.00  0.00
ATOM    701  C   GLU   161      36.611  30.796  16.041  1.00  0.00
ATOM    702  O   GLU   161      35.451  31.047  15.739  1.00  0.00
ATOM    703  CB  GLU   161      36.382  30.501  18.564  1.00  0.00
ATOM    704  CG  GLU   161      36.413  29.358  19.583  1.00  0.00
ATOM    705  CD  GLU   161      36.003  29.892  20.915  1.00  0.00
ATOM    706  OE1 GLU   161      35.856  29.087  21.870  1.00  0.00
ATOM    707  OE2 GLU   161      35.851  31.123  20.999  1.00  0.00
ATOM    708  N   ILE   162      37.652  31.190  15.254  1.00  0.00
ATOM    709  CA  ILE   162      37.463  32.159  14.185  1.00  0.00
ATOM    710  C   ILE   162      37.588  31.528  12.825  1.00  0.00
ATOM    711  O   ILE   162      38.539  30.847  12.582  1.00  0.00
ATOM    712  CB  ILE   162      38.497  33.272  14.251  1.00  0.00
ATOM    713  CG1 ILE   162      38.034  34.296  15.296  1.00  0.00
ATOM    714  CG2 ILE   162      38.714  33.978  12.886  1.00  0.00
ATOM    715  CD1 ILE   162      38.058  33.779  16.729  1.00  0.00
ATOM    716  N   ILE   163      36.726  31.744  11.829  1.00  0.00
ATOM    717  CA  ILE   163      36.884  31.170  10.510  1.00  0.00
ATOM    718  C   ILE   163      37.135  32.359   9.610  1.00  0.00
ATOM    719  O   ILE   163      36.564  33.420   9.834  1.00  0.00
ATOM    720  CB  ILE   163      35.695  30.290  10.126  1.00  0.00
ATOM    721  CG1 ILE   163      35.378  29.228  11.177  1.00  0.00
ATOM    722  CG2 ILE   163      35.810  29.764   8.705  1.00  0.00
ATOM    723  CD1 ILE   163      36.532  28.254  11.290  1.00  0.00
ATOM    724  N   PHE   164      38.033  32.239   8.607  1.00  0.00
ATOM    725  CA  PHE   164      38.315  33.358   7.730  1.00  0.00
ATOM    726  C   PHE   164      37.299  33.252   6.633  1.00  0.00
ATOM    727  O   PHE   164      37.181  32.165   6.067  1.00  0.00
ATOM    728  CB  PHE   164      39.694  33.294   7.027  1.00  0.00
ATOM    729  CG  PHE   164      40.814  33.700   7.943  1.00  0.00
ATOM    730  CD1 PHE   164      40.951  35.009   8.363  1.00  0.00
ATOM    731  CD2 PHE   164      41.801  32.794   8.281  1.00  0.00
ATOM    732  CE1 PHE   164      42.007  35.392   9.160  1.00  0.00
ATOM    733  CE2 PHE   164      42.860  33.175   9.071  1.00  0.00
ATOM    734  CZ  PHE   164      42.953  34.466   9.528  1.00  0.00
ATOM    735  N   THR   165      36.542  34.342   6.324  1.00  0.00
ATOM    736  CA  THR   165      35.496  34.317   5.322  1.00  0.00
ATOM    737  C   THR   165      35.764  35.457   4.371  1.00  0.00
ATOM    738  O   THR   165      36.782  36.130   4.493  1.00  0.00
ATOM    739  CB  THR   165      34.119  34.463   5.896  1.00  0.00
ATOM    740  OG1 THR   165      34.033  35.692   6.593  1.00  0.00
ATOM    741  CG2 THR   165      33.908  33.287   6.834  1.00  0.00
ATOM    742  N   SER   166      34.874  35.710   3.388  1.00  0.00
ATOM    743  CA  SER   166      35.100  36.806   2.490  1.00  0.00
ATOM    744  C   SER   166      34.672  38.064   3.198  1.00  0.00
ATOM    745  O   SER   166      35.198  39.143   2.929  1.00  0.00
ATOM    746  CB  SER   166      34.373  36.640   1.137  1.00  0.00
ATOM    747  OG  SER   166      34.333  37.857   0.407  1.00  0.00
ATOM    748  N   GLY   167      33.712  37.984   4.138  1.00  0.00
ATOM    749  CA  GLY   167      33.237  39.187   4.736  1.00  0.00
ATOM    750  C   GLY   167      32.051  38.791   5.532  1.00  0.00
ATOM    751  O   GLY   167      31.725  37.609   5.621  1.00  0.00
ATOM    752  N   ALA   168      31.362  39.796   6.100  1.00  0.00
ATOM    753  CA  ALA   168      30.229  39.563   6.931  1.00  0.00
ATOM    754  C   ALA   168      29.172  38.745   6.266  1.00  0.00
ATOM    755  O   ALA   168      28.618  37.829   6.874  1.00  0.00
ATOM    756  CB  ALA   168      29.563  40.851   7.427  1.00  0.00
ATOM    757  N   THR   169      28.885  39.078   4.996  1.00  0.00
ATOM    758  CA  THR   169      27.892  38.411   4.218  1.00  0.00
ATOM    759  C   THR   169      28.191  36.936   4.156  1.00  0.00
ATOM    760  O   THR   169      27.327  36.130   4.488  1.00  0.00
ATOM    761  CB  THR   169      27.783  38.967   2.815  1.00  0.00
ATOM    762  OG1 THR   169      28.992  38.784   2.097  1.00  0.00
ATOM    763  CG2 THR   169      27.508  40.479   2.847  1.00  0.00
ATOM    764  N   GLU   170      29.405  36.536   3.724  1.00  0.00
ATOM    765  CA  GLU   170      29.727  35.155   3.592  1.00  0.00
ATOM    766  C   GLU   170      29.647  34.492   4.943  1.00  0.00
ATOM    767  O   GLU   170      29.153  33.376   5.051  1.00  0.00
ATOM    768  CB  GLU   170      31.098  34.966   2.929  1.00  0.00
ATOM    769  CG  GLU   170      31.496  33.520   2.716  1.00  0.00
ATOM    770  CD  GLU   170      30.624  32.871   1.654  1.00  0.00
ATOM    771  OE1 GLU   170      30.634  33.384   0.508  1.00  0.00
ATOM    772  OE2 GLU   170      29.953  31.850   1.971  1.00  0.00
ATOM    773  N   SER   171      30.083  35.152   6.027  1.00  0.00
ATOM    774  CA  SER   171      30.023  34.541   7.323  1.00  0.00
ATOM    775  C   SER   171      28.627  34.176   7.750  1.00  0.00
ATOM    776  O   SER   171      28.430  33.148   8.394  1.00  0.00
ATOM    777  CB  SER   171      30.517  35.504   8.369  1.00  0.00
ATOM    778  OG  SER   171      31.876  35.837   8.162  1.00  0.00
ATOM    779  N   ASN   172      27.632  35.012   7.406  1.00  0.00
ATOM    780  CA  ASN   172      26.263  34.780   7.766  1.00  0.00
ATOM    781  C   ASN   172      25.723  33.640   6.941  1.00  0.00
ATOM    782  O   ASN   172      25.050  32.761   7.462  1.00  0.00
ATOM    783  CB  ASN   172      25.423  36.060   7.617  1.00  0.00
ATOM    784  CG  ASN   172      24.037  35.864   8.207  1.00  0.00
ATOM    785  OD1 ASN   172      23.644  34.904   8.852  1.00  0.00
ATOM    786  ND2 ASN   172      23.196  36.877   8.019  1.00  0.00
ATOM    787  N   ASN   173      26.054  33.575   5.645  1.00  0.00
ATOM    788  CA  ASN   173      25.647  32.493   4.793  1.00  0.00
ATOM    789  C   ASN   173      26.234  31.209   5.315  1.00  0.00
ATOM    790  O   ASN   173      25.567  30.189   5.350  1.00  0.00
ATOM    791  CB  ASN   173      26.101  32.761   3.352  1.00  0.00
ATOM    792  CG  ASN   173      25.042  33.697   2.697  1.00  0.00
ATOM    793  OD1 ASN   173      23.958  33.327   2.253  1.00  0.00
ATOM    794  ND2 ASN   173      25.317  35.019   2.642  1.00  0.00
ATOM    795  N   MET   174      27.481  31.194   5.785  1.00  0.00
ATOM    796  CA  MET   174      28.040  29.978   6.293  1.00  0.00
ATOM    797  C   MET   174      27.287  29.446   7.473  1.00  0.00
ATOM    798  O   MET   174      26.976  28.252   7.487  1.00  0.00
ATOM    799  CB  MET   174      29.538  30.094   6.598  1.00  0.00
ATOM    800  CG  MET   174      30.388  30.220   5.320  1.00  0.00
ATOM    801  SD  MET   174      32.152  30.462   5.649  1.00  0.00
ATOM    802  CE  MET   174      32.763  30.464   3.941  1.00  0.00
ATOM    803  N   VAL   175      26.982  30.337   8.439  1.00  0.00
ATOM    804  CA  VAL   175      26.290  30.011   9.636  1.00  0.00
ATOM    805  C   VAL   175      25.074  29.456   9.115  1.00  0.00
ATOM    806  O   VAL   175      25.047  28.266   9.318  1.00  0.00
ATOM    807  CB  VAL   175      26.080  31.134  10.555  1.00  0.00
ATOM    808  CG1 VAL   175      25.020  30.743  11.603  1.00  0.00
ATOM    809  CG2 VAL   175      27.505  31.404  11.082  1.00  0.00
ATOM    810  N   LEU   176      24.237  30.228   8.355  1.00  0.00
ATOM    811  CA  LEU   176      22.994  29.921   7.652  1.00  0.00
ATOM    812  C   LEU   176      22.807  28.600   6.964  1.00  0.00
ATOM    813  O   LEU   176      21.711  28.055   6.853  1.00  0.00
ATOM    814  CB  LEU   176      22.368  30.969   6.832  1.00  0.00
ATOM    815  CG  LEU   176      21.433  31.863   7.695  1.00  0.00
ATOM    816  CD1 LEU   176      21.610  32.142   9.184  1.00  0.00
ATOM    817  CD2 LEU   176      21.675  33.180   7.180  1.00  0.00
ATOM    818  N   LYS   177      23.872  28.012   6.492  1.00  0.00
ATOM    819  CA  LYS   177      23.733  26.754   5.864  1.00  0.00
ATOM    820  C   LYS   177      24.203  25.691   6.801  1.00  0.00
ATOM    821  O   LYS   177      23.497  24.716   7.025  1.00  0.00
ATOM    822  CB  LYS   177      24.538  26.806   4.588  1.00  0.00
ATOM    823  CG  LYS   177      23.787  27.520   3.462  1.00  0.00
ATOM    824  CD  LYS   177      24.309  28.900   3.163  1.00  0.00
ATOM    825  CE  LYS   177      23.553  29.637   2.106  1.00  0.00
ATOM    826  NZ  LYS   177      24.288  30.816   1.761  1.00  0.00
ATOM    827  N   GLY   178      25.400  25.844   7.369  1.00  0.00
ATOM    828  CA  GLY   178      26.029  24.774   8.093  1.00  0.00
ATOM    829  C   GLY   178      25.306  24.516   9.388  1.00  0.00
ATOM    830  O   GLY   178      25.030  23.370   9.729  1.00  0.00
ATOM    831  N   VAL   179      24.994  25.579  10.144  1.00  0.00
ATOM    832  CA  VAL   179      24.371  25.469  11.441  1.00  0.00
ATOM    833  C   VAL   179      22.898  25.395  11.235  1.00  0.00
ATOM    834  O   VAL   179      22.223  24.520  11.740  1.00  0.00
ATOM    835  CB  VAL   179      24.685  26.626  12.365  1.00  0.00
ATOM    836  CG1 VAL   179      23.927  26.546  13.691  1.00  0.00
ATOM    837  CG2 VAL   179      26.094  26.738  12.594  1.00  0.00
ATOM    838  N   PRO   180      22.336  26.234  10.521  1.00  0.00
ATOM    839  CA  PRO   180      20.953  26.116  10.332  1.00  0.00
ATOM    840  C   PRO   180      20.353  25.070   9.628  1.00  0.00
ATOM    841  O   PRO   180      19.236  24.796  10.037  1.00  0.00
ATOM    842  CB  PRO   180      20.879  27.126   9.382  1.00  0.00
ATOM    843  CG  PRO   180      21.641  28.297   9.865  1.00  0.00
ATOM    844  CD  PRO   180      22.693  27.633  10.502  1.00  0.00
ATOM    845  N   ARG   181      21.018  24.499   8.620  1.00  0.00
ATOM    846  CA  ARG   181      20.401  23.360   8.065  1.00  0.00
ATOM    847  C   ARG   181      20.207  22.291   9.123  1.00  0.00
ATOM    848  O   ARG   181      19.243  21.529   9.072  1.00  0.00
ATOM    849  CB  ARG   181      21.049  22.809   6.813  1.00  0.00
ATOM    850  CG  ARG   181      20.824  23.740   5.620  1.00  0.00
ATOM    851  CD  ARG   181      21.403  23.102   4.362  1.00  0.00
ATOM    852  NE  ARG   181      22.874  23.306   4.367  1.00  0.00
ATOM    853  CZ  ARG   181      23.641  22.810   3.334  1.00  0.00
ATOM    854  NH1 ARG   181      23.052  22.312   2.201  1.00  0.00
ATOM    855  NH2 ARG   181      25.014  23.013   3.391  1.00  0.00
ATOM    856  N   PHE   182      21.113  22.248  10.128  1.00  0.00
ATOM    857  CA  PHE   182      20.987  21.387  11.256  1.00  0.00
ATOM    858  C   PHE   182      20.720  21.907  12.683  1.00  0.00
ATOM    859  O   PHE   182      20.684  20.856  13.304  1.00  0.00
ATOM    860  CB  PHE   182      22.206  20.341  11.286  1.00  0.00
ATOM    861  CG  PHE   182      22.151  19.034  12.110  1.00  0.00
ATOM    862  CD1 PHE   182      21.520  17.884  11.668  1.00  0.00
ATOM    863  CD2 PHE   182      22.659  19.018  13.408  1.00  0.00
ATOM    864  CE1 PHE   182      21.402  16.771  12.484  1.00  0.00
ATOM    865  CE2 PHE   182      22.450  17.958  14.253  1.00  0.00
ATOM    866  CZ  PHE   182      21.875  16.813  13.775  1.00  0.00
ATOM    867  N   TYR   183      20.436  23.183  13.346  1.00  0.00
ATOM    868  CA  TYR   183      19.024  23.237  13.384  1.00  0.00
ATOM    869  C   TYR   183      17.876  24.148  13.496  1.00  0.00
ATOM    870  O   TYR   183      17.678  25.060  14.308  1.00  0.00
ATOM    871  CB  TYR   183      18.635  22.108  14.231  1.00  0.00
ATOM    872  CG  TYR   183      18.620  21.812  15.592  1.00  0.00
ATOM    873  CD1 TYR   183      17.360  21.507  15.867  1.00  0.00
ATOM    874  CD2 TYR   183      19.713  21.462  16.386  1.00  0.00
ATOM    875  CE1 TYR   183      17.090  21.230  17.134  1.00  0.00
ATOM    876  CE2 TYR   183      19.430  21.131  17.686  1.00  0.00
ATOM    877  CZ  TYR   183      18.099  21.035  18.036  1.00  0.00
ATOM    878  OH  TYR   183      17.711  20.753  19.353  1.00  0.00
ATOM    879  N   LYS   184      16.965  23.670  12.633  1.00  0.00
ATOM    880  CA  LYS   184      15.646  24.138  12.544  1.00  0.00
ATOM    881  C   LYS   184      14.865  23.017  11.941  1.00  0.00
ATOM    882  O   LYS   184      15.389  22.118  11.286  1.00  0.00
ATOM    883  CB  LYS   184      15.571  25.394  11.690  1.00  0.00
ATOM    884  CG  LYS   184      16.179  26.594  12.354  1.00  0.00
ATOM    885  CD  LYS   184      16.072  27.817  11.548  1.00  0.00
ATOM    886  CE  LYS   184      16.708  28.921  12.345  1.00  0.00
ATOM    887  NZ  LYS   184      16.315  30.117  11.723  1.00  0.00
ATOM    888  N   LYS   185      13.566  23.044  12.225  1.00  0.00
ATOM    889  CA  LYS   185      12.612  22.104  11.723  1.00  0.00
ATOM    890  C   LYS   185      11.762  22.899  10.797  1.00  0.00
ATOM    891  O   LYS   185      12.086  24.040  10.478  1.00  0.00
ATOM    892  CB  LYS   185      11.724  21.395  12.788  1.00  0.00
ATOM    893  CG  LYS   185      12.537  20.446  13.668  1.00  0.00
ATOM    894  CD  LYS   185      12.270  19.009  13.242  1.00  0.00
ATOM    895  CE  LYS   185      12.824  18.704  11.840  1.00  0.00
ATOM    896  NZ  LYS   185      12.541  17.318  11.436  1.00  0.00
ATOM    897  N   THR   186      10.644  22.294  10.340  1.00  0.00
ATOM    898  CA  THR   186       9.729  22.979   9.496  1.00  0.00
ATOM    899  C   THR   186       9.052  23.986  10.281  1.00  0.00
ATOM    900  O   THR   186       8.626  25.007   9.823  1.00  0.00
ATOM    901  CB  THR   186       8.711  22.059   8.872  1.00  0.00
ATOM    902  OG1 THR   186       9.370  20.975   8.228  1.00  0.00
ATOM    903  CG2 THR   186       7.762  22.779   7.889  1.00  0.00
ATOM    904  N   LYS   187       8.929  23.792  11.545  1.00  0.00
ATOM    905  CA  LYS   187       7.949  24.611  12.188  1.00  0.00
ATOM    906  C   LYS   187       8.649  25.730  12.537  1.00  0.00
ATOM    907  O   LYS   187       8.068  26.791  12.691  1.00  0.00
ATOM    908  CB  LYS   187       7.510  24.008  13.471  1.00  0.00
ATOM    909  CG  LYS   187       6.485  23.034  12.996  1.00  0.00
ATOM    910  CD  LYS   187       7.060  21.677  12.590  1.00  0.00
ATOM    911  CE  LYS   187       6.061  20.887  11.772  1.00  0.00
ATOM    912  NZ  LYS   187       6.643  19.593  11.366  1.00  0.00
ATOM    913  N   LYS   188       9.882  25.458  12.655  1.00  0.00
ATOM    914  CA  LYS   188       9.991  26.159  13.683  1.00  0.00
ATOM    915  C   LYS   188       9.914  28.321  13.290  1.00  0.00
ATOM    916  O   LYS   188       9.931  28.915  12.243  1.00  0.00
ATOM    917  CB  LYS   188      11.561  25.190  14.218  1.00  0.00
ATOM    918  CG  LYS   188      12.127  24.081  14.843  1.00  0.00
ATOM    919  CD  LYS   188      11.134  24.001  15.771  1.00  0.00
ATOM    920  CE  LYS   188      11.187  22.721  16.291  1.00  0.00
ATOM    921  NZ  LYS   188      10.088  22.752  17.196  1.00  0.00
ATOM    922  N   HIS   189      10.632  29.383  14.023  1.00  0.00
ATOM    923  CA  HIS   189      11.147  30.612  13.864  1.00  0.00
ATOM    924  C   HIS   189      12.558  30.943  14.301  1.00  0.00
ATOM    925  O   HIS   189      13.317  30.341  15.062  1.00  0.00
ATOM    926  CB  HIS   189      10.075  31.351  14.503  1.00  0.00
ATOM    927  CG  HIS   189      10.202  31.210  15.922  1.00  0.00
ATOM    928  ND1 HIS   189       9.674  30.227  16.708  1.00  0.00
ATOM    929  CD2 HIS   189      10.680  32.196  16.677  1.00  0.00
ATOM    930  CE1 HIS   189       9.924  30.706  17.874  1.00  0.00
ATOM    931  NE2 HIS   189       9.939  32.034  17.771  1.00  0.00
ATOM    932  N   ILE   190      12.946  32.001  13.624  1.00  0.00
ATOM    933  CA  ILE   190      14.178  32.671  13.743  1.00  0.00
ATOM    934  C   ILE   190      13.712  34.048  13.917  1.00  0.00
ATOM    935  O   ILE   190      12.647  34.372  13.408  1.00  0.00
ATOM    936  CB  ILE   190      14.968  32.604  12.486  1.00  0.00
ATOM    937  CG1 ILE   190      16.433  33.039  12.695  1.00  0.00
ATOM    938  CG2 ILE   190      14.371  33.335  11.295  1.00  0.00
ATOM    939  CD1 ILE   190      17.379  32.885  11.485  1.00  0.00
ATOM    940  N   ILE   191      14.482  34.885  14.627  1.00  0.00
ATOM    941  CA  ILE   191      14.094  36.241  14.855  1.00  0.00
ATOM    942  C   ILE   191      15.206  37.119  14.344  1.00  0.00
ATOM    943  O   ILE   191      16.353  36.915  14.726  1.00  0.00
ATOM    944  CB  ILE   191      13.898  36.511  16.333  1.00  0.00
ATOM    945  CG1 ILE   191      12.813  35.626  16.983  1.00  0.00
ATOM    946  CG2 ILE   191      13.530  37.987  16.560  1.00  0.00
ATOM    947  CD1 ILE   191      12.832  35.583  18.489  1.00  0.00
ATOM    948  N   THR   192      14.878  38.137  13.514  1.00  0.00
ATOM    949  CA  THR   192      15.788  39.196  13.135  1.00  0.00
ATOM    950  C   THR   192      15.125  40.485  13.600  1.00  0.00
ATOM    951  O   THR   192      14.175  40.402  14.375  1.00  0.00
ATOM    952  CB  THR   192      16.136  39.147  11.670  1.00  0.00
ATOM    953  OG1 THR   192      17.329  39.855  11.371  1.00  0.00
ATOM    954  CG2 THR   192      14.993  39.694  10.854  1.00  0.00
ATOM    955  N   THR   193      15.594  41.688  13.172  1.00  0.00
ATOM    956  CA  THR   193      14.984  42.937  13.542  1.00  0.00
ATOM    957  C   THR   193      14.655  43.731  12.301  1.00  0.00
ATOM    958  O   THR   193      15.089  43.333  11.226  1.00  0.00
ATOM    959  CB  THR   193      15.859  43.728  14.439  1.00  0.00
ATOM    960  OG1 THR   193      15.013  44.649  15.047  1.00  0.00
ATOM    961  CG2 THR   193      16.965  44.490  13.688  1.00  0.00
ATOM    962  N   ARG   194      13.900  44.870  12.435  1.00  0.00
ATOM    963  CA  ARG   194      12.825  45.270  11.558  1.00  0.00
ATOM    964  C   ARG   194      13.380  45.706  10.257  1.00  0.00
ATOM    965  O   ARG   194      12.693  45.699   9.238  1.00  0.00
ATOM    966  CB  ARG   194      12.005  46.491  12.048  1.00  0.00
ATOM    967  CG  ARG   194      10.747  46.761  11.204  1.00  0.00
ATOM    968  CD  ARG   194       9.653  47.562  11.860  1.00  0.00
ATOM    969  NE  ARG   194       8.438  47.728  11.068  1.00  0.00
ATOM    970  CZ  ARG   194       7.387  48.467  11.571  1.00  0.00
ATOM    971  NH1 ARG   194       7.343  48.912  12.891  1.00  0.00
ATOM    972  NH2 ARG   194       6.321  48.673  10.738  1.00  0.00
ATOM    973  N   THR   195      14.651  46.090  10.290  1.00  0.00
ATOM    974  CA  THR   195      15.356  46.496   9.156  1.00  0.00
ATOM    975  C   THR   195      16.074  45.337   8.526  1.00  0.00
ATOM    976  O   THR   195      16.682  44.519   9.215  1.00  0.00
ATOM    977  CB  THR   195      16.332  47.505   9.575  1.00  0.00
ATOM    978  OG1 THR   195      16.667  48.031   8.369  1.00  0.00
ATOM    979  CG2 THR   195      17.667  47.027  10.143  1.00  0.00
ATOM    980  N   GLU   196      16.054  45.270   7.183  1.00  0.00
ATOM    981  CA  GLU   196      16.663  44.206   6.474  1.00  0.00
ATOM    982  C   GLU   196      18.101  44.477   6.382  1.00  0.00
ATOM    983  O   GLU   196      18.533  45.544   6.005  1.00  0.00
ATOM    984  CB  GLU   196      16.121  44.015   5.041  1.00  0.00
ATOM    985  CG  GLU   196      14.727  43.387   5.033  1.00  0.00
ATOM    986  CD  GLU   196      14.126  43.441   3.646  1.00  0.00
ATOM    987  OE1 GLU   196      12.979  42.952   3.485  1.00  0.00
ATOM    988  OE2 GLU   196      14.845  43.880   2.708  1.00  0.00
ATOM    989  N   HIS   197      18.929  43.527   6.745  1.00  0.00
ATOM    990  CA  HIS   197      20.306  43.864   6.828  1.00  0.00
ATOM    991  C   HIS   197      20.672  43.136   5.685  1.00  0.00
ATOM    992  O   HIS   197      20.770  41.996   5.983  1.00  0.00
ATOM    993  CB  HIS   197      20.876  43.019   7.960  1.00  0.00
ATOM    994  CG  HIS   197      20.604  43.494   9.282  1.00  0.00
ATOM    995  ND1 HIS   197      19.559  42.978  10.024  1.00  0.00
ATOM    996  CD2 HIS   197      21.196  44.530   9.894  1.00  0.00
ATOM    997  CE1 HIS   197      19.526  43.749  11.081  1.00  0.00
ATOM    998  NE2 HIS   197      20.473  44.717  11.038  1.00  0.00
ATOM    999  N   LYS   198      20.716  43.556   4.414  1.00  0.00
ATOM   1000  CA  LYS   198      20.311  42.460   3.548  1.00  0.00
ATOM   1001  C   LYS   198      21.162  41.175   3.672  1.00  0.00
ATOM   1002  O   LYS   198      20.643  40.083   3.884  1.00  0.00
ATOM   1003  CB  LYS   198      20.163  42.856   2.123  1.00  0.00
ATOM   1004  CG  LYS   198      18.935  43.723   1.900  1.00  0.00
ATOM   1005  CD  LYS   198      18.809  44.008   0.419  1.00  0.00
ATOM   1006  CE  LYS   198      17.614  44.895   0.094  1.00  0.00
ATOM   1007  NZ  LYS   198      17.518  45.130  -1.365  1.00  0.00
ATOM   1008  N   CYS   199      22.457  41.379   3.970  1.00  0.00
ATOM   1009  CA  CYS   199      23.257  40.367   4.672  1.00  0.00
ATOM   1010  C   CYS   199      22.719  39.550   5.869  1.00  0.00
ATOM   1011  O   CYS   199      22.987  38.365   5.874  1.00  0.00
ATOM   1012  CB  CYS   199      24.611  40.917   5.152  1.00  0.00
ATOM   1013  SG  CYS   199      24.533  41.973   6.626  1.00  0.00
ATOM   1014  N   VAL   200      22.026  40.092   6.893  1.00  0.00
ATOM   1015  CA  VAL   200      21.311  39.502   8.000  1.00  0.00
ATOM   1016  C   VAL   200      19.804  39.285   7.766  1.00  0.00
ATOM   1017  O   VAL   200      19.106  39.156   8.757  1.00  0.00
ATOM   1018  CB  VAL   200      21.685  40.161   9.343  1.00  0.00
ATOM   1019  CG1 VAL   200      21.070  39.622  10.633  1.00  0.00
ATOM   1020  CG2 VAL   200      23.170  40.120   9.519  1.00  0.00
ATOM   1021  N   LEU   201      19.252  39.128   6.513  1.00  0.00
ATOM   1022  CA  LEU   201      17.841  38.835   6.214  1.00  0.00
ATOM   1023  C   LEU   201      17.744  37.942   5.001  1.00  0.00
ATOM   1024  O   LEU   201      16.816  37.171   4.821  1.00  0.00
ATOM   1025  CB  LEU   201      17.021  40.069   5.811  1.00  0.00
ATOM   1026  CG  LEU   201      16.278  40.719   6.966  1.00  0.00
ATOM   1027  CD1 LEU   201      14.948  40.117   7.240  1.00  0.00
ATOM   1028  CD2 LEU   201      17.000  40.895   8.285  1.00  0.00
ATOM   1029  N   GLU   202      18.678  37.983   4.063  1.00  0.00
ATOM   1030  CA  GLU   202      18.445  37.156   2.916  1.00  0.00
ATOM   1031  C   GLU   202      18.799  35.725   3.208  1.00  0.00
ATOM   1032  O   GLU   202      18.096  34.779   2.861  1.00  0.00
ATOM   1033  CB  GLU   202      19.172  37.732   1.729  1.00  0.00
ATOM   1034  CG  GLU   202      18.944  36.909   0.486  1.00  0.00
ATOM   1035  CD  GLU   202      19.555  37.657  -0.665  1.00  0.00
ATOM   1036  OE1 GLU   202      19.390  37.154  -1.803  1.00  0.00
ATOM   1037  OE2 GLU   202      20.196  38.716  -0.433  1.00  0.00
ATOM   1038  N   ALA   203      19.907  35.529   3.897  1.00  0.00
ATOM   1039  CA  ALA   203      20.370  34.226   4.139  1.00  0.00
ATOM   1040  C   ALA   203      19.402  33.480   5.076  1.00  0.00
ATOM   1041  O   ALA   203      19.249  32.261   4.966  1.00  0.00
ATOM   1042  CB  ALA   203      21.824  34.480   4.567  1.00  0.00
ATOM   1043  N   ALA   204      18.734  34.190   6.017  1.00  0.00
ATOM   1044  CA  ALA   204      17.773  33.598   6.907  1.00  0.00
ATOM   1045  C   ALA   204      16.482  33.403   6.171  1.00  0.00
ATOM   1046  O   ALA   204      15.766  32.462   6.431  1.00  0.00
ATOM   1047  CB  ALA   204      17.506  34.467   8.146  1.00  0.00
ATOM   1048  N   ARG   205      16.116  34.267   5.218  1.00  0.00
ATOM   1049  CA  ARG   205      14.953  34.013   4.403  1.00  0.00
ATOM   1050  C   ARG   205      15.127  32.759   3.603  1.00  0.00
ATOM   1051  O   ARG   205      14.200  31.963   3.487  1.00  0.00
ATOM   1052  CB  ARG   205      14.638  35.158   3.426  1.00  0.00
ATOM   1053  CG  ARG   205      14.030  36.379   4.130  1.00  0.00
ATOM   1054  CD  ARG   205      13.656  37.515   3.170  1.00  0.00
ATOM   1055  NE  ARG   205      14.887  38.126   2.576  1.00  0.00
ATOM   1056  CZ  ARG   205      14.776  39.178   1.685  1.00  0.00
ATOM   1057  NH1 ARG   205      13.518  39.592   1.267  1.00  0.00
ATOM   1058  NH2 ARG   205      15.904  39.751   1.146  1.00  0.00
ATOM   1059  N   ALA   206      16.327  32.552   3.036  1.00  0.00
ATOM   1060  CA  ALA   206      16.603  31.404   2.234  1.00  0.00
ATOM   1061  C   ALA   206      16.534  30.171   3.015  1.00  0.00
ATOM   1062  O   ALA   206      16.134  29.141   2.484  1.00  0.00
ATOM   1063  CB  ALA   206      17.996  31.423   1.605  1.00  0.00
ATOM   1064  N   MET   207      16.920  30.234   4.269  1.00  0.00
ATOM   1065  CA  MET   207      16.555  29.128   5.037  1.00  0.00
ATOM   1066  C   MET   207      14.963  28.575   4.764  1.00  0.00
ATOM   1067  O   MET   207      14.915  27.417   5.133  1.00  0.00
ATOM   1068  CB  MET   207      17.576  29.191   6.327  1.00  0.00
ATOM   1069  CG  MET   207      17.790  28.000   7.277  1.00  0.00
ATOM   1070  SD  MET   207      18.478  28.391   8.791  1.00  0.00
ATOM   1071  CE  MET   207      17.924  29.843   9.449  1.00  0.00
ATOM   1072  N   MET   208      13.731  29.137   4.102  1.00  0.00
ATOM   1073  CA  MET   208      12.654  28.716   2.989  1.00  0.00
ATOM   1074  C   MET   208      12.721  27.253   2.616  1.00  0.00
ATOM   1075  O   MET   208      11.785  26.487   2.322  1.00  0.00
ATOM   1076  CB  MET   208      12.642  29.375   1.499  1.00  0.00
ATOM   1077  CG  MET   208      11.817  30.677   1.216  1.00  0.00
ATOM   1078  SD  MET   208      12.028  31.468  -0.445  1.00  0.00
ATOM   1079  CE  MET   208      13.623  32.281  -0.149  1.00  0.00
ATOM   1080  N   LYS   209      13.971  26.882   2.629  1.00  0.00
ATOM   1081  CA  LYS   209      14.401  25.552   2.522  1.00  0.00
ATOM   1082  C   LYS   209      13.792  24.658   3.535  1.00  0.00
ATOM   1083  O   LYS   209      13.538  23.525   3.150  1.00  0.00
ATOM   1084  CB  LYS   209      15.905  25.356   2.707  1.00  0.00
ATOM   1085  CG  LYS   209      16.740  25.884   1.542  1.00  0.00
ATOM   1086  CD  LYS   209      18.205  25.468   1.629  1.00  0.00
ATOM   1087  CE  LYS   209      18.944  26.188   2.761  1.00  0.00
ATOM   1088  NZ  LYS   209      20.358  25.792   2.790  1.00  0.00
ATOM   1089  N   GLU   210      13.623  25.068   4.818  1.00  0.00
ATOM   1090  CA  GLU   210      13.250  24.137   5.842  1.00  0.00
ATOM   1091  C   GLU   210      11.870  24.369   6.296  1.00  0.00
ATOM   1092  O   GLU   210      11.370  23.516   7.010  1.00  0.00
ATOM   1093  CB  GLU   210      14.138  24.139   7.090  1.00  0.00
ATOM   1094  CG  GLU   210      15.498  23.575   6.754  1.00  0.00
ATOM   1095  CD  GLU   210      16.326  23.626   7.986  1.00  0.00
ATOM   1096  OE1 GLU   210      17.432  23.076   7.898  1.00  0.00
ATOM   1097  OE2 GLU   210      15.896  24.192   9.009  1.00  0.00
ATOM   1098  N   GLY   211      11.217  25.462   5.878  1.00  0.00
ATOM   1099  CA  GLY   211       9.839  25.661   6.200  1.00  0.00
ATOM   1100  C   GLY   211       9.688  26.476   7.440  1.00  0.00
ATOM   1101  O   GLY   211       8.594  26.513   7.971  1.00  0.00
ATOM   1102  N   PHE   212      10.708  27.238   7.858  1.00  0.00
ATOM   1103  CA  PHE   212      10.729  27.912   9.131  1.00  0.00
ATOM   1104  C   PHE   212      10.348  29.379   8.979  1.00  0.00
ATOM   1105  O   PHE   212      10.587  29.980   7.944  1.00  0.00
ATOM   1106  CB  PHE   212      12.138  27.956   9.685  1.00  0.00
ATOM   1107  CG  PHE   212      13.032  28.709   8.898  1.00  0.00
ATOM   1108  CD1 PHE   212      13.416  29.982   9.257  1.00  0.00
ATOM   1109  CD2 PHE   212      13.669  27.992   8.023  1.00  0.00
ATOM   1110  CE1 PHE   212      14.228  30.687   8.454  1.00  0.00
ATOM   1111  CE2 PHE   212      14.747  28.594   7.655  1.00  0.00
ATOM   1112  CZ  PHE   212      14.916  29.949   7.592  1.00  0.00
ATOM   1113  N   GLU   213       9.826  30.050  10.011  1.00  0.00
ATOM   1114  CA  GLU   213       9.302  31.392   9.948  1.00  0.00
ATOM   1115  C   GLU   213      10.282  32.346  10.511  1.00  0.00
ATOM   1116  O   GLU   213      10.968  32.134  11.497  1.00  0.00
ATOM   1117  CB  GLU   213       8.080  31.603  10.803  1.00  0.00
ATOM   1118  CG  GLU   213       7.238  32.826  10.972  1.00  0.00
ATOM   1119  CD  GLU   213       6.509  32.869   9.695  1.00  0.00
ATOM   1120  OE1 GLU   213       5.729  31.931   9.369  1.00  0.00
ATOM   1121  OE2 GLU   213       6.808  33.861   9.001  1.00  0.00
ATOM   1122  N   VAL   214      10.308  33.494   9.865  1.00  0.00
ATOM   1123  CA  VAL   214      11.227  34.551  10.108  1.00  0.00
ATOM   1124  C   VAL   214      10.411  35.593  10.812  1.00  0.00
ATOM   1125  O   VAL   214       9.503  36.149  10.205  1.00  0.00
ATOM   1126  CB  VAL   214      11.790  35.092   8.809  1.00  0.00
ATOM   1127  CG1 VAL   214      12.887  36.123   9.116  1.00  0.00
ATOM   1128  CG2 VAL   214      12.336  33.932   7.943  1.00  0.00
ATOM   1129  N   THR   215      10.697  35.873  12.101  1.00  0.00
ATOM   1130  CA  THR   215       9.921  36.810  12.859  1.00  0.00
ATOM   1131  C   THR   215      10.786  38.033  13.002  1.00  0.00
ATOM   1132  O   THR   215      12.007  37.956  12.832  1.00  0.00
ATOM   1133  CB  THR   215       9.554  36.300  14.217  1.00  0.00
ATOM   1134  OG1 THR   215      10.738  36.112  14.936  1.00  0.00
ATOM   1135  CG2 THR   215       8.853  34.936  14.136  1.00  0.00
ATOM   1136  N   PHE   216      10.171  39.200  13.289  1.00  0.00
ATOM   1137  CA  PHE   216      10.886  40.438  13.190  1.00  0.00
ATOM   1138  C   PHE   216      10.632  41.335  14.377  1.00  0.00
ATOM   1139  O   PHE   216       9.496  41.679  14.680  1.00  0.00
ATOM   1140  CB  PHE   216      10.433  41.245  11.962  1.00  0.00
ATOM   1141  CG  PHE   216      10.790  40.561  10.674  1.00  0.00
ATOM   1142  CD1 PHE   216       9.868  39.841   9.943  1.00  0.00
ATOM   1143  CD2 PHE   216      12.059  40.649  10.182  1.00  0.00
ATOM   1144  CE1 PHE   216      10.188  39.266   8.735  1.00  0.00
ATOM   1145  CE2 PHE   216      12.395  39.983   9.022  1.00  0.00
ATOM   1146  CZ  PHE   216      11.463  39.340   8.277  1.00  0.00
ATOM   1147  N   LEU   217      11.699  41.803  15.046  1.00  0.00
ATOM   1148  CA  LEU   217      11.556  42.829  16.045  1.00  0.00
ATOM   1149  C   LEU   217      11.380  44.153  15.392  1.00  0.00
ATOM   1150  O   LEU   217      12.242  44.629  14.665  1.00  0.00
ATOM   1151  CB  LEU   217      12.772  42.949  16.959  1.00  0.00
ATOM   1152  CG  LEU   217      13.240  41.600  17.499  1.00  0.00
ATOM   1153  CD1 LEU   217      14.644  41.679  18.111  1.00  0.00
ATOM   1154  CD2 LEU   217      12.172  41.125  18.452  1.00  0.00
ATOM   1155  N   ASN   218      10.242  44.787  15.665  1.00  0.00
ATOM   1156  CA  ASN   218       9.868  46.045  15.096  1.00  0.00
ATOM   1157  C   ASN   218      10.759  47.189  15.594  1.00  0.00
ATOM   1158  O   ASN   218      11.479  47.044  16.579  1.00  0.00
ATOM   1159  CB  ASN   218       8.373  46.367  15.373  1.00  0.00
ATOM   1160  CG  ASN   218       8.137  46.514  16.860  1.00  0.00
ATOM   1161  OD1 ASN   218       9.125  46.574  17.548  1.00  0.00
ATOM   1162  ND2 ASN   218       6.894  46.547  17.392  1.00  0.00
ATOM   1163  N   VAL   219      10.680  48.376  14.959  1.00  0.00
ATOM   1164  CA  VAL   219      11.436  49.566  15.294  1.00  0.00
ATOM   1165  C   VAL   219      10.552  50.541  16.023  1.00  0.00
ATOM   1166  O   VAL   219       9.332  50.544  15.877  1.00  0.00
ATOM   1167  CB  VAL   219      11.915  50.360  14.083  1.00  0.00
ATOM   1168  CG1 VAL   219      13.101  49.623  13.455  1.00  0.00
ATOM   1169  CG2 VAL   219      10.760  50.567  13.108  1.00  0.00
ATOM   1170  N   ASP   220      11.171  51.460  16.773  1.00  0.00
ATOM   1171  CA  ASP   220      10.532  52.635  17.279  1.00  0.00
ATOM   1172  C   ASP   220      11.003  53.709  16.361  1.00  0.00
ATOM   1173  O   ASP   220      12.073  53.594  15.778  1.00  0.00
ATOM   1174  CB  ASP   220      11.005  53.070  18.684  1.00  0.00
ATOM   1175  CG  ASP   220      10.613  52.079  19.784  1.00  0.00
ATOM   1176  OD1 ASP   220       9.528  51.443  19.703  1.00  0.00
ATOM   1177  OD2 ASP   220      11.399  51.983  20.766  1.00  0.00
ATOM   1178  N   ASP   221      10.217  54.788  16.230  1.00  0.00
ATOM   1179  CA  ASP   221      10.462  56.024  15.507  1.00  0.00
ATOM   1180  C   ASP   221      11.871  56.556  15.610  1.00  0.00
ATOM   1181  O   ASP   221      12.494  57.021  14.651  1.00  0.00
ATOM   1182  CB  ASP   221       9.555  57.055  16.192  1.00  0.00
ATOM   1183  CG  ASP   221       9.479  58.382  15.481  1.00  0.00
ATOM   1184  OD1 ASP   221       8.882  59.299  16.105  1.00  0.00
ATOM   1185  OD2 ASP   221       9.963  58.510  14.330  1.00  0.00
ATOM   1186  N   GLN   222      12.409  56.483  16.833  1.00  0.00
ATOM   1187  CA  GLN   222      13.736  56.904  17.133  1.00  0.00
ATOM   1188  C   GLN   222      14.782  55.894  16.704  1.00  0.00
ATOM   1189  O   GLN   222      15.948  56.060  17.011  1.00  0.00
ATOM   1190  CB  GLN   222      13.863  57.114  18.660  1.00  0.00
ATOM   1191  CG  GLN   222      15.146  57.754  19.209  1.00  0.00
ATOM   1192  CD  GLN   222      15.319  59.152  18.638  1.00  0.00
ATOM   1193  OE1 GLN   222      14.353  59.898  18.536  1.00  0.00
ATOM   1194  NE2 GLN   222      16.569  59.562  18.308  1.00  0.00
ATOM   1195  N   GLY   223      14.482  54.803  15.992  1.00  0.00
ATOM   1196  CA  GLY   223      15.526  53.986  15.426  1.00  0.00
ATOM   1197  C   GLY   223      16.016  52.920  16.377  1.00  0.00
ATOM   1198  O   GLY   223      17.006  52.240  16.082  1.00  0.00
ATOM   1199  N   LEU   224      15.324  52.733  17.518  1.00  0.00
ATOM   1200  CA  LEU   224      15.659  51.710  18.479  1.00  0.00
ATOM   1201  C   LEU   224      14.612  50.636  18.313  1.00  0.00
ATOM   1202  O   LEU   224      13.536  50.924  17.831  1.00  0.00
ATOM   1203  CB  LEU   224      15.678  52.233  19.929  1.00  0.00
ATOM   1204  CG  LEU   224      16.134  51.195  20.977  1.00  0.00
ATOM   1205  CD1 LEU   224      17.565  50.686  20.735  1.00  0.00
ATOM   1206  CD2 LEU   224      15.988  51.710  22.410  1.00  0.00
ATOM   1207  N   ILE   225      14.905  49.376  18.678  1.00  0.00
ATOM   1208  CA  ILE   225      14.008  48.234  18.630  1.00  0.00
ATOM   1209  C   ILE   225      12.936  48.321  19.687  1.00  0.00
ATOM   1210  O   ILE   225      13.225  48.688  20.822  1.00  0.00
ATOM   1211  CB  ILE   225      14.770  46.984  19.021  1.00  0.00
ATOM   1212  CG1 ILE   225      15.941  46.790  18.124  1.00  0.00
ATOM   1213  CG2 ILE   225      13.969  45.684  19.038  1.00  0.00
ATOM   1214  CD1 ILE   225      15.681  46.805  16.667  1.00  0.00
ATOM   1215  N   ASP   226      11.691  47.891  19.394  1.00  0.00
ATOM   1216  CA  ASP   226      10.702  47.793  20.452  1.00  0.00
ATOM   1217  C   ASP   226      10.942  46.517  21.198  1.00  0.00
ATOM   1218  O   ASP   226      10.581  45.421  20.768  1.00  0.00
ATOM   1219  CB  ASP   226       9.275  47.694  19.935  1.00  0.00
ATOM   1220  CG  ASP   226       8.142  47.738  20.847  1.00  0.00
ATOM   1221  OD1 ASP   226       6.994  47.409  20.433  1.00  0.00
ATOM   1222  OD2 ASP   226       8.425  48.097  22.002  1.00  0.00
ATOM   1223  N   LEU   227      11.599  46.614  22.362  1.00  0.00
ATOM   1224  CA  LEU   227      11.983  45.431  23.070  1.00  0.00
ATOM   1225  C   LEU   227      10.804  44.779  23.744  1.00  0.00
ATOM   1226  O   LEU   227      10.823  43.577  23.995  1.00  0.00
ATOM   1227  CB  LEU   227      13.119  45.712  24.064  1.00  0.00
ATOM   1228  CG  LEU   227      14.428  46.125  23.345  1.00  0.00
ATOM   1229  CD1 LEU   227      15.454  46.708  24.322  1.00  0.00
ATOM   1230  CD2 LEU   227      15.060  44.973  22.542  1.00  0.00
ATOM   1231  N   LYS   228       9.719  45.526  23.978  1.00  0.00
ATOM   1232  CA  LYS   228       8.524  44.988  24.574  1.00  0.00
ATOM   1233  C   LYS   228       7.915  43.878  23.749  1.00  0.00
ATOM   1234  O   LYS   228       7.108  43.126  24.283  1.00  0.00
ATOM   1235  CB  LYS   228       7.430  46.055  24.780  1.00  0.00
ATOM   1236  CG  LYS   228       7.863  47.143  25.775  1.00  0.00
ATOM   1237  CD  LYS   228       8.623  48.322  25.152  1.00  0.00
ATOM   1238  CE  LYS   228       7.695  49.319  24.452  1.00  0.00
ATOM   1239  NZ  LYS   228       8.490  50.328  23.702  1.00  0.00
ATOM   1240  N   GLU   229       8.257  43.740  22.444  1.00  0.00
ATOM   1241  CA  GLU   229       7.713  42.690  21.616  1.00  0.00
ATOM   1242  C   GLU   229       8.358  41.322  21.825  1.00  0.00
ATOM   1243  O   GLU   229       7.851  40.308  21.355  1.00  0.00
ATOM   1244  CB  GLU   229       7.743  43.049  20.107  1.00  0.00
ATOM   1245  CG  GLU   229       7.050  42.004  19.222  1.00  0.00
ATOM   1246  CD  GLU   229       7.006  42.434  17.792  1.00  0.00
ATOM   1247  OE1 GLU   229       6.380  41.687  16.997  1.00  0.00
ATOM   1248  OE2 GLU   229       7.619  43.477  17.455  1.00  0.00
ATOM   1249  N   LEU   230       9.476  41.187  22.545  1.00  0.00
ATOM   1250  CA  LEU   230      10.205  39.932  22.556  1.00  0.00
ATOM   1251  C   LEU   230       9.448  38.755  23.122  1.00  0.00
ATOM   1252  O   LEU   230       9.506  37.658  22.576  1.00  0.00
ATOM   1253  CB  LEU   230      11.537  40.076  23.307  1.00  0.00
ATOM   1254  CG  LEU   230      12.674  40.558  22.385  1.00  0.00
ATOM   1255  CD1 LEU   230      13.281  39.407  21.564  1.00  0.00
ATOM   1256  CD2 LEU   230      12.244  41.724  21.494  1.00  0.00
ATOM   1257  N   GLU   231       8.704  38.956  24.202  1.00  0.00
ATOM   1258  CA  GLU   231       7.841  38.018  24.858  1.00  0.00
ATOM   1259  C   GLU   231       6.960  37.316  23.857  1.00  0.00
ATOM   1260  O   GLU   231       6.792  36.099  23.909  1.00  0.00
ATOM   1261  CB  GLU   231       6.966  38.758  25.891  1.00  0.00
ATOM   1262  CG  GLU   231       7.780  39.344  27.064  1.00  0.00
ATOM   1263  CD  GLU   231       8.507  40.633  26.674  1.00  0.00
ATOM   1264  OE1 GLU   231       8.255  41.161  25.570  1.00  0.00
ATOM   1265  OE2 GLU   231       9.361  41.094  27.469  1.00  0.00
ATOM   1266  N   ASP   232       6.408  38.063  22.891  1.00  0.00
ATOM   1267  CA  ASP   232       5.572  37.504  21.865  1.00  0.00
ATOM   1268  C   ASP   232       6.373  36.913  20.722  1.00  0.00
ATOM   1269  O   ASP   232       5.850  36.099  19.960  1.00  0.00
ATOM   1270  CB  ASP   232       4.637  38.557  21.247  1.00  0.00
ATOM   1271  CG  ASP   232       3.510  38.946  22.213  1.00  0.00
ATOM   1272  OD1 ASP   232       3.029  38.086  23.001  1.00  0.00
ATOM   1273  OD2 ASP   232       3.093  40.135  22.153  1.00  0.00
ATOM   1274  N   ALA   233       7.666  37.260  20.544  1.00  0.00
ATOM   1275  CA  ALA   233       8.435  36.740  19.431  1.00  0.00
ATOM   1276  C   ALA   233       8.900  35.294  19.661  1.00  0.00
ATOM   1277  O   ALA   233       9.465  34.620  18.803  1.00  0.00
ATOM   1278  CB  ALA   233       9.484  37.718  18.858  1.00  0.00
ATOM   1279  N   ILE   234       8.499  34.662  20.751  1.00  0.00
ATOM   1280  CA  ILE   234       8.881  33.271  20.870  1.00  0.00
ATOM   1281  C   ILE   234       7.763  32.331  20.362  1.00  0.00
ATOM   1282  O   ILE   234       6.582  32.509  20.618  1.00  0.00
ATOM   1283  CB  ILE   234       9.272  32.944  22.254  1.00  0.00
ATOM   1284  CG1 ILE   234       8.068  33.122  23.172  1.00  0.00
ATOM   1285  CG2 ILE   234      10.409  33.908  22.677  1.00  0.00
ATOM   1286  CD1 ILE   234       8.287  32.508  24.523  1.00  0.00
ATOM   1287  N   ARG   235       8.095  31.256  19.633  1.00  0.00
ATOM   1288  CA  ARG   235       7.243  30.260  19.012  1.00  0.00
ATOM   1289  C   ARG   235       8.011  28.929  19.172  1.00  0.00
ATOM   1290  O   ARG   235       9.152  28.892  19.640  1.00  0.00
ATOM   1291  CB  ARG   235       6.776  30.587  17.520  1.00  0.00
ATOM   1292  CG  ARG   235       6.063  29.471  16.748  1.00  0.00
ATOM   1293  CD  ARG   235       5.671  29.771  15.373  1.00  0.00
ATOM   1294  NE  ARG   235       6.887  29.683  14.602  1.00  0.00
ATOM   1295  CZ  ARG   235       6.678  29.970  13.294  1.00  0.00
ATOM   1296  NH1 ARG   235       5.430  30.136  12.684  1.00  0.00
ATOM   1297  NH2 ARG   235       7.512  29.486  12.456  1.00  0.00
ATOM   1298  N   PRO   236       7.435  27.791  18.841  1.00  0.00
ATOM   1299  CA  PRO   236       8.152  26.533  19.054  1.00  0.00
ATOM   1300  C   PRO   236       9.283  26.332  18.140  1.00  0.00
ATOM   1301  O   PRO   236      10.058  25.392  18.309  1.00  0.00
ATOM   1302  CB  PRO   236       7.079  25.446  18.898  1.00  0.00
ATOM   1303  CG  PRO   236       5.701  26.172  19.021  1.00  0.00
ATOM   1304  CD  PRO   236       6.049  27.632  19.317  1.00  0.00
ATOM   1305  N   ASP   237       9.482  27.247  17.235  1.00  0.00
ATOM   1306  CA  ASP   237      10.868  27.201  16.848  1.00  0.00
ATOM   1307  C   ASP   237      11.835  28.169  17.044  1.00  0.00
ATOM   1308  O   ASP   237      12.644  28.220  16.128  1.00  0.00
ATOM   1309  CB  ASP   237      10.848  27.479  15.586  1.00  0.00
ATOM   1310  CG  ASP   237      12.192  27.473  13.528  1.00  0.00
ATOM   1311  OD1 ASP   237      11.807  27.140  12.244  1.00  0.00
ATOM   1312  OD2 ASP   237      13.358  27.644  13.502  1.00  0.00
ATOM   1313  N   THR   238      11.893  28.869  18.189  1.00  0.00
ATOM   1314  CA  THR   238      12.796  29.995  18.216  1.00  0.00
ATOM   1315  C   THR   238      14.074  29.270  18.356  1.00  0.00
ATOM   1316  O   THR   238      14.322  28.631  19.375  1.00  0.00
ATOM   1317  CB  THR   238      12.837  31.115  19.270  1.00  0.00
ATOM   1318  OG1 THR   238      11.699  31.815  19.708  1.00  0.00
ATOM   1319  CG2 THR   238      13.750  32.231  18.694  1.00  0.00
ATOM   1320  N   CYS   239      14.863  29.254  17.283  1.00  0.00
ATOM   1321  CA  CYS   239      16.079  28.544  17.308  1.00  0.00
ATOM   1322  C   CYS   239      17.146  29.562  17.287  1.00  0.00
ATOM   1323  O   CYS   239      18.257  29.269  17.725  1.00  0.00
ATOM   1324  CB  CYS   239      16.187  27.589  16.125  1.00  0.00
ATOM   1325  SG  CYS   239      14.870  26.343  16.231  1.00  0.00
ATOM   1326  N   LEU   240      16.857  30.790  16.798  1.00  0.00
ATOM   1327  CA  LEU   240      17.953  31.690  16.617  1.00  0.00
ATOM   1328  C   LEU   240      17.481  33.128  16.643  1.00  0.00
ATOM   1329  O   LEU   240      16.402  33.420  16.147  1.00  0.00
ATOM   1330  CB  LEU   240      18.671  31.304  15.315  1.00  0.00
ATOM   1331  CG  LEU   240      19.754  32.267  14.822  1.00  0.00
ATOM   1332  CD1 LEU   240      21.075  32.086  15.545  1.00  0.00
ATOM   1333  CD2 LEU   240      20.021  32.078  13.356  1.00  0.00
ATOM   1334  N   VAL   241      18.286  34.063  17.217  1.00  0.00
ATOM   1335  CA  VAL   241      18.095  35.495  17.088  1.00  0.00
ATOM   1336  C   VAL   241      19.266  35.964  16.256  1.00  0.00
ATOM   1337  O   VAL   241      20.395  35.641  16.600  1.00  0.00
ATOM   1338  CB  VAL   241      18.134  36.231  18.412  1.00  0.00
ATOM   1339  CG1 VAL   241      18.089  37.753  18.215  1.00  0.00
ATOM   1340  CG2 VAL   241      16.979  35.826  19.296  1.00  0.00
ATOM   1341  N   SER   242      19.072  36.722  15.155  1.00  0.00
ATOM   1342  CA  SER   242      20.180  37.249  14.401  1.00  0.00
ATOM   1343  C   SER   242      20.003  38.726  14.483  1.00  0.00
ATOM   1344  O   SER   242      18.920  39.214  14.189  1.00  0.00
ATOM   1345  CB  SER   242      20.221  36.806  12.924  1.00  0.00
ATOM   1346  OG  SER   242      19.104  37.294  12.196  1.00  0.00
ATOM   1347  N   VAL   243      21.013  39.495  14.932  1.00  0.00
ATOM   1348  CA  VAL   243      20.706  40.864  15.221  1.00  0.00
ATOM   1349  C   VAL   243      21.970  41.657  15.009  1.00  0.00
ATOM   1350  O   VAL   243      23.101  41.181  15.158  1.00  0.00
ATOM   1351  CB  VAL   243      20.220  41.000  16.637  1.00  0.00
ATOM   1352  CG1 VAL   243      21.466  41.126  17.391  1.00  0.00
ATOM   1353  CG2 VAL   243      19.543  42.279  17.107  1.00  0.00
ATOM   1354  N   MET   244      21.795  42.943  14.703  1.00  0.00
ATOM   1355  CA  MET   244      22.931  43.773  14.508  1.00  0.00
ATOM   1356  C   MET   244      23.408  44.356  15.797  1.00  0.00
ATOM   1357  O   MET   244      22.638  44.722  16.678  1.00  0.00
ATOM   1358  CB  MET   244      22.634  44.905  13.571  1.00  0.00
ATOM   1359  CG  MET   244      23.864  45.552  12.999  1.00  0.00
ATOM   1360  SD  MET   244      23.335  46.925  12.045  1.00  0.00
ATOM   1361  CE  MET   244      23.889  46.581  10.389  1.00  0.00
ATOM   1362  N   ALA   245      24.735  44.481  15.901  1.00  0.00
ATOM   1363  CA  ALA   245      25.372  45.145  16.989  1.00  0.00
ATOM   1364  C   ALA   245      25.086  46.616  16.902  1.00  0.00
ATOM   1365  O   ALA   245      24.650  47.229  17.872  1.00  0.00
ATOM   1366  CB  ALA   245      26.892  44.934  16.923  1.00  0.00
ATOM   1367  N   VAL   246      25.370  47.207  15.725  1.00  0.00
ATOM   1368  CA  VAL   246      25.302  48.620  15.510  1.00  0.00
ATOM   1369  C   VAL   246      24.760  48.795  14.142  1.00  0.00
ATOM   1370  O   VAL   246      25.440  48.260  13.272  1.00  0.00
ATOM   1371  CB  VAL   246      26.658  49.277  15.438  1.00  0.00
ATOM   1372  CG1 VAL   246      26.530  50.773  15.087  1.00  0.00
ATOM   1373  CG2 VAL   246      27.317  49.069  16.788  1.00  0.00
ATOM   1374  N   ASN   247      23.622  49.552  13.944  1.00  0.00
ATOM   1375  CA  ASN   247      22.900  49.892  12.708  1.00  0.00
ATOM   1376  C   ASN   247      23.727  50.560  11.694  1.00  0.00
ATOM   1377  O   ASN   247      24.396  51.561  11.966  1.00  0.00
ATOM   1378  CB  ASN   247      21.549  50.566  12.815  1.00  0.00
ATOM   1379  CG  ASN   247      20.439  49.556  13.239  1.00  0.00
ATOM   1380  OD1 ASN   247      20.338  48.344  13.063  1.00  0.00
ATOM   1381  ND2 ASN   247      19.397  50.142  13.852  1.00  0.00
ATOM   1382  N   ASN   248      23.645  50.037  10.459  1.00  0.00
ATOM   1383  CA  ASN   248      24.591  50.452   9.535  1.00  0.00
ATOM   1384  C   ASN   248      24.027  51.571   8.999  1.00  0.00
ATOM   1385  O   ASN   248      24.981  51.959   8.305  1.00  0.00
ATOM   1386  CB  ASN   248      25.022  49.673   8.267  1.00  0.00
ATOM   1387  CG  ASN   248      23.867  49.446   7.318  1.00  0.00
ATOM   1388  OD1 ASN   248      22.934  48.805   7.766  1.00  0.00
ATOM   1389  ND2 ASN   248      23.963  49.769   6.006  1.00  0.00
ATOM   1390  N   GLU   249      22.710  52.098   9.402  1.00  0.00
ATOM   1391  CA  GLU   249      21.702  53.240   9.154  1.00  0.00
ATOM   1392  C   GLU   249      21.697  54.189  10.308  1.00  0.00
ATOM   1393  O   GLU   249      22.286  55.285  10.359  1.00  0.00
ATOM   1394  CB  GLU   249      20.463  52.954   8.276  1.00  0.00
ATOM   1395  CG  GLU   249      19.598  51.979   8.977  1.00  0.00
ATOM   1396  CD  GLU   249      20.148  50.639   8.746  1.00  0.00
ATOM   1397  OE1 GLU   249      19.515  49.670   9.194  1.00  0.00
ATOM   1398  OE2 GLU   249      21.199  50.540   8.102  1.00  0.00
ATOM   1399  N   ILE   250      21.056  53.726  11.317  1.00  0.00
ATOM   1400  CA  ILE   250      20.629  54.613  12.291  1.00  0.00
ATOM   1401  C   ILE   250      21.784  54.846  13.195  1.00  0.00
ATOM   1402  O   ILE   250      21.805  55.837  13.910  1.00  0.00
ATOM   1403  CB  ILE   250      19.531  53.876  12.961  1.00  0.00
ATOM   1404  CG1 ILE   250      18.312  53.751  12.026  1.00  0.00
ATOM   1405  CG2 ILE   250      19.111  54.484  14.294  1.00  0.00
ATOM   1406  CD1 ILE   250      17.349  52.669  12.489  1.00  0.00
ATOM   1407  N   GLY   251      22.758  53.921  13.211  1.00  0.00
ATOM   1408  CA  GLY   251      23.865  54.019  14.070  1.00  0.00
ATOM   1409  C   GLY   251      23.474  53.417  15.390  1.00  0.00
ATOM   1410  O   GLY   251      24.343  53.240  16.209  1.00  0.00
ATOM   1411  N   VAL   252      22.224  53.005  15.629  1.00  0.00
ATOM   1412  CA  VAL   252      21.787  52.500  16.913  1.00  0.00
ATOM   1413  C   VAL   252      22.751  51.420  17.447  1.00  0.00
ATOM   1414  O   VAL   252      23.260  50.645  16.644  1.00  0.00
ATOM   1415  CB  VAL   252      20.391  51.973  16.834  1.00  0.00
ATOM   1416  CG1 VAL   252      20.590  50.630  16.304  1.00  0.00
ATOM   1417  CG2 VAL   252      19.626  51.413  18.043  1.00  0.00
ATOM   1418  N   ILE   253      23.034  51.289  18.759  1.00  0.00
ATOM   1419  CA  ILE   253      23.770  50.135  19.235  1.00  0.00
ATOM   1420  C   ILE   253      22.707  49.352  19.959  1.00  0.00
ATOM   1421  O   ILE   253      22.028  49.904  20.819  1.00  0.00
ATOM   1422  CB  ILE   253      24.975  50.515  20.079  1.00  0.00
ATOM   1423  CG1 ILE   253      25.968  51.398  19.270  1.00  0.00
ATOM   1424  CG2 ILE   253      25.689  49.249  20.598  1.00  0.00
ATOM   1425  CD1 ILE   253      27.018  52.089  20.124  1.00  0.00
ATOM   1426  N   GLN   254      22.500  48.066  19.594  1.00  0.00
ATOM   1427  CA  GLN   254      21.485  47.273  20.228  1.00  0.00
ATOM   1428  C   GLN   254      22.036  46.742  21.525  1.00  0.00
ATOM   1429  O   GLN   254      23.246  46.546  21.646  1.00  0.00
ATOM   1430  CB  GLN   254      21.008  46.082  19.374  1.00  0.00
ATOM   1431  CG  GLN   254      20.214  46.504  18.144  1.00  0.00
ATOM   1432  CD  GLN   254      18.988  47.233  18.608  1.00  0.00
ATOM   1433  OE1 GLN   254      18.343  46.810  19.570  1.00  0.00
ATOM   1434  NE2 GLN   254      18.675  48.350  17.898  1.00  0.00
ATOM   1435  N   PRO   255      21.200  46.509  22.519  1.00  0.00
ATOM   1436  CA  PRO   255      21.634  46.030  23.831  1.00  0.00
ATOM   1437  C   PRO   255      21.794  44.519  23.776  1.00  0.00
ATOM   1438  O   PRO   255      20.989  43.757  24.311  1.00  0.00
ATOM   1439  CB  PRO   255      20.454  46.438  24.732  1.00  0.00
ATOM   1440  CG  PRO   255      19.208  46.334  23.814  1.00  0.00
ATOM   1441  CD  PRO   255      19.747  46.766  22.444  1.00  0.00
ATOM   1442  N   ILE   256      22.868  44.065  23.128  1.00  0.00
ATOM   1443  CA  ILE   256      23.124  42.707  22.798  1.00  0.00
ATOM   1444  C   ILE   256      23.183  41.807  23.994  1.00  0.00
ATOM   1445  O   ILE   256      22.673  40.692  23.928  1.00  0.00
ATOM   1446  CB  ILE   256      24.440  42.647  22.054  1.00  0.00
ATOM   1447  CG1 ILE   256      24.400  43.508  20.773  1.00  0.00
ATOM   1448  CG2 ILE   256      24.801  41.217  21.690  1.00  0.00
ATOM   1449  CD1 ILE   256      23.304  43.118  19.774  1.00  0.00
ATOM   1450  N   LYS   257      23.824  42.229  25.092  1.00  0.00
ATOM   1451  CA  LYS   257      24.077  41.315  26.162  1.00  0.00
ATOM   1452  C   LYS   257      22.786  40.846  26.803  1.00  0.00
ATOM   1453  O   LYS   257      22.614  39.655  27.074  1.00  0.00
ATOM   1454  CB  LYS   257      25.004  41.933  27.223  1.00  0.00
ATOM   1455  CG  LYS   257      25.318  41.004  28.382  1.00  0.00
ATOM   1456  CD  LYS   257      26.068  39.810  27.912  1.00  0.00
ATOM   1457  CE  LYS   257      26.343  38.844  29.042  1.00  0.00
ATOM   1458  NZ  LYS   257      27.174  37.797  28.541  1.00  0.00
ATOM   1459  N   GLU   258      21.846  41.762  27.052  1.00  0.00
ATOM   1460  CA  GLU   258      20.596  41.495  27.695  1.00  0.00
ATOM   1461  C   GLU   258      19.758  40.660  26.795  1.00  0.00
ATOM   1462  O   GLU   258      19.085  39.748  27.264  1.00  0.00
ATOM   1463  CB  GLU   258      19.777  42.769  27.961  1.00  0.00
ATOM   1464  CG  GLU   258      20.428  43.718  28.971  1.00  0.00
ATOM   1465  CD  GLU   258      21.552  44.514  28.315  1.00  0.00
ATOM   1466  OE1 GLU   258      21.724  44.446  27.072  1.00  0.00
ATOM   1467  OE2 GLU   258      22.291  45.186  29.070  1.00  0.00
ATOM   1468  N   ILE   259      19.781  40.958  25.482  1.00  0.00
ATOM   1469  CA  ILE   259      19.030  40.242  24.489  1.00  0.00
ATOM   1470  C   ILE   259      19.552  38.835  24.376  1.00  0.00
ATOM   1471  O   ILE   259      18.783  37.890  24.202  1.00  0.00
ATOM   1472  CB  ILE   259      19.026  40.951  23.151  1.00  0.00
ATOM   1473  CG1 ILE   259      18.334  42.329  23.272  1.00  0.00
ATOM   1474  CG2 ILE   259      18.302  40.106  22.079  1.00  0.00
ATOM   1475  CD1 ILE   259      18.437  43.144  21.980  1.00  0.00
ATOM   1476  N   GLY   260      20.878  38.652  24.469  1.00  0.00
ATOM   1477  CA  GLY   260      21.476  37.362  24.416  1.00  0.00
ATOM   1478  C   GLY   260      21.065  36.586  25.637  1.00  0.00
ATOM   1479  O   GLY   260      20.793  35.398  25.609  1.00  0.00
ATOM   1480  N   ALA   261      21.023  37.220  26.800  1.00  0.00
ATOM   1481  CA  ALA   261      20.556  36.570  27.995  1.00  0.00
ATOM   1482  C   ALA   261      19.172  35.978  27.783  1.00  0.00
ATOM   1483  O   ALA   261      18.946  34.804  28.072  1.00  0.00
ATOM   1484  CB  ALA   261      20.557  37.542  29.179  1.00  0.00
ATOM   1485  N   ILE   262      18.243  36.772  27.223  1.00  0.00
ATOM   1486  CA  ILE   262      16.871  36.411  26.956  1.00  0.00
ATOM   1487  C   ILE   262      16.795  35.248  26.006  1.00  0.00
ATOM   1488  O   ILE   262      16.068  34.282  26.249  1.00  0.00
ATOM   1489  CB  ILE   262      16.125  37.593  26.373  1.00  0.00
ATOM   1490  CG1 ILE   262      16.082  38.772  27.367  1.00  0.00
ATOM   1491  CG2 ILE   262      14.684  37.233  25.965  1.00  0.00
ATOM   1492  CD1 ILE   262      15.730  40.103  26.698  1.00  0.00
ATOM   1493  N   CYS   263      17.538  35.332  24.895  1.00  0.00
ATOM   1494  CA  CYS   263      17.511  34.343  23.879  1.00  0.00
ATOM   1495  C   CYS   263      17.921  33.004  24.452  1.00  0.00
ATOM   1496  O   CYS   263      17.366  31.940  24.183  1.00  0.00
ATOM   1497  CB  CYS   263      18.430  34.796  22.697  1.00  0.00
ATOM   1498  SG  CYS   263      20.164  34.576  23.019  1.00  0.00
ATOM   1499  N   ARG   264      18.930  33.013  25.313  1.00  0.00
ATOM   1500  CA  ARG   264      19.544  31.816  25.746  1.00  0.00
ATOM   1501  C   ARG   264      18.616  31.109  26.680  1.00  0.00
ATOM   1502  O   ARG   264      18.617  29.879  26.748  1.00  0.00
ATOM   1503  CB  ARG   264      20.852  32.162  26.454  1.00  0.00
ATOM   1504  CG  ARG   264      21.938  32.573  25.454  1.00  0.00
ATOM   1505  CD  ARG   264      23.250  32.936  26.114  1.00  0.00
ATOM   1506  NE  ARG   264      23.099  34.234  26.839  1.00  0.00
ATOM   1507  CZ  ARG   264      24.150  34.716  27.565  1.00  0.00
ATOM   1508  NH1 ARG   264      25.192  33.809  27.658  1.00  0.00
ATOM   1509  NH2 ARG   264      24.097  35.916  28.238  1.00  0.00
ATOM   1510  N   LYS   265      17.758  31.873  27.381  1.00  0.00
ATOM   1511  CA  LYS   265      16.798  31.313  28.287  1.00  0.00
ATOM   1512  C   LYS   265      15.815  30.459  27.555  1.00  0.00
ATOM   1513  O   LYS   265      15.222  29.553  28.141  1.00  0.00
ATOM   1514  CB  LYS   265      16.004  32.371  29.062  1.00  0.00
ATOM   1515  CG  LYS   265      16.859  33.030  30.146  1.00  0.00
ATOM   1516  CD  LYS   265      16.074  33.966  31.061  1.00  0.00
ATOM   1517  CE  LYS   265      15.647  35.265  30.366  1.00  0.00
ATOM   1518  NZ  LYS   265      14.870  36.137  31.273  1.00  0.00
ATOM   1519  N   ASN   266      15.597  30.709  26.258  1.00  0.00
ATOM   1520  CA  ASN   266      14.561  30.009  25.568  1.00  0.00
ATOM   1521  C   ASN   266      15.199  29.089  24.585  1.00  0.00
ATOM   1522  O   ASN   266      14.521  28.537  23.723  1.00  0.00
ATOM   1523  CB  ASN   266      13.617  30.976  24.866  1.00  0.00
ATOM   1524  CG  ASN   266      12.868  31.805  25.927  1.00  0.00
ATOM   1525  OD1 ASN   266      12.334  32.850  25.578  1.00  0.00
ATOM   1526  ND2 ASN   266      12.795  31.392  27.227  1.00  0.00
ATOM   1527  N   LYS   267      16.523  28.859  24.735  1.00  0.00
ATOM   1528  CA  LYS   267      17.285  27.936  23.943  1.00  0.00
ATOM   1529  C   LYS   267      17.384  28.407  22.515  1.00  0.00
ATOM   1530  O   LYS   267      17.416  27.602  21.585  1.00  0.00
ATOM   1531  CB  LYS   267      16.834  26.459  24.038  1.00  0.00
ATOM   1532  CG  LYS   267      17.159  25.854  25.410  1.00  0.00
ATOM   1533  CD  LYS   267      16.060  26.042  26.457  1.00  0.00
ATOM   1534  CE  LYS   267      16.526  25.704  27.872  1.00  0.00
ATOM   1535  NZ  LYS   267      15.436  25.938  28.845  1.00  0.00
ATOM   1536  N   ILE   268      17.505  29.740  22.324  1.00  0.00
ATOM   1537  CA  ILE   268      17.687  30.353  21.037  1.00  0.00
ATOM   1538  C   ILE   268      19.084  30.922  21.037  1.00  0.00
ATOM   1539  O   ILE   268      19.398  31.740  21.897  1.00  0.00
ATOM   1540  CB  ILE   268      16.605  31.381  20.734  1.00  0.00
ATOM   1541  CG1 ILE   268      16.339  32.493  21.653  1.00  0.00
ATOM   1542  CG2 ILE   268      15.370  30.708  21.095  1.00  0.00
ATOM   1543  CD1 ILE   268      15.536  33.690  21.183  1.00  0.00
ATOM   1544  N   TYR   269      19.952  30.452  20.095  1.00  0.00
ATOM   1545  CA  TYR   269      21.306  30.916  19.842  1.00  0.00
ATOM   1546  C   TYR   269      21.252  32.287  19.244  1.00  0.00
ATOM   1547  O   TYR   269      20.201  32.675  18.751  1.00  0.00
ATOM   1548  CB  TYR   269      22.063  30.066  18.806  1.00  0.00
ATOM   1549  CG  TYR   269      22.297  28.645  19.289  1.00  0.00
ATOM   1550  CD1 TYR   269      22.606  28.350  20.606  1.00  0.00
ATOM   1551  CD2 TYR   269      22.105  27.583  18.425  1.00  0.00
ATOM   1552  CE1 TYR   269      22.676  27.052  21.049  1.00  0.00
ATOM   1553  CE2 TYR   269      22.177  26.278  18.861  1.00  0.00
ATOM   1554  CZ  TYR   269      22.442  26.013  20.183  1.00  0.00
ATOM   1555  OH  TYR   269      22.527  24.679  20.639  1.00  0.00
ATOM   1556  N   PHE   270      22.369  33.054  19.257  1.00  0.00
ATOM   1557  CA  PHE   270      22.321  34.426  18.826  1.00  0.00
ATOM   1558  C   PHE   270      23.457  34.732  17.879  1.00  0.00
ATOM   1559  O   PHE   270      24.592  34.688  18.324  1.00  0.00
ATOM   1560  CB  PHE   270      22.472  35.381  20.010  1.00  0.00
ATOM   1561  CG  PHE   270      22.435  36.741  19.474  1.00  0.00
ATOM   1562  CD1 PHE   270      21.246  37.325  19.165  1.00  0.00
ATOM   1563  CD2 PHE   270      23.581  37.432  19.508  1.00  0.00
ATOM   1564  CE1 PHE   270      21.215  38.661  18.972  1.00  0.00
ATOM   1565  CE2 PHE   270      23.450  38.738  19.590  1.00  0.00
ATOM   1566  CZ  PHE   270      22.316  39.355  19.360  1.00  0.00
ATOM   1567  N   HIS   271      23.199  35.151  16.618  1.00  0.00
ATOM   1568  CA  HIS   271      24.270  35.550  15.713  1.00  0.00
ATOM   1569  C   HIS   271      24.303  37.051  15.793  1.00  0.00
ATOM   1570  O   HIS   271      23.252  37.681  15.699  1.00  0.00
ATOM   1571  CB  HIS   271      24.071  35.108  14.233  1.00  0.00
ATOM   1572  CG  HIS   271      25.204  35.481  13.285  1.00  0.00
ATOM   1573  ND1 HIS   271      26.412  34.853  13.397  1.00  0.00
ATOM   1574  CD2 HIS   271      25.264  36.358  12.250  1.00  0.00
ATOM   1575  CE1 HIS   271      27.204  35.383  12.504  1.00  0.00
ATOM   1576  NE2 HIS   271      26.550  36.279  11.742  1.00  0.00
ATOM   1577  N   THR   272      25.491  37.664  16.004  1.00  0.00
ATOM   1578  CA  THR   272      25.602  39.094  16.014  1.00  0.00
ATOM   1579  C   THR   272      26.272  39.500  14.748  1.00  0.00
ATOM   1580  O   THR   272      27.332  39.001  14.372  1.00  0.00
ATOM   1581  CB  THR   272      26.430  39.655  17.116  1.00  0.00
ATOM   1582  OG1 THR   272      27.562  38.894  17.303  1.00  0.00
ATOM   1583  CG2 THR   272      25.866  39.342  18.378  1.00  0.00
ATOM   1584  N   ASP   273      25.658  40.457  14.054  1.00  0.00
ATOM   1585  CA  ASP   273      26.239  41.043  12.882  1.00  0.00
ATOM   1586  C   ASP   273      26.966  42.254  13.352  1.00  0.00
ATOM   1587  O   ASP   273      26.325  43.244  13.688  1.00  0.00
ATOM   1588  CB  ASP   273      25.127  41.494  11.939  1.00  0.00
ATOM   1589  CG  ASP   273      25.631  41.950  10.566  1.00  0.00
ATOM   1590  OD1 ASP   273      24.816  42.528   9.796  1.00  0.00
ATOM   1591  OD2 ASP   273      26.828  41.729  10.248  1.00  0.00
ATOM   1592  N   ALA   274      28.312  42.236  13.417  1.00  0.00
ATOM   1593  CA  ALA   274      29.006  43.368  13.978  1.00  0.00
ATOM   1594  C   ALA   274      29.752  44.140  12.953  1.00  0.00
ATOM   1595  O   ALA   274      30.751  44.761  13.290  1.00  0.00
ATOM   1596  CB  ALA   274      29.987  43.042  15.085  1.00  0.00
ATOM   1597  N   ALA   275      29.258  44.217  11.705  1.00  0.00
ATOM   1598  CA  ALA   275      29.921  44.920  10.638  1.00  0.00
ATOM   1599  C   ALA   275      30.261  46.360  10.949  1.00  0.00
ATOM   1600  O   ALA   275      31.265  46.892  10.462  1.00  0.00
ATOM   1601  CB  ALA   275      29.191  44.813   9.300  1.00  0.00
ATOM   1602  N   GLN   276      29.423  47.007  11.783  1.00  0.00
ATOM   1603  CA  GLN   276      29.556  48.390  12.087  1.00  0.00
ATOM   1604  C   GLN   276      29.900  48.592  13.519  1.00  0.00
ATOM   1605  O   GLN   276      29.670  49.677  14.033  1.00  0.00
ATOM   1606  CB  GLN   276      28.269  49.178  11.823  1.00  0.00
ATOM   1607  CG  GLN   276      27.752  48.986  10.422  1.00  0.00
ATOM   1608  CD  GLN   276      28.667  49.671   9.508  1.00  0.00
ATOM   1609  OE1 GLN   276      29.580  50.373   9.966  1.00  0.00
ATOM   1610  NE2 GLN   276      28.394  49.418   8.197  1.00  0.00
ATOM   1611  N   ALA   277      30.474  47.586  14.195  1.00  0.00
ATOM   1612  CA  ALA   277      30.805  47.748  15.580  1.00  0.00
ATOM   1613  C   ALA   277      32.295  47.780  15.769  1.00  0.00
ATOM   1614  O   ALA   277      32.773  48.597  16.547  1.00  0.00
ATOM   1615  CB  ALA   277      30.150  46.700  16.474  1.00  0.00
ATOM   1616  N   TYR   278      33.090  46.935  15.071  1.00  0.00
ATOM   1617  CA  TYR   278      34.462  46.678  15.493  1.00  0.00
ATOM   1618  C   TYR   278      35.419  47.818  15.226  1.00  0.00
ATOM   1619  O   TYR   278      36.566  47.777  15.663  1.00  0.00
ATOM   1620  CB  TYR   278      35.016  45.468  14.752  1.00  0.00
ATOM   1621  CG  TYR   278      36.391  45.000  14.976  1.00  0.00
ATOM   1622  CD1 TYR   278      36.748  44.408  16.144  1.00  0.00
ATOM   1623  CD2 TYR   278      37.314  45.093  13.972  1.00  0.00
ATOM   1624  CE1 TYR   278      38.057  44.080  16.356  1.00  0.00
ATOM   1625  CE2 TYR   278      38.620  44.774  14.170  1.00  0.00
ATOM   1626  CZ  TYR   278      38.975  44.248  15.353  1.00  0.00
ATOM   1627  OH  TYR   278      40.313  43.884  15.477  1.00  0.00
ATOM   1628  N   GLY   279      34.985  48.882  14.530  1.00  0.00
ATOM   1629  CA  GLY   279      35.867  49.986  14.253  1.00  0.00
ATOM   1630  C   GLY   279      35.682  51.069  15.270  1.00  0.00
ATOM   1631  O   GLY   279      36.456  52.009  15.293  1.00  0.00
ATOM   1632  N   LYS   280      34.669  50.980  16.137  1.00  0.00
ATOM   1633  CA  LYS   280      34.258  52.094  16.923  1.00  0.00
ATOM   1634  C   LYS   280      34.605  52.049  18.308  1.00  0.00
ATOM   1635  O   LYS   280      34.726  53.125  18.889  1.00  0.00
ATOM   1636  CB  LYS   280      32.782  51.968  17.121  1.00  0.00
ATOM   1637  CG  LYS   280      32.326  52.215  15.792  1.00  0.00
ATOM   1638  CD  LYS   280      32.008  51.336  14.530  1.00  0.00
ATOM   1639  CE  LYS   280      31.817  51.916  13.042  1.00  0.00
ATOM   1640  NZ  LYS   280      31.498  50.964  12.003  1.00  0.00
ATOM   1641  N   ILE   281      34.631  50.826  18.863  1.00  0.00
ATOM   1642  CA  ILE   281      34.860  50.625  20.250  1.00  0.00
ATOM   1643  C   ILE   281      35.283  49.190  20.375  1.00  0.00
ATOM   1644  O   ILE   281      35.108  48.389  19.458  1.00  0.00
ATOM   1645  CB  ILE   281      33.660  50.836  21.144  1.00  0.00
ATOM   1646  CG1 ILE   281      32.453  49.980  20.818  1.00  0.00
ATOM   1647  CG2 ILE   281      33.137  52.226  21.007  1.00  0.00
ATOM   1648  CD1 ILE   281      31.412  50.068  21.929  1.00  0.00
ATOM   1649  N   HIS   282      35.819  48.828  21.542  1.00  0.00
ATOM   1650  CA  HIS   282      36.286  47.503  21.845  1.00  0.00
ATOM   1651  C   HIS   282      35.117  46.521  21.779  1.00  0.00
ATOM   1652  O   HIS   282      33.993  46.918  22.076  1.00  0.00
ATOM   1653  CB  HIS   282      36.854  47.573  23.273  1.00  0.00
ATOM   1654  CG  HIS   282      35.821  48.027  24.279  1.00  0.00
ATOM   1655  ND1 HIS   282      35.633  49.369  24.577  1.00  0.00
ATOM   1656  CD2 HIS   282      34.975  47.260  25.015  1.00  0.00
ATOM   1657  CE1 HIS   282      34.696  49.378  25.511  1.00  0.00
ATOM   1658  NE2 HIS   282      34.245  48.129  25.794  1.00  0.00
ATOM   1659  N   ILE   283      35.319  45.232  21.372  1.00  0.00
ATOM   1660  CA  ILE   283      34.218  44.288  21.261  1.00  0.00
ATOM   1661  C   ILE   283      34.669  43.079  22.026  1.00  0.00
ATOM   1662  O   ILE   283      35.847  42.728  21.947  1.00  0.00
ATOM   1663  CB  ILE   283      33.832  43.930  19.824  1.00  0.00
ATOM   1664  CG1 ILE   283      32.363  43.479  19.709  1.00  0.00
ATOM   1665  CG2 ILE   283      34.747  42.846  19.227  1.00  0.00
ATOM   1666  CD1 ILE   283      31.359  44.615  19.863  1.00  0.00
ATOM   1667  N   ASP   284      33.770  42.431  22.810  1.00  0.00
ATOM   1668  CA  ASP   284      34.191  41.353  23.658  1.00  0.00
ATOM   1669  C   ASP   284      33.210  40.211  23.600  1.00  0.00
ATOM   1670  O   ASP   284      32.207  40.138  24.293  1.00  0.00
ATOM   1671  CB  ASP   284      34.439  41.793  25.120  1.00  0.00
ATOM   1672  CG  ASP   284      33.250  42.449  25.777  1.00  0.00
ATOM   1673  OD1 ASP   284      32.138  42.474  25.211  1.00  0.00
ATOM   1674  OD2 ASP   284      33.424  42.913  26.923  1.00  0.00
ATOM   1675  N   VAL   285      33.494  39.195  22.777  1.00  0.00
ATOM   1676  CA  VAL   285      32.514  38.174  22.527  1.00  0.00
ATOM   1677  C   VAL   285      32.254  37.326  23.752  1.00  0.00
ATOM   1678  O   VAL   285      31.180  36.727  23.848  1.00  0.00
ATOM   1679  CB  VAL   285      32.803  37.284  21.339  1.00  0.00
ATOM   1680  CG1 VAL   285      32.734  38.147  20.095  1.00  0.00
ATOM   1681  CG2 VAL   285      34.135  36.545  21.430  1.00  0.00
ATOM   1682  N   ASN   286      33.200  37.256  24.716  1.00  0.00
ATOM   1683  CA  ASN   286      32.972  36.473  25.902  1.00  0.00
ATOM   1684  C   ASN   286      32.039  37.205  26.799  1.00  0.00
ATOM   1685  O   ASN   286      31.191  36.588  27.420  1.00  0.00
ATOM   1686  CB  ASN   286      34.205  36.135  26.755  1.00  0.00
ATOM   1687  CG  ASN   286      35.018  35.007  26.122  1.00  0.00
ATOM   1688  OD1 ASN   286      34.536  33.998  25.603  1.00  0.00
ATOM   1689  ND2 ASN   286      36.358  35.174  26.197  1.00  0.00
ATOM   1690  N   GLU   287      32.135  38.531  26.901  1.00  0.00
ATOM   1691  CA  GLU   287      31.215  39.235  27.717  1.00  0.00
ATOM   1692  C   GLU   287      29.924  39.345  27.041  1.00  0.00
ATOM   1693  O   GLU   287      28.955  39.445  27.747  1.00  0.00
ATOM   1694  CB  GLU   287      31.674  40.627  28.049  1.00  0.00
ATOM   1695  CG  GLU   287      32.971  40.624  28.863  1.00  0.00
ATOM   1696  CD  GLU   287      32.562  40.370  30.291  1.00  0.00
ATOM   1697  OE1 GLU   287      31.953  39.304  30.565  1.00  0.00
ATOM   1698  OE2 GLU   287      32.843  41.241  31.148  1.00  0.00
ATOM   1699  N   MET   288      29.816  39.322  25.707  1.00  0.00
ATOM   1700  CA  MET   288      28.542  39.416  25.034  1.00  0.00
ATOM   1701  C   MET   288      27.668  38.172  25.238  1.00  0.00
ATOM   1702  O   MET   288      26.444  38.134  25.360  1.00  0.00
ATOM   1703  CB  MET   288      28.818  39.662  23.597  1.00  0.00
ATOM   1704  CG  MET   288      29.431  40.983  23.213  1.00  0.00
ATOM   1705  SD  MET   288      28.363  42.364  23.553  1.00  0.00
ATOM   1706  CE  MET   288      29.535  43.347  24.516  1.00  0.00
ATOM   1707  N   ASN   289      28.313  37.110  25.622  1.00  0.00
ATOM   1708  CA  ASN   289      28.244  35.789  25.164  1.00  0.00
ATOM   1709  C   ASN   289      27.566  35.649  23.824  1.00  0.00
ATOM   1710  O   ASN   289      26.350  35.789  23.670  1.00  0.00
ATOM   1711  CB  ASN   289      27.508  35.008  26.258  1.00  0.00
ATOM   1712  CG  ASN   289      28.136  35.056  27.691  1.00  0.00
ATOM   1713  OD1 ASN   289      29.333  34.981  27.857  1.00  0.00
ATOM   1714  ND2 ASN   289      27.378  35.100  28.826  1.00  0.00
ATOM   1715  N   ILE   290      28.388  35.292  22.810  1.00  0.00
ATOM   1716  CA  ILE   290      27.970  35.302  21.441  1.00  0.00
ATOM   1717  C   ILE   290      28.153  33.938  20.840  1.00  0.00
ATOM   1718  O   ILE   290      29.243  33.378  20.838  1.00  0.00
ATOM   1719  CB  ILE   290      28.813  36.286  20.680  1.00  0.00
ATOM   1720  CG1 ILE   290      28.656  37.686  21.165  1.00  0.00
ATOM   1721  CG2 ILE   290      28.414  36.315  19.265  1.00  0.00
ATOM   1722  CD1 ILE   290      27.204  38.175  21.200  1.00  0.00
ATOM   1723  N   ASP   291      27.073  33.374  20.288  1.00  0.00
ATOM   1724  CA  ASP   291      27.147  32.154  19.531  1.00  0.00
ATOM   1725  C   ASP   291      26.879  32.738  18.206  1.00  0.00
ATOM   1726  O   ASP   291      25.781  32.605  17.685  1.00  0.00
ATOM   1727  CB  ASP   291      26.027  31.184  19.947  1.00  0.00
ATOM   1728  CG  ASP   291      25.994  30.014  18.986  1.00  0.00
ATOM   1729  OD1 ASP   291      24.919  29.640  18.491  1.00  0.00
ATOM   1730  OD2 ASP   291      27.061  29.430  18.728  1.00  0.00
ATOM   1731  N   LEU   292      27.808  33.576  17.708  1.00  0.00
ATOM   1732  CA  LEU   292      28.333  33.640  16.406  1.00  0.00
ATOM   1733  C   LEU   292      28.467  35.137  16.248  1.00  0.00
ATOM   1734  O   LEU   292      27.576  35.867  16.676  1.00  0.00
ATOM   1735  CB  LEU   292      27.450  33.081  15.331  1.00  0.00
ATOM   1736  CG  LEU   292      27.163  31.599  15.318  1.00  0.00
ATOM   1737  CD1 LEU   292      26.076  31.286  14.376  1.00  0.00
ATOM   1738  CD2 LEU   292      28.363  30.897  14.882  1.00  0.00
ATOM   1739  N   LEU   293      29.612  35.627  15.721  1.00  0.00
ATOM   1740  CA  LEU   293      29.857  37.037  15.528  1.00  0.00
ATOM   1741  C   LEU   293      30.569  37.179  14.211  1.00  0.00
ATOM   1742  O   LEU   293      31.452  36.381  13.904  1.00  0.00
ATOM   1743  CB  LEU   293      30.715  37.674  16.650  1.00  0.00
ATOM   1744  CG  LEU   293      31.009  39.174  16.492  1.00  0.00
ATOM   1745  CD1 LEU   293      29.852  40.099  16.502  1.00  0.00
ATOM   1746  CD2 LEU   293      31.819  39.775  17.614  1.00  0.00
ATOM   1747  N   SER   294      30.193  38.185  13.385  1.00  0.00
ATOM   1748  CA  SER   294      30.791  38.353  12.090  1.00  0.00
ATOM   1749  C   SER   294      31.120  39.794  11.860  1.00  0.00
ATOM   1750  O   SER   294      30.410  40.662  12.360  1.00  0.00
ATOM   1751  CB  SER   294      29.878  37.941  10.942  1.00  0.00
ATOM   1752  OG  SER   294      30.600  38.113   9.746  1.00  0.00
ATOM   1753  N   ILE   295      32.193  40.066  11.067  1.00  0.00
ATOM   1754  CA  ILE   295      32.545  41.392  10.647  1.00  0.00
ATOM   1755  C   ILE   295      33.401  41.282   9.401  1.00  0.00
ATOM   1756  O   ILE   295      33.824  40.186   9.036  1.00  0.00
ATOM   1757  CB  ILE   295      33.198  42.199  11.735  1.00  0.00
ATOM   1758  CG1 ILE   295      33.306  43.645  11.305  1.00  0.00
ATOM   1759  CG2 ILE   295      34.592  41.665  12.101  1.00  0.00
ATOM   1760  CD1 ILE   295      33.449  44.540  12.424  1.00  0.00
ATOM   1761  N   SER   296      33.655  42.418   8.708  1.00  0.00
ATOM   1762  CA  SER   296      34.465  42.487   7.540  1.00  0.00
ATOM   1763  C   SER   296      35.666  43.373   7.747  1.00  0.00
ATOM   1764  O   SER   296      35.619  44.376   8.452  1.00  0.00
ATOM   1765  CB  SER   296      33.704  43.118   6.387  1.00  0.00
ATOM   1766  OG  SER   296      34.525  43.061   5.241  1.00  0.00
ATOM   1767  N   SER   297      36.764  43.049   7.049  1.00  0.00
ATOM   1768  CA  SER   297      37.965  43.810   7.134  1.00  0.00
ATOM   1769  C   SER   297      37.897  45.127   6.424  1.00  0.00
ATOM   1770  O   SER   297      38.454  46.078   6.953  1.00  0.00
ATOM   1771  CB  SER   297      39.130  43.045   6.561  1.00  0.00
ATOM   1772  OG  SER   297      40.351  43.744   6.664  1.00  0.00
ATOM   1773  N   HIS   298      37.258  45.254   5.236  1.00  0.00
ATOM   1774  CA  HIS   298      37.327  46.492   4.498  1.00  0.00
ATOM   1775  C   HIS   298      36.700  47.649   5.188  1.00  0.00
ATOM   1776  O   HIS   298      37.007  48.776   4.839  1.00  0.00
ATOM   1777  CB  HIS   298      36.758  46.439   3.076  1.00  0.00
ATOM   1778  CG  HIS   298      35.294  46.124   3.094  1.00  0.00
ATOM   1779  ND1 HIS   298      34.324  47.080   2.892  1.00  0.00
ATOM   1780  CD2 HIS   298      34.718  44.926   3.323  1.00  0.00
ATOM   1781  CE1 HIS   298      33.179  46.462   3.068  1.00  0.00
ATOM   1782  NE2 HIS   298      33.353  45.143   3.313  1.00  0.00
ATOM   1783  N   LYS   299      35.834  47.407   6.185  1.00  0.00
ATOM   1784  CA  LYS   299      35.283  48.439   7.006  1.00  0.00
ATOM   1785  C   LYS   299      36.175  48.798   8.163  1.00  0.00
ATOM   1786  O   LYS   299      35.958  49.777   8.873  1.00  0.00
ATOM   1787  CB  LYS   299      33.997  47.961   7.642  1.00  0.00
ATOM   1788  CG  LYS   299      32.889  47.848   6.592  1.00  0.00
ATOM   1789  CD  LYS   299      32.214  49.162   6.371  1.00  0.00
ATOM   1790  CE  LYS   299      31.388  49.303   7.604  1.00  0.00
ATOM   1791  NZ  LYS   299      30.930  50.606   7.741  1.00  0.00
ATOM   1792  N   ILE   300      37.178  47.975   8.437  1.00  0.00
ATOM   1793  CA  ILE   300      37.983  48.117   9.604  1.00  0.00
ATOM   1794  C   ILE   300      39.357  48.447   9.096  1.00  0.00
ATOM   1795  O   ILE   300      40.378  47.954   9.560  1.00  0.00
ATOM   1796  CB  ILE   300      37.917  46.855  10.393  1.00  0.00
ATOM   1797  CG1 ILE   300      36.433  46.534  10.722  1.00  0.00
ATOM   1798  CG2 ILE   300      38.772  46.937  11.666  1.00  0.00
ATOM   1799  CD1 ILE   300      35.768  47.587  11.621  1.00  0.00
ATOM   1800  N   TYR   301      39.412  49.332   8.092  1.00  0.00
ATOM   1801  CA  TYR   301      40.620  49.932   7.589  1.00  0.00
ATOM   1802  C   TYR   301      41.456  48.897   6.884  1.00  0.00
ATOM   1803  O   TYR   301      42.656  49.095   6.734  1.00  0.00
ATOM   1804  CB  TYR   301      41.444  50.731   8.630  1.00  0.00
ATOM   1805  CG  TYR   301      40.658  51.917   9.137  1.00  0.00
ATOM   1806  CD1 TYR   301      40.001  51.874  10.343  1.00  0.00
ATOM   1807  CD2 TYR   301      40.633  53.106   8.446  1.00  0.00
ATOM   1808  CE1 TYR   301      39.361  52.982  10.857  1.00  0.00
ATOM   1809  CE2 TYR   301      39.954  54.207   8.916  1.00  0.00
ATOM   1810  CZ  TYR   301      39.331  54.151  10.138  1.00  0.00
ATOM   1811  OH  TYR   301      38.639  55.271  10.641  1.00  0.00
ATOM   1812  N   GLY   302      40.861  47.781   6.404  1.00  0.00
ATOM   1813  CA  GLY   302      41.651  46.705   5.898  1.00  0.00
ATOM   1814  C   GLY   302      41.283  46.415   4.482  1.00  0.00
ATOM   1815  O   GLY   302      40.452  47.081   3.875  1.00  0.00
ATOM   1816  N   PRO   303      41.891  45.445   3.894  1.00  0.00
ATOM   1817  CA  PRO   303      41.613  45.165   2.501  1.00  0.00
ATOM   1818  C   PRO   303      40.272  44.475   2.343  1.00  0.00
ATOM   1819  O   PRO   303      39.611  44.130   3.326  1.00  0.00
ATOM   1820  CB  PRO   303      42.780  44.264   2.168  1.00  0.00
ATOM   1821  CG  PRO   303      43.098  43.498   3.511  1.00  0.00
ATOM   1822  CD  PRO   303      42.941  44.614   4.518  1.00  0.00
ATOM   1823  N   LYS   304      39.865  44.270   1.077  1.00  0.00
ATOM   1824  CA  LYS   304      38.605  43.670   0.734  1.00  0.00
ATOM   1825  C   LYS   304      38.724  42.184   0.550  1.00  0.00
ATOM   1826  O   LYS   304      39.718  41.675   0.104  1.00  0.00
ATOM   1827  CB  LYS   304      38.137  44.117  -0.660  1.00  0.00
ATOM   1828  CG  LYS   304      36.656  43.836  -0.958  1.00  0.00
ATOM   1829  CD  LYS   304      35.718  44.794  -0.251  1.00  0.00
ATOM   1830  CE  LYS   304      35.655  46.126  -0.991  1.00  0.00
ATOM   1831  NZ  LYS   304      34.731  47.059  -0.320  1.00  0.00
ATOM   1832  N   GLY   305      37.677  41.392   0.736  1.00  0.00
ATOM   1833  CA  GLY   305      37.790  39.997   0.394  1.00  0.00
ATOM   1834  C   GLY   305      38.237  39.266   1.613  1.00  0.00
ATOM   1835  O   GLY   305      38.737  38.147   1.494  1.00  0.00
ATOM   1836  N   ILE   306      38.053  39.862   2.816  1.00  0.00
ATOM   1837  CA  ILE   306      38.449  39.183   4.011  1.00  0.00
ATOM   1838  C   ILE   306      37.586  39.631   5.124  1.00  0.00
ATOM   1839  O   ILE   306      37.262  40.812   5.245  1.00  0.00
ATOM   1840  CB  ILE   306      39.906  39.306   4.345  1.00  0.00
ATOM   1841  CG1 ILE   306      40.403  38.336   5.416  1.00  0.00
ATOM   1842  CG2 ILE   306      40.317  40.719   4.736  1.00  0.00
ATOM   1843  CD1 ILE   306      40.304  36.882   4.991  1.00  0.00
ATOM   1844  N   GLY   307      37.176  38.659   5.958  1.00  0.00
ATOM   1845  CA  GLY   307      36.316  38.919   7.057  1.00  0.00
ATOM   1846  C   GLY   307      36.465  37.788   8.006  1.00  0.00
ATOM   1847  O   GLY   307      37.236  36.857   7.766  1.00  0.00
ATOM   1848  N   ALA   308      35.725  37.865   9.127  1.00  0.00
ATOM   1849  CA  ALA   308      35.952  36.978  10.223  1.00  0.00
ATOM   1850  C   ALA   308      34.614  36.506  10.682  1.00  0.00
ATOM   1851  O   ALA   308      33.684  37.298  10.797  1.00  0.00
ATOM   1852  CB  ALA   308      36.654  37.658  11.407  1.00  0.00
ATOM   1853  N   ILE   309      34.497  35.189  10.948  1.00  0.00
ATOM   1854  CA  ILE   309      33.353  34.593  11.592  1.00  0.00
ATOM   1855  C   ILE   309      33.839  33.927  12.857  1.00  0.00
ATOM   1856  O   ILE   309      34.663  33.028  12.828  1.00  0.00
ATOM   1857  CB  ILE   309      32.603  33.586  10.737  1.00  0.00
ATOM   1858  CG1 ILE   309      31.756  32.586  11.523  1.00  0.00
ATOM   1859  CG2 ILE   309      33.589  32.871   9.905  1.00  0.00
ATOM   1860  CD1 ILE   309      30.595  33.291  12.199  1.00  0.00
ATOM   1861  N   TYR   310      33.302  34.322  14.019  1.00  0.00
ATOM   1862  CA  TYR   310      33.587  33.746  15.309  1.00  0.00
ATOM   1863  C   TYR   310      32.438  32.846  15.697  1.00  0.00
ATOM   1864  O   TYR   310      31.308  33.305  15.706  1.00  0.00
ATOM   1865  CB  TYR   310      33.717  34.868  16.366  1.00  0.00
ATOM   1866  CG  TYR   310      33.422  34.330  17.727  1.00  0.00
ATOM   1867  CD1 TYR   310      34.397  33.675  18.431  1.00  0.00
ATOM   1868  CD2 TYR   310      32.221  34.560  18.358  1.00  0.00
ATOM   1869  CE1 TYR   310      34.143  33.190  19.685  1.00  0.00
ATOM   1870  CE2 TYR   310      31.939  34.013  19.583  1.00  0.00
ATOM   1871  CZ  TYR   310      32.920  33.351  20.267  1.00  0.00
ATOM   1872  OH  TYR   310      32.714  32.933  21.600  1.00  0.00
ATOM   1873  N   VAL   311      32.685  31.563  16.043  1.00  0.00
ATOM   1874  CA  VAL   311      31.664  30.680  16.545  1.00  0.00
ATOM   1875  C   VAL   311      32.297  30.063  17.719  1.00  0.00
ATOM   1876  O   VAL   311      33.481  29.752  17.719  1.00  0.00
ATOM   1877  CB  VAL   311      31.334  29.459  15.711  1.00  0.00
ATOM   1878  CG1 VAL   311      30.143  28.646  16.307  1.00  0.00
ATOM   1879  CG2 VAL   311      31.202  29.795  14.219  1.00  0.00
ATOM   1880  N   ARG   312      31.499  29.753  18.716  1.00  0.00
ATOM   1881  CA  ARG   312      32.104  29.190  19.850  1.00  0.00
ATOM   1882  C   ARG   312      32.673  27.868  19.543  1.00  0.00
ATOM   1883  O   ARG   312      32.520  27.247  18.492  1.00  0.00
ATOM   1884  CB  ARG   312      31.063  28.956  20.886  1.00  0.00
ATOM   1885  CG  ARG   312      30.498  30.253  21.385  1.00  0.00
ATOM   1886  CD  ARG   312      29.291  29.998  22.260  1.00  0.00
ATOM   1887  NE  ARG   312      28.828  31.311  22.755  1.00  0.00
ATOM   1888  CZ  ARG   312      27.720  31.393  23.559  1.00  0.00
ATOM   1889  NH1 ARG   312      27.071  30.262  23.987  1.00  0.00
ATOM   1890  NH2 ARG   312      27.315  32.628  23.992  1.00  0.00
ATOM   1891  N   ARG   313      33.436  27.424  20.511  1.00  0.00
ATOM   1892  CA  ARG   313      34.047  26.207  20.253  1.00  0.00
ATOM   1893  C   ARG   313      33.056  25.109  20.204  1.00  0.00
ATOM   1894  O   ARG   313      33.187  24.241  19.358  1.00  0.00
ATOM   1895  CB  ARG   313      35.043  25.948  21.316  1.00  0.00
ATOM   1896  CG  ARG   313      34.492  25.931  22.732  1.00  0.00
ATOM   1897  CD  ARG   313      35.342  25.115  23.651  1.00  0.00
ATOM   1898  NE  ARG   313      36.399  26.010  24.134  1.00  0.00
ATOM   1899  CZ  ARG   313      37.309  25.579  25.076  1.00  0.00
ATOM   1900  NH1 ARG   313      37.438  24.266  25.369  1.00  0.00
ATOM   1901  NH2 ARG   313      38.435  26.423  25.199  1.00  0.00
ATOM   1902  N   ARG   314      32.046  25.103  21.084  1.00  0.00
ATOM   1903  CA  ARG   314      31.219  23.959  21.223  1.00  0.00
ATOM   1904  C   ARG   314      30.267  23.964  20.082  1.00  0.00
ATOM   1905  O   ARG   314      30.039  22.864  19.581  1.00  0.00
ATOM   1906  CB  ARG   314      30.488  23.856  22.572  1.00  0.00
ATOM   1907  CG  ARG   314      31.429  23.744  23.768  1.00  0.00
ATOM   1908  CD  ARG   314      32.328  22.503  23.693  1.00  0.00
ATOM   1909  NE  ARG   314      33.352  22.593  24.765  1.00  0.00
ATOM   1910  CZ  ARG   314      34.269  21.576  24.925  1.00  0.00
ATOM   1911  NH1 ARG   314      34.296  20.508  24.062  1.00  0.00
ATOM   1912  NH2 ARG   314      35.254  21.738  25.893  1.00  0.00
ATOM   1913  N   PRO   315      29.727  25.088  19.609  1.00  0.00
ATOM   1914  CA  PRO   315      28.965  24.939  18.380  1.00  0.00
ATOM   1915  C   PRO   315      29.827  24.680  17.197  1.00  0.00
ATOM   1916  O   PRO   315      29.426  23.814  16.433  1.00  0.00
ATOM   1917  CB  PRO   315      28.087  26.191  18.232  1.00  0.00
ATOM   1918  CG  PRO   315      28.151  26.918  19.600  1.00  0.00
ATOM   1919  CD  PRO   315      29.050  26.050  20.507  1.00  0.00
ATOM   1920  N   ARG   316      30.979  25.351  17.014  1.00  0.00
ATOM   1921  CA  ARG   316      31.774  25.167  15.831  1.00  0.00
ATOM   1922  C   ARG   316      32.177  23.736  15.648  1.00  0.00
ATOM   1923  O   ARG   316      32.269  23.248  14.522  1.00  0.00
ATOM   1924  CB  ARG   316      33.063  25.952  15.876  1.00  0.00
ATOM   1925  CG  ARG   316      33.802  25.846  14.558  1.00  0.00
ATOM   1926  CD  ARG   316      34.857  26.816  14.512  1.00  0.00
ATOM   1927  NE  ARG   316      35.557  26.342  15.660  1.00  0.00
ATOM   1928  CZ  ARG   316      36.541  27.107  15.955  1.00  0.00
ATOM   1929  NH1 ARG   316      36.765  28.068  14.914  1.00  0.00
ATOM   1930  NH2 ARG   316      37.167  26.612  17.043  1.00  0.00
ATOM   1931  N   VAL   317      32.449  23.029  16.760  1.00  0.00
ATOM   1932  CA  VAL   317      32.911  21.674  16.696  1.00  0.00
ATOM   1933  C   VAL   317      31.844  20.745  16.153  1.00  0.00
ATOM   1934  O   VAL   317      32.198  19.701  15.615  1.00  0.00
ATOM   1935  CB  VAL   317      33.469  21.180  18.028  1.00  0.00
ATOM   1936  CG1 VAL   317      33.734  19.660  18.033  1.00  0.00
ATOM   1937  CG2 VAL   317      34.816  21.885  18.290  1.00  0.00
ATOM   1938  N   ARG   318      30.536  21.077  16.234  1.00  0.00
ATOM   1939  CA  ARG   318      29.522  20.173  15.736  1.00  0.00
ATOM   1940  C   ARG   318      29.050  20.545  14.364  1.00  0.00
ATOM   1941  O   ARG   318      28.228  19.835  13.790  1.00  0.00
ATOM   1942  CB  ARG   318      28.250  20.179  16.588  1.00  0.00
ATOM   1943  CG  ARG   318      28.472  19.584  17.973  1.00  0.00
ATOM   1944  CD  ARG   318      27.177  19.485  18.775  1.00  0.00
ATOM   1945  NE  ARG   318      26.818  20.854  19.249  1.00  0.00
ATOM   1946  CZ  ARG   318      25.684  21.066  20.007  1.00  0.00
ATOM   1947  NH1 ARG   318      24.872  20.004  20.345  1.00  0.00
ATOM   1948  NH2 ARG   318      25.410  22.343  20.465  1.00  0.00
ATOM   1949  N   LEU   319      29.506  21.671  13.814  1.00  0.00
ATOM   1950  CA  LEU   319      29.001  22.096  12.548  1.00  0.00
ATOM   1951  C   LEU   319      29.623  21.323  11.450  1.00  0.00
ATOM   1952  O   LEU   319      30.815  21.034  11.465  1.00  0.00
ATOM   1953  CB  LEU   319      29.239  23.591  12.414  1.00  0.00
ATOM   1954  CG  LEU   319      28.054  24.401  12.935  1.00  0.00
ATOM   1955  CD1 LEU   319      26.977  23.617  13.766  1.00  0.00
ATOM   1956  CD2 LEU   319      28.602  25.623  13.718  1.00  0.00
ATOM   1957  N   GLU   320      28.785  20.935  10.476  1.00  0.00
ATOM   1958  CA  GLU   320      29.231  20.194   9.350  1.00  0.00
ATOM   1959  C   GLU   320      29.848  21.159   8.352  1.00  0.00
ATOM   1960  O   GLU   320      29.645  22.379   8.437  1.00  0.00
ATOM   1961  CB  GLU   320      28.027  19.520   8.672  1.00  0.00
ATOM   1962  CG  GLU   320      27.092  20.575   8.079  1.00  0.00
ATOM   1963  CD  GLU   320      25.899  19.914   7.466  1.00  0.00
ATOM   1964  OE1 GLU   320      25.333  18.998   8.112  1.00  0.00
ATOM   1965  OE2 GLU   320      25.530  20.345   6.339  1.00  0.00
ATOM   1966  N   PRO   321      30.562  20.622   7.370  1.00  0.00
ATOM   1967  CA  PRO   321      31.183  21.488   6.396  1.00  0.00
ATOM   1968  C   PRO   321      30.202  22.252   5.510  1.00  0.00
ATOM   1969  O   PRO   321      29.062  21.825   5.415  1.00  0.00
ATOM   1970  CB  PRO   321      32.236  20.683   5.640  1.00  0.00
ATOM   1971  CG  PRO   321      32.389  19.364   6.459  1.00  0.00
ATOM   1972  CD  PRO   321      31.472  19.515   7.697  1.00  0.00
ATOM   1973  N   LEU   322      30.605  23.360   4.844  1.00  0.00
ATOM   1974  CA  LEU   322      29.774  24.106   3.953  1.00  0.00
ATOM   1975  C   LEU   322      30.480  23.997   2.663  1.00  0.00
ATOM   1976  O   LEU   322      30.006  23.257   1.825  1.00  0.00
ATOM   1977  CB  LEU   322      29.435  25.593   4.209  1.00  0.00
ATOM   1978  CG  LEU   322      28.471  26.211   3.238  1.00  0.00
ATOM   1979  CD1 LEU   322      27.372  25.230   2.874  1.00  0.00
ATOM   1980  CD2 LEU   322      27.912  27.476   3.843  1.00  0.00
ATOM   1981  N   LEU   323      31.608  24.669   2.424  1.00  0.00
ATOM   1982  CA  LEU   323      32.203  24.570   1.116  1.00  0.00
ATOM   1983  C   LEU   323      33.077  23.348   1.163  1.00  0.00
ATOM   1984  O   LEU   323      33.642  23.082   2.219  1.00  0.00
ATOM   1985  CB  LEU   323      33.043  25.805   0.784  1.00  0.00
ATOM   1986  CG  LEU   323      32.206  27.101   0.775  1.00  0.00
ATOM   1987  CD1 LEU   323      33.085  28.357   0.805  1.00  0.00
ATOM   1988  CD2 LEU   323      31.264  27.136  -0.437  1.00  0.00
ATOM   1989  N   SER   324      33.218  22.576   0.056  1.00  0.00
ATOM   1990  CA  SER   324      34.037  21.382   0.090  1.00  0.00
ATOM   1991  C   SER   324      35.202  21.546  -0.827  1.00  0.00
ATOM   1992  O   SER   324      35.115  22.338  -1.768  1.00  0.00
ATOM   1993  CB  SER   324      33.280  20.147  -0.379  1.00  0.00
ATOM   1994  OG  SER   324      32.185  19.922   0.491  1.00  0.00
ATOM   1995  N   GLY   325      36.339  20.841  -0.558  1.00  0.00
ATOM   1996  CA  GLY   325      37.464  20.899  -1.460  1.00  0.00
ATOM   1997  C   GLY   325      38.769  20.700  -0.748  1.00  0.00
ATOM   1998  O   GLY   325      38.852  19.984   0.245  1.00  0.00
ATOM   1999  N   GLY   326      39.838  21.320  -1.286  1.00  0.00
ATOM   2000  CA  GLY   326      41.169  21.149  -0.786  1.00  0.00
ATOM   2001  C   GLY   326      41.212  21.633   0.616  1.00  0.00
ATOM   2002  O   GLY   326      40.428  22.452   1.059  1.00  0.00
ATOM   2003  N   GLY   327      42.120  21.089   1.413  1.00  0.00
ATOM   2004  CA  GLY   327      42.473  21.735   2.619  1.00  0.00
ATOM   2005  C   GLY   327      41.569  21.247   3.667  1.00  0.00
ATOM   2006  O   GLY   327      42.130  20.890   4.677  1.00  0.00
ATOM   2007  N   GLN   328      40.228  21.183   3.479  1.00  0.00
ATOM   2008  CA  GLN   328      39.274  21.322   4.518  1.00  0.00
ATOM   2009  C   GLN   328      39.512  20.730   5.831  1.00  0.00
ATOM   2010  O   GLN   328      38.773  19.756   6.122  1.00  0.00
ATOM   2011  CB  GLN   328      37.817  21.620   4.203  1.00  0.00
ATOM   2012  CG  GLN   328      37.381  21.362   2.792  1.00  0.00
ATOM   2013  CD  GLN   328      36.719  20.039   2.910  1.00  0.00
ATOM   2014  OE1 GLN   328      35.707  19.982   3.600  1.00  0.00
ATOM   2015  NE2 GLN   328      37.251  18.977   2.265  1.00  0.00
ATOM   2016  N   GLU   329      40.445  21.654   6.468  1.00  0.00
ATOM   2017  CA  GLU   329      41.508  22.006   7.552  1.00  0.00
ATOM   2018  C   GLU   329      41.097  22.559   9.084  1.00  0.00
ATOM   2019  O   GLU   329      41.769  21.986   9.921  1.00  0.00
ATOM   2020  CB  GLU   329      43.092  22.635   7.095  1.00  0.00
ATOM   2021  CG  GLU   329      44.330  21.956   6.262  1.00  0.00
ATOM   2022  CD  GLU   329      45.772  22.620   6.127  1.00  0.00
ATOM   2023  OE1 GLU   329      46.621  22.081   5.370  1.00  0.00
ATOM   2024  OE2 GLU   329      46.069  23.651   6.773  1.00  0.00
ATOM   2025  N   ARG   330      40.181  23.519   9.656  1.00  0.00
ATOM   2026  CA  ARG   330      39.948  24.606   8.929  1.00  0.00
ATOM   2027  C   ARG   330      38.939  23.793   8.141  1.00  0.00
ATOM   2028  O   ARG   330      38.858  23.904   6.930  1.00  0.00
ATOM   2029  CB  ARG   330      41.410  24.706   8.799  1.00  0.00
ATOM   2030  CG  ARG   330      42.504  25.004   9.839  1.00  0.00
ATOM   2031  CD  ARG   330      43.130  26.063   8.995  1.00  0.00
ATOM   2032  NE  ARG   330      43.933  25.412   7.918  1.00  0.00
ATOM   2033  CZ  ARG   330      44.422  26.197   6.897  1.00  0.00
ATOM   2034  NH1 ARG   330      44.076  27.525   6.925  1.00  0.00
ATOM   2035  NH2 ARG   330      45.065  25.787   5.766  1.00  0.00
ATOM   2036  N   GLY   331      38.049  22.988   8.821  1.00  0.00
ATOM   2037  CA  GLY   331      36.944  22.354   8.153  1.00  0.00
ATOM   2038  C   GLY   331      36.120  23.352   7.352  1.00  0.00
ATOM   2039  O   GLY   331      35.434  22.919   6.417  1.00  0.00
ATOM   2040  N   LEU   332      36.216  24.699   7.734  1.00  0.00
ATOM   2041  CA  LEU   332      35.542  25.931   7.243  1.00  0.00
ATOM   2042  C   LEU   332      35.888  27.251   6.207  1.00  0.00
ATOM   2043  O   LEU   332      35.017  28.115   6.143  1.00  0.00
ATOM   2044  CB  LEU   332      34.538  26.576   8.182  1.00  0.00
ATOM   2045  CG  LEU   332      33.810  25.763   9.225  1.00  0.00
ATOM   2046  CD1 LEU   332      34.688  25.452  10.420  1.00  0.00
ATOM   2047  CD2 LEU   332      32.555  26.565   9.644  1.00  0.00
ATOM   2048  N   ARG   333      36.892  27.614   5.276  1.00  0.00
ATOM   2049  CA  ARG   333      37.718  26.656   4.779  1.00  0.00
ATOM   2050  C   ARG   333      37.946  25.651   3.780  1.00  0.00
ATOM   2051  O   ARG   333      38.499  24.668   4.241  1.00  0.00
ATOM   2052  CB  ARG   333      36.301  26.021   4.652  1.00  0.00
ATOM   2053  CG  ARG   333      34.979  26.058   3.780  1.00  0.00
ATOM   2054  CD  ARG   333      33.553  26.265   4.415  1.00  0.00
ATOM   2055  NE  ARG   333      33.200  25.107   5.280  1.00  0.00
ATOM   2056  CZ  ARG   333      32.243  25.220   6.269  1.00  0.00
ATOM   2057  NH1 ARG   333      31.287  26.170   6.292  1.00  0.00
ATOM   2058  NH2 ARG   333      32.073  24.192   7.156  1.00  0.00
ATOM   2059  N   SER   334      37.616  25.801   2.489  1.00  0.00
ATOM   2060  CA  SER   334      37.762  24.735   1.618  1.00  0.00
ATOM   2061  C   SER   334      39.083  24.953   0.976  1.00  0.00
ATOM   2062  O   SER   334      39.353  24.367  -0.059  1.00  0.00
ATOM   2063  CB  SER   334      36.648  24.761   0.582  1.00  0.00
ATOM   2064  OG  SER   334      36.883  23.740  -0.339  1.00  0.00
ATOM   2065  N   GLY   335      39.974  25.803   1.525  1.00  0.00
ATOM   2066  CA  GLY   335      41.352  25.742   1.129  1.00  0.00
ATOM   2067  C   GLY   335      41.839  27.032   0.511  1.00  0.00
ATOM   2068  O   GLY   335      43.005  27.330   0.557  1.00  0.00
ATOM   2069  N   THR   336      41.055  27.904  -0.108  1.00  0.00
ATOM   2070  CA  THR   336      41.650  29.036  -0.771  1.00  0.00
ATOM   2071  C   THR   336      42.245  29.996   0.212  1.00  0.00
ATOM   2072  O   THR   336      41.783  30.228   1.329  1.00  0.00
ATOM   2073  CB  THR   336      40.603  29.739  -1.584  1.00  0.00
ATOM   2074  OG1 THR   336      41.156  30.584  -2.581  1.00  0.00
ATOM   2075  CG2 THR   336      39.653  30.539  -0.665  1.00  0.00
ATOM   2076  N   LEU   337      43.313  30.592  -0.223  1.00  0.00
ATOM   2077  CA  LEU   337      43.888  31.539   0.559  1.00  0.00
ATOM   2078  C   LEU   337      43.179  32.848   0.151  1.00  0.00
ATOM   2079  O   LEU   337      43.108  33.239  -1.009  1.00  0.00
ATOM   2080  CB  LEU   337      45.310  31.171   0.147  1.00  0.00
ATOM   2081  CG  LEU   337      46.143  30.678   1.321  1.00  0.00
ATOM   2082  CD1 LEU   337      46.153  31.342   2.770  1.00  0.00
ATOM   2083  CD2 LEU   337      45.798  29.226   1.446  1.00  0.00
ATOM   2084  N   ALA   338      42.826  33.655   1.157  1.00  0.00
ATOM   2085  CA  ALA   338      42.480  35.003   0.921  1.00  0.00
ATOM   2086  C   ALA   338      43.793  35.498   1.608  1.00  0.00
ATOM   2087  O   ALA   338      43.500  36.242   2.540  1.00  0.00
ATOM   2088  CB  ALA   338      41.057  35.187   1.612  1.00  0.00
ATOM   2089  N   PRO   339      45.207  35.142   1.330  1.00  0.00
ATOM   2090  CA  PRO   339      46.334  35.250   2.275  1.00  0.00
ATOM   2091  C   PRO   339      46.782  36.579   2.045  1.00  0.00
ATOM   2092  O   PRO   339      47.097  37.071   3.118  1.00  0.00
ATOM   2093  CB  PRO   339      47.619  34.420   1.847  1.00  0.00
ATOM   2094  CG  PRO   339      47.219  33.681   0.597  1.00  0.00
ATOM   2095  CD  PRO   339      45.701  34.062   0.476  1.00  0.00
ATOM   2096  N   PRO   340      46.824  37.228   0.865  1.00  0.00
ATOM   2097  CA  PRO   340      47.183  38.623   0.952  1.00  0.00
ATOM   2098  C   PRO   340      46.207  39.385   1.775  1.00  0.00
ATOM   2099  O   PRO   340      46.622  40.276   2.513  1.00  0.00
ATOM   2100  CB  PRO   340      47.255  39.126  -0.506  1.00  0.00
ATOM   2101  CG  PRO   340      47.307  37.872  -1.428  1.00  0.00
ATOM   2102  CD  PRO   340      47.254  36.680  -0.464  1.00  0.00
ATOM   2103  N   LEU   341      44.927  39.044   1.706  1.00  0.00
ATOM   2104  CA  LEU   341      44.001  39.735   2.498  1.00  0.00
ATOM   2105  C   LEU   341      44.103  39.502   3.961  1.00  0.00
ATOM   2106  O   LEU   341      43.843  40.413   4.745  1.00  0.00
ATOM   2107  CB  LEU   341      42.604  39.367   2.052  1.00  0.00
ATOM   2108  CG  LEU   341      42.127  40.128   0.848  1.00  0.00
ATOM   2109  CD1 LEU   341      41.922  41.442   1.443  1.00  0.00
ATOM   2110  CD2 LEU   341      43.098  40.387  -0.310  1.00  0.00
ATOM   2111  N   VAL   342      44.484  38.285   4.363  1.00  0.00
ATOM   2112  CA  VAL   342      44.736  37.925   5.728  1.00  0.00
ATOM   2113  C   VAL   342      45.873  38.756   6.299  1.00  0.00
ATOM   2114  O   VAL   342      45.766  39.266   7.414  1.00  0.00
ATOM   2115  CB  VAL   342      44.989  36.425   5.841  1.00  0.00
ATOM   2116  CG1 VAL   342      45.498  36.036   7.226  1.00  0.00
ATOM   2117  CG2 VAL   342      43.684  35.636   5.608  1.00  0.00
ATOM   2118  N   ALA   343      46.985  38.916   5.559  1.00  0.00
ATOM   2119  CA  ALA   343      48.133  39.654   6.021  1.00  0.00
ATOM   2120  C   ALA   343      47.703  41.088   6.247  1.00  0.00
ATOM   2121  O   ALA   343      47.952  41.687   7.296  1.00  0.00
ATOM   2122  CB  ALA   343      49.278  39.564   4.992  1.00  0.00
ATOM   2123  N   GLY   344      46.971  41.650   5.274  1.00  0.00
ATOM   2124  CA  GLY   344      46.529  43.010   5.354  1.00  0.00
ATOM   2125  C   GLY   344      45.576  43.201   6.494  1.00  0.00
ATOM   2126  O   GLY   344      45.587  44.246   7.137  1.00  0.00
ATOM   2127  N   PHE   345      44.717  42.208   6.773  1.00  0.00
ATOM   2128  CA  PHE   345      43.825  42.276   7.882  1.00  0.00
ATOM   2129  C   PHE   345      44.611  42.323   9.167  1.00  0.00
ATOM   2130  O   PHE   345      44.295  43.124  10.040  1.00  0.00
ATOM   2131  CB  PHE   345      42.812  41.129   7.863  1.00  0.00
ATOM   2132  CG  PHE   345      42.043  41.161   9.124  1.00  0.00
ATOM   2133  CD1 PHE   345      41.243  42.228   9.482  1.00  0.00
ATOM   2134  CD2 PHE   345      41.982  40.035   9.870  1.00  0.00
ATOM   2135  CE1 PHE   345      40.560  42.253  10.670  1.00  0.00
ATOM   2136  CE2 PHE   345      40.994  39.996  10.805  1.00  0.00
ATOM   2137  CZ  PHE   345      40.492  41.126  11.424  1.00  0.00
ATOM   2138  N   GLY   346      45.678  41.519   9.321  1.00  0.00
ATOM   2139  CA  GLY   346      46.487  41.578  10.511  1.00  0.00
ATOM   2140  C   GLY   346      47.079  42.946  10.701  1.00  0.00
ATOM   2141  O   GLY   346      47.114  43.460  11.818  1.00  0.00
ATOM   2142  N   GLU   347      47.556  43.574   9.624  1.00  0.00
ATOM   2143  CA  GLU   347      48.082  44.886   9.735  1.00  0.00
ATOM   2144  C   GLU   347      47.006  45.836  10.166  1.00  0.00
ATOM   2145  O   GLU   347      47.236  46.619  11.076  1.00  0.00
ATOM   2146  CB  GLU   347      48.676  45.304   8.434  1.00  0.00
ATOM   2147  CG  GLU   347      49.299  46.643   8.527  1.00  0.00
ATOM   2148  CD  GLU   347      50.591  46.650   9.367  1.00  0.00
ATOM   2149  OE1 GLU   347      51.475  45.762   9.252  1.00  0.00
ATOM   2150  OE2 GLU   347      50.716  47.566  10.198  1.00  0.00
ATOM   2151  N   ALA   348      45.802  45.767   9.575  1.00  0.00
ATOM   2152  CA  ALA   348      44.719  46.631   9.961  1.00  0.00
ATOM   2153  C   ALA   348      44.444  46.503  11.420  1.00  0.00
ATOM   2154  O   ALA   348      44.284  47.515  12.092  1.00  0.00
ATOM   2155  CB  ALA   348      43.409  46.404   9.191  1.00  0.00
ATOM   2156  N   ALA   349      44.420  45.273  11.963  1.00  0.00
ATOM   2157  CA  ALA   349      44.138  45.078  13.358  1.00  0.00
ATOM   2158  C   ALA   349      45.212  45.707  14.212  1.00  0.00
ATOM   2159  O   ALA   349      44.918  46.354  15.216  1.00  0.00
ATOM   2160  CB  ALA   349      43.977  43.591  13.725  1.00  0.00
ATOM   2161  N   ARG   350      46.490  45.573  13.829  1.00  0.00
ATOM   2162  CA  ARG   350      47.539  46.181  14.602  1.00  0.00
ATOM   2163  C   ARG   350      47.434  47.667  14.534  1.00  0.00
ATOM   2164  O   ARG   350      47.709  48.369  15.504  1.00  0.00
ATOM   2165  CB  ARG   350      48.934  45.767  14.135  1.00  0.00
ATOM   2166  CG  ARG   350      49.197  44.300  14.468  1.00  0.00
ATOM   2167  CD  ARG   350      50.623  43.872  14.140  1.00  0.00
ATOM   2168  NE  ARG   350      50.742  43.742  12.661  1.00  0.00
ATOM   2169  CZ  ARG   350      51.939  43.377  12.081  1.00  0.00
ATOM   2170  NH1 ARG   350      53.037  43.106  12.866  1.00  0.00
ATOM   2171  NH2 ARG   350      51.981  43.194  10.709  1.00  0.00
ATOM   2172  N   LEU   351      47.028  48.181  13.384  1.00  0.00
ATOM   2173  CA  LEU   351      46.886  49.560  13.221  1.00  0.00
ATOM   2174  C   LEU   351      45.874  50.057  14.126  1.00  0.00
ATOM   2175  O   LEU   351      46.197  50.985  14.823  1.00  0.00
ATOM   2176  CB  LEU   351      46.734  49.860  11.754  1.00  0.00
ATOM   2177  CG  LEU   351      48.097  50.302  11.168  1.00  0.00
ATOM   2178  CD1 LEU   351      49.388  49.934  11.914  1.00  0.00
ATOM   2179  CD2 LEU   351      48.259  49.476   9.952  1.00  0.00
ATOM   2180  N   MET   352      44.729  49.474  14.267  1.00  0.00
ATOM   2181  CA  MET   352      43.973  49.923  15.379  1.00  0.00
ATOM   2182  C   MET   352      44.709  50.225  16.888  1.00  0.00
ATOM   2183  O   MET   352      43.868  50.771  17.583  1.00  0.00
ATOM   2184  CB  MET   352      42.485  49.338  15.064  1.00  0.00
ATOM   2185  CG  MET   352      41.837  49.586  13.609  1.00  0.00
ATOM   2186  SD  MET   352      41.190  51.271  13.283  1.00  0.00
ATOM   2187  CE  MET   352      39.748  51.237  14.384  1.00  0.00
ATOM   2188  N   LYS   353      46.110  50.029  17.461  1.00  0.00
ATOM   2189  CA  LYS   353      47.398  50.809  18.078  1.00  0.00
ATOM   2190  C   LYS   353      47.209  52.248  18.442  1.00  0.00
ATOM   2191  O   LYS   353      47.820  52.954  19.262  1.00  0.00
ATOM   2192  CB  LYS   353      48.814  50.921  17.255  1.00  0.00
ATOM   2193  CG  LYS   353      50.071  51.821  17.692  1.00  0.00
ATOM   2194  CD  LYS   353      51.158  52.000  16.599  1.00  0.00
ATOM   2195  CE  LYS   353      50.736  52.987  15.497  1.00  0.00
ATOM   2196  NZ  LYS   353      51.767  53.100  14.439  1.00  0.00
ATOM   2197  N   LYS   354      46.305  52.701  17.676  1.00  0.00
ATOM   2198  CA  LYS   354      45.866  53.988  17.763  1.00  0.00
ATOM   2199  C   LYS   354      45.122  53.959  19.054  1.00  0.00
ATOM   2200  O   LYS   354      45.267  54.828  19.933  1.00  0.00
ATOM   2201  CB  LYS   354      44.956  54.060  16.534  1.00  0.00
ATOM   2202  CG  LYS   354      45.337  54.696  15.300  1.00  0.00
ATOM   2203  CD  LYS   354      45.267  53.580  14.430  1.00  0.00
ATOM   2204  CE  LYS   354      46.223  53.795  13.328  1.00  0.00
ATOM   2205  NZ  LYS   354      46.288  52.622  12.536  1.00  0.00
ATOM   2206  N   GLU   355      44.142  53.050  19.030  1.00  0.00
ATOM   2207  CA  GLU   355      43.046  53.858  19.275  1.00  0.00
ATOM   2208  C   GLU   355      41.781  53.261  19.674  1.00  0.00
ATOM   2209  O   GLU   355      41.016  54.148  19.538  1.00  0.00
ATOM   2210  CB  GLU   355      42.787  54.995  18.146  1.00  0.00
ATOM   2211  CG  GLU   355      42.514  56.451  18.264  1.00  0.00
ATOM   2212  CD  GLU   355      42.417  57.123  16.925  1.00  0.00
ATOM   2213  OE1 GLU   355      41.725  58.141  17.057  1.00  0.00
ATOM   2214  OE2 GLU   355      42.906  56.760  15.825  1.00  0.00
ATOM   2215  N   PHE   356      41.368  52.055  20.205  1.00  0.00
ATOM   2216  CA  PHE   356      39.884  51.849  20.147  1.00  0.00
ATOM   2217  C   PHE   356      39.140  52.817  21.054  1.00  0.00
ATOM   2218  O   PHE   356      38.223  53.504  20.608  1.00  0.00
ATOM   2219  CB  PHE   356      39.159  50.452  20.290  1.00  0.00
ATOM   2220  CG  PHE   356      39.558  49.482  19.211  1.00  0.00
ATOM   2221  CD1 PHE   356      40.383  48.427  19.528  1.00  0.00
ATOM   2222  CD2 PHE   356      39.122  49.598  17.902  1.00  0.00
ATOM   2223  CE1 PHE   356      40.824  47.558  18.564  1.00  0.00
ATOM   2224  CE2 PHE   356      39.544  48.708  16.938  1.00  0.00
ATOM   2225  CZ  PHE   356      40.403  47.688  17.263  1.00  0.00
ATOM   2226  N   ASP   357      39.535  52.937  22.334  1.00  0.00
ATOM   2227  CA  ASP   357      38.895  53.883  23.207  1.00  0.00
ATOM   2228  C   ASP   357      39.253  55.310  22.866  1.00  0.00
ATOM   2229  O   ASP   357      38.429  56.200  23.066  1.00  0.00
ATOM   2230  CB  ASP   357      39.078  53.545  24.704  1.00  0.00
ATOM   2231  CG  ASP   357      38.190  52.319  24.989  1.00  0.00
ATOM   2232  OD1 ASP   357      36.974  52.373  24.659  1.00  0.00
ATOM   2233  OD2 ASP   357      38.722  51.304  25.513  1.00  0.00
ATOM   2234  N   ASN   358      40.437  55.587  22.273  1.00  0.00
ATOM   2235  CA  ASN   358      40.756  56.938  21.845  1.00  0.00
ATOM   2236  C   ASN   358      39.942  57.282  20.612  1.00  0.00
ATOM   2237  O   ASN   358      39.571  58.432  20.399  1.00  0.00
ATOM   2238  CB  ASN   358      42.247  57.173  21.525  1.00  0.00
ATOM   2239  CG  ASN   358      43.109  57.286  22.772  1.00  0.00
ATOM   2240  OD1 ASN   358      42.732  57.940  23.742  1.00  0.00
ATOM   2241  ND2 ASN   358      44.310  56.641  22.739  1.00  0.00
ATOM   2242  N   ASP   359      39.626  56.287  19.773  1.00  0.00
ATOM   2243  CA  ASP   359      38.980  56.385  18.493  1.00  0.00
ATOM   2244  C   ASP   359      37.610  56.652  18.860  1.00  0.00
ATOM   2245  O   ASP   359      37.028  57.568  18.349  1.00  0.00
ATOM   2246  CB  ASP   359      38.965  55.073  17.671  1.00  0.00
ATOM   2247  CG  ASP   359      38.401  55.213  16.276  1.00  0.00
ATOM   2248  OD1 ASP   359      38.204  54.153  15.634  1.00  0.00
ATOM   2249  OD2 ASP   359      38.197  56.350  15.797  1.00  0.00
ATOM   2250  N   GLN   360      37.028  55.915  19.801  1.00  0.00
ATOM   2251  CA  GLN   360      35.658  56.102  20.156  1.00  0.00
ATOM   2252  C   GLN   360      35.417  57.485  20.642  1.00  0.00
ATOM   2253  O   GLN   360      34.394  58.112  20.365  1.00  0.00
ATOM   2254  CB  GLN   360      35.305  55.208  21.339  1.00  0.00
ATOM   2255  CG  GLN   360      33.829  55.308  21.728  1.00  0.00
ATOM   2256  CD  GLN   360      33.547  54.411  22.932  1.00  0.00
ATOM   2257  OE1 GLN   360      32.374  54.288  23.285  1.00  0.00
ATOM   2258  NE2 GLN   360      34.576  53.702  23.476  1.00  0.00
ATOM   2259  N   ALA   361      36.387  57.958  21.423  1.00  0.00
ATOM   2260  CA  ALA   361      36.293  59.151  22.139  1.00  0.00
ATOM   2261  C   ALA   361      36.366  60.207  21.254  1.00  0.00
ATOM   2262  O   ALA   361      35.585  61.119  21.575  1.00  0.00
ATOM   2263  CB  ALA   361      37.503  59.413  23.015  1.00  0.00
ATOM   2264  N   HIS   362      37.353  60.043  20.291  1.00  0.00
ATOM   2265  CA  HIS   362      37.674  60.944  19.293  1.00  0.00
ATOM   2266  C   HIS   362      36.211  60.842  19.049  1.00  0.00
ATOM   2267  O   HIS   362      35.744  61.965  19.417  1.00  0.00
ATOM   2268  CB  HIS   362      38.790  60.746  18.106  1.00  0.00
ATOM   2269  CG  HIS   362      39.169  61.868  17.018  1.00  0.00
ATOM   2270  ND1 HIS   362      39.577  63.187  17.332  1.00  0.00
ATOM   2271  CD2 HIS   362      39.019  61.792  15.664  1.00  0.00
ATOM   2272  CE1 HIS   362      39.691  63.824  16.163  1.00  0.00
ATOM   2273  NE2 HIS   362      39.667  62.908  15.148  1.00  0.00
ATOM   2274  N   ILE   363      35.610  59.747  18.237  1.00  0.00
ATOM   2275  CA  ILE   363      34.523  59.505  17.116  1.00  0.00
ATOM   2276  C   ILE   363      33.142  60.121  17.513  1.00  0.00
ATOM   2277  O   ILE   363      32.456  60.983  16.920  1.00  0.00
ATOM   2278  CB  ILE   363      34.460  58.140  16.454  1.00  0.00
ATOM   2279  CG1 ILE   363      35.775  57.870  15.715  1.00  0.00
ATOM   2280  CG2 ILE   363      33.381  57.979  15.364  1.00  0.00
ATOM   2281  CD1 ILE   363      36.172  58.662  14.466  1.00  0.00
ATOM   2282  N   LYS   364      32.928  59.931  18.770  1.00  0.00
ATOM   2283  CA  LYS   364      31.955  60.640  19.523  1.00  0.00
ATOM   2284  C   LYS   364      31.971  62.191  19.540  1.00  0.00
ATOM   2285  O   LYS   364      30.990  62.909  19.343  1.00  0.00
ATOM   2286  CB  LYS   364      32.026  60.068  20.934  1.00  0.00
ATOM   2287  CG  LYS   364      30.894  60.498  21.840  1.00  0.00
ATOM   2288  CD  LYS   364      29.489  60.259  21.246  1.00  0.00
ATOM   2289  CE  LYS   364      28.974  61.435  20.418  1.00  0.00
ATOM   2290  NZ  LYS   364      27.731  61.335  19.705  1.00  0.00
ATOM   2291  N   ARG   365      33.097  62.814  19.782  1.00  0.00
ATOM   2292  CA  ARG   365      33.101  64.245  19.879  1.00  0.00
ATOM   2293  C   ARG   365      32.784  64.842  18.513  1.00  0.00
ATOM   2294  O   ARG   365      32.116  65.846  18.348  1.00  0.00
ATOM   2295  CB  ARG   365      34.414  64.670  20.525  1.00  0.00
ATOM   2296  CG  ARG   365      34.532  64.061  21.938  1.00  0.00
ATOM   2297  CD  ARG   365      35.910  64.292  22.571  1.00  0.00
ATOM   2298  NE  ARG   365      36.924  63.366  21.975  1.00  0.00
ATOM   2299  CZ  ARG   365      38.227  63.320  22.427  1.00  0.00
ATOM   2300  NH1 ARG   365      38.639  64.295  23.316  1.00  0.00
ATOM   2301  NH2 ARG   365      39.126  62.405  21.929  1.00  0.00
ATOM   2302  N   LEU   366      33.145  64.198  17.438  1.00  0.00
ATOM   2303  CA  LEU   366      32.781  64.638  16.137  1.00  0.00
ATOM   2304  C   LEU   366      31.462  64.470  15.831  1.00  0.00
ATOM   2305  O   LEU   366      30.972  65.371  15.171  1.00  0.00
ATOM   2306  CB  LEU   366      33.195  63.862  14.933  1.00  0.00
ATOM   2307  CG  LEU   366      34.448  64.258  14.451  1.00  0.00
ATOM   2308  CD1 LEU   366      34.888  65.701  15.456  1.00  0.00
ATOM   2309  CD2 LEU   366      34.762  62.456  14.166  1.00  0.00
ATOM   2310  N   SER   367      30.862  63.375  16.257  1.00  0.00
ATOM   2311  CA  SER   367      29.477  63.295  16.055  1.00  0.00
ATOM   2312  C   SER   367      28.755  64.320  16.747  1.00  0.00
ATOM   2313  O   SER   367      27.770  64.775  16.201  1.00  0.00
ATOM   2314  CB  SER   367      28.925  62.118  16.698  1.00  0.00
ATOM   2315  OG  SER   367      29.795  61.251  16.140  1.00  0.00
ATOM   2316  N   ASP   368      29.184  64.662  17.967  1.00  0.00
ATOM   2317  CA  ASP   368      28.507  65.640  18.748  1.00  0.00
ATOM   2318  C   ASP   368      28.691  66.902  17.944  1.00  0.00
ATOM   2319  O   ASP   368      27.743  67.578  17.623  1.00  0.00
ATOM   2320  CB  ASP   368      29.025  65.640  20.225  1.00  0.00
ATOM   2321  CG  ASP   368      28.439  66.657  21.207  1.00  0.00
ATOM   2322  OD1 ASP   368      28.645  66.663  22.433  1.00  0.00
ATOM   2323  OD2 ASP   368      27.749  67.534  20.736  1.00  0.00
ATOM   2324  N   LYS   369      29.871  67.236  17.444  1.00  0.00
ATOM   2325  CA  LYS   369      30.003  68.471  16.716  1.00  0.00
ATOM   2326  C   LYS   369      29.094  68.515  15.500  1.00  0.00
ATOM   2327  O   LYS   369      28.360  69.477  15.280  1.00  0.00
ATOM   2328  CB  LYS   369      31.450  68.629  16.273  1.00  0.00
ATOM   2329  CG  LYS   369      31.768  69.987  15.670  1.00  0.00
ATOM   2330  CD  LYS   369      33.191  70.058  15.136  1.00  0.00
ATOM   2331  CE  LYS   369      33.353  69.324  13.797  1.00  0.00
ATOM   2332  NZ  LYS   369      34.743  69.430  13.303  1.00  0.00
ATOM   2333  N   LEU   370      29.081  67.433  14.719  1.00  0.00
ATOM   2334  CA  LEU   370      28.247  67.323  13.566  1.00  0.00
ATOM   2335  C   LEU   370      26.777  67.517  13.866  1.00  0.00
ATOM   2336  O   LEU   370      26.114  68.262  13.149  1.00  0.00
ATOM   2337  CB  LEU   370      28.449  65.953  12.912  1.00  0.00
ATOM   2338  CG  LEU   370      27.698  65.751  11.590  1.00  0.00
ATOM   2339  CD1 LEU   370      28.100  66.744  10.494  1.00  0.00
ATOM   2340  CD2 LEU   370      27.875  64.320  11.080  1.00  0.00
ATOM   2341  N   VAL   371      26.219  66.865  14.909  1.00  0.00
ATOM   2342  CA  VAL   371      24.791  66.878  15.149  1.00  0.00
ATOM   2343  C   VAL   371      24.385  68.302  15.457  1.00  0.00
ATOM   2344  O   VAL   371      23.306  68.772  15.102  1.00  0.00
ATOM   2345  CB  VAL   371      24.407  65.939  16.285  1.00  0.00
ATOM   2346  CG1 VAL   371      22.936  66.115  16.704  1.00  0.00
ATOM   2347  CG2 VAL   371      24.629  64.483  15.833  1.00  0.00
ATOM   2348  N   LYS   372      25.290  69.021  16.113  1.00  0.00
ATOM   2349  CA  LYS   372      25.046  70.328  16.585  1.00  0.00
ATOM   2350  C   LYS   372      25.087  71.275  15.424  1.00  0.00
ATOM   2351  O   LYS   372      24.216  72.120  15.332  1.00  0.00
ATOM   2352  CB  LYS   372      26.000  70.672  17.741  1.00  0.00
ATOM   2353  CG  LYS   372      25.453  70.037  19.046  1.00  0.00
ATOM   2354  CD  LYS   372      25.752  68.563  19.160  1.00  0.00
ATOM   2355  CE  LYS   372      25.047  67.584  20.141  1.00  0.00
ATOM   2356  NZ  LYS   372      25.575  66.160  20.074  1.00  0.00
ATOM   2357  N   GLY   373      26.045  71.179  14.488  1.00  0.00
ATOM   2358  CA  GLY   373      26.045  72.042  13.342  1.00  0.00
ATOM   2359  C   GLY   373      24.858  71.748  12.494  1.00  0.00
ATOM   2360  O   GLY   373      24.312  72.676  11.960  1.00  0.00
ATOM   2361  N   LEU   374      24.384  70.507  12.359  1.00  0.00
ATOM   2362  CA  LEU   374      23.244  70.194  11.532  1.00  0.00
ATOM   2363  C   LEU   374      21.787  70.683  11.851  1.00  0.00
ATOM   2364  O   LEU   374      21.058  70.844  10.876  1.00  0.00
ATOM   2365  CB  LEU   374      23.235  68.696  11.248  1.00  0.00
ATOM   2366  CG  LEU   374      22.271  68.229  10.149  1.00  0.00
ATOM   2367  CD1 LEU   374      22.642  68.651   8.728  1.00  0.00
ATOM   2368  CD2 LEU   374      22.167  66.742  10.206  1.00  0.00
ATOM   2369  N   LEU   375      21.207  70.950  13.084  1.00  0.00
ATOM   2370  CA  LEU   375      20.661  72.179  13.734  1.00  0.00
ATOM   2371  C   LEU   375      20.754  73.491  12.969  1.00  0.00
ATOM   2372  O   LEU   375      20.284  74.554  13.386  1.00  0.00
ATOM   2373  CB  LEU   375      21.305  72.315  15.113  1.00  0.00
ATOM   2374  CG  LEU   375      20.717  71.509  16.290  1.00  0.00
ATOM   2375  CD1 LEU   375      19.656  72.308  17.044  1.00  0.00
ATOM   2376  CD2 LEU   375      20.165  70.131  15.875  1.00  0.00
ATOM   2377  N   SER   376      21.340  73.401  11.779  1.00  0.00
ATOM   2378  CA  SER   376      21.690  74.418  10.874  1.00  0.00
ATOM   2379  C   SER   376      20.775  74.507   9.723  1.00  0.00
ATOM   2380  O   SER   376      20.780  75.560   9.099  1.00  0.00
ATOM   2381  CB  SER   376      22.968  74.136  10.062  1.00  0.00
ATOM   2382  OG  SER   376      23.028  72.779   9.609  1.00  0.00
ATOM   2383  N   ALA   377      20.070  73.432   9.328  1.00  0.00
ATOM   2384  CA  ALA   377      19.422  73.404   8.052  1.00  0.00
ATOM   2385  C   ALA   377      17.963  73.514   8.358  1.00  0.00
ATOM   2386  O   ALA   377      17.534  72.889   9.320  1.00  0.00
ATOM   2387  CB  ALA   377      19.649  72.039   7.398  1.00  0.00
ATOM   2388  N   GLU   378      17.169  74.274   7.557  1.00  0.00
ATOM   2389  CA  GLU   378      15.747  74.427   7.783  1.00  0.00
ATOM   2390  C   GLU   378      15.034  73.112   7.661  1.00  0.00
ATOM   2391  O   GLU   378      14.056  72.849   8.355  1.00  0.00
ATOM   2392  CB  GLU   378      15.097  75.417   6.788  1.00  0.00
ATOM   2393  CG  GLU   378      15.661  76.839   6.902  1.00  0.00
ATOM   2394  CD  GLU   378      15.259  77.424   8.247  1.00  0.00
ATOM   2395  OE1 GLU   378      14.067  77.292   8.626  1.00  0.00
ATOM   2396  OE2 GLU   378      16.149  78.027   8.898  1.00  0.00
ATOM   2397  N   HIS   379      15.518  72.252   6.761  1.00  0.00
ATOM   2398  CA  HIS   379      14.869  71.009   6.479  1.00  0.00
ATOM   2399  C   HIS   379      15.048  69.957   7.497  1.00  0.00
ATOM   2400  O   HIS   379      14.125  69.407   8.083  1.00  0.00
ATOM   2401  CB  HIS   379      15.509  70.396   5.238  1.00  0.00
ATOM   2402  CG  HIS   379      15.135  71.238   4.167  1.00  0.00
ATOM   2403  ND1 HIS   379      13.858  71.076   3.795  1.00  0.00
ATOM   2404  CD2 HIS   379      15.749  72.268   3.550  1.00  0.00
ATOM   2405  CE1 HIS   379      13.763  71.886   2.826  1.00  0.00
ATOM   2406  NE2 HIS   379      14.803  72.784   2.736  1.00  0.00
ATOM   2407  N   THR   380      16.290  69.577   7.607  1.00  0.00
ATOM   2408  CA  THR   380      16.707  68.242   7.676  1.00  0.00
ATOM   2409  C   THR   380      15.917  67.236   8.507  1.00  0.00
ATOM   2410  O   THR   380      15.564  67.467   9.661  1.00  0.00
ATOM   2411  CB  THR   380      18.035  68.513   8.239  1.00  0.00
ATOM   2412  OG1 THR   380      18.951  67.527   7.845  1.00  0.00
ATOM   2413  CG2 THR   380      18.021  68.748   9.767  1.00  0.00
ATOM   2414  N   THR   381      15.651  66.044   7.943  1.00  0.00
ATOM   2415  CA  THR   381      15.118  64.973   8.729  1.00  0.00
ATOM   2416  C   THR   381      16.270  64.060   9.067  1.00  0.00
ATOM   2417  O   THR   381      16.959  63.577   8.178  1.00  0.00
ATOM   2418  CB  THR   381      14.009  64.248   8.020  1.00  0.00
ATOM   2419  OG1 THR   381      14.473  63.643   6.828  1.00  0.00
ATOM   2420  CG2 THR   381      12.891  65.245   7.645  1.00  0.00
ATOM   2421  N   LEU   382      16.518  63.807  10.367  1.00  0.00
ATOM   2422  CA  LEU   382      17.477  62.820  10.813  1.00  0.00
ATOM   2423  C   LEU   382      16.728  61.554  11.155  1.00  0.00
ATOM   2424  O   LEU   382      15.552  61.604  11.473  1.00  0.00
ATOM   2425  CB  LEU   382      18.211  63.277  12.094  1.00  0.00
ATOM   2426  CG  LEU   382      19.052  64.552  11.917  1.00  0.00
ATOM   2427  CD1 LEU   382      19.630  65.161  13.184  1.00  0.00
ATOM   2428  CD2 LEU   382      20.187  64.241  11.036  1.00  0.00
ATOM   2429  N   ASN   383      17.358  60.366  11.102  1.00  0.00
ATOM   2430  CA  ASN   383      16.753  59.112  11.504  1.00  0.00
ATOM   2431  C   ASN   383      18.073  58.661  11.777  1.00  0.00
ATOM   2432  O   ASN   383      18.820  58.361  10.898  1.00  0.00
ATOM   2433  CB  ASN   383      16.314  58.284  10.264  1.00  0.00
ATOM   2434  CG  ASN   383      15.509  57.063  10.629  1.00  0.00
ATOM   2435  OD1 ASN   383      14.974  56.996  11.730  1.00  0.00
ATOM   2436  ND2 ASN   383      15.386  56.086   9.687  1.00  0.00
ATOM   2437  N   GLY   384      18.633  58.850  12.894  1.00  0.00
ATOM   2438  CA  GLY   384      19.113  57.751  13.488  1.00  0.00
ATOM   2439  C   GLY   384      19.181  58.489  14.749  1.00  0.00
ATOM   2440  O   GLY   384      19.072  59.719  14.866  1.00  0.00
ATOM   2441  N   SER   385      19.500  57.738  15.739  1.00  0.00
ATOM   2442  CA  SER   385      19.387  58.306  16.990  1.00  0.00
ATOM   2443  C   SER   385      20.719  58.735  17.517  1.00  0.00
ATOM   2444  O   SER   385      21.466  57.831  17.901  1.00  0.00
ATOM   2445  CB  SER   385      18.854  57.150  17.728  1.00  0.00
ATOM   2446  OG  SER   385      18.483  57.558  19.017  1.00  0.00
ATOM   2447  N   PRO   386      21.073  60.045  17.595  1.00  0.00
ATOM   2448  CA  PRO   386      22.416  60.414  17.992  1.00  0.00
ATOM   2449  C   PRO   386      22.838  59.881  19.321  1.00  0.00
ATOM   2450  O   PRO   386      24.037  59.646  19.459  1.00  0.00
ATOM   2451  CB  PRO   386      22.475  61.960  17.954  1.00  0.00
ATOM   2452  CG  PRO   386      21.219  62.452  17.175  1.00  0.00
ATOM   2453  CD  PRO   386      20.472  61.157  16.809  1.00  0.00
ATOM   2454  N   ASP   387      21.923  59.671  20.280  1.00  0.00
ATOM   2455  CA  ASP   387      22.316  59.254  21.602  1.00  0.00
ATOM   2456  C   ASP   387      22.741  57.798  21.643  1.00  0.00
ATOM   2457  O   ASP   387      23.351  57.338  22.604  1.00  0.00
ATOM   2458  CB  ASP   387      21.176  59.491  22.609  1.00  0.00
ATOM   2459  CG  ASP   387      21.600  59.276  24.063  1.00  0.00
ATOM   2460  OD1 ASP   387      20.679  59.306  24.916  1.00  0.00
ATOM   2461  OD2 ASP   387      22.811  59.128  24.371  1.00  0.00
ATOM   2462  N   HIS   388      22.475  56.988  20.606  1.00  0.00
ATOM   2463  CA  HIS   388      22.810  55.604  20.753  1.00  0.00
ATOM   2464  C   HIS   388      23.365  55.154  19.467  1.00  0.00
ATOM   2465  O   HIS   388      22.932  54.160  18.931  1.00  0.00
ATOM   2466  CB  HIS   388      21.644  54.739  21.283  1.00  0.00
ATOM   2467  CG  HIS   388      20.400  54.760  20.441  1.00  0.00
ATOM   2468  ND1 HIS   388      20.334  53.926  19.377  1.00  0.00
ATOM   2469  CD2 HIS   388      19.242  55.444  20.530  1.00  0.00
ATOM   2470  CE1 HIS   388      19.182  54.195  18.790  1.00  0.00
ATOM   2471  NE2 HIS   388      18.368  54.830  19.646  1.00  0.00
ATOM   2472  N   ARG   389      24.410  55.841  18.960  1.00  0.00
ATOM   2473  CA  ARG   389      24.853  55.475  17.671  1.00  0.00
ATOM   2474  C   ARG   389      26.279  55.601  17.297  1.00  0.00
ATOM   2475  O   ARG   389      26.943  56.361  17.970  1.00  0.00
ATOM   2476  CB  ARG   389      24.065  56.184  16.584  1.00  0.00
ATOM   2477  CG  ARG   389      24.306  57.647  16.532  1.00  0.00
ATOM   2478  CD  ARG   389      23.995  58.172  15.168  1.00  0.00
ATOM   2479  NE  ARG   389      22.536  58.247  15.033  1.00  0.00
ATOM   2480  CZ  ARG   389      22.082  58.793  13.861  1.00  0.00
ATOM   2481  NH1 ARG   389      22.999  59.257  12.981  1.00  0.00
ATOM   2482  NH2 ARG   389      21.403  59.906  13.710  1.00  0.00
ATOM   2483  N   TYR   390      26.771  54.891  16.230  1.00  0.00
ATOM   2484  CA  TYR   390      28.124  55.011  15.762  1.00  0.00
ATOM   2485  C   TYR   390      28.378  56.458  15.515  1.00  0.00
ATOM   2486  O   TYR   390      27.610  57.098  14.796  1.00  0.00
ATOM   2487  CB  TYR   390      28.409  54.291  14.413  1.00  0.00
ATOM   2488  CG  TYR   390      29.804  54.620  13.935  1.00  0.00
ATOM   2489  CD1 TYR   390      30.834  54.344  14.670  1.00  0.00
ATOM   2490  CD2 TYR   390      30.226  55.211  12.796  1.00  0.00
ATOM   2491  CE1 TYR   390      32.165  54.595  14.280  1.00  0.00
ATOM   2492  CE2 TYR   390      31.542  55.307  12.339  1.00  0.00
ATOM   2493  CZ  TYR   390      32.588  54.913  13.077  1.00  0.00
ATOM   2494  OH  TYR   390      33.942  54.676  12.730  1.00  0.00
ATOM   2495  N   PRO   391      29.426  57.003  16.049  1.00  0.00
ATOM   2496  CA  PRO   391      29.508  58.426  15.835  1.00  0.00
ATOM   2497  C   PRO   391      29.924  58.886  14.392  1.00  0.00
ATOM   2498  O   PRO   391      30.004  60.053  13.994  1.00  0.00
ATOM   2499  CB  PRO   391      30.462  58.781  16.942  1.00  0.00
ATOM   2500  CG  PRO   391      30.849  57.622  17.864  1.00  0.00
ATOM   2501  CD  PRO   391      29.882  56.580  17.416  1.00  0.00
ATOM   2502  N   GLY   392      30.116  57.948  13.515  1.00  0.00
ATOM   2503  CA  GLY   392      30.257  58.268  12.148  1.00  0.00
ATOM   2504  C   GLY   392      28.982  58.157  11.414  1.00  0.00
ATOM   2505  O   GLY   392      28.981  58.934  10.497  1.00  0.00
ATOM   2506  N   CYS   393      27.915  57.350  11.687  1.00  0.00
ATOM   2507  CA  CYS   393      26.852  57.474  10.726  1.00  0.00
ATOM   2508  C   CYS   393      25.679  58.341  11.081  1.00  0.00
ATOM   2509  O   CYS   393      25.158  58.199  12.171  1.00  0.00
ATOM   2510  CB  CYS   393      26.393  56.282  10.117  1.00  0.00
ATOM   2511  SG  CYS   393      26.076  57.040   8.578  1.00  0.00
ATOM   2512  N   VAL   394      25.279  59.268  10.168  1.00  0.00
ATOM   2513  CA  VAL   394      24.183  60.165  10.206  1.00  0.00
ATOM   2514  C   VAL   394      23.373  59.908   9.000  1.00  0.00
ATOM   2515  O   VAL   394      23.864  60.126   7.908  1.00  0.00
ATOM   2516  CB  VAL   394      24.597  61.601  10.318  1.00  0.00
ATOM   2517  CG1 VAL   394      23.354  62.474  10.360  1.00  0.00
ATOM   2518  CG2 VAL   394      25.406  61.834  11.599  1.00  0.00
ATOM   2519  N   ASN   395      22.120  59.455   9.168  1.00  0.00
ATOM   2520  CA  ASN   395      21.270  59.191   8.043  1.00  0.00
ATOM   2521  C   ASN   395      20.257  60.269   8.027  1.00  0.00
ATOM   2522  O   ASN   395      19.806  60.630   9.116  1.00  0.00
ATOM   2523  CB  ASN   395      20.428  58.008   8.291  1.00  0.00
ATOM   2524  CG  ASN   395      20.991  56.753   8.003  1.00  0.00
ATOM   2525  OD1 ASN   395      20.422  55.966   8.723  1.00  0.00
ATOM   2526  ND2 ASN   395      21.702  56.542   6.908  1.00  0.00
ATOM   2527  N   VAL   396      19.927  60.847   6.837  1.00  0.00
ATOM   2528  CA  VAL   396      19.161  62.067   6.779  1.00  0.00
ATOM   2529  C   VAL   396      18.457  62.249   5.463  1.00  0.00
ATOM   2530  O   VAL   396      18.839  61.632   4.478  1.00  0.00
ATOM   2531  CB  VAL   396      19.972  63.329   6.956  1.00  0.00
ATOM   2532  CG1 VAL   396      20.665  63.260   8.254  1.00  0.00
ATOM   2533  CG2 VAL   396      21.109  63.443   5.949  1.00  0.00
ATOM   2534  N   SER   397      17.440  63.140   5.408  1.00  0.00
ATOM   2535  CA  SER   397      16.841  63.606   4.186  1.00  0.00
ATOM   2536  C   SER   397      16.736  65.098   4.314  1.00  0.00
ATOM   2537  O   SER   397      16.680  65.637   5.410  1.00  0.00
ATOM   2538  CB  SER   397      15.520  62.901   3.834  1.00  0.00
ATOM   2539  OG  SER   397      15.810  61.693   3.146  1.00  0.00
ATOM   2540  N   PHE   398      16.772  65.822   3.192  1.00  0.00
ATOM   2541  CA  PHE   398      16.723  67.252   3.211  1.00  0.00
ATOM   2542  C   PHE   398      15.494  67.399   2.392  1.00  0.00
ATOM   2543  O   PHE   398      15.571  67.202   1.201  1.00  0.00
ATOM   2544  CB  PHE   398      17.995  67.733   2.521  1.00  0.00
ATOM   2545  CG  PHE   398      18.107  69.203   2.239  1.00  0.00
ATOM   2546  CD1 PHE   398      18.640  69.920   3.272  1.00  0.00
ATOM   2547  CD2 PHE   398      17.775  69.893   1.078  1.00  0.00
ATOM   2548  CE1 PHE   398      18.760  71.279   3.206  1.00  0.00
ATOM   2549  CE2 PHE   398      17.953  71.251   0.988  1.00  0.00
ATOM   2550  CZ  PHE   398      18.479  71.946   2.040  1.00  0.00
ATOM   2551  N   ALA   399      14.296  67.592   2.958  1.00  0.00
ATOM   2552  CA  ALA   399      13.086  67.646   2.162  1.00  0.00
ATOM   2553  C   ALA   399      13.094  68.275   0.755  1.00  0.00
ATOM   2554  O   ALA   399      12.431  67.796  -0.169  1.00  0.00
ATOM   2555  CB  ALA   399      12.030  68.326   3.013  1.00  0.00
ATOM   2556  N   TYR   400      13.886  69.340   0.538  1.00  0.00
ATOM   2557  CA  TYR   400      13.924  70.007  -0.738  1.00  0.00
ATOM   2558  C   TYR   400      14.992  69.484  -1.686  1.00  0.00
ATOM   2559  O   TYR   400      15.322  70.175  -2.650  1.00  0.00
ATOM   2560  CB  TYR   400      14.092  71.537  -0.562  1.00  0.00
ATOM   2561  CG  TYR   400      12.876  72.109   0.157  1.00  0.00
ATOM   2562  CD1 TYR   400      11.614  71.603   0.067  1.00  0.00
ATOM   2563  CD2 TYR   400      12.849  73.342   0.796  1.00  0.00
ATOM   2564  CE1 TYR   400      10.598  72.114   0.850  1.00  0.00
ATOM   2565  CE2 TYR   400      12.014  73.625   1.862  1.00  0.00
ATOM   2566  CZ  TYR   400      10.863  72.911   1.957  1.00  0.00
ATOM   2567  OH  TYR   400       9.833  73.379   2.795  1.00  0.00
ATOM   2568  N   VAL   401      15.541  68.263  -1.485  1.00  0.00
ATOM   2569  CA  VAL   401      16.554  67.716  -2.356  1.00  0.00
ATOM   2570  C   VAL   401      16.317  66.199  -2.384  1.00  0.00
ATOM   2571  O   VAL   401      16.204  65.533  -1.363  1.00  0.00
ATOM   2572  CB  VAL   401      17.936  68.120  -1.898  1.00  0.00
ATOM   2573  CG1 VAL   401      18.236  67.358  -0.664  1.00  0.00
ATOM   2574  CG2 VAL   401      18.999  67.896  -2.923  1.00  0.00
ATOM   2575  N   GLU   402      16.221  65.593  -3.570  1.00  0.00
ATOM   2576  CA  GLU   402      16.124  64.146  -3.794  1.00  0.00
ATOM   2577  C   GLU   402      17.295  63.444  -3.102  1.00  0.00
ATOM   2578  O   GLU   402      18.368  63.980  -3.237  1.00  0.00
ATOM   2579  CB  GLU   402      16.123  63.872  -5.336  1.00  0.00
ATOM   2580  CG  GLU   402      16.056  62.446  -5.759  1.00  0.00
ATOM   2581  CD  GLU   402      14.708  62.035  -5.344  1.00  0.00
ATOM   2582  OE1 GLU   402      13.732  62.663  -5.825  1.00  0.00
ATOM   2583  OE2 GLU   402      14.652  61.130  -4.479  1.00  0.00
ATOM   2584  N   GLY   403      17.194  62.305  -2.347  1.00  0.00
ATOM   2585  CA  GLY   403      18.351  61.784  -1.618  1.00  0.00
ATOM   2586  C   GLY   403      19.417  61.606  -2.662  1.00  0.00
ATOM   2587  O   GLY   403      20.538  62.105  -2.571  1.00  0.00
ATOM   2588  N   GLU   404      19.016  60.977  -3.763  1.00  0.00
ATOM   2589  CA  GLU   404      19.780  60.897  -4.967  1.00  0.00
ATOM   2590  C   GLU   404      20.272  62.245  -5.509  1.00  0.00
ATOM   2591  O   GLU   404      21.446  62.390  -5.847  1.00  0.00
ATOM   2592  CB  GLU   404      18.931  60.120  -5.985  1.00  0.00
ATOM   2593  CG  GLU   404      18.591  58.717  -5.452  1.00  0.00
ATOM   2594  CD  GLU   404      17.632  58.034  -6.410  1.00  0.00
ATOM   2595  OE1 GLU   404      17.405  56.813  -6.240  1.00  0.00
ATOM   2596  OE2 GLU   404      17.130  58.702  -7.346  1.00  0.00
ATOM   2597  N   SER   405      19.422  63.278  -5.569  1.00  0.00
ATOM   2598  CA  SER   405      19.871  64.574  -5.999  1.00  0.00
ATOM   2599  C   SER   405      20.755  65.250  -5.030  1.00  0.00
ATOM   2600  O   SER   405      21.597  65.958  -5.514  1.00  0.00
ATOM   2601  CB  SER   405      18.853  65.635  -6.400  1.00  0.00
ATOM   2602  OG  SER   405      18.197  66.100  -5.253  1.00  0.00
ATOM   2603  N   LEU   406      20.650  65.132  -3.720  1.00  0.00
ATOM   2604  CA  LEU   406      21.593  65.708  -2.830  1.00  0.00
ATOM   2605  C   LEU   406      23.207  65.957  -3.272  1.00  0.00
ATOM   2606  O   LEU   406      23.944  65.850  -2.331  1.00  0.00
ATOM   2607  CB  LEU   406      20.959  65.311  -1.347  1.00  0.00
ATOM   2608  CG  LEU   406      21.262  66.264  -0.136  1.00  0.00
ATOM   2609  CD1 LEU   406      20.801  65.976   1.265  1.00  0.00
ATOM   2610  CD2 LEU   406      22.726  66.179   0.104  1.00  0.00
ATOM   2611  N   LEU   407      23.925  66.328  -4.513  1.00  0.00
ATOM   2612  CA  LEU   407      24.799  67.545  -4.971  1.00  0.00
ATOM   2613  C   LEU   407      26.197  67.667  -4.333  1.00  0.00
ATOM   2614  O   LEU   407      27.183  68.343  -4.690  1.00  0.00
ATOM   2615  CB  LEU   407      24.054  68.884  -4.674  1.00  0.00
ATOM   2616  CG  LEU   407      24.716  70.303  -4.605  1.00  0.00
ATOM   2617  CD1 LEU   407      25.068  70.897  -5.982  1.00  0.00
ATOM   2618  CD2 LEU   407      23.755  71.269  -3.873  1.00  0.00
ATOM   2619  N   MET   408      26.219  66.939  -3.257  1.00  0.00
ATOM   2620  CA  MET   408      27.270  66.818  -2.352  1.00  0.00
ATOM   2621  C   MET   408      28.462  66.270  -3.066  1.00  0.00
ATOM   2622  O   MET   408      29.550  66.783  -2.860  1.00  0.00
ATOM   2623  CB  MET   408      26.803  65.903  -1.224  1.00  0.00
ATOM   2624  CG  MET   408      27.711  65.867  -0.060  1.00  0.00
ATOM   2625  SD  MET   408      28.001  67.506   0.655  1.00  0.00
ATOM   2626  CE  MET   408      26.657  67.510   1.845  1.00  0.00
ATOM   2627  N   ALA   409      28.291  65.253  -3.934  1.00  0.00
ATOM   2628  CA  ALA   409      29.376  64.646  -4.668  1.00  0.00
ATOM   2629  C   ALA   409      30.103  65.673  -5.485  1.00  0.00
ATOM   2630  O   ALA   409      31.330  65.739  -5.519  1.00  0.00
ATOM   2631  CB  ALA   409      28.848  63.578  -5.636  1.00  0.00
ATOM   2632  N   LEU   410      29.324  66.537  -6.139  1.00  0.00
ATOM   2633  CA  LEU   410      29.806  67.565  -7.010  1.00  0.00
ATOM   2634  C   LEU   410      30.556  68.623  -6.231  1.00  0.00
ATOM   2635  O   LEU   410      31.319  69.412  -6.788  1.00  0.00
ATOM   2636  CB  LEU   410      28.627  68.104  -7.845  1.00  0.00
ATOM   2637  CG  LEU   410      28.080  67.003  -8.802  1.00  0.00
ATOM   2638  CD1 LEU   410      26.717  67.368  -9.404  1.00  0.00
ATOM   2639  CD2 LEU   410      29.077  66.661  -9.926  1.00  0.00
ATOM   2640  N   ARG   411      30.427  68.604  -4.901  1.00  0.00
ATOM   2641  CA  ARG   411      31.208  69.457  -4.094  1.00  0.00
ATOM   2642  C   ARG   411      32.450  68.809  -3.692  1.00  0.00
ATOM   2643  O   ARG   411      33.249  69.635  -3.300  1.00  0.00
ATOM   2644  CB  ARG   411      30.513  69.961  -2.841  1.00  0.00
ATOM   2645  CG  ARG   411      29.451  70.965  -3.253  1.00  0.00
ATOM   2646  CD  ARG   411      28.716  71.553  -2.063  1.00  0.00
ATOM   2647  NE  ARG   411      27.779  70.520  -1.548  1.00  0.00
ATOM   2648  CZ  ARG   411      26.960  70.792  -0.473  1.00  0.00
ATOM   2649  NH1 ARG   411      27.024  72.011   0.161  1.00  0.00
ATOM   2650  NH2 ARG   411      26.022  69.856  -0.087  1.00  0.00
ATOM   2651  N   ASP   412      32.648  67.458  -3.818  1.00  0.00
ATOM   2652  CA  ASP   412      33.797  66.663  -3.374  1.00  0.00
ATOM   2653  C   ASP   412      33.460  65.757  -2.261  1.00  0.00
ATOM   2654  O   ASP   412      34.322  65.018  -1.775  1.00  0.00
ATOM   2655  CB  ASP   412      35.045  67.355  -2.799  1.00  0.00
ATOM   2656  CG  ASP   412      34.868  68.378  -1.703  1.00  0.00
ATOM   2657  OD1 ASP   412      33.820  68.423  -1.049  1.00  0.00
ATOM   2658  OD2 ASP   412      35.693  69.326  -1.685  1.00  0.00
ATOM   2659  N   ILE   413      32.207  65.836  -1.799  1.00  0.00
ATOM   2660  CA  ILE   413      31.838  65.259  -0.557  1.00  0.00
ATOM   2661  C   ILE   413      31.181  63.946  -0.882  1.00  0.00
ATOM   2662  O   ILE   413      30.158  63.870  -1.560  1.00  0.00
ATOM   2663  CB  ILE   413      30.902  66.155   0.208  1.00  0.00
ATOM   2664  CG1 ILE   413      31.521  67.475   0.604  1.00  0.00
ATOM   2665  CG2 ILE   413      30.423  65.426   1.473  1.00  0.00
ATOM   2666  CD1 ILE   413      30.740  68.730   0.978  1.00  0.00
ATOM   2667  N   ALA   414      31.762  62.849  -0.381  1.00  0.00
ATOM   2668  CA  ALA   414      31.358  61.553  -0.832  1.00  0.00
ATOM   2669  C   ALA   414      30.158  60.991  -0.102  1.00  0.00
ATOM   2670  O   ALA   414      30.320  60.805   1.121  1.00  0.00
ATOM   2671  CB  ALA   414      32.516  60.550  -0.759  1.00  0.00
ATOM   2672  N   LEU   415      29.103  60.644  -1.008  1.00  0.00
ATOM   2673  CA  LEU   415      27.589  60.490  -1.163  1.00  0.00
ATOM   2674  C   LEU   415      27.137  59.010  -0.901  1.00  0.00
ATOM   2675  O   LEU   415      27.058  58.298  -1.902  1.00  0.00
ATOM   2676  CB  LEU   415      26.994  60.866  -2.703  1.00  0.00
ATOM   2677  CG  LEU   415      25.411  60.949  -3.014  1.00  0.00
ATOM   2678  CD1 LEU   415      24.723  62.023  -2.156  1.00  0.00
ATOM   2679  CD2 LEU   415      24.928  61.163  -4.495  1.00  0.00
ATOM   2680  N   SER   416      26.806  58.467   0.344  1.00  0.00
ATOM   2681  CA  SER   416      25.993  57.228   0.336  1.00  0.00
ATOM   2682  C   SER   416      24.590  57.642   0.360  1.00  0.00
ATOM   2683  O   SER   416      24.114  58.213   1.333  1.00  0.00
ATOM   2684  CB  SER   416      26.183  55.950   1.208  1.00  0.00
ATOM   2685  OG  SER   416      25.421  55.910   2.403  1.00  0.00
ATOM   2686  N   SER   417      23.905  57.384  -0.750  1.00  0.00
ATOM   2687  CA  SER   417      22.529  57.706  -0.812  1.00  0.00
ATOM   2688  C   SER   417      21.963  56.451  -1.269  1.00  0.00
ATOM   2689  O   SER   417      22.604  55.680  -1.986  1.00  0.00
ATOM   2690  CB  SER   417      22.165  58.906  -1.672  1.00  0.00
ATOM   2691  OG  SER   417      20.768  59.122  -1.604  1.00  0.00
ATOM   2692  N   GLY   418      20.805  56.159  -0.718  1.00  0.00
ATOM   2693  CA  GLY   418      20.375  54.895  -1.032  1.00  0.00
ATOM   2694  C   GLY   418      19.478  54.237  -0.068  1.00  0.00
ATOM   2695  O   GLY   418      19.048  54.866   0.862  1.00  0.00
ATOM   2696  N   SER   419      19.149  52.944  -0.269  1.00  0.00
ATOM   2697  CA  SER   419      18.442  52.241   0.746  1.00  0.00
ATOM   2698  C   SER   419      19.448  51.596   1.626  1.00  0.00
ATOM   2699  O   SER   419      19.061  50.977   2.597  1.00  0.00
ATOM   2700  CB  SER   419      17.475  51.176   0.209  1.00  0.00
ATOM   2701  OG  SER   419      16.402  51.840  -0.424  1.00  0.00
ATOM   2702  N   ALA   420      20.759  51.707   1.329  1.00  0.00
ATOM   2703  CA  ALA   420      21.823  51.262   2.196  1.00  0.00
ATOM   2704  C   ALA   420      21.716  49.812   2.527  1.00  0.00
ATOM   2705  O   ALA   420      22.070  49.454   3.645  1.00  0.00
ATOM   2706  CB  ALA   420      21.899  52.024   3.541  1.00  0.00
ATOM   2707  N   CYS   421      21.229  48.966   1.585  1.00  0.00
ATOM   2708  CA  CYS   421      21.003  47.558   1.771  1.00  0.00
ATOM   2709  C   CYS   421      20.110  47.302   2.941  1.00  0.00
ATOM   2710  O   CYS   421      20.290  46.306   3.645  1.00  0.00
ATOM   2711  CB  CYS   421      22.266  46.665   1.843  1.00  0.00
ATOM   2712  SG  CYS   421      23.338  46.947   3.293  1.00  0.00
ATOM   2713  N   THR   422      19.110  48.185   3.144  1.00  0.00
ATOM   2714  CA  THR   422      18.277  48.039   4.253  1.00  0.00
ATOM   2715  C   THR   422      16.860  48.352   3.924  1.00  0.00
ATOM   2716  O   THR   422      16.219  49.039   4.681  1.00  0.00
ATOM   2717  CB  THR   422      18.882  48.796   5.412  1.00  0.00
ATOM   2718  OG1 THR   422      18.427  48.251   6.601  1.00  0.00
ATOM   2719  CG2 THR   422      18.789  50.330   5.425  1.00  0.00
ATOM   2720  N   SER   423      16.273  47.793   2.854  1.00  0.00
ATOM   2721  CA  SER   423      14.983  48.222   2.354  1.00  0.00
ATOM   2722  C   SER   423      13.900  48.222   3.394  1.00  0.00
ATOM   2723  O   SER   423      13.090  49.146   3.479  1.00  0.00
ATOM   2724  CB  SER   423      14.546  47.374   1.172  1.00  0.00
ATOM   2725  OG  SER   423      15.267  47.823   0.033  1.00  0.00
ATOM   2726  N   ALA   424      13.913  47.200   4.243  1.00  0.00
ATOM   2727  CA  ALA   424      12.929  47.163   5.216  1.00  0.00
ATOM   2728  C   ALA   424      13.093  48.165   6.234  1.00  0.00
ATOM   2729  O   ALA   424      12.102  48.114   6.901  1.00  0.00
ATOM   2730  CB  ALA   424      12.859  45.896   6.042  1.00  0.00
ATOM   2731  N   SER   425      14.182  48.978   6.451  1.00  0.00
ATOM   2732  CA  SER   425      14.173  50.112   7.362  1.00  0.00
ATOM   2733  C   SER   425      13.691  51.373   6.724  1.00  0.00
ATOM   2734  O   SER   425      13.185  52.279   7.381  1.00  0.00
ATOM   2735  CB  SER   425      15.450  50.557   7.997  1.00  0.00
ATOM   2736  OG  SER   425      16.454  50.326   7.053  1.00  0.00
ATOM   2737  N   LEU   426      13.823  51.453   5.412  1.00  0.00
ATOM   2738  CA  LEU   426      13.412  52.585   4.661  1.00  0.00
ATOM   2739  C   LEU   426      11.958  52.529   4.671  1.00  0.00
ATOM   2740  O   LEU   426      11.324  53.529   4.952  1.00  0.00
ATOM   2741  CB  LEU   426      13.867  52.536   3.221  1.00  0.00
ATOM   2742  CG  LEU   426      15.409  52.567   3.131  1.00  0.00
ATOM   2743  CD1 LEU   426      16.187  53.617   3.944  1.00  0.00
ATOM   2744  CD2 LEU   426      15.997  51.393   3.586  1.00  0.00
ATOM   2745  N   GLU   427      11.420  51.332   4.422  1.00  0.00
ATOM   2746  CA  GLU   427      10.030  51.055   4.583  1.00  0.00
ATOM   2747  C   GLU   427       9.408  51.578   5.890  1.00  0.00
ATOM   2748  O   GLU   427       8.349  52.192   5.899  1.00  0.00
ATOM   2749  CB  GLU   427       9.608  49.642   4.140  1.00  0.00
ATOM   2750  CG  GLU   427       9.935  49.383   2.667  1.00  0.00
ATOM   2751  CD  GLU   427       8.866  50.055   1.825  1.00  0.00
ATOM   2752  OE1 GLU   427       8.681  51.282   1.933  1.00  0.00
ATOM   2753  OE2 GLU   427       8.201  49.355   1.036  1.00  0.00
ATOM   2754  N   PRO   428      10.010  51.416   7.027  1.00  0.00
ATOM   2755  CA  PRO   428       9.404  51.761   8.288  1.00  0.00
ATOM   2756  C   PRO   428       9.406  53.216   8.335  1.00  0.00
ATOM   2757  O   PRO   428       8.466  53.707   8.938  1.00  0.00
ATOM   2758  CB  PRO   428      10.278  51.096   9.391  1.00  0.00
ATOM   2759  CG  PRO   428      11.103  50.068   8.657  1.00  0.00
ATOM   2760  CD  PRO   428      10.665  50.197   7.182  1.00  0.00
ATOM   2761  N   SER   429      10.357  53.908   7.684  1.00  0.00
ATOM   2762  CA  SER   429      10.341  55.334   7.756  1.00  0.00
ATOM   2763  C   SER   429       9.563  55.914   6.617  1.00  0.00
ATOM   2764  O   SER   429       9.372  57.131   6.589  1.00  0.00
ATOM   2765  CB  SER   429      11.737  55.958   7.676  1.00  0.00
ATOM   2766  OG  SER   429      12.360  55.669   6.434  1.00  0.00
ATOM   2767  N   TYR   430       9.152  55.078   5.634  1.00  0.00
ATOM   2768  CA  TYR   430       8.310  55.461   4.542  1.00  0.00
ATOM   2769  C   TYR   430       7.797  54.188   3.967  1.00  0.00
ATOM   2770  O   TYR   430       8.614  53.405   3.541  1.00  0.00
ATOM   2771  CB  TYR   430       9.106  56.166   3.425  1.00  0.00
ATOM   2772  CG  TYR   430       8.220  56.485   2.268  1.00  0.00
ATOM   2773  CD1 TYR   430       7.299  57.503   2.338  1.00  0.00
ATOM   2774  CD2 TYR   430       8.373  55.827   1.075  1.00  0.00
ATOM   2775  CE1 TYR   430       6.499  57.789   1.264  1.00  0.00
ATOM   2776  CE2 TYR   430       7.614  56.138  -0.021  1.00  0.00
ATOM   2777  CZ  TYR   430       6.674  57.133   0.076  1.00  0.00
ATOM   2778  OH  TYR   430       5.884  57.513  -1.022  1.00  0.00
ATOM   2779  N   VAL   431       6.470  53.956   3.926  1.00  0.00
ATOM   2780  CA  VAL   431       5.883  52.741   3.412  1.00  0.00
ATOM   2781  C   VAL   431       5.211  53.192   2.142  1.00  0.00
ATOM   2782  O   VAL   431       4.472  54.181   2.162  1.00  0.00
ATOM   2783  CB  VAL   431       4.891  52.105   4.383  1.00  0.00
ATOM   2784  CG1 VAL   431       3.620  52.957   4.591  1.00  0.00
ATOM   2785  CG2 VAL   431       4.520  50.682   3.933  1.00  0.00
ATOM   2786  N   LEU   432       5.467  52.501   1.008  1.00  0.00
ATOM   2787  CA  LEU   432       4.894  52.884  -0.254  1.00  0.00
ATOM   2788  C   LEU   432       4.025  51.781  -0.776  1.00  0.00
ATOM   2789  O   LEU   432       4.391  50.610  -0.710  1.00  0.00
ATOM   2790  CB  LEU   432       5.953  53.176  -1.326  1.00  0.00
ATOM   2791  CG  LEU   432       5.386  53.670  -2.676  1.00  0.00
ATOM   2792  CD1 LEU   432       4.617  54.984  -2.555  1.00  0.00
ATOM   2793  CD2 LEU   432       6.477  53.818  -3.740  1.00  0.00
ATOM   2794  N   HIS   433       2.853  52.156  -1.341  1.00  0.00
ATOM   2795  CA  HIS   433       1.931  51.218  -1.922  1.00  0.00
ATOM   2796  C   HIS   433       1.549  51.748  -3.283  1.00  0.00
ATOM   2797  O   HIS   433       1.188  52.917  -3.427  1.00  0.00
ATOM   2798  CB  HIS   433       0.663  51.025  -1.068  1.00  0.00
ATOM   2799  CG  HIS   433       0.953  50.447   0.299  1.00  0.00
ATOM   2800  ND1 HIS   433       1.058  49.074   0.463  1.00  0.00
ATOM   2801  CD2 HIS   433       1.138  51.080   1.494  1.00  0.00
ATOM   2802  CE1 HIS   433       1.333  48.906   1.745  1.00  0.00
ATOM   2803  NE2 HIS   433       1.354  50.082   2.419  1.00  0.00
ATOM   2804  N   ALA   434       1.620  50.887  -4.321  1.00  0.00
ATOM   2805  CA  ALA   434       1.271  51.232  -5.669  1.00  0.00
ATOM   2806  C   ALA   434       0.159  50.301  -6.028  1.00  0.00
ATOM   2807  O   ALA   434       0.339  49.086  -6.043  1.00  0.00
ATOM   2808  CB  ALA   434       2.430  51.061  -6.670  1.00  0.00
ATOM   2809  N   LEU   435      -1.036  50.869  -6.301  1.00  0.00
ATOM   2810  CA  LEU   435      -2.205  50.119  -6.665  1.00  0.00
ATOM   2811  C   LEU   435      -2.498  49.132  -5.549  1.00  0.00
ATOM   2812  O   LEU   435      -2.867  47.994  -5.774  1.00  0.00
ATOM   2813  CB  LEU   435      -2.058  49.395  -8.033  1.00  0.00
ATOM   2814  CG  LEU   435      -3.356  48.918  -8.753  1.00  0.00
ATOM   2815  CD1 LEU   435      -3.024  47.826  -9.775  1.00  0.00
ATOM   2816  CD2 LEU   435      -4.516  48.390  -7.905  1.00  0.00
ATOM   2817  N   GLY   436      -2.352  49.490  -4.270  1.00  0.00
ATOM   2818  CA  GLY   436      -2.758  48.575  -3.230  1.00  0.00
ATOM   2819  C   GLY   436      -1.664  47.595  -2.863  1.00  0.00
ATOM   2820  O   GLY   436      -1.739  46.973  -1.806  1.00  0.00
ATOM   2821  N   LYS   437      -0.635  47.429  -3.714  1.00  0.00
ATOM   2822  CA  LYS   437       0.381  46.430  -3.555  1.00  0.00
ATOM   2823  C   LYS   437       1.579  47.168  -3.025  1.00  0.00
ATOM   2824  O   LYS   437       1.898  48.237  -3.529  1.00  0.00
ATOM   2825  CB  LYS   437       0.725  45.772  -4.910  1.00  0.00
ATOM   2826  CG  LYS   437      -0.358  44.795  -5.408  1.00  0.00
ATOM   2827  CD  LYS   437      -1.436  45.434  -6.261  1.00  0.00
ATOM   2828  CE  LYS   437      -2.701  44.590  -6.410  1.00  0.00
ATOM   2829  NZ  LYS   437      -3.741  45.262  -7.192  1.00  0.00
ATOM   2830  N   ASP   438       2.262  46.616  -2.004  1.00  0.00
ATOM   2831  CA  ASP   438       3.434  47.234  -1.411  1.00  0.00
ATOM   2832  C   ASP   438       4.537  47.355  -2.437  1.00  0.00
ATOM   2833  O   ASP   438       4.658  46.520  -3.333  1.00  0.00
ATOM   2834  CB  ASP   438       3.978  46.489  -0.166  1.00  0.00
ATOM   2835  CG  ASP   438       4.392  45.032  -0.455  1.00  0.00
ATOM   2836  OD1 ASP   438       4.339  44.539  -1.611  1.00  0.00
ATOM   2837  OD2 ASP   438       4.740  44.341   0.537  1.00  0.00
ATOM   2838  N   ASP   439       5.346  48.437  -2.358  1.00  0.00
ATOM   2839  CA  ASP   439       6.365  48.720  -3.341  1.00  0.00
ATOM   2840  C   ASP   439       7.605  49.155  -2.600  1.00  0.00
ATOM   2841  O   ASP   439       7.663  50.244  -2.040  1.00  0.00
ATOM   2842  CB  ASP   439       5.929  49.844  -4.307  1.00  0.00
ATOM   2843  CG  ASP   439       6.888  50.025  -5.483  1.00  0.00
ATOM   2844  OD1 ASP   439       6.668  51.013  -6.239  1.00  0.00
ATOM   2845  OD2 ASP   439       7.810  49.191  -5.684  1.00  0.00
ATOM   2846  N   ALA   440       8.635  48.291  -2.582  1.00  0.00
ATOM   2847  CA  ALA   440       9.849  48.462  -1.826  1.00  0.00
ATOM   2848  C   ALA   440      10.711  49.650  -2.243  1.00  0.00
ATOM   2849  O   ALA   440      10.720  50.083  -3.394  1.00  0.00
ATOM   2850  CB  ALA   440      10.706  47.192  -1.976  1.00  0.00
ATOM   2851  N   LEU   441      11.493  50.200  -1.279  1.00  0.00
ATOM   2852  CA  LEU   441      12.242  51.422  -1.463  1.00  0.00
ATOM   2853  C   LEU   441      13.592  51.152  -2.019  1.00  0.00
ATOM   2854  O   LEU   441      14.139  50.059  -1.863  1.00  0.00
ATOM   2855  CB  LEU   441      12.449  52.177  -0.126  1.00  0.00
ATOM   2856  CG  LEU   441      11.279  53.127   0.205  1.00  0.00
ATOM   2857  CD1 LEU   441      11.379  54.466  -0.522  1.00  0.00
ATOM   2858  CD2 LEU   441       9.926  52.560  -0.210  1.00  0.00
ATOM   2859  N   ALA   442      14.171  52.176  -2.680  1.00  0.00
ATOM   2860  CA  ALA   442      15.446  52.070  -3.302  1.00  0.00
ATOM   2861  C   ALA   442      16.012  53.410  -3.159  1.00  0.00
ATOM   2862  O   ALA   442      15.444  54.436  -3.502  1.00  0.00
ATOM   2863  CB  ALA   442      15.457  51.768  -4.795  1.00  0.00
ATOM   2864  N   HIS   443      17.187  53.466  -2.634  1.00  0.00
ATOM   2865  CA  HIS   443      17.753  54.729  -2.634  1.00  0.00
ATOM   2866  C   HIS   443      17.256  55.751  -1.581  1.00  0.00
ATOM   2867  O   HIS   443      17.611  56.928  -1.647  1.00  0.00
ATOM   2868  CB  HIS   443      18.487  55.305  -3.845  1.00  0.00
ATOM   2869  CG  HIS   443      19.512  54.371  -4.451  1.00  0.00
ATOM   2870  ND1 HIS   443      20.870  54.358  -4.138  1.00  0.00
ATOM   2871  CD2 HIS   443      19.263  53.497  -5.457  1.00  0.00
ATOM   2872  CE1 HIS   443      21.405  53.496  -4.983  1.00  0.00
ATOM   2873  NE2 HIS   443      20.472  52.926  -5.784  1.00  0.00
ATOM   2874  N   SER   444      16.486  55.344  -0.539  1.00  0.00
ATOM   2875  CA  SER   444      15.926  56.319   0.365  1.00  0.00
ATOM   2876  C   SER   444      16.924  56.564   1.480  1.00  0.00
ATOM   2877  O   SER   444      17.241  55.742   2.335  1.00  0.00
ATOM   2878  CB  SER   444      14.663  55.789   0.947  1.00  0.00
ATOM   2879  OG  SER   444      15.091  54.589   1.447  1.00  0.00
ATOM   2880  N   SER   445      17.581  57.712   1.446  1.00  0.00
ATOM   2881  CA  SER   445      18.117  58.413   2.568  1.00  0.00
ATOM   2882  C   SER   445      19.512  58.578   2.099  1.00  0.00
ATOM   2883  O   SER   445      20.047  57.794   1.323  1.00  0.00
ATOM   2884  CB  SER   445      18.198  57.832   4.014  1.00  0.00
ATOM   2885  OG  SER   445      18.724  58.818   4.893  1.00  0.00
ATOM   2886  N   ILE   446      20.110  59.644   2.604  1.00  0.00
ATOM   2887  CA  ILE   446      21.456  60.059   2.426  1.00  0.00
ATOM   2888  C   ILE   446      22.110  59.630   3.686  1.00  0.00
ATOM   2889  O   ILE   446      21.458  59.534   4.721  1.00  0.00
ATOM   2890  CB  ILE   446      21.501  61.534   2.499  1.00  0.00
ATOM   2891  CG1 ILE   446      20.578  62.094   1.442  1.00  0.00
ATOM   2892  CG2 ILE   446      22.908  62.154   2.385  1.00  0.00
ATOM   2893  CD1 ILE   446      19.970  63.271   2.069  1.00  0.00
ATOM   2894  N   ARG   447      23.429  59.392   3.676  1.00  0.00
ATOM   2895  CA  ARG   447      24.031  58.972   4.870  1.00  0.00
ATOM   2896  C   ARG   447      25.477  59.350   4.911  1.00  0.00
ATOM   2897  O   ARG   447      26.235  59.011   4.009  1.00  0.00
ATOM   2898  CB  ARG   447      23.955  57.472   4.842  1.00  0.00
ATOM   2899  CG  ARG   447      24.534  56.892   6.033  1.00  0.00
ATOM   2900  CD  ARG   447      24.319  55.432   6.240  1.00  0.00
ATOM   2901  NE  ARG   447      24.051  55.453   7.721  1.00  0.00
ATOM   2902  CZ  ARG   447      24.211  54.378   8.388  1.00  0.00
ATOM   2903  NH1 ARG   447      23.658  53.717   7.266  1.00  0.00
ATOM   2904  NH2 ARG   447      24.657  54.120   9.720  1.00  0.00
ATOM   2905  N   PHE   448      25.910  60.007   6.001  1.00  0.00
ATOM   2906  CA  PHE   448      27.260  60.442   6.161  1.00  0.00
ATOM   2907  C   PHE   448      27.927  59.624   7.201  1.00  0.00
ATOM   2908  O   PHE   448      27.480  59.562   8.332  1.00  0.00
ATOM   2909  CB  PHE   448      27.306  61.858   6.717  1.00  0.00
ATOM   2910  CG  PHE   448      26.725  62.784   5.706  1.00  0.00
ATOM   2911  CD1 PHE   448      25.379  63.079   5.674  1.00  0.00
ATOM   2912  CD2 PHE   448      27.540  63.352   4.758  1.00  0.00
ATOM   2913  CE1 PHE   448      24.865  63.886   4.690  1.00  0.00
ATOM   2914  CE2 PHE   448      27.035  64.216   3.824  1.00  0.00
ATOM   2915  CZ  PHE   448      25.698  64.510   3.799  1.00  0.00
ATOM   2916  N   GLY   449      29.069  59.042   6.874  1.00  0.00
ATOM   2917  CA  GLY   449      29.877  58.421   7.833  1.00  0.00
ATOM   2918  C   GLY   449      30.962  59.396   8.002  1.00  0.00
ATOM   2919  O   GLY   449      32.058  58.872   7.953  1.00  0.00
ATOM   2920  N   ILE   450      30.748  60.749   7.860  1.00  0.00
ATOM   2921  CA  ILE   450      31.904  61.624   7.630  1.00  0.00
ATOM   2922  C   ILE   450      33.057  61.371   8.582  1.00  0.00
ATOM   2923  O   ILE   450      32.779  61.295   9.765  1.00  0.00
ATOM   2924  CB  ILE   450      31.559  63.188   7.314  1.00  0.00
ATOM   2925  CG1 ILE   450      32.557  64.553   6.981  1.00  0.00
ATOM   2926  CG2 ILE   450      30.752  63.534   8.462  1.00  0.00
ATOM   2927  CD1 ILE   450      32.383  65.786   6.067  1.00  0.00
ATOM   2928  N   GLY   451      34.344  61.212   8.141  1.00  0.00
ATOM   2929  CA  GLY   451      35.451  61.220   9.052  1.00  0.00
ATOM   2930  C   GLY   451      35.399  62.499   9.811  1.00  0.00
ATOM   2931  O   GLY   451      35.132  63.585   9.336  1.00  0.00
ATOM   2932  N   ARG   452      35.690  62.419  11.077  1.00  0.00
ATOM   2933  CA  ARG   452      35.912  63.598  11.848  1.00  0.00
ATOM   2934  C   ARG   452      36.489  64.831  11.452  1.00  0.00
ATOM   2935  O   ARG   452      35.936  65.889  11.748  1.00  0.00
ATOM   2936  CB  ARG   452      37.099  63.345  12.907  1.00  0.00
ATOM   2937  CG  ARG   452      37.315  64.221  14.282  1.00  0.00
ATOM   2938  CD  ARG   452      37.012  63.835  15.850  1.00  0.00
ATOM   2939  NE  ARG   452      35.854  63.196  16.388  1.00  0.00
ATOM   2940  CZ  ARG   452      36.106  62.148  16.811  1.00  0.00
ATOM   2941  NH1 ARG   452      36.842  63.055  17.491  1.00  0.00
ATOM   2942  NH2 ARG   452      34.774  62.206  17.148  1.00  0.00
ATOM   2943  N   PHE   453      37.730  64.658  11.009  1.00  0.00
ATOM   2944  CA  PHE   453      38.673  65.638  10.791  1.00  0.00
ATOM   2945  C   PHE   453      38.032  66.345   9.670  1.00  0.00
ATOM   2946  O   PHE   453      38.040  67.566   9.681  1.00  0.00
ATOM   2947  CB  PHE   453      40.004  64.986  10.389  1.00  0.00
ATOM   2948  CG  PHE   453      40.721  64.388  11.578  1.00  0.00
ATOM   2949  CD1 PHE   453      40.810  63.019  11.761  1.00  0.00
ATOM   2950  CD2 PHE   453      41.417  65.203  12.450  1.00  0.00
ATOM   2951  CE1 PHE   453      41.544  62.492  12.796  1.00  0.00
ATOM   2952  CE2 PHE   453      42.145  64.679  13.500  1.00  0.00
ATOM   2953  CZ  PHE   453      42.218  63.316  13.663  1.00  0.00
ATOM   2954  N   SER   454      37.416  65.622   8.710  1.00  0.00
ATOM   2955  CA  SER   454      36.862  66.282   7.584  1.00  0.00
ATOM   2956  C   SER   454      35.611  67.043   7.976  1.00  0.00
ATOM   2957  O   SER   454      35.366  68.128   7.452  1.00  0.00
ATOM   2958  CB  SER   454      36.565  65.292   6.480  1.00  0.00
ATOM   2959  OG  SER   454      35.666  64.309   6.928  1.00  0.00
ATOM   2960  N   THR   455      34.790  66.490   8.899  1.00  0.00
ATOM   2961  CA  THR   455      33.611  67.136   9.386  1.00  0.00
ATOM   2962  C   THR   455      33.989  68.418  10.025  1.00  0.00
ATOM   2963  O   THR   455      33.261  69.403   9.920  1.00  0.00
ATOM   2964  CB  THR   455      32.937  66.288  10.415  1.00  0.00
ATOM   2965  OG1 THR   455      32.673  65.043   9.857  1.00  0.00
ATOM   2966  CG2 THR   455      31.628  66.902  10.866  1.00  0.00
ATOM   2967  N   GLU   456      35.101  68.414  10.762  1.00 99.99
ATOM   2968  CA  GLU   456      35.577  69.604  11.438  1.00 99.99
ATOM   2969  C   GLU   456      35.973  70.662  10.417  1.00 99.99
ATOM   2970  O   GLU   456      35.765  71.852  10.642  1.00 99.99
ATOM   2971  CB  GLU   456      36.789  69.264  12.297  1.00 99.99
ATOM   2972  CG  GLU   456      36.918  70.274  13.411  1.00 99.99
ATOM   2973  CD  GLU   456      37.685  71.494  12.906  1.00 99.99
ATOM   2974  OE1 GLU   456      37.012  72.428  12.398  1.00 99.99
ATOM   2975  OE2 GLU   456      38.940  71.480  13.035  1.00 99.99
ATOM   2976  N   GLU   457      36.612  70.230   9.327  1.00 99.99
ATOM   2977  CA  GLU   457      37.042  71.138   8.282  1.00 99.99
ATOM   2978  C   GLU   457      35.833  71.775   7.612  1.00 99.99
ATOM   2979  O   GLU   457      35.825  72.977   7.356  1.00 99.99
ATOM   2980  CB  GLU   457      37.847  70.379   7.234  1.00 99.99
ATOM   2981  CG  GLU   457      39.169  69.951   7.826  1.00 99.99
ATOM   2982  CD  GLU   457      40.072  71.172   7.991  1.00 99.99
ATOM   2983  OE1 GLU   457      40.004  71.796   9.081  1.00 99.99
ATOM   2984  OE2 GLU   457      40.821  71.468   7.021  1.00 99.99
ATOM   2985  N   GLU   458      34.782  70.981   7.396  1.00 99.99
ATOM   2986  CA  GLU   458      33.571  71.467   6.765  1.00 99.99
ATOM   2987  C   GLU   458      32.902  72.508   7.652  1.00 99.99
ATOM   2988  O   GLU   458      32.452  73.542   7.165  1.00 99.99
ATOM   2989  CB  GLU   458      32.603  70.310   6.541  1.00 99.99
ATOM   2990  CG  GLU   458      33.151  69.395   5.474  1.00 99.99
ATOM   2991  CD  GLU   458      33.040  70.076   4.111  1.00 99.99
ATOM   2992  OE1 GLU   458      34.015  70.779   3.737  1.00 99.99
ATOM   2993  OE2 GLU   458      31.979  69.886   3.457  1.00 99.99
ATOM   2994  N   VAL   459      32.903  72.265   8.965  1.00 99.99
ATOM   2995  CA  VAL   459      32.298  73.178   9.913  1.00 99.99
ATOM   2996  C   VAL   459      33.050  74.501   9.918  1.00 99.99
ATOM   2997  O   VAL   459      32.444  75.561  10.060  1.00 99.99
ATOM   2998  CB  VAL   459      32.344  72.576  11.314  1.00 99.99
ATOM   2999  CG1 VAL   459      32.034  73.661  12.342  1.00 99.99
ATOM   3000  CG2 VAL   459      31.310  71.462  11.425  1.00 99.99
ATOM   3001  N   ASP   460      34.381  74.433   9.833  1.00 99.99
ATOM   3002  CA  ASP   460      35.210  75.622   9.828  1.00 99.99
ATOM   3003  C   ASP   460      34.936  76.444   8.577  1.00 99.99
ATOM   3004  O   ASP   460      34.821  77.665   8.650  1.00 99.99
ATOM   3005  CB  ASP   460      36.683  75.226   9.850  1.00 99.99
ATOM   3006  CG  ASP   460      37.536  76.452  10.169  1.00 99.99
ATOM   3007  OD1 ASP   460      37.527  76.867  11.358  1.00 99.99
ATOM   3008  OD2 ASP   460      38.187  76.963   9.217  1.00 99.99
ATOM   3009  N   TYR   461      34.760  75.764   7.442  1.00 99.99
ATOM   3010  CA  TYR   461      34.494  76.433   6.184  1.00 99.99
ATOM   3011  C   TYR   461      33.149  77.143   6.244  1.00 99.99
ATOM   3012  O   TYR   461      33.026  78.281   5.797  1.00 99.99
ATOM   3013  CB  TYR   461      34.464  75.412   5.051  1.00 99.99
ATOM   3014  CG  TYR   461      34.188  76.115   3.745  1.00 99.99
ATOM   3015  CD1 TYR   461      35.205  76.837   3.109  1.00 99.99
ATOM   3016  CD2 TYR   461      32.914  76.047   3.168  1.00 99.99
ATOM   3017  CE1 TYR   461      34.949  77.489   1.896  1.00 99.99
ATOM   3018  CE2 TYR   461      32.656  76.700   1.957  1.00 99.99
ATOM   3019  CZ  TYR   461      33.674  77.421   1.322  1.00 99.99
ATOM   3020  OH  TYR   461      33.423  78.055   0.143  1.00 99.99
ATOM   3021  N   VAL   462      32.158  76.498   6.864  1.00 99.99
ATOM   3022  CA  VAL   462      30.832  77.069   6.989  1.00 99.99
ATOM   3023  C   VAL   462      30.880  78.319   7.856  1.00 99.99
ATOM   3024  O   VAL   462      30.162  79.282   7.598  1.00 99.99
ATOM   3025  CB  VAL   462      29.890  76.056   7.629  1.00 99.99
ATOM   3026  CG1 VAL   462      28.611  76.761   8.072  1.00 99.99
ATOM   3027  CG2 VAL   462      29.544  74.969   6.618  1.00 99.99
ATOM   3028  N   VAL   463      31.674  78.273   8.928  1.00 99.99
ATOM   3029  CA  VAL   463      31.807  79.398   9.832  1.00 99.99
ATOM   3030  C   VAL   463      32.449  80.575   9.112  1.00 99.99
ATOM   3031  O   VAL   463      32.092  81.724   9.359  1.00 99.99
ATOM   3032  CB  VAL   463      32.678  79.007  11.021  1.00 99.99
ATOM   3033  CG1 VAL   463      33.098  80.265  11.777  1.00 99.99
ATOM   3034  CG2 VAL   463      31.890  78.095  11.953  1.00 99.99
ATOM   3035  N   LYS   464      33.447  80.290   8.273  1.00 99.99
ATOM   3036  CA  LYS   464      34.140  81.322   7.529  1.00 99.99
ATOM   3037  C   LYS   464      33.187  81.986   6.545  1.00 99.99
ATOM   3038  O   LYS   464      33.181  83.208   6.412  1.00 99.99
ATOM   3039  CB  LYS   464      35.305  80.712   6.757  1.00 99.99
ATOM   3040  CG  LYS   464      36.382  80.259   7.735  1.00 99.99
ATOM   3041  CD  LYS   464      37.579  79.718   6.960  1.00 99.99
ATOM   3042  CE  LYS   464      38.625  79.196   7.939  1.00 99.99
ATOM   3043  NZ  LYS   464      39.798  78.717   7.193  1.00 99.99
ATOM   3044  N   ALA   465      32.331  81.183   5.907  1.00 99.99
ATOM   3045  CA  ALA   465      31.374  81.692   4.946  1.00 99.99
ATOM   3046  C   ALA   465      30.372  82.604   5.640  1.00 99.99
ATOM   3047  O   ALA   465      30.041  83.670   5.125  1.00 99.99
ATOM   3048  CB  ALA   465      30.668  80.533   4.255  1.00 99.99
ATOM   3049  N   VAL   466      29.946  82.217   6.844  1.00 99.99
ATOM   3050  CA  VAL   466      28.992  82.998   7.606  1.00 99.99
ATOM   3051  C   VAL   466      29.602  84.339   7.990  1.00 99.99
ATOM   3052  O   VAL   466      28.909  85.354   8.012  1.00 99.99
ATOM   3053  CB  VAL   466      28.603  82.248   8.876  1.00 99.99
ATOM   3054  CG1 VAL   466      27.887  83.199   9.830  1.00 99.99
ATOM   3055  CG2 VAL   466      27.675  81.092   8.521  1.00 99.99
ATOM   3056  N   SER   467      30.883  84.328   8.364  1.00 99.99
ATOM   3057  CA  SER   467      31.578  85.539   8.753  1.00 99.99
ATOM   3058  C   SER   467      31.687  86.484   7.565  1.00 99.99
ATOM   3059  O   SER   467      31.594  87.699   7.728  1.00 99.99
ATOM   3060  CB  SER   467      32.980  85.196   9.244  1.00 99.99
ATOM   3061  OG  SER   467      32.897  84.560  10.521  1.00 99.99
ATOM   3062  N   ASP   468      31.954  85.929   6.382  1.00 99.99
ATOM   3063  CA  ASP   468      32.082  86.721   5.175  1.00 99.99
ATOM   3064  C   ASP   468      30.750  87.373   4.834  1.00 99.99
ATOM   3065  O   ASP   468      30.706  88.549   4.478  1.00 99.99
ATOM   3066  CB  ASP   468      32.512  85.832   4.013  1.00 99.99
ATOM   3067  CG  ASP   468      33.972  85.426   4.194  1.00 99.99
ATOM   3068  OD1 ASP   468      34.814  86.352   4.341  1.00 99.99
ATOM   3069  OD2 ASP   468      34.232  84.192   4.186  1.00 99.99
ATOM   3070  N   ARG   469      29.656  86.628   5.014  1.00 99.99
ATOM   3071  CA  ARG   469      28.330  87.134   4.726  1.00 99.99
ATOM   3072  C   ARG   469      27.991  88.281   5.667  1.00 99.99
ATOM   3073  O   ARG   469      27.337  89.241   5.267  1.00 99.99
ATOM   3074  CB  ARG   469      27.301  86.023   4.906  1.00 99.99
ATOM   3075  CG  ARG   469      27.714  84.807   4.085  1.00 99.99
ATOM   3076  CD  ARG   469      26.648  83.725   4.208  1.00 99.99
ATOM   3077  NE  ARG   469      27.109  82.455   3.604  1.00 99.99
ATOM   3078  CZ  ARG   469      26.407  81.326   3.664  1.00 99.99
ATOM   3079  NH1 ARG   469      25.228  81.261   4.277  1.00 99.99
ATOM   3080  NH2 ARG   469      26.916  80.242   3.086  1.00 99.99
ATOM   3081  N   VAL   470      28.376  88.146   6.938  1.00 99.99
ATOM   3082  CA  VAL   470      28.114  89.167   7.931  1.00 99.99
ATOM   3083  C   VAL   470      28.876  90.439   7.587  1.00 99.99
ATOM   3084  O   VAL   470      28.376  91.541   7.801  1.00 99.99
ATOM   3085  CB  VAL   470      28.557  88.679   9.306  1.00 99.99
ATOM   3086  CG1 VAL   470      28.605  89.859  10.273  1.00 99.99
ATOM   3087  CG2 VAL   470      27.567  87.641   9.822  1.00 99.99
ATOM   3088  N   LYS   471      30.118  90.284   7.121  1.00 99.99
ATOM   3089  CA  LYS   471      30.946  91.416   6.759  1.00 99.99
ATOM   3090  C   LYS   471      30.338  92.150   5.572  1.00 99.99
ATOM   3091  O   LYS   471      30.290  93.378   5.559  1.00 99.99
ATOM   3092  CB  LYS   471      32.344  90.937   6.383  1.00 99.99
ATOM   3093  CG  LYS   471      33.056  90.417   7.626  1.00 99.99
ATOM   3094  CD  LYS   471      34.479  90.008   7.264  1.00 99.99
ATOM   3095  CE  LYS   471      35.168  89.420   8.492  1.00 99.99
ATOM   3096  NZ  LYS   471      36.554  89.069   8.155  1.00 99.99
ATOM   3097  N   PHE   472      29.809  91.393   4.609  1.00 99.99
ATOM   3098  CA  PHE   472      29.199  91.972   3.428  1.00 99.99
ATOM   3099  C   PHE   472      27.959  92.765   3.814  1.00 99.99
ATOM   3100  O   PHE   472      27.746  93.868   3.317  1.00 99.99
ATOM   3101  CB  PHE   472      28.799  90.866   2.457  1.00 99.99
ATOM   3102  CG  PHE   472      28.168  91.477   1.230  1.00 99.99
ATOM   3103  CD1 PHE   472      28.970  92.083   0.256  1.00 99.99
ATOM   3104  CD2 PHE   472      26.779  91.438   1.064  1.00 99.99
ATOM   3105  CE1 PHE   472      28.386  92.650  -0.883  1.00 99.99
ATOM   3106  CE2 PHE   472      26.192  92.007  -0.074  1.00 99.99
ATOM   3107  CZ  PHE   472      26.996  92.612  -1.046  1.00 99.99
SPDBVT       -0.1040523499         0.9890573621         0.1045878008 
SPDBVT        0.9945495725         0.1027694866         0.0175957065 
SPDBVT        0.0066547291         0.1058486253        -0.9943599701 
SPDBVT       30.0735759735        49.0503845215        10.1721382141 
SPDBVT       46.9063529968        30.3671894073        -9.8567848206 
SPDBVV default;
SPDBVV      4.688002300071    2569.090664286823      20.000000000000
SPDBVV       -0.3692392991        -0.5541068391        -0.7460750303 
SPDBVV        0.0905452017        -0.8204361470         0.5645228915 
SPDBVV       -0.9249129183         0.1408905227         0.3531089835 
SPDBVV       32.8925018311        56.7845001221         9.1684999466 
SPDBVV       -9.7269576850         4.2662095110         0.0000000000 
SPDBVf  1  1  1  1  1  1  1  1  1  1  1  1  1  1  1  1  1  1  1  1
SPDBVf  1  1  1  1  1  1  1  1  1  1  1  1  1  1  1  1  1  1  1  1
SPDBVf  1  1  1  1  1  1  1  1  1  1  1  1  1  1  1  1  1  1  1  1
SPDBVf  1  1  1  1  1  1  1  1  1  1  1  1  1  1  1  1  1  1  1  1
SPDBVf  1  1  1  1  1  1  1  1  1  1  1  1  1  1  1  1  1  1  1  1
SPDBVf  1  1  1  1  1  1  1  1  1  1  1  1  1  1  1  1  1  1  1  1
SPDBVf  1  1  1  1  1  1  1  1  1  1  1  1  1  1  1  1  1  1  1  1
SPDBVf  1  1  1  1  1  1  1  1  1  1  1  1  1  1  1  1  1  1  1  1
SPDBVf  1  1  1  1  1  1  1  1  1  1  1  1  1  1  1  1  1  1  1  1
SPDBVf  1  1  1  1  1  1  1  1  1  1  1  1  1  1  1  1  1  1  1  1
SPDBVf  1  1  1  1  1  1  1  1  1  1  1  1  1  1  1  1  1  1  1  1
SPDBVf  1  1  1  1  1  1  1  1  1  1  1  1  1  1  1  1  1  1  1  1
SPDBVf  1  1  1  1  1  1  1  1  1  1  1  1  1  1  1  1  1  1  1  1
SPDBVf  1  1  1  1  1  1  1  1  1  1  1  1  1  1  1  1  1  1  1  1
SPDBVf  1  1  1  1  1  1  1  1  1  1  1  1  1  1  1  1  1  1  1  1
SPDBVf  1  1  1  1  1  1  1  1  1  1  1  1  1  1  1  1  1  1  1  1
SPDBVf  1  1  1  1  1  1  1  1  1  1  1  1  1  1  1  1  1  1  1  1
SPDBVf  1  1  1  1  1  1  1  1  1  1  1  1  7  1  1  1  1  1  1  1
SPDBVf  1  1  1  1  1  1  1  1  1  1  1  1  1  1  1  1  1  1  1  1
SPDBVf  1  1  1  1  1  1  1  1  1  1  1  1  1  1  1  1  1  1  1  1
SPDBVf  1  1  1  1
SPDBVc 1.00 1.00 0.00 1.00 1.00 0.00 1.00 1.00 0.00 1.00 1.00 0.00 
SPDBVc 1.00 1.00 0.00 1.00 1.00 0.00 1.00 1.00 0.00 1.00 1.00 0.00 
SPDBVc 1.00 1.00 0.00 1.00 1.00 0.00 1.00 1.00 0.00 1.00 1.00 0.00 
SPDBVc 1.00 1.00 0.00 1.00 1.00 0.00 1.00 1.00 0.00 1.00 1.00 0.00 
SPDBVc 1.00 1.00 0.00 1.00 1.00 0.00 1.00 1.00 0.00 1.00 1.00 0.00 
SPDBVc 1.00 1.00 0.00 1.00 1.00 0.00 1.00 1.00 0.00 1.00 1.00 0.00 
SPDBVc 1.00 1.00 0.00 1.00 1.00 0.00 1.00 1.00 0.00 1.00 1.00 0.00 
SPDBVc 1.00 1.00 0.00 1.00 1.00 0.00 1.00 1.00 0.00 1.00 1.00 0.00 
SPDBVc 1.00 1.00 0.00 1.00 1.00 0.00 1.00 1.00 0.00 1.00 1.00 0.00 
SPDBVc 1.00 1.00 0.00 1.00 1.00 0.00 1.00 1.00 0.00 1.00 1.00 0.00 
SPDBVc 1.00 1.00 0.00 1.00 1.00 0.00 1.00 1.00 0.00 1.00 1.00 0.00 
SPDBVc 1.00 1.00 0.00 1.00 1.00 0.00 1.00 1.00 0.00 1.00 1.00 0.00 
SPDBVc 1.00 1.00 0.00 1.00 1.00 0.00 1.00 1.00 0.00 1.00 1.00 0.00 
SPDBVc 1.00 1.00 0.00 1.00 1.00 0.00 1.00 1.00 0.00 1.00 1.00 0.00 
SPDBVc 1.00 1.00 0.00 1.00 1.00 0.00 1.00 1.00 0.00 1.00 1.00 0.00 
SPDBVc 1.00 1.00 0.00 1.00 1.00 0.00 1.00 1.00 0.00 1.00 1.00 0.00 
SPDBVc 1.00 1.00 0.00 1.00 1.00 0.00 1.00 1.00 0.00 1.00 1.00 0.00 
SPDBVc 1.00 1.00 0.00 1.00 1.00 0.00 1.00 1.00 0.00 1.00 1.00 0.00 
SPDBVc 1.00 1.00 0.00 1.00 1.00 0.00 1.00 1.00 0.00 1.00 1.00 0.00 
SPDBVc 1.00 1.00 0.00 1.00 1.00 0.00 1.00 1.00 0.00 1.00 1.00 0.00 
SPDBVc 1.00 1.00 0.00 1.00 1.00 0.00 1.00 1.00 0.00 1.00 1.00 0.00 
SPDBVc 1.00 1.00 0.00 1.00 1.00 0.00 1.00 1.00 0.00 1.00 1.00 0.00 
SPDBVc 1.00 1.00 0.00 1.00 1.00 0.00 1.00 1.00 0.00 1.00 1.00 0.00 
SPDBVc 1.00 1.00 0.00 1.00 1.00 0.00 1.00 1.00 0.00 1.00 1.00 0.00 
SPDBVc 1.00 1.00 0.00 1.00 1.00 0.00 1.00 1.00 0.00 1.00 1.00 0.00 
SPDBVc 1.00 1.00 0.00 1.00 1.00 0.00 1.00 1.00 0.00 1.00 1.00 0.00 
SPDBVc 1.00 1.00 0.00 1.00 1.00 0.00 1.00 1.00 0.00 1.00 1.00 0.00 
SPDBVc 1.00 1.00 0.00 1.00 1.00 0.00 1.00 1.00 0.00 1.00 1.00 0.00 
SPDBVc 1.00 1.00 0.00 1.00 1.00 0.00 1.00 1.00 0.00 1.00 1.00 0.00 
SPDBVc 1.00 1.00 0.00 1.00 1.00 0.00 1.00 1.00 0.00 1.00 1.00 0.00 
SPDBVc 1.00 1.00 0.00 1.00 1.00 0.00 1.00 1.00 0.00 1.00 1.00 0.00 
SPDBVc 1.00 1.00 0.00 1.00 1.00 0.00 1.00 1.00 0.00 1.00 1.00 0.00 
SPDBVc 1.00 1.00 0.00 1.00 1.00 0.00 1.00 1.00 0.00 1.00 1.00 0.00 
SPDBVc 1.00 1.00 0.00 1.00 1.00 0.00 1.00 1.00 0.00 1.00 1.00 0.00 
SPDBVc 1.00 1.00 0.00 1.00 1.00 0.00 1.00 1.00 0.00 1.00 1.00 0.00 
SPDBVc 1.00 1.00 0.00 1.00 1.00 0.00 1.00 1.00 0.00 1.00 1.00 0.00 
SPDBVc 1.00 1.00 0.00 1.00 1.00 0.00 1.00 1.00 0.00 1.00 1.00 0.00 
SPDBVc 1.00 1.00 0.00 1.00 1.00 0.00 1.00 1.00 0.00 1.00 1.00 0.00 
SPDBVc 1.00 1.00 0.00 1.00 1.00 0.00 1.00 1.00 0.00 1.00 1.00 0.00 
SPDBVc 1.00 1.00 0.00 1.00 1.00 0.00 1.00 1.00 0.00 1.00 1.00 0.00 
SPDBVc 1.00 1.00 0.00 1.00 1.00 0.00 1.00 1.00 0.00 1.00 1.00 0.00 
SPDBVc 1.00 1.00 0.00 1.00 1.00 0.00 1.00 1.00 0.00 1.00 1.00 0.00 
SPDBVc 1.00 1.00 0.00 1.00 1.00 0.00 1.00 1.00 0.00 1.00 1.00 0.00 
SPDBVc 1.00 1.00 0.00 1.00 1.00 0.00 1.00 1.00 0.00 1.00 1.00 0.00 
SPDBVc 1.00 1.00 0.00 1.00 1.00 0.00 1.00 1.00 0.00 1.00 1.00 0.00 
SPDBVc 1.00 1.00 0.00 1.00 1.00 0.00 1.00 1.00 0.00 1.00 1.00 0.00 
SPDBVc 1.00 1.00 0.00 1.00 1.00 0.00 1.00 1.00 0.00 1.00 1.00 0.00 
SPDBVc 1.00 1.00 0.00 1.00 1.00 0.00 1.00 1.00 0.00 1.00 1.00 0.00 
SPDBVc 1.00 1.00 0.00 1.00 1.00 0.00 1.00 1.00 0.00 1.00 1.00 0.00 
SPDBVc 1.00 1.00 0.00 1.00 1.00 0.00 1.00 1.00 0.00 1.00 1.00 0.00 
SPDBVc 1.00 1.00 0.00 1.00 1.00 0.00 1.00 1.00 0.00 1.00 1.00 0.00 
SPDBVc 1.00 1.00 0.00 1.00 1.00 0.00 1.00 1.00 0.00 1.00 1.00 0.00 
SPDBVc 1.00 1.00 0.00 1.00 1.00 0.00 1.00 1.00 0.00 1.00 1.00 0.00 
SPDBVc 1.00 1.00 0.00 1.00 1.00 0.00 1.00 1.00 0.00 1.00 1.00 0.00 
SPDBVc 1.00 1.00 0.00 1.00 1.00 0.00 1.00 1.00 0.00 1.00 1.00 0.00 
SPDBVc 1.00 1.00 0.00 1.00 1.00 0.00 1.00 1.00 0.00 1.00 1.00 0.00 
SPDBVc 1.00 1.00 0.00 1.00 1.00 0.00 1.00 1.00 0.00 1.00 1.00 0.00 
SPDBVc 1.00 1.00 0.00 1.00 1.00 0.00 1.00 1.00 0.00 1.00 1.00 0.00 
SPDBVc 1.00 1.00 0.00 1.00 1.00 0.00 1.00 1.00 0.00 1.00 1.00 0.00 
SPDBVc 1.00 1.00 0.00 1.00 1.00 0.00 1.00 1.00 0.00 1.00 1.00 0.00 
SPDBVc 1.00 1.00 0.00 1.00 1.00 0.00 1.00 1.00 0.00 1.00 1.00 0.00 
SPDBVc 1.00 1.00 0.00 1.00 1.00 0.00 1.00 1.00 0.00 1.00 1.00 0.00 
SPDBVc 1.00 1.00 0.00 1.00 1.00 0.00 1.00 1.00 0.00 1.00 1.00 0.00 
SPDBVc 1.00 1.00 0.00 1.00 1.00 0.00 1.00 1.00 0.00 1.00 1.00 0.00 
SPDBVc 1.00 1.00 0.00 1.00 1.00 0.00 1.00 1.00 0.00 1.00 1.00 0.00 
SPDBVc 1.00 1.00 0.00 1.00 1.00 0.00 1.00 1.00 0.00 1.00 1.00 0.00 
SPDBVc 1.00 1.00 0.00 1.00 1.00 0.00 1.00 1.00 0.00 1.00 1.00 0.00 
SPDBVc 1.00 1.00 0.00 1.00 1.00 0.00 1.00 1.00 0.00 1.00 1.00 0.00 
SPDBVc 1.00 1.00 0.00 1.00 1.00 0.00 1.00 1.00 0.00 1.00 1.00 0.00 
SPDBVc 1.00 1.00 0.00 1.00 1.00 0.00 1.00 1.00 0.00 1.00 1.00 0.00 
SPDBVc 1.00 1.00 0.00 1.00 1.00 0.00 1.00 1.00 0.00 1.00 1.00 0.00 
SPDBVc 1.00 1.00 0.00 1.00 1.00 0.00 1.00 1.00 0.00 1.00 1.00 0.00 
SPDBVc 1.00 1.00 0.00 1.00 1.00 0.00 1.00 1.00 0.00 1.00 1.00 0.00 
SPDBVc 1.00 1.00 0.00 1.00 1.00 0.00 1.00 1.00 0.00 1.00 1.00 0.00 
SPDBVc 1.00 1.00 0.00 1.00 1.00 0.00 1.00 1.00 0.00 1.00 1.00 0.00 
SPDBVc 1.00 1.00 0.00 1.00 1.00 0.00 1.00 1.00 0.00 1.00 1.00 0.00 
SPDBVc 1.00 1.00 0.00 1.00 1.00 0.00 1.00 1.00 0.00 1.00 1.00 0.00 
SPDBVc 1.00 1.00 0.00 1.00 1.00 0.00 1.00 1.00 0.00 1.00 1.00 0.00 
SPDBVc 1.00 1.00 0.00 1.00 1.00 0.00 1.00 1.00 0.00 1.00 1.00 0.00 
SPDBVc 1.00 1.00 0.00 1.00 1.00 0.00 1.00 1.00 0.00 1.00 1.00 0.00 
SPDBVc 1.00 1.00 0.00 1.00 1.00 0.00 1.00 1.00 0.00 1.00 1.00 0.00 
SPDBVc 1.00 1.00 0.00 1.00 1.00 0.00 1.00 1.00 0.00 1.00 1.00 0.00 
SPDBVc 1.00 1.00 0.00 1.00 1.00 0.00 1.00 1.00 0.00 1.00 1.00 0.00 
SPDBVc 1.00 1.00 0.00 1.00 1.00 0.00 1.00 1.00 0.00 1.00 1.00 0.00 
SPDBVc 1.00 1.00 0.00 1.00 1.00 0.00 1.00 1.00 0.00 1.00 1.00 0.00 
SPDBVc 1.00 1.00 0.00 1.00 1.00 0.00 1.00 1.00 0.00 1.00 1.00 0.00 
SPDBVc 1.00 1.00 0.00 1.00 1.00 0.00 1.00 1.00 0.00 1.00 1.00 0.00 
SPDBVc 1.00 1.00 0.00 1.00 1.00 0.00 1.00 1.00 0.00 1.00 1.00 0.00 
SPDBVc 1.00 0.00 0.00 1.00 1.00 0.00 1.00 1.00 0.00 1.00 1.00 0.00 
SPDBVc 1.00 1.00 0.00 1.00 1.00 0.00 1.00 1.00 0.00 1.00 1.00 0.00 
SPDBVc 1.00 1.00 0.00 1.00 1.00 0.00 1.00 1.00 0.00 1.00 1.00 0.00 
SPDBVc 1.00 1.00 0.00 1.00 1.00 0.00 1.00 1.00 0.00 1.00 1.00 0.00 
SPDBVc 1.00 1.00 0.00 1.00 1.00 0.00 1.00 1.00 0.00 1.00 1.00 0.00 
SPDBVc 1.00 1.00 0.00 1.00 1.00 0.00 1.00 1.00 0.00 1.00 1.00 0.00 
SPDBVc 1.00 1.00 0.00 1.00 1.00 0.00 1.00 1.00 0.00 1.00 1.00 0.00 
SPDBVc 1.00 1.00 0.00 1.00 1.00 0.00 1.00 1.00 0.00 1.00 1.00 0.00 
SPDBVc 1.00 1.00 0.00 1.00 1.00 0.00 1.00 1.00 0.00 1.00 1.00 0.00 
SPDBVc 1.00 1.00 0.00 1.00 1.00 0.00 1.00 1.00 0.00 1.00 1.00 0.00 
SPDBVc 1.00 1.00 0.00 1.00 1.00 0.00 1.00 1.00 0.00 1.00 1.00 0.00 
SPDBVc 1.00 1.00 0.00 1.00 1.00 0.00 1.00 1.00 0.00 1.00 1.00 0.00 
SPDBVc 1.00 1.00 0.00 1.00 1.00 0.00 1.00 1.00 0.00 1.00 1.00 0.00 
SPDBVR 0.63 0.63 0.63 0.63 0.63 0.63 0.63 0.63 0.63 0.63 0.63 0.63 
SPDBVR 0.63 0.63 0.63 0.63 0.63 0.63 0.63 0.63 0.63 0.63 0.63 0.63 
SPDBVR 0.63 0.63 0.63 0.63 0.63 0.63 0.63 0.63 0.63 0.63 0.63 0.63 
SPDBVR 0.63 0.63 0.63 0.63 0.63 0.63 0.63 0.63 0.63 0.63 0.63 0.63 
SPDBVR 0.63 0.63 0.63 0.63 0.63 0.63 0.63 0.63 0.63 0.63 0.63 0.63 
SPDBVR 0.63 0.63 0.63 0.63 0.63 0.63 0.63 0.63 0.63 0.63 0.63 0.63 
SPDBVR 0.63 0.63 0.63 0.63 0.63 0.63 0.63 0.63 0.63 0.63 0.63 0.63 
SPDBVR 0.63 0.63 0.63 0.63 0.63 0.63 0.63 0.63 0.63 0.63 0.63 0.63 
SPDBVR 0.63 0.63 0.63 0.63 0.63 0.63 0.63 0.63 0.63 0.63 0.63 0.63 
SPDBVR 0.63 0.63 0.63 0.63 0.63 0.63 0.63 0.63 0.63 0.63 0.63 0.63 
SPDBVR 0.63 0.63 0.63 0.63 0.63 0.63 0.63 0.63 0.63 1.00 0.00 0.00 
SPDBVR 1.00 0.00 0.00 1.00 0.00 0.00 1.00 0.00 0.00 1.00 0.00 0.00 
SPDBVR 1.00 0.00 0.00 1.00 0.00 0.00 1.00 0.00 0.00 1.00 0.00 0.00 
SPDBVR 1.00 0.00 0.00 1.00 0.00 0.00 1.00 0.00 0.00 0.63 0.63 0.63 
SPDBVR 0.63 0.63 0.63 0.63 0.63 0.63 0.63 0.63 0.63 0.63 0.63 0.63 
SPDBVR 0.63 0.63 0.63 0.63 0.63 0.63 0.63 0.63 0.63 0.63 0.63 0.63 
SPDBVR 0.63 0.63 0.63 0.63 0.63 0.63 1.00 0.00 0.00 1.00 0.00 0.00 
SPDBVR 1.00 0.00 0.00 1.00 0.00 0.00 1.00 0.00 0.00 1.00 0.00 0.00 
SPDBVR 1.00 0.00 0.00 1.00 0.00 0.00 1.00 0.00 0.00 1.00 0.00 0.00 
SPDBVR 1.00 0.00 0.00 1.00 0.00 0.00 1.00 0.00 0.00 1.00 0.00 0.00 
SPDBVR 1.00 0.00 0.00 1.00 0.00 0.00 1.00 0.00 0.00 1.00 0.00 0.00 
SPDBVR 1.00 0.00 0.00 0.63 0.63 0.63 0.63 0.63 0.63 0.63 0.63 0.63 
SPDBVR 0.63 0.63 0.63 0.63 0.63 0.63 0.63 0.63 0.63 0.63 0.63 0.63 
SPDBVR 1.00 1.00 0.00 1.00 1.00 0.00 1.00 1.00 0.00 1.00 1.00 0.00 
SPDBVR 1.00 1.00 0.00 1.00 1.00 0.00 0.63 0.63 0.63 1.00 0.00 0.00 
SPDBVR 1.00 0.00 0.00 1.00 0.00 0.00 1.00 0.00 0.00 1.00 0.00 0.00 
SPDBVR 1.00 0.00 0.00 1.00 0.00 0.00 1.00 0.00 0.00 1.00 0.00 0.00 
SPDBVR 1.00 0.00 0.00 1.00 0.00 0.00 1.00 0.00 0.00 1.00 0.00 0.00 
SPDBVR 0.63 0.63 0.63 0.63 0.63 0.63 0.63 0.63 0.63 0.63 0.63 0.63 
SPDBVR 0.63 0.63 0.63 0.63 0.63 0.63 0.63 0.63 0.63 1.00 1.00 0.00 
SPDBVR 1.00 1.00 0.00 1.00 1.00 0.00 1.00 1.00 0.00 1.00 1.00 0.00 
SPDBVR 1.00 1.00 0.00 1.00 1.00 0.00 0.63 0.63 0.63 0.63 0.63 0.63 
SPDBVR 0.63 0.63 0.63 0.63 0.63 0.63 0.63 0.63 0.63 0.63 0.63 0.63 
SPDBVR 0.63 0.63 0.63 1.00 0.00 0.00 1.00 0.00 0.00 1.00 0.00 0.00 
SPDBVR 1.00 0.00 0.00 1.00 0.00 0.00 0.63 0.63 0.63 0.63 0.63 0.63 
SPDBVR 0.63 0.63 0.63 0.63 0.63 0.63 0.63 0.63 0.63 0.63 0.63 0.63 
SPDBVR 1.00 1.00 0.00 1.00 1.00 0.00 1.00 1.00 0.00 1.00 1.00 0.00 
SPDBVR 1.00 1.00 0.00 1.00 1.00 0.00 1.00 1.00 0.00 1.00 1.00 0.00 
SPDBVR 0.63 0.63 0.63 0.63 0.63 0.63 0.63 0.63 0.63 1.00 1.00 0.00 
SPDBVR 1.00 1.00 0.00 1.00 1.00 0.00 0.63 0.63 0.63 1.00 0.00 0.00 
SPDBVR 1.00 0.00 0.00 1.00 0.00 0.00 1.00 0.00 0.00 1.00 0.00 0.00 
SPDBVR 0.63 0.63 0.63 0.63 0.63 0.63 0.63 0.63 0.63 0.63 0.63 0.63 
SPDBVR 0.63 0.63 0.63 0.63 0.63 0.63 1.00 1.00 0.00 1.00 1.00 0.00 
SPDBVR 1.00 1.00 0.00 1.00 1.00 0.00 1.00 1.00 0.00 1.00 1.00 0.00 
SPDBVR 1.00 1.00 0.00 1.00 1.00 0.00 1.00 1.00 0.00 0.63 0.63 0.63 
SPDBVR 0.63 0.63 0.63 0.63 0.63 0.63 1.00 1.00 0.00 1.00 1.00 0.00 
SPDBVR 1.00 1.00 0.00 1.00 1.00 0.00 0.63 0.63 0.63 1.00 0.00 0.00 
SPDBVR 1.00 0.00 0.00 1.00 0.00 0.00 1.00 0.00 0.00 1.00 0.00 0.00 
SPDBVR 1.00 0.00 0.00 1.00 0.00 0.00 1.00 0.00 0.00 1.00 0.00 0.00 
SPDBVR 0.63 0.63 0.63 0.63 0.63 0.63 0.63 0.63 0.63 0.63 0.63 0.63 
SPDBVR 1.00 1.00 0.00 1.00 1.00 0.00 1.00 1.00 0.00 1.00 1.00 0.00 
SPDBVR 1.00 1.00 0.00 1.00 1.00 0.00 0.63 0.63 0.63 0.63 0.63 0.63 
SPDBVR 0.63 0.63 0.63 0.63 0.63 0.63 0.63 0.63 0.63 0.63 0.63 0.63 
SPDBVR 0.63 0.63 0.63 0.63 0.63 0.63 0.63 0.63 0.63 0.63 0.63 0.63 
SPDBVR 1.00 0.00 0.00 1.00 0.00 0.00 1.00 0.00 0.00 0.63 0.63 0.63 
SPDBVR 0.63 0.63 0.63 0.63 0.63 0.63 0.63 0.63 0.63 1.00 1.00 0.00 
SPDBVR 1.00 1.00 0.00 1.00 1.00 0.00 1.00 1.00 0.00 1.00 1.00 0.00 
SPDBVR 1.00 1.00 0.00 0.63 0.63 0.63 0.63 0.63 0.63 0.63 0.63 0.63 
SPDBVR 0.63 0.63 0.63 0.63 0.63 0.63 0.63 0.63 0.63 0.63 0.63 0.63 
SPDBVR 0.63 0.63 0.63 1.00 1.00 0.00 1.00 1.00 0.00 1.00 1.00 0.00 
SPDBVR 1.00 1.00 0.00 1.00 1.00 0.00 1.00 1.00 0.00 0.63 0.63 0.63 
SPDBVR 1.00 0.00 0.00 1.00 0.00 0.00 1.00 0.00 0.00 1.00 0.00 0.00 
SPDBVR 1.00 0.00 0.00 0.63 0.63 0.63 0.63 0.63 0.63 0.63 0.63 0.63 
SPDBVR 0.63 0.63 0.63 0.63 0.63 0.63 0.63 0.63 0.63 0.63 0.63 0.63 
SPDBVR 0.63 0.63 0.63 0.63 0.63 0.63 0.63 0.63 0.63 0.63 0.63 0.63 
SPDBVR 0.63 0.63 0.63 0.63 0.63 0.63 0.63 0.63 0.63 0.63 0.63 0.63 
SPDBVR 0.63 0.63 0.63 0.63 0.63 0.63 0.63 0.63 0.63 0.63 0.63 0.63 
SPDBVR 0.63 0.63 0.63 0.63 0.63 0.63 1.00 0.00 0.00 1.00 0.00 0.00 
SPDBVR 1.00 0.00 0.00 1.00 0.00 0.00 1.00 0.00 0.00 1.00 0.00 0.00 
SPDBVR 1.00 0.00 0.00 1.00 0.00 0.00 1.00 0.00 0.00 1.00 0.00 0.00 
SPDBVR 1.00 0.00 0.00 1.00 0.00 0.00 1.00 0.00 0.00 0.63 0.63 0.63 
SPDBVR 0.63 0.63 0.63 0.63 0.63 0.63 0.63 0.63 0.63 1.00 0.00 0.00 
SPDBVR 1.00 0.00 0.00 1.00 0.00 0.00 1.00 0.00 0.00 1.00 0.00 0.00 
SPDBVR 1.00 0.00 0.00 1.00 0.00 0.00 1.00 0.00 0.00 1.00 0.00 0.00 
SPDBVR 1.00 0.00 0.00 1.00 0.00 0.00 1.00 0.00 0.00 1.00 0.00 0.00 
SPDBVR 1.00 0.00 0.00 1.00 0.00 0.00 1.00 0.00 0.00 1.00 0.00 0.00 
SPDBVR 1.00 0.00 0.00 0.63 0.63 0.63 0.63 0.63 0.63 0.63 0.63 0.63 
SPDBVR 0.63 0.63 0.63 0.63 0.63 0.63 0.63 0.63 0.63 0.63 0.63 0.63 
SPDBVR 1.00 1.00 0.00 1.00 1.00 0.00 1.00 1.00 0.00 0.63 0.63 0.63 
SPDBVR 0.63 0.63 0.63 0.63 0.63 0.63 0.63 0.63 0.63 1.00 1.00 0.00 
SPDBVR 1.00 1.00 0.00 1.00 1.00 0.00 0.63 0.63 0.63 0.63 0.63 0.63 
SPDBVR 0.63 0.63 0.63 1.00 1.00 0.00 1.00 1.00 0.00 1.00 1.00 0.00 
SPDBVR 1.00 1.00 0.00 0.63 0.63 0.63 0.63 0.63 0.63 0.63 0.63 0.63 
SPDBVR 0.63 0.63 0.63 0.63 0.63 0.63 0.63 0.63 0.63 0.63 0.63 0.63 
SPDBVR 0.63 0.63 0.63 0.63 0.63 0.63 0.63 0.63 0.63 1.00 0.00 0.00 
SPDBVR 1.00 0.00 0.00 1.00 0.00 0.00 1.00 0.00 0.00 0.63 0.63 0.63 
SPDBVR 0.63 0.63 0.63 0.63 0.63 0.63 0.63 0.63 0.63 1.00 1.00 0.00 
SPDBVR 1.00 1.00 0.00 1.00 1.00 0.00 0.63 0.63 0.63 0.63 0.63 0.63 
SPDBVR 0.63 0.63 0.63 0.63 0.63 0.63 0.63 0.63 0.63 1.00 0.00 0.00 
SPDBVR 1.00 0.00 0.00 1.00 0.00 0.00 1.00 0.00 0.00 1.00 0.00 0.00 
SPDBVR 1.00 0.00 0.00 0.63 0.63 0.63 0.63 0.63 0.63 1.00 1.00 0.00 
SPDBVR 1.00 1.00 0.00 1.00 1.00 0.00 0.63 0.63 0.63 0.63 0.63 0.63 
SPDBVR 1.00 1.00 0.00 1.00 1.00 0.00 1.00 1.00 0.00 0.63 0.63 0.63 
SPDBVR 0.63 0.63 0.63 0.63 0.63 0.63 0.63 0.63 0.63 0.63 0.63 0.63 
SPDBVR 1.00 1.00 0.00 1.00 1.00 0.00 1.00 1.00 0.00 1.00 1.00 0.00 
SPDBVR 0.63 0.63 0.63 0.63 0.63 0.63 0.63 0.63 0.63 1.00 0.00 0.00 
SPDBVR 1.00 0.00 0.00 1.00 0.00 0.00 1.00 0.00 0.00 1.00 0.00 0.00 
SPDBVR 1.00 0.00 0.00 1.00 0.00 0.00 1.00 0.00 0.00 1.00 0.00 0.00 
SPDBVR 1.00 0.00 0.00 1.00 0.00 0.00 1.00 0.00 0.00 1.00 0.00 0.00 
SPDBVR 1.00 0.00 0.00 1.00 0.00 0.00 1.00 0.00 0.00 1.00 0.00 0.00 
SPDBVR 1.00 0.00 0.00 1.00 0.00 0.00 1.00 0.00 0.00 0.63 0.63 0.63 
SPDBVl 0.00 0.00 0.00 0.00 0.00 0.00 0.00 0.00 0.00 0.00 0.00 0.00 
SPDBVl 0.00 0.00 0.00 0.00 0.00 0.00 0.00 0.00 0.00 0.00 0.00 0.00 
SPDBVl 0.00 0.00 0.00 0.00 0.00 0.00 0.00 0.00 0.00 0.00 0.00 0.00 
SPDBVl 0.00 0.00 0.00 0.00 0.00 0.00 0.00 0.00 0.00 0.00 0.00 0.00 
SPDBVl 0.00 0.00 0.00 0.00 0.00 0.00 0.00 0.00 0.00 0.00 0.00 0.00 
SPDBVl 0.00 0.00 0.00 0.00 0.00 0.00 0.00 0.00 0.00 0.00 0.00 0.00 
SPDBVl 0.00 0.00 0.00 0.00 0.00 0.00 0.00 0.00 0.00 0.00 0.00 0.00 
SPDBVl 0.00 0.00 0.00 0.00 0.00 0.00 0.00 0.00 0.00 0.00 0.00 0.00 
SPDBVl 0.00 0.00 0.00 0.00 0.00 0.00 0.00 0.00 0.00 0.00 0.00 0.00 
SPDBVl 0.00 0.00 0.00 0.00 0.00 0.00 0.00 0.00 0.00 0.00 0.00 0.00 
SPDBVl 0.00 0.00 0.00 0.00 0.00 0.00 0.00 0.00 0.00 0.00 0.00 0.00 
SPDBVl 0.00 0.00 0.00 0.00 0.00 0.00 0.00 0.00 0.00 0.00 0.00 0.00 
SPDBVl 0.00 0.00 0.00 0.00 0.00 0.00 0.00 0.00 0.00 0.00 0.00 0.00 
SPDBVl 0.00 0.00 0.00 0.00 0.00 0.00 0.00 0.00 0.00 0.00 0.00 0.00 
SPDBVl 0.00 0.00 0.00 0.00 0.00 0.00 0.00 0.00 0.00 0.00 0.00 0.00 
SPDBVl 0.00 0.00 0.00 0.00 0.00 0.00 0.00 0.00 0.00 0.00 0.00 0.00 
SPDBVl 0.00 0.00 0.00 0.00 0.00 0.00 0.00 0.00 0.00 0.00 0.00 0.00 
SPDBVl 0.00 0.00 0.00 0.00 0.00 0.00 0.00 0.00 0.00 0.00 0.00 0.00 
SPDBVl 0.00 0.00 0.00 0.00 0.00 0.00 0.00 0.00 0.00 0.00 0.00 0.00 
SPDBVl 0.00 0.00 0.00 0.00 0.00 0.00 0.00 0.00 0.00 0.00 0.00 0.00 
SPDBVl 0.00 0.00 0.00 0.00 0.00 0.00 0.00 0.00 0.00 0.00 0.00 0.00 
SPDBVl 0.00 0.00 0.00 0.00 0.00 0.00 0.00 0.00 0.00 0.00 0.00 0.00 
SPDBVl 0.00 0.00 0.00 0.00 0.00 0.00 0.00 0.00 0.00 0.00 0.00 0.00 
SPDBVl 0.00 0.00 0.00 0.00 0.00 0.00 0.00 0.00 0.00 0.00 0.00 0.00 
SPDBVl 0.00 0.00 0.00 0.00 0.00 0.00 0.00 0.00 0.00 0.00 0.00 0.00 
SPDBVl 0.00 0.00 0.00 0.00 0.00 0.00 0.00 0.00 0.00 0.00 0.00 0.00 
SPDBVl 0.00 0.00 0.00 0.00 0.00 0.00 0.00 0.00 0.00 0.00 0.00 0.00 
SPDBVl 0.00 0.00 0.00 0.00 0.00 0.00 0.00 0.00 0.00 0.00 0.00 0.00 
SPDBVl 0.00 0.00 0.00 0.00 0.00 0.00 0.00 0.00 0.00 0.00 0.00 0.00 
SPDBVl 0.00 0.00 0.00 0.00 0.00 0.00 0.00 0.00 0.00 0.00 0.00 0.00 
SPDBVl 0.00 0.00 0.00 0.00 0.00 0.00 0.00 0.00 0.00 0.00 0.00 0.00 
SPDBVl 0.00 0.00 0.00 0.00 0.00 0.00 0.00 0.00 0.00 0.00 0.00 0.00 
SPDBVl 0.00 0.00 0.00 0.00 0.00 0.00 0.00 0.00 0.00 0.00 0.00 0.00 
SPDBVl 0.00 0.00 0.00 0.00 0.00 0.00 0.00 0.00 0.00 0.00 0.00 0.00 
SPDBVl 0.00 0.00 0.00 0.00 0.00 0.00 0.00 0.00 0.00 0.00 0.00 0.00 
SPDBVl 0.00 0.00 0.00 0.00 0.00 0.00 0.00 0.00 0.00 0.00 0.00 0.00 
SPDBVl 0.00 0.00 0.00 0.00 0.00 0.00 0.00 0.00 0.00 0.00 0.00 0.00 
SPDBVl 0.00 0.00 0.00 0.00 0.00 0.00 0.00 0.00 0.00 0.00 0.00 0.00 
SPDBVl 0.00 0.00 0.00 0.00 0.00 0.00 0.00 0.00 0.00 0.00 0.00 0.00 
SPDBVl 0.00 0.00 0.00 0.00 0.00 0.00 0.00 0.00 0.00 0.00 0.00 0.00 
SPDBVl 0.00 0.00 0.00 0.00 0.00 0.00 0.00 0.00 0.00 0.00 0.00 0.00 
SPDBVl 0.00 0.00 0.00 0.00 0.00 0.00 0.00 0.00 0.00 0.00 0.00 0.00 
SPDBVl 0.00 0.00 0.00 0.00 0.00 0.00 0.00 0.00 0.00 0.00 0.00 0.00 
SPDBVl 0.00 0.00 0.00 0.00 0.00 0.00 0.00 0.00 0.00 0.00 0.00 0.00 
SPDBVl 0.00 0.00 0.00 0.00 0.00 0.00 0.00 0.00 0.00 0.00 0.00 0.00 
SPDBVl 0.00 0.00 0.00 0.00 0.00 0.00 0.00 0.00 0.00 0.00 0.00 0.00 
SPDBVl 0.00 0.00 0.00 0.00 0.00 0.00 0.00 0.00 0.00 0.00 0.00 0.00 
SPDBVl 0.00 0.00 0.00 0.00 0.00 0.00 0.00 0.00 0.00 0.00 0.00 0.00 
SPDBVl 0.00 0.00 0.00 0.00 0.00 0.00 0.00 0.00 0.00 0.00 0.00 0.00 
SPDBVl 0.00 0.00 0.00 0.00 0.00 0.00 0.00 0.00 0.00 0.00 0.00 0.00 
SPDBVl 0.00 0.00 0.00 0.00 0.00 0.00 0.00 0.00 0.00 0.00 0.00 0.00 
SPDBVl 0.00 0.00 0.00 0.00 0.00 0.00 0.00 0.00 0.00 0.00 0.00 0.00 
SPDBVl 0.00 0.00 0.00 0.00 0.00 0.00 0.00 0.00 0.00 0.00 0.00 0.00 
SPDBVl 0.00 0.00 0.00 0.00 0.00 0.00 0.00 0.00 0.00 0.00 0.00 0.00 
SPDBVl 0.00 0.00 0.00 0.00 0.00 0.00 0.00 0.00 0.00 0.00 0.00 0.00 
SPDBVl 0.00 0.00 0.00 0.00 0.00 0.00 0.00 0.00 0.00 0.00 0.00 0.00 
SPDBVl 0.00 0.00 0.00 0.00 0.00 0.00 0.00 0.00 0.00 0.00 0.00 0.00 
SPDBVl 0.00 0.00 0.00 0.00 0.00 0.00 0.00 0.00 0.00 0.00 0.00 0.00 
SPDBVl 0.00 0.00 0.00 0.00 0.00 0.00 0.00 0.00 0.00 0.00 0.00 0.00 
SPDBVl 0.00 0.00 0.00 0.00 0.00 0.00 0.00 0.00 0.00 0.00 0.00 0.00 
SPDBVl 0.00 0.00 0.00 0.00 0.00 0.00 0.00 0.00 0.00 0.00 0.00 0.00 
SPDBVl 0.00 0.00 0.00 0.00 0.00 0.00 0.00 0.00 0.00 0.00 0.00 0.00 
SPDBVl 0.00 0.00 0.00 0.00 0.00 0.00 0.00 0.00 0.00 0.00 0.00 0.00 
SPDBVl 0.00 0.00 0.00 0.00 0.00 0.00 0.00 0.00 0.00 0.00 0.00 0.00 
SPDBVl 0.00 0.00 0.00 0.00 0.00 0.00 0.00 0.00 0.00 0.00 0.00 0.00 
SPDBVl 0.00 0.00 0.00 0.00 0.00 0.00 0.00 0.00 0.00 0.00 0.00 0.00 
SPDBVl 0.00 0.00 0.00 0.00 0.00 0.00 0.00 0.00 0.00 0.00 0.00 0.00 
SPDBVl 0.00 0.00 0.00 0.00 0.00 0.00 0.00 0.00 0.00 0.00 0.00 0.00 
SPDBVl 0.00 0.00 0.00 0.00 0.00 0.00 0.00 0.00 0.00 0.00 0.00 0.00 
SPDBVl 0.00 0.00 0.00 0.00 0.00 0.00 0.00 0.00 0.00 0.00 0.00 0.00 
SPDBVl 0.00 0.00 0.00 0.00 0.00 0.00 0.00 0.00 0.00 0.00 0.00 0.00 
SPDBVl 0.00 0.00 0.00 0.00 0.00 0.00 0.00 0.00 0.00 0.00 0.00 0.00 
SPDBVl 0.00 0.00 0.00 0.00 0.00 0.00 0.00 0.00 0.00 0.00 0.00 0.00 
SPDBVl 0.00 0.00 0.00 0.00 0.00 0.00 0.00 0.00 0.00 0.00 0.00 0.00 
SPDBVl 0.00 0.00 0.00 0.00 0.00 0.00 0.00 0.00 0.00 0.00 0.00 0.00 
SPDBVl 0.00 0.00 0.00 0.00 0.00 0.00 0.00 0.00 0.00 0.00 0.00 0.00 
SPDBVl 0.00 0.00 0.00 0.00 0.00 0.00 0.00 0.00 0.00 0.00 0.00 0.00 
SPDBVl 0.00 0.00 0.00 0.00 0.00 0.00 0.00 0.00 0.00 0.00 0.00 0.00 
SPDBVl 0.00 0.00 0.00 0.00 0.00 0.00 0.00 0.00 0.00 0.00 0.00 0.00 
SPDBVl 0.00 0.00 0.00 0.00 0.00 0.00 0.00 0.00 0.00 0.00 0.00 0.00 
SPDBVl 0.00 0.00 0.00 0.00 0.00 0.00 0.00 0.00 0.00 0.00 0.00 0.00 
SPDBVl 0.00 0.00 0.00 0.00 0.00 0.00 0.00 0.00 0.00 0.00 0.00 0.00 
SPDBVl 0.00 0.00 0.00 0.00 0.00 0.00 0.00 0.00 0.00 0.00 0.00 0.00 
SPDBVl 0.00 0.00 0.00 0.00 0.00 0.00 0.00 0.00 0.00 0.00 0.00 0.00 
SPDBVl 0.00 0.00 0.00 0.00 0.00 0.00 0.00 0.00 0.00 0.00 0.00 0.00 
SPDBVl 0.00 0.00 0.00 0.00 0.00 0.00 0.00 0.00 0.00 0.00 0.00 0.00 
SPDBVl 0.00 0.00 0.00 0.00 0.00 0.00 0.00 0.00 0.00 0.00 0.00 0.00 
SPDBVl 0.00 0.00 0.00 0.00 0.00 0.00 0.00 0.00 0.00 0.00 0.00 0.00 
SPDBVl 0.00 0.00 0.00 0.00 0.00 0.00 0.00 0.00 0.00 0.00 0.00 0.00 
SPDBVl 0.00 0.00 0.00 0.00 0.00 0.00 0.00 0.00 0.00 0.00 0.00 0.00 
SPDBVl 0.00 0.00 0.00 0.00 0.00 0.00 0.00 0.00 0.00 0.00 0.00 0.00 
SPDBVl 0.00 0.00 0.00 0.00 0.00 0.00 0.00 0.00 0.00 0.00 0.00 0.00 
SPDBVl 0.00 0.00 0.00 0.00 0.00 0.00 0.00 0.00 0.00 0.00 0.00 0.00 
SPDBVl 0.00 0.00 0.00 0.00 0.00 0.00 0.00 0.00 0.00 0.00 0.00 0.00 
SPDBVl 0.00 0.00 0.00 0.00 0.00 0.00 0.00 0.00 0.00 0.00 0.00 0.00 
SPDBVl 0.00 0.00 0.00 0.00 0.00 0.00 0.00 0.00 0.00 0.00 0.00 0.00 
SPDBVl 0.00 0.00 0.00 0.00 0.00 0.00 0.00 0.00 0.00 0.00 0.00 0.00 
SPDBVl 0.00 0.00 0.00 0.00 0.00 0.00 0.00 0.00 0.00 0.00 0.00 0.00 
SPDBVl 0.00 0.00 0.00 0.00 0.00 0.00 0.00 0.00 0.00 0.00 0.00 0.00 
SPDBVl 0.00 0.00 0.00 0.00 0.00 0.00 0.00 0.00 0.00 0.00 0.00 0.00 
SPDBVl 0.00 0.00 0.00 0.00 0.00 0.00 0.00 0.00 0.00 0.00 0.00 0.00 
SPDBVb 1.00 1.00 1.00
END
