# Supplementary material for: In silico pathway reconstruction: Iron-sulfur cluster biogenesis in Saccharomyces cerevisiae
Source: BMC Syst Biol. 2007 Jan 31;1:10. doi: 10.1186/1752-0509-1-10 (PMC1839888; doi:10.1186/1752-0509-1-10)
Supplement: Additional File 2 — Structural models used for the docking studies of the ISC biogenesis proteins. Structural models used for the docking studies of the ISC biogenesis proteins in PDB format. [file 1752-0509-1-10-S2.zip › Ssq1.pdb]

HEADER 3D-JIGSAW Comparative Modelling Server (interactive mode)
REMARK Model for ssq1 (residues 30 to 646) using template: 1dkx_A
REMARK date: Sat Nov  2 16:36:04 GMT 2002
REMARK
REMARK Display this file with Rasmol (http://www.umass.edu/microbio/rasmol/getras.htm)
REMARK
REMARK DISCLAIMER: These atomic coordinates are available AS IS and at your own risk. The
REMARK Cancer Research UK does not give any representation or warranty
REMARK nor assume any liability or responsibility for the service or the results
REMARK posted (whether as to their accuracy, completeness, quality or otherwise).
REMARK
REMARK        Best alignment of query against best template found 
REMARK ACCI:  Relative solvent accessibility for each residue of the template; from low to high *,1,2,3,4,5,6,7,8,9,?
REMARK SS_QP: Predicted secondary structure of query (PSIPRED; Jones D.T. (1999)J.Mol.Biol. 292,195-202)
REMARK SS:    Known secondary structure of template
REMARK SCORE: Accuracy of query to template sequence alignment (95 percent of alignments over 2 are accurate)
REMARK EVALUE:Parent confidence (expected number of random sequences with the same similarity in our database)
REMARK
REMARK query         VIGIDLGTTNSAVAYIRDSNDKKSATIIENDEGQRTTPSIVAFDVKSSPQNKDQMKTLVGMAAKRQNAINSENTFFATKR
REMARK 1dkx_A        --------------------------------------------------------------------------------
REMARK ACCI          --------------------------------------------------------------------------------
REMARK SS_QP         EEEEECCCCCEEEEEEECCCCCCCEEEEECCCCCCCCCCEEEECCCCCCCCCCCCCEEECHHHHHHHHHCCCHHHHHHHH
REMARK SS            --------------------------------------------------------------------------------
REMARK
REMARK query         LIGRAFNDKEVQRDMAVMPYKIVKCESNGQAYLSTSNGLIQSPSQIASILLKYLKQTSEEYLGEKVNLAVITVPAYFNDS
REMARK 1dkx_A        --------------------------------------------------------------------------------
REMARK ACCI          --------------------------------------------------------------------------------
REMARK SS_QP         HCCCCCCCHHHHHHHCCCCEEEEECCCCCEEEEEECCCCEECHHHHHHHHHHHHHHHHHHHHCCCCHHCEEEEECCCCCH
REMARK SS            --------------------------------------------------------------------------------
REMARK
REMARK query         QRQATKDAGKLAGLNVLRVINEPTAAALSFGIDDKRNNGLIAVYDLGGGTFDISILDIEDGVFEVRATNGDTHLGGEDFD
REMARK 1dkx_A        --------------------------------------------------------------------------------
REMARK ACCI          --------------------------------------------------------------------------------
REMARK SS_QP         HHHHHHHHHHHCCCEEEEEECCHHHHHHHHHCCCCCCCCEEEEEECCCCEEEEEEEEECCCEEEEECCCCCCCCCCHHHH
REMARK SS            --------------------------------------------------------------------------------
REMARK
REMARK query         NVIVNYIIDTFIHENPEITREEITKNRETMQRLKDVSERAKIDLSHVKKTFIELPFVYKSKHLRVPMTEEELDNMTLSLI
REMARK 1dkx_A        --------------------------------------------------------------------------------
REMARK ACCI          --------------------------------------------------------------------------------
REMARK SS_QP         HHHHHHHHHHHHHHCCCCCCCCCCCCHHHHHHHHHHHHHHHHHHCCCCEEEEEEHHEECCCEEEEECCHHHHHHHHHHHH
REMARK SS            --------------------------------------------------------------------------------
REMARK
REMARK query         NRTIPPVKQALKDADIEPEDIDEVILVGGMTRMPKIRSVVKDLFGKSPNSSVNPDETVALGAAIQGGILSGEIKNVLLLD
REMARK 1dkx_A        ---------------------------------------------------------------------------VLLLD
REMARK ACCI          ---------------------------------------------------------------------------**577
REMARK SS_QP         HHHHHHHHHHHHHCCCCHHHCCEEEEECCCCCHHHHHHHHHHHCCCCCCCCCCCCHHEECCCHHHHHHHCCCCCEEEEEE
REMARK SS            ---------------------------------------------------------------------------CCCCC
REMARK
REMARK query         VTPLTLGIETFGGAFSPLIPRNTTVPVKKTEIFSTGVDGQAGVDIKVFQGERGLVRNNKLIGDLKLTGITPLPKGIPQIY
REMARK 1dkx_A        VTPLSLGIETMGGVMTTLIAKNTTIPTKHSQVFSTAEDNQSAVTIHVLQGERKRAADNKSLGQFNLDGINPAPRGMPQIE
REMARK ACCI          41411111312331124115462527274544111164716112121111214518414423615164167352472613
REMARK SS_QP         CCCCCCCCEECCCEEEEECCCCCCCCCCCCEEEECCCCCCCEEEEEEEECCCHHHHCCCEEEEEEECCCCCCCCCCEEEE
REMARK SS            CCCCCEEEEECCCEEEEEECCCCCCCEEEEEEEEECCCCCCEEEEEEEECCCCCHHHCEEEEEEEEECCCCCCCCCCCEE
REMARK
REMARK query         VTFDIDADGIINVSAAEKSSGKQQSITVIPNSGLSEEEIAKLIEEANANRAQDNLIRQRLELISKADIMISDTENLFKRY
REMARK 1dkx_A        VTFDIDADGILHVSAKDKNSGKEQKITIKASSGLNEDEIQKMVRDAEANAEADRKFDELVQTRNQGDHLLHSTRKQVEEA
REMARK ACCI          12131388331312141575644562617674325874255146329635851671442151325136312314431871
REMARK SS_QP         EEEEECCCCCEEEEEEECCCCCEEEEEEECCCCCCHHHHHHHHHHHHHHHHHHHHHHHHHHHHHHHHHHHHHHHHHHHHH
REMARK SS            EEEEECCCCCEEEEEEECCCCCEEEEEECCCCCCCHHHHHHHHHHHHHCHHHHHHHHHHHHHHHHHHHHHHHHHHHHHHH
REMARK
REMARK query         EKLISSEKEYSNIVEDIKALRQAIKNFKANENDMSIDVNGIKKATDALQGRALKLFQ
REMARK 1dkx_A        GDKLPADDKTAIESALTALETALKGEDKAAIEAKMQELAQVSQKLMEIAQQQHA---
REMARK ACCI          5*6147834631551163146227376364155426416731841461263359---
REMARK SS_QP         HHCCCCCCHHHHHHHHHHHHHHHHHHCCCCCCCCCCHHHHHHHHHHHHHHHHHHHHH
REMARK SS            HHHCCHHHHHHHHHHHHHHHHHHCCCCHHHHHHHHHHHHHHCHHHHHHHHHHCC---
REMARK
REMARK Seq_ID        37.44
REMARK SS_ID         80.82 N(219) EE(46) HH(78) CC(53) EH(0) EC(19) HC(23)
SCORE  4.16
EVALUE 0.0
PARENT 1dkx_A
MODEL
ATOM   1000  N   VAL   425      67.416 120.703  45.765  1.00  0.00
ATOM   1000  CA  VAL   425      66.300 121.307  46.480  1.00  0.00
ATOM   1000  C   VAL   425      65.542 122.373  45.666  1.00  0.00
ATOM   1000  O   VAL   425      64.361 122.650  45.904  1.00  0.00
ATOM   1000  CB  VAL   425      66.742 121.864  47.822  1.00  0.00
ATOM   1000  CG1 VAL   425      65.571 122.480  48.535  1.00  0.00
ATOM   1000  CG2 VAL   425      67.300 120.742  48.719  1.00  0.00
ATOM   1000  N   LEU   426      66.207 123.007  44.689  1.00  0.00
ATOM   1000  CA  LEU   426      65.538 123.967  43.842  1.00  0.00
ATOM   1000  C   LEU   426      65.090 123.249  42.600  1.00  0.00
ATOM   1000  O   LEU   426      64.170 123.679  41.897  1.00  0.00
ATOM   1000  CB  LEU   426      66.474 125.118  43.444  1.00  0.00
ATOM   1000  CG  LEU   426      66.963 125.927  44.658  1.00  0.00
ATOM   1000  CD1 LEU   426      68.084 126.890  44.275  1.00  0.00
ATOM   1000  CD2 LEU   426      65.831 126.739  45.288  1.00  0.00
ATOM   1000  N   LEU   427      65.770 122.123  42.317  1.00  0.00
ATOM   1000  CA  LEU   427      65.493 121.292  41.180  1.00  0.00
ATOM   1000  C   LEU   427      65.456 119.839  41.647  1.00  0.00
ATOM   1000  O   LEU   427      65.888 119.529  42.747  1.00  0.00
ATOM   1000  CB  LEU   427      66.584 121.471  40.120  1.00  0.00
ATOM   1000  CG  LEU   427      66.303 120.696  38.827  1.00  0.00
ATOM   1000  CD1 LEU   427      65.054 121.222  38.120  1.00  0.00
ATOM   1000  CD2 LEU   427      67.471 120.758  37.860  1.00  0.00
ATOM   1000  N   LEU   428      64.910 118.869  40.858  1.00  0.00
ATOM   1000  CA  LEU   428      64.661 117.399  41.172  1.00  0.00
ATOM   1000  C   LEU   428      64.296 117.220  39.782  1.00  0.00
ATOM   1000  O   LEU   428      64.663 117.373  38.648  1.00  0.00
ATOM   1000  CB  LEU   428      63.061 117.212  41.267  1.00  0.00
ATOM   1000  CG  LEU   428      62.399 118.149  42.304  1.00  0.00
ATOM   1000  CD1 LEU   428      60.890 118.313  42.121  1.00  0.00
ATOM   1000  CD2 LEU   428      62.654 117.623  43.714  1.00  0.00
ATOM   1000  N   ASP   429      65.412 116.469  39.667  1.00  0.00
ATOM   1000  CA  ASP   429      65.781 115.260  38.594  1.00  0.00
ATOM   1000  C   ASP   429      64.837 113.953  38.706  1.00  0.00
ATOM   1000  O   ASP   429      64.805 113.145  39.703  1.00  0.00
ATOM   1000  CB  ASP   429      66.685 114.623  39.362  1.00  0.00
ATOM   1000  CG  ASP   429      67.820 115.480  39.697  1.00  0.00
ATOM   1000  OD1 ASP   429      68.410 116.104  38.784  1.00  0.00
ATOM   1000  OD2 ASP   429      68.143 115.490  40.912  1.00  0.00
ATOM   1000  N   VAL   430      63.903 113.877  37.709  1.00  0.00
ATOM   1000  CA  VAL   430      62.808 112.930  37.740  1.00  0.00
ATOM   1000  C   VAL   430      62.674 112.263  36.386  1.00  0.00
ATOM   1000  O   VAL   430      63.213 112.734  35.385  1.00  0.00
ATOM   1000  CB  VAL   430      61.443 113.545  38.128  1.00  0.00
ATOM   1000  CG1 VAL   430      61.466 114.133  39.546  1.00  0.00
ATOM   1000  CG2 VAL   430      61.043 114.676  37.169  1.00  0.00
ATOM   1000  N   THR   431      61.951 111.124  36.334  1.00  0.00
ATOM   1000  CA  THR   431      61.711 110.425  35.100  1.00  0.00
ATOM   1000  C   THR   431      60.571 111.155  34.404  1.00  0.00
ATOM   1000  O   THR   431      59.510 111.340  34.996  1.00  0.00
ATOM   1000  CB  THR   431      61.402 108.926  35.321  1.00  0.00
ATOM   1000  OG1 THR   431      60.452 108.727  36.364  1.00  0.00
ATOM   1000  CG2 THR   431      62.687 108.167  35.704  1.00  0.00
ATOM   1000  N   PRO   432      60.737 111.638  33.178  1.00  0.00
ATOM   1000  CA  PRO   432      59.643 112.330  32.503  1.00  0.00
ATOM   1000  C   PRO   432      58.546 111.381  32.065  1.00  0.00
ATOM   1000  O   PRO   432      57.387 111.798  31.993  1.00  0.00
ATOM   1000  CB  PRO   432      60.330 112.947  31.285  1.00  0.00
ATOM   1000  CG  PRO   432      61.475 111.983  30.988  1.00  0.00
ATOM   1000  CD  PRO   432      61.984 111.636  32.380  1.00  0.00
ATOM   1000  N   LEU   433      58.885 110.112  31.761  1.00  0.00
ATOM   1000  CA  LEU   433      57.914 109.134  31.338  1.00  0.00
ATOM   1000  C   LEU   433      58.074 107.831  32.101  1.00  0.00
ATOM   1000  O   LEU   433      59.101 107.576  32.738  1.00  0.00
ATOM   1000  CB  LEU   433      58.046 108.850  29.837  1.00  0.00
ATOM   1000  CG  LEU   433      57.827 110.007  28.881  1.00  0.00
ATOM   1000  CD1 LEU   433      58.255 109.660  27.488  1.00  0.00
ATOM   1000  CD2 LEU   433      56.544 110.481  28.733  1.00  0.00
ATOM   1000  N   THR   434      57.052 106.961  32.033  1.00  0.00
ATOM   1000  CA  THR   434      57.071 105.686  32.696  1.00  0.00
ATOM   1000  C   THR   434      58.058 104.770  31.985  1.00  0.00
ATOM   1000  O   THR   434      58.277 104.873  30.780  1.00  0.00
ATOM   1000  CB  THR   434      55.676 105.092  32.707  1.00  0.00
ATOM   1000  OG1 THR   434      54.765 105.946  33.386  1.00  0.00
ATOM   1000  CG2 THR   434      55.647 103.733  33.372  1.00  0.00
ATOM   1000  N   LEU   435      58.708 103.872  32.756  1.00  0.00
ATOM   1000  CA  LEU   435      59.646 102.911  32.242  1.00  0.00
ATOM   1000  C   LEU   435      59.180 101.524  32.614  1.00  0.00
ATOM   1000  O   LEU   435      58.789 101.275  33.751  1.00  0.00
ATOM   1000  CB  LEU   435      61.037 103.108  32.877  1.00  0.00
ATOM   1000  CG  LEU   435      61.761 104.399  32.592  1.00  0.00
ATOM   1000  CD1 LEU   435      62.934 104.610  33.480  1.00  0.00
ATOM   1000  CD2 LEU   435      62.383 104.106  31.372  1.00  0.00
ATOM   1000  N   GLY   436      59.253 100.560  31.678  1.00  0.00
ATOM   1000  CA  GLY   436      58.754  99.221  31.924  1.00  0.00
ATOM   1000  C   GLY   436      59.093  98.233  30.825  1.00  0.00
ATOM   1000  O   GLY   436      59.950  98.497  29.976  1.00  0.00
ATOM   1000  N   ILE   437      58.371  97.092  30.771  1.00  0.00
ATOM   1000  CA  ILE   437      58.646  96.067  29.796  1.00  0.00
ATOM   1000  C   ILE   437      57.370  95.558  29.165  1.00  0.00
ATOM   1000  O   ILE   437      56.277  95.779  29.673  1.00  0.00
ATOM   1000  CB  ILE   437      59.396  94.869  30.372  1.00  0.00
ATOM   1000  CG1 ILE   437      58.578  94.153  31.449  1.00  0.00
ATOM   1000  CG2 ILE   437      60.724  95.299  31.014  1.00  0.00
ATOM   1000  CD1 ILE   437      59.123  92.766  31.771  1.00  0.00
ATOM   1000  N   GLU   438      57.487  94.856  28.029  1.00  0.00
ATOM   1000  CA  GLU   438      56.340  94.291  27.368  1.00  0.00
ATOM   1000  C   GLU   438      56.005  92.934  27.926  1.00  0.00
ATOM   1000  O   GLU   438      56.868  92.058  28.037  1.00  0.00
ATOM   1000  CB  GLU   438      56.586  94.071  25.893  1.00  0.00
ATOM   1000  CG  GLU   438      55.470  93.481  25.116  1.00  0.00
ATOM   1000  CD  GLU   438      55.740  93.457  23.636  1.00  0.00
ATOM   1000  OE1 GLU   438      56.567  94.241  23.124  1.00  0.00
ATOM   1000  OE2 GLU   438      55.022  92.701  22.942  1.00  0.00
ATOM   1000  N   THR   439      54.715  92.736  28.279  1.00  0.00
ATOM   1000  CA  THR   439      54.237  91.489  28.810  1.00  0.00
ATOM   1000  C   THR   439      53.217  90.873  27.863  1.00  0.00
ATOM   1000  O   THR   439      52.810  91.476  26.871  1.00  0.00
ATOM   1000  CB  THR   439      53.638  91.637  30.203  1.00  0.00
ATOM   1000  OG1 THR   439      52.484  92.462  30.160  1.00  0.00
ATOM   1000  CG2 THR   439      54.649  92.270  31.174  1.00  0.00
ATOM   1000  N   PHE   440      52.796  89.630  28.168  1.00  0.00
ATOM   1000  CA  PHE   440      51.875  88.874  27.356  1.00  0.00
ATOM   1000  C   PHE   440      50.618  89.635  26.997  1.00  0.00
ATOM   1000  O   PHE   440      49.865  90.101  27.854  1.00  0.00
ATOM   1000  CB  PHE   440      51.494  87.562  28.075  1.00  0.00
ATOM   1000  CG  PHE   440      50.578  86.678  27.269  1.00  0.00
ATOM   1000  CD1 PHE   440      51.068  85.969  26.174  1.00  0.00
ATOM   1000  CD2 PHE   440      49.238  86.541  27.626  1.00  0.00
ATOM   1000  CE1 PHE   440      50.227  85.144  25.439  1.00  0.00
ATOM   1000  CE2 PHE   440      48.396  85.717  26.891  1.00  0.00
ATOM   1000  CZ  PHE   440      48.891  85.017  25.798  1.00  0.00
ATOM   1000  N   GLY   441      50.365  89.745  25.678  1.00  0.00
ATOM   1000  CA  GLY   441      49.226  90.482  25.197  1.00  0.00
ATOM   1000  C   GLY   441      49.707  91.727  24.510  1.00  0.00
ATOM   1000  O   GLY   441      48.944  92.417  23.836  1.00  0.00
ATOM   1000  N   GLY   442      51.007  92.034  24.641  1.00  0.00
ATOM   1000  CA  GLY   442      51.568  93.205  24.017  1.00  0.00
ATOM   1000  C   GLY   442      51.207  94.444  24.789  1.00  0.00
ATOM   1000  O   GLY   442      51.033  95.523  24.222  1.00  0.00
ATOM   1000  N   ALA   443      51.097  94.311  26.116  1.00  0.00
ATOM   1000  CA  ALA   443      50.745  95.400  26.989  1.00  0.00
ATOM   1000  C   ALA   443      52.003  95.830  27.708  1.00  0.00
ATOM   1000  O   ALA   443      52.890  95.019  27.956  1.00  0.00
ATOM   1000  CB  ALA   443      49.688  94.957  28.011  1.00  0.00
ATOM   1000  N   PHE   444      52.133  97.131  28.030  1.00  0.00
ATOM   1000  CA  PHE   444      53.301  97.624  28.723  1.00  0.00
ATOM   1000  C   PHE   444      53.033  97.514  30.193  1.00  0.00
ATOM   1000  O   PHE   444      51.957  97.892  30.660  1.00  0.00
ATOM   1000  CB  PHE   444      53.596  99.096  28.351  1.00  0.00
ATOM   1000  CG  PHE   444      54.841  99.645  28.996  1.00  0.00
ATOM   1000  CD1 PHE   444      56.083  99.241  28.565  1.00  0.00
ATOM   1000  CD2 PHE   444      54.752 100.559  30.041  1.00  0.00
ATOM   1000  CE1 PHE   444      57.162  99.763  29.229  1.00  0.00
ATOM   1000  CE2 PHE   444      55.885 101.073  30.623  1.00  0.00
ATOM   1000  CZ  PHE   444      57.074 100.710  30.142  1.00  0.00
ATOM   1000  N   SER   445      53.998  96.945  30.940  1.00  0.00
ATOM   1000  CA  SER   445      53.913  96.813  32.368  1.00  0.00
ATOM   1000  C   SER   445      54.979  97.745  32.911  1.00  0.00
ATOM   1000  O   SER   445      56.150  97.643  32.528  1.00  0.00
ATOM   1000  CB  SER   445      54.119  95.355  32.833  1.00  0.00
ATOM   1000  OG  SER   445      55.439  94.934  32.519  1.00  0.00
ATOM   1000  N   PRO   446      54.521  98.726  33.729  1.00  0.00
ATOM   1000  CA  PRO   446      55.484  99.688  34.282  1.00  0.00
ATOM   1000  C   PRO   446      56.226  99.248  35.498  1.00  0.00
ATOM   1000  O   PRO   446      55.636  98.745  36.451  1.00  0.00
ATOM   1000  CB  PRO   446      54.677 100.945  34.611  1.00  0.00
ATOM   1000  CG  PRO   446      53.463 100.978  33.696  1.00  0.00
ATOM   1000  CD  PRO   446      53.352  99.539  33.192  1.00  0.00
ATOM   1000  N   LEU   447      57.549  99.456  35.489  1.00  0.00
ATOM   1000  CA  LEU   447      58.400  99.126  36.575  1.00  0.00
ATOM   1000  C   LEU   447      58.803 100.498  37.268  1.00  0.00
ATOM   1000  O   LEU   447      58.972 100.839  38.438  1.00  0.00
ATOM   1000  CB  LEU   447      59.685  98.437  36.177  1.00  0.00
ATOM   1000  CG  LEU   447      59.628  96.912  35.946  1.00  0.00
ATOM   1000  CD1 LEU   447      59.351  96.193  37.254  1.00  0.00
ATOM   1000  CD2 LEU   447      58.620  96.498  34.870  1.00  0.00
ATOM   1000  N   ILE   448      58.973 101.527  36.605  1.00  0.00
ATOM   1000  CA  ILE   448      59.260 102.812  37.240  1.00  0.00
ATOM   1000  C   ILE   448      58.206 103.761  36.712  1.00  0.00
ATOM   1000  O   ILE   448      58.162 103.995  35.501  1.00  0.00
ATOM   1000  CB  ILE   448      60.650 103.357  36.873  1.00  0.00
ATOM   1000  CG1 ILE   448      61.786 102.323  37.045  1.00  0.00
ATOM   1000  CG2 ILE   448      60.948 104.643  37.687  1.00  0.00
ATOM   1000  CD1 ILE   448      62.284 102.145  38.466  1.00  0.00
ATOM   1000  N   PRO   449      57.351 104.327  37.620  1.00  0.00
ATOM   1000  CA  PRO   449      56.337 105.283  37.142  1.00  0.00
ATOM   1000  C   PRO   449      56.839 106.637  36.727  1.00  0.00
ATOM   1000  O   PRO   449      57.951 107.031  37.050  1.00  0.00
ATOM   1000  CB  PRO   449      55.317 105.443  38.284  1.00  0.00
ATOM   1000  CG  PRO   449      55.362 104.180  39.119  1.00  0.00
ATOM   1000  CD  PRO   449      56.690 103.505  38.717  1.00  0.00
ATOM   1000  N   ARG   450      55.994 107.379  35.999  1.00  0.00
ATOM   1000  CA  ARG   450      56.312 108.707  35.529  1.00  0.00
ATOM   1000  C   ARG   450      56.581 109.634  36.689  1.00  0.00
ATOM   1000  O   ARG   450      55.933 109.553  37.729  1.00  0.00
ATOM   1000  CB  ARG   450      55.147 109.272  34.707  1.00  0.00
ATOM   1000  CG  ARG   450      53.885 109.481  35.550  1.00  0.00
ATOM   1000  CD  ARG   450      52.936 110.503  34.941  1.00  0.00
ATOM   1000  NE  ARG   450      52.239 109.888  33.797  1.00  0.00
ATOM   1000  CZ  ARG   450      51.330 110.584  33.061  1.00  0.00
ATOM   1000  NH1 ARG   450      51.030 111.869  33.380  1.00  0.00
ATOM   1000  NH2 ARG   450      50.708 109.976  32.019  1.00  0.00
ATOM   1000  N   ASN   451      57.564 110.522  36.546  1.00  0.00
ATOM   1000  CA  ASN   451      57.908 111.505  37.543  1.00  0.00
ATOM   1000  C   ASN   451      58.449 110.920  38.829  1.00  0.00
ATOM   1000  O   ASN   451      58.145 111.407  39.918  1.00  0.00
ATOM   1000  CB  ASN   451      56.722 112.433  37.856  1.00  0.00
ATOM   1000  CG  ASN   451      56.215 113.130  36.602  1.00  0.00
ATOM   1000  OD1 ASN   451      55.017 113.167  36.321  1.00  0.00
ATOM   1000  ND2 ASN   451      57.146 113.699  35.807  1.00  0.00
ATOM   1000  N   THR   452      59.285 109.874  38.745  1.00  0.00
ATOM   1000  CA  THR   452      59.894 109.289  39.916  1.00  0.00
ATOM   1000  C   THR   452      61.238 109.974  40.046  1.00  0.00
ATOM   1000  O   THR   452      61.900 110.224  39.043  1.00  0.00
ATOM   1000  CB  THR   452      60.068 107.775  39.765  1.00  0.00
ATOM   1000  OG1 THR   452      58.808 107.142  39.585  1.00  0.00
ATOM   1000  CG2 THR   452      60.731 107.157  41.005  1.00  0.00
ATOM   1000  N   THR   453      61.660 110.311  41.286  1.00  0.00
ATOM   1000  CA  THR   453      62.930 110.973  41.498  1.00  0.00
ATOM   1000  C   THR   453      64.046 109.937  41.560  1.00  0.00
ATOM   1000  O   THR   453      63.886 108.869  42.155  1.00  0.00
ATOM   1000  CB  THR   453      62.914 111.882  42.735  1.00  0.00
ATOM   1000  OG1 THR   453      63.955 112.844  42.665  1.00  0.00
ATOM   1000  CG2 THR   453      63.088 111.073  44.034  1.00  0.00
ATOM   1000  N   VAL   454      65.198 110.224  40.921  1.00  0.00
ATOM   1000  CA  VAL   454      66.304 109.299  40.895  1.00  0.00
ATOM   1000  C   VAL   454      67.402 109.726  41.859  1.00  0.00
ATOM   1000  O   VAL   454      67.479 110.910  42.210  1.00  0.00
ATOM   1000  CB  VAL   454      66.883 109.132  39.494  1.00  0.00
ATOM   1000  CG1 VAL   454      65.839 108.552  38.533  1.00  0.00
ATOM   1000  CG2 VAL   454      67.346 110.476  38.924  1.00  0.00
ATOM   1000  N   PRO   455      68.273 108.804  42.305  1.00  0.00
ATOM   1000  CA  PRO   455      68.279 107.361  42.013  1.00  0.00
ATOM   1000  C   PRO   455      67.042 106.607  42.501  1.00  0.00
ATOM   1000  O   PRO   455      66.304 107.080  43.373  1.00  0.00
ATOM   1000  CB  PRO   455      69.554 106.873  42.731  1.00  0.00
ATOM   1000  CG  PRO   455      69.737 107.877  43.868  1.00  0.00
ATOM   1000  CD  PRO   455      69.389 109.192  43.181  1.00  0.00
ATOM   1000  N   VAL   456      66.786 105.423  41.901  1.00  0.00
ATOM   1000  CA  VAL   456      65.616 104.639  42.217  1.00  0.00
ATOM   1000  C   VAL   456      65.811 103.247  41.667  1.00  0.00
ATOM   1000  O   VAL   456      66.372 103.083  40.587  1.00  0.00
ATOM   1000  CB  VAL   456      64.340 105.259  41.623  1.00  0.00
ATOM   1000  CG1 VAL   456      64.295 105.108  40.098  1.00  0.00
ATOM   1000  CG2 VAL   456      63.077 104.614  42.199  1.00  0.00
ATOM   1000  N   LYS   457      65.321 102.219  42.395  1.00  0.00
ATOM   1000  CA  LYS   457      65.450 100.841  41.995  1.00  0.00
ATOM   1000  C   LYS   457      64.186 100.088  42.310  1.00  0.00
ATOM   1000  O   LYS   457      63.718 100.109  43.444  1.00  0.00
ATOM   1000  CB  LYS   457      66.646 100.230  42.749  1.00  0.00
ATOM   1000  CG  LYS   457      67.903 100.986  42.489  1.00  0.00
ATOM   1000  CD  LYS   457      68.033 101.020  41.111  1.00  0.00
ATOM   1000  CE  LYS   457      69.597 102.278  40.465  1.00  0.00
ATOM   1000  NZ  LYS   457      70.033 102.148  39.171  1.00  0.00
ATOM   1000  N   LYS   458      63.560  99.444  41.296  1.00  0.00
ATOM   1000  CA  LYS   458      62.356  98.675  41.510  1.00  0.00
ATOM   1000  C   LYS   458      62.438  97.323  40.828  1.00  0.00
ATOM   1000  O   LYS   458      63.105  97.164  39.810  1.00  0.00
ATOM   1000  CB  LYS   458      61.121  99.436  41.027  1.00  0.00
ATOM   1000  CG  LYS   458      59.816  98.732  41.394  1.00  0.00
ATOM   1000  CD  LYS   458      58.595  99.378  40.825  1.00  0.00
ATOM   1000  CE  LYS   458      58.301  98.739  39.512  1.00  0.00
ATOM   1000  NZ  LYS   458      56.973  99.595  38.907  1.00  0.00
ATOM   1000  N   THR   459      61.756  96.305  41.398  1.00  0.00
ATOM   1000  CA  THR   459      61.716  95.021  40.804  1.00  0.00
ATOM   1000  C   THR   459      60.378  94.388  40.809  1.00  0.00
ATOM   1000  O   THR   459      59.481  94.832  41.524  1.00  0.00
ATOM   1000  CB  THR   459      62.445  94.214  41.489  1.00  0.00
ATOM   1000  OG1 THR   459      62.884  93.223  40.546  1.00  0.00
ATOM   1000  CG2 THR   459      61.619  93.749  42.957  1.00  0.00
ATOM   1000  N   GLU   460      60.199  93.324  39.995  1.00  0.00
ATOM   1000  CA  GLU   460      58.960  92.620  39.900  1.00  0.00
ATOM   1000  C   GLU   460      59.314  91.274  39.343  1.00  0.00
ATOM   1000  O   GLU   460      60.269  91.155  38.580  1.00  0.00
ATOM   1000  CB  GLU   460      57.988  93.343  38.967  1.00  0.00
ATOM   1000  CG  GLU   460      56.550  92.941  39.295  1.00  0.00
ATOM   1000  CD  GLU   460      55.609  93.952  38.704  1.00  0.00
ATOM   1000  OE1 GLU   460      54.468  93.598  38.365  1.00  0.00
ATOM   1000  OE2 GLU   460      55.979  95.128  38.560  1.00  0.00
ATOM   1000  N   ILE   461      58.589  90.216  39.753  1.00  0.00
ATOM   1000  CA  ILE   461      58.848  88.878  39.283  1.00  0.00
ATOM   1000  C   ILE   461      57.816  88.507  38.233  1.00  0.00
ATOM   1000  O   ILE   461      56.617  88.707  38.414  1.00  0.00
ATOM   1000  CB  ILE   461      58.845  87.874  40.427  1.00  0.00
ATOM   1000  CG1 ILE   461      57.491  87.806  41.130  1.00  0.00
ATOM   1000  CG2 ILE   461      59.875  88.239  41.498  1.00  0.00
ATOM   1000  CD1 ILE   461      57.335  86.599  42.027  1.00  0.00
ATOM   1000  N   PHE   462      58.286  88.022  37.073  1.00  0.00
ATOM   1000  CA  PHE   462      57.442  87.585  35.992  1.00  0.00
ATOM   1000  C   PHE   462      57.704  86.100  35.762  1.00  0.00
ATOM   1000  O   PHE   462      58.548  85.486  36.419  1.00  0.00
ATOM   1000  CB  PHE   462      57.799  88.337  34.689  1.00  0.00
ATOM   1000  CG  PHE   462      57.504  89.818  34.751  1.00  0.00
ATOM   1000  CD1 PHE   462      58.537  90.733  34.951  1.00  0.00
ATOM   1000  CD2 PHE   462      56.205  90.289  34.582  1.00  0.00
ATOM   1000  CE1 PHE   462      58.273  92.095  34.999  1.00  0.00
ATOM   1000  CE2 PHE   462      55.939  91.651  34.624  1.00  0.00
ATOM   1000  CZ  PHE   462      56.973  92.555  34.831  1.00  0.00
ATOM   1000  N   SER   463      56.988  85.488  34.792  1.00  0.00
ATOM   1000  CA  SER   463      57.167  84.096  34.484  1.00  0.00
ATOM   1000  C   SER   463      57.021  83.909  32.992  1.00  0.00
ATOM   1000  O   SER   463      56.891  84.879  32.243  1.00  0.00
ATOM   1000  CB  SER   463      56.144  83.229  35.226  1.00  0.00
ATOM   1000  OG  SER   463      56.469  81.854  35.092  1.00  0.00
ATOM   1000  N   THR   464      57.030  82.639  32.531  1.00  0.00
ATOM   1000  CA  THR   464      56.957  82.279  31.135  1.00  0.00
ATOM   1000  C   THR   464      55.494  82.308  30.825  1.00  0.00
ATOM   1000  O   THR   464      54.635  81.876  31.554  1.00  0.00
ATOM   1000  CB  THR   464      57.630  80.923  30.935  1.00  0.00
ATOM   1000  OG1 THR   464      56.940  79.903  31.608  1.00  0.00
ATOM   1000  CG2 THR   464      59.086  80.950  31.407  1.00  0.00
ATOM   1000  N   GLY   465      54.934  82.914  29.842  1.00  0.00
ATOM   1000  CA  GLY   465      54.793  82.200  28.664  1.00  0.00
ATOM   1000  C   GLY   465      54.622  80.713  28.901  1.00  0.00
ATOM   1000  O   GLY   465      54.696  80.154  29.966  1.00  0.00
ATOM   1000  N   VAL   466      54.375  79.975  27.840  1.00  0.00
ATOM   1000  CA  VAL   466      53.974  78.602  27.903  1.00  0.00
ATOM   1000  C   VAL   466      55.050  77.671  28.498  1.00  0.00
ATOM   1000  O   VAL   466      56.231  77.994  28.556  1.00  0.00
ATOM   1000  CB  VAL   466      53.571  78.115  26.537  1.00  0.00
ATOM   1000  CG1 VAL   466      52.376  78.918  26.001  1.00  0.00
ATOM   1000  CG2 VAL   466      54.727  78.288  25.547  1.00  0.00
ATOM   1000  N   ASP   467      54.658  76.473  28.966  1.00  0.00
ATOM   1000  CA  ASP   467      55.575  75.541  29.522  1.00  0.00
ATOM   1000  C   ASP   467      56.646  75.126  28.543  1.00  0.00
ATOM   1000  O   ASP   467      56.429  74.868  27.357  1.00  0.00
ATOM   1000  CB  ASP   467      54.829  74.275  29.981  1.00  0.00
ATOM   1000  CG  ASP   467      54.105  73.528  28.903  1.00  0.00
ATOM   1000  OD1 ASP   467      54.205  73.928  27.726  1.00  0.00
ATOM   1000  OD2 ASP   467      53.410  72.537  29.252  1.00  0.00
ATOM   1000  N   GLY   468      57.892  75.092  29.049  1.00  0.00
ATOM   1000  CA  GLY   468      59.027  74.608  28.298  1.00  0.00
ATOM   1000  C   GLY   468      59.671  75.574  27.306  1.00  0.00
ATOM   1000  O   GLY   468      60.579  75.164  26.576  1.00  0.00
ATOM   1000  N   GLN   469      59.253  76.865  27.245  1.00  0.00
ATOM   1000  CA  GLN   469      59.811  77.789  26.276  1.00  0.00
ATOM   1000  C   GLN   469      61.178  78.317  26.649  1.00  0.00
ATOM   1000  O   GLN   469      61.807  78.878  25.755  1.00  0.00
ATOM   1000  CB  GLN   469      58.876  79.000  26.024  1.00  0.00
ATOM   1000  CG  GLN   469      58.769  79.911  27.251  1.00  0.00
ATOM   1000  CD  GLN   469      57.730  80.974  27.048  1.00  0.00
ATOM   1000  OE1 GLN   469      57.178  81.183  25.977  1.00  0.00
ATOM   1000  NE2 GLN   469      57.503  81.720  28.117  1.00  0.00
ATOM   1000  N   ALA   470      61.620  78.157  27.921  1.00  0.00
ATOM   1000  CA  ALA   470      62.894  78.569  28.326  1.00  0.00
ATOM   1000  C   ALA   470      63.037  79.916  28.722  1.00  0.00
ATOM   1000  O   ALA   470      63.999  80.299  29.179  1.00  0.00
ATOM   1000  CB  ALA   470      63.955  78.690  27.165  1.00  0.00
ATOM   1000  N   GLY   471      63.282  80.716  27.438  1.00  0.00
ATOM   1000  CA  GLY   471      64.001  81.937  27.259  1.00  0.00
ATOM   1000  C   GLY   471      62.866  82.889  27.266  1.00  0.00
ATOM   1000  O   GLY   471      61.742  82.571  26.863  1.00  0.00
ATOM   1000  N   VAL   472      63.143  84.097  27.784  1.00  0.00
ATOM   1000  CA  VAL   472      62.194  85.186  27.824  1.00  0.00
ATOM   1000  C   VAL   472      62.893  86.356  27.184  1.00  0.00
ATOM   1000  O   VAL   472      64.119  86.463  27.240  1.00  0.00
ATOM   1000  CB  VAL   472      61.739  85.591  29.229  1.00  0.00
ATOM   1000  CG1 VAL   472      60.779  84.548  29.810  1.00  0.00
ATOM   1000  CG2 VAL   472      62.940  85.789  30.162  1.00  0.00
ATOM   1000  N   ASP   473      62.118  87.218  26.501  1.00  0.00
ATOM   1000  CA  ASP   473      62.681  88.406  25.904  1.00  0.00
ATOM   1000  C   ASP   473      62.211  89.579  26.716  1.00  0.00
ATOM   1000  O   ASP   473      61.039  89.686  27.079  1.00  0.00
ATOM   1000  CB  ASP   473      62.331  88.428  24.524  1.00  0.00
ATOM   1000  CG  ASP   473      62.881  89.581  23.587  1.00  0.00
ATOM   1000  OD1 ASP   473      62.445  89.808  22.384  1.00  0.00
ATOM   1000  OD2 ASP   473      63.771  90.242  24.096  1.00  0.00
ATOM   1000  N   ILE   474      63.161  90.440  27.107  1.00  0.00
ATOM   1000  CA  ILE   474      62.883  91.610  27.908  1.00  0.00
ATOM   1000  C   ILE   474      62.943  92.776  26.953  1.00  0.00
ATOM   1000  O   ILE   474      63.998  93.090  26.419  1.00  0.00
ATOM   1000  CB  ILE   474      63.887  91.779  29.046  1.00  0.00
ATOM   1000  CG1 ILE   474      63.963  90.542  29.944  1.00  0.00
ATOM   1000  CG2 ILE   474      63.558  92.987  29.931  1.00  0.00
ATOM   1000  CD1 ILE   474      62.616  90.219  30.590  1.00  0.00
ATOM   1000  N   LYS   475      61.778  93.392  26.675  1.00  0.00
ATOM   1000  CA  LYS   475      61.676  94.524  25.785  1.00  0.00
ATOM   1000  C   LYS   475      61.414  95.732  26.654  1.00  0.00
ATOM   1000  O   LYS   475      60.341  95.863  27.235  1.00  0.00
ATOM   1000  CB  LYS   475      60.523  94.324  24.791  1.00  0.00
ATOM   1000  CG  LYS   475      60.818  93.241  23.759  1.00  0.00
ATOM   1000  CD  LYS   475      60.319  91.906  24.277  1.00  0.00
ATOM   1000  CE  LYS   475      60.554  90.968  23.416  1.00  0.00
ATOM   1000  NZ  LYS   475      60.171  89.578  23.717  1.00  0.00
ATOM   1000  N   VAL   476      62.430  96.609  26.790  1.00  0.00
ATOM   1000  CA  VAL   476      62.369  97.803  27.610  1.00  0.00
ATOM   1000  C   VAL   476      61.635  98.922  26.881  1.00  0.00
ATOM   1000  O   VAL   476      61.931  99.246  25.732  1.00  0.00
ATOM   1000  CB  VAL   476      63.761  98.285  28.044  1.00  0.00
ATOM   1000  CG1 VAL   476      63.649  99.401  29.103  1.00  0.00
ATOM   1000  CG2 VAL   476      64.570  97.104  28.611  1.00  0.00
ATOM   1000  N   PHE   477      60.678  99.567  27.578  1.00  0.00
ATOM   1000  CA  PHE   477      59.850 100.593  26.998  1.00  0.00
ATOM   1000  C   PHE   477      59.785 101.879  27.810  1.00  0.00
ATOM   1000  O   PHE   477      59.892 101.884  29.034  1.00  0.00
ATOM   1000  CB  PHE   477      58.442 100.097  26.774  1.00  0.00
ATOM   1000  CG  PHE   477      58.239  98.927  25.917  1.00  0.00
ATOM   1000  CD1 PHE   477      58.148  97.626  26.412  1.00  0.00
ATOM   1000  CD2 PHE   477      58.162  99.156  24.573  1.00  0.00
ATOM   1000  CE1 PHE   477      58.091  96.602  25.528  1.00  0.00
ATOM   1000  CE2 PHE   477      58.049  98.111  23.680  1.00  0.00
ATOM   1000  CZ  PHE   477      58.109  96.801  24.143  1.00  0.00
ATOM   1000  N   GLN   478      59.577 103.017  27.113  1.00  0.00
ATOM   1000  CA  GLN   478      59.451 104.317  27.735  1.00  0.00
ATOM   1000  C   GLN   478      58.185 104.902  27.181  1.00  0.00
ATOM   1000  O   GLN   478      58.021 104.973  25.964  1.00  0.00
ATOM   1000  CB  GLN   478      60.622 105.253  27.397  1.00  0.00
ATOM   1000  CG  GLN   478      60.611 106.566  28.187  1.00  0.00
ATOM   1000  CD  GLN   478      60.812 106.412  29.610  1.00  0.00
ATOM   1000  OE1 GLN   478      61.570 105.603  29.749  1.00  0.00
ATOM   1000  NE2 GLN   478      60.332 107.133  30.545  1.00  0.00
ATOM   1000  N   GLY   479      57.235 105.295  28.053  1.00  0.00
ATOM   1000  CA  GLY   479      56.030 105.895  27.573  1.00  0.00
ATOM   1000  C   GLY   479      54.865 105.729  28.518  1.00  0.00
ATOM   1000  O   GLY   479      55.009 105.182  29.601  1.00  0.00
ATOM   1000  N   GLU   480      53.663 106.188  28.105  1.00  0.00
ATOM   1000  CA  GLU   480      52.504 106.190  28.963  1.00  0.00
ATOM   1000  C   GLU   480      51.369 105.421  28.351  1.00  0.00
ATOM   1000  O   GLU   480      50.243 105.424  28.853  1.00  0.00
ATOM   1000  CB  GLU   480      51.998 107.617  29.223  1.00  0.00
ATOM   1000  CG  GLU   480      52.982 108.439  30.031  1.00  0.00
ATOM   1000  CD  GLU   480      54.019 108.917  29.179  1.00  0.00
ATOM   1000  OE1 GLU   480      54.024 108.814  27.937  1.00  0.00
ATOM   1000  OE2 GLU   480      54.821 109.359  29.960  1.00  0.00
ATOM   1000  N   ARG   481      51.636 104.754  27.232  1.00  0.00
ATOM   1000  CA  ARG   481      50.631 104.001  26.553  1.00  0.00
ATOM   1000  C   ARG   481      50.488 102.618  27.108  1.00  0.00
ATOM   1000  O   ARG   481      51.348 102.085  27.807  1.00  0.00
ATOM   1000  CB  ARG   481      50.944 103.956  25.050  1.00  0.00
ATOM   1000  CG  ARG   481      51.087 105.330  24.422  1.00  0.00
ATOM   1000  CD  ARG   481      49.898 105.917  24.183  1.00  0.00
ATOM   1000  NE  ARG   481      48.996 105.327  23.093  1.00  0.00
ATOM   1000  CZ  ARG   481      47.736 105.599  22.668  1.00  0.00
ATOM   1000  NH1 ARG   481      47.288 106.714  22.465  1.00  0.00
ATOM   1000  NH2 ARG   481      47.079 105.109  21.657  1.00  0.00
ATOM   1000  N   GLY   482      49.356 102.026  26.748  1.00  0.00
ATOM   1000  CA  GLY   482      49.217 100.619  26.607  1.00  0.00
ATOM   1000  C   GLY   482      49.637  99.594  26.162  1.00  0.00
ATOM   1000  O   GLY   482      50.099  98.607  26.726  1.00  0.00
ATOM   1000  N   LEU   483      49.478  99.936  24.998  1.00  0.00
ATOM   1000  CA  LEU   483      49.965  99.088  24.011  1.00  0.00
ATOM   1000  C   LEU   483      51.463  99.282  23.942  1.00  0.00
ATOM   1000  O   LEU   483      51.956 100.387  23.731  1.00  0.00
ATOM   1000  CB  LEU   483      49.315  99.416  22.694  1.00  0.00
ATOM   1000  CG  LEU   483      49.720  98.499  21.541  1.00  0.00
ATOM   1000  CD1 LEU   483      49.190  97.089  21.789  1.00  0.00
ATOM   1000  CD2 LEU   483      49.190  98.957  20.184  1.00  0.00
ATOM   1000  N   VAL   484      52.227  98.194  24.129  1.00  0.00
ATOM   1000  CA  VAL   484      53.669  98.248  24.115  1.00  0.00
ATOM   1000  C   VAL   484      54.220  98.884  22.848  1.00  0.00
ATOM   1000  O   VAL   484      55.154  99.684  22.893  1.00  0.00
ATOM   1000  CB  VAL   484      54.212  96.865  24.310  1.00  0.00
ATOM   1000  CG1 VAL   484      54.023  96.016  23.062  1.00  0.00
ATOM   1000  CG2 VAL   484      55.534  96.974  24.581  1.00  0.00
ATOM   1000  N   ARG   485      53.636  98.548  21.687  1.00  0.00
ATOM   1000  CA  ARG   485      54.082  99.047  20.414  1.00  0.00
ATOM   1000  C   ARG   485      53.896 100.545  20.256  1.00  0.00
ATOM   1000  O   ARG   485      54.475 101.154  19.352  1.00  0.00
ATOM   1000  CB  ARG   485      53.329  98.332  19.285  1.00  0.00
ATOM   1000  CG  ARG   485      53.567  96.819  19.293  1.00  0.00
ATOM   1000  CD  ARG   485      55.052  96.474  19.120  1.00  0.00
ATOM   1000  NE  ARG   485      55.248  95.033  19.344  1.00  0.00
ATOM   1000  CZ  ARG   485      56.481  94.462  19.259  1.00  0.00
ATOM   1000  NH1 ARG   485      57.564  95.218  18.938  1.00  0.00
ATOM   1000  NH2 ARG   485      56.614  93.129  19.471  1.00  0.00
ATOM   1000  N   ASN   486      53.064 101.153  21.128  1.00  0.00
ATOM   1000  CA  ASN   486      52.778 102.572  21.107  1.00  0.00
ATOM   1000  C   ASN   486      53.745 103.384  21.969  1.00  0.00
ATOM   1000  O   ASN   486      53.609 104.605  22.111  1.00  0.00
ATOM   1000  CB  ASN   486      51.339 102.845  21.608  1.00  0.00
ATOM   1000  CG  ASN   486      50.255 102.451  20.619  1.00  0.00
ATOM   1000  OD1 ASN   486      50.329 102.707  19.428  1.00  0.00
ATOM   1000  ND2 ASN   486      49.163 101.850  21.122  1.00  0.00
ATOM   1000  N   ASN   487      54.731 102.705  22.587  1.00  0.00
ATOM   1000  CA  ASN   487      55.711 103.349  23.420  1.00  0.00
ATOM   1000  C   ASN   487      57.055 103.294  22.736  1.00  0.00
ATOM   1000  O   ASN   487      57.235 102.647  21.704  1.00  0.00
ATOM   1000  CB  ASN   487      55.829 102.674  24.800  1.00  0.00
ATOM   1000  CG  ASN   487      54.638 102.867  25.720  1.00  0.00
ATOM   1000  OD1 ASN   487      54.116 101.914  26.287  1.00  0.00
ATOM   1000  ND2 ASN   487      54.265 104.121  25.987  1.00  0.00
ATOM   1000  N   LYS   488      58.037 104.007  23.312  1.00  0.00
ATOM   1000  CA  LYS   488      59.370 104.080  22.787  1.00  0.00
ATOM   1000  C   LYS   488      60.185 102.893  23.250  1.00  0.00
ATOM   1000  O   LYS   488      60.349 102.648  24.442  1.00  0.00
ATOM   1000  CB  LYS   488      60.038 105.379  23.258  1.00  0.00
ATOM   1000  CG  LYS   488      61.539 105.463  23.021  1.00  0.00
ATOM   1000  CD  LYS   488      61.862 105.538  21.542  1.00  0.00
ATOM   1000  CE  LYS   488      63.350 105.745  21.312  1.00  0.00
ATOM   1000  NZ  LYS   488      63.608 105.921  19.866  1.00  0.00
ATOM   1000  N   LEU   489      60.732 102.130  22.289  1.00  0.00
ATOM   1000  CA  LEU   489      61.548 100.991  22.605  1.00  0.00
ATOM   1000  C   LEU   489      62.916 101.489  22.976  1.00  0.00
ATOM   1000  O   LEU   489      63.494 102.309  22.265  1.00  0.00
ATOM   1000  CB  LEU   489      61.646 100.060  21.394  1.00  0.00
ATOM   1000  CG  LEU   489      62.415  98.771  21.692  1.00  0.00
ATOM   1000  CD1 LEU   489      61.680  97.901  22.710  1.00  0.00
ATOM   1000  CD2 LEU   489      62.633  97.939  20.433  1.00  0.00
ATOM   1000  N   ILE   490      63.445 101.040  24.131  1.00  0.00
ATOM   1000  CA  ILE   490      64.761 101.445  24.573  1.00  0.00
ATOM   1000  C   ILE   490      65.759 100.340  24.281  1.00  0.00
ATOM   1000  O   ILE   490      66.977 100.530  24.355  1.00  0.00
ATOM   1000  CB  ILE   490      64.773 101.788  26.042  1.00  0.00
ATOM   1000  CG1 ILE   490      63.868 103.000  26.316  1.00  0.00
ATOM   1000  CG2 ILE   490      66.187 102.118  26.478  1.00  0.00
ATOM   1000  CD1 ILE   490      63.759 103.239  27.826  1.00  0.00
ATOM   1000  N   GLY   491      65.257  99.150  23.914  1.00  0.00
ATOM   1000  CA  GLY   491      66.109  98.028  23.610  1.00  0.00
ATOM   1000  C   GLY   491      65.483  96.746  24.097  1.00  0.00
ATOM   1000  O   GLY   491      64.424  96.742  24.730  1.00  0.00
ATOM   1000  N   ASP   492      66.148  95.611  23.800  1.00  0.00
ATOM   1000  CA  ASP   492      65.672  94.317  24.194  1.00  0.00
ATOM   1000  C   ASP   492      66.838  93.375  24.350  1.00  0.00
ATOM   1000  O   ASP   492      67.910  93.594  23.784  1.00  0.00
ATOM   1000  CB  ASP   492      64.683  93.730  23.166  1.00  0.00
ATOM   1000  CG  ASP   492      65.284  93.501  21.794  1.00  0.00
ATOM   1000  OD1 ASP   492      66.507  93.715  21.619  1.00  0.00
ATOM   1000  OD2 ASP   492      64.501  93.110  20.885  1.00  0.00
ATOM   1000  N   LEU   493      66.655  92.310  25.151  1.00  0.00
ATOM   1000  CA  LEU   493      67.653  91.299  25.361  1.00  0.00
ATOM   1000  C   LEU   493      66.881  90.034  25.696  1.00  0.00
ATOM   1000  O   LEU   493      65.717  90.093  26.136  1.00  0.00
ATOM   1000  CB  LEU   493      68.694  91.691  26.444  1.00  0.00
ATOM   1000  CG  LEU   493      68.023  91.808  27.828  1.00  0.00
ATOM   1000  CD1 LEU   493      67.251  93.133  27.934  1.00  0.00
ATOM   1000  CD2 LEU   493      67.115  90.690  28.239  1.00  0.00
ATOM   1000  N   LYS   494      67.587  88.884  25.749  1.00  0.00
ATOM   1000  CA  LYS   494      66.995  87.627  26.165  1.00  0.00
ATOM   1000  C   LYS   494      67.681  87.038  27.374  1.00  0.00
ATOM   1000  O   LYS   494      68.857  87.279  27.630  1.00  0.00
ATOM   1000  CB  LYS   494      67.115  86.580  25.045  1.00  0.00
ATOM   1000  CG  LYS   494      66.219  86.900  23.846  1.00  0.00
ATOM   1000  CD  LYS   494      64.794  86.411  24.036  1.00  0.00
ATOM   1000  CE  LYS   494      64.631  84.921  23.770  1.00  0.00
ATOM   1000  NZ  LYS   494      63.236  84.487  23.975  1.00  0.00
ATOM   1000  N   LEU   495      66.927  86.256  28.165  1.00  0.00
ATOM   1000  CA  LEU   495      67.470  85.509  29.263  1.00  0.00
ATOM   1000  C   LEU   495      67.116  84.105  28.855  1.00  0.00
ATOM   1000  O   LEU   495      65.943  83.800  28.658  1.00  0.00
ATOM   1000  CB  LEU   495      66.790  85.879  30.592  1.00  0.00
ATOM   1000  CG  LEU   495      67.193  84.996  31.781  1.00  0.00
ATOM   1000  CD1 LEU   495      68.689  85.091  32.073  1.00  0.00
ATOM   1000  CD2 LEU   495      66.390  85.377  33.006  1.00  0.00
ATOM   1000  N   THR   496      68.122  83.239  28.612  1.00  0.00
ATOM   1000  CA  THR   496      67.840  81.880  28.217  1.00  0.00
ATOM   1000  C   THR   496      68.271  80.955  29.336  1.00  0.00
ATOM   1000  O   THR   496      68.654  81.397  30.421  1.00  0.00
ATOM   1000  CB  THR   496      68.491  81.515  26.885  1.00  0.00
ATOM   1000  OG1 THR   496      69.906  81.562  27.001  1.00  0.00
ATOM   1000  CG2 THR   496      68.065  82.498  25.773  1.00  0.00
ATOM   1000  N   GLY   497      68.224  79.629  29.096  1.00  0.00
ATOM   1000  CA  GLY   497      68.629  78.668  30.095  1.00  0.00
ATOM   1000  C   GLY   497      67.552  78.349  31.093  1.00  0.00
ATOM   1000  O   GLY   497      67.829  77.757  32.139  1.00  0.00
ATOM   1000  N   ILE   498      66.301  78.735  30.803  1.00  0.00
ATOM   1000  CA  ILE   498      65.229  78.438  31.728  1.00  0.00
ATOM   1000  C   ILE   498      64.963  76.954  31.577  1.00  0.00
ATOM   1000  O   ILE   498      64.814  76.428  30.471  1.00  0.00
ATOM   1000  CB  ILE   498      63.973  79.189  31.481  1.00  0.00
ATOM   1000  CG1 ILE   498      64.153  80.746  31.513  1.00  0.00
ATOM   1000  CG2 ILE   498      62.781  78.843  32.319  1.00  0.00
ATOM   1000  CD1 ILE   498      62.962  81.702  30.961  1.00  0.00
ATOM   1000  N   THR   499      64.913  76.252  32.723  1.00  0.00
ATOM   1000  CA  THR   499      64.707  74.831  32.756  1.00  0.00
ATOM   1000  C   THR   499      63.254  74.494  32.454  1.00  0.00
ATOM   1000  O   THR   499      62.374  75.320  32.711  1.00  0.00
ATOM   1000  CB  THR   499      65.086  74.257  34.113  1.00  0.00
ATOM   1000  OG1 THR   499      64.238  74.784  35.122  1.00  0.00
ATOM   1000  CG2 THR   499      66.540  74.623  34.477  1.00  0.00
ATOM   1000  N   PRO   500      62.992  73.293  31.906  1.00  0.00
ATOM   1000  CA  PRO   500      61.637  72.859  31.557  1.00  0.00
ATOM   1000  C   PRO   500      60.716  72.922  32.695  1.00  0.00
ATOM   1000  O   PRO   500      61.104  72.320  33.649  1.00  0.00
ATOM   1000  CB  PRO   500      61.852  71.415  31.051  1.00  0.00
ATOM   1000  CG  PRO   500      63.279  71.333  30.518  1.00  0.00
ATOM   1000  CD  PRO   500      63.989  72.552  31.094  1.00  0.00
ATOM   1000  N   LEU   501      59.539  73.550  32.542  1.00  0.00
ATOM   1000  CA  LEU   501      58.582  73.737  33.593  1.00  0.00
ATOM   1000  C   LEU   501      57.252  74.104  33.007  1.00  0.00
ATOM   1000  O   LEU   501      57.186  74.497  31.844  1.00  0.00
ATOM   1000  CB  LEU   501      59.047  74.846  34.543  1.00  0.00
ATOM   1000  CG  LEU   501      59.704  74.321  35.827  1.00  0.00
ATOM   1000  CD1 LEU   501      60.234  72.965  35.824  1.00  0.00
ATOM   1000  CD2 LEU   501      60.864  75.213  36.268  1.00  0.00
ATOM   1000  N   PRO   502      56.170  73.952  33.770  1.00  0.00
ATOM   1000  CA  PRO   502      54.882  74.340  33.232  1.00  0.00
ATOM   1000  C   PRO   502      54.963  75.835  33.078  1.00  0.00
ATOM   1000  O   PRO   502      55.762  76.461  33.771  1.00  0.00
ATOM   1000  CB  PRO   502      53.897  73.930  34.317  1.00  0.00
ATOM   1000  CG  PRO   502      54.554  72.817  35.127  1.00  0.00
ATOM   1000  CD  PRO   502      56.027  72.860  34.752  1.00  0.00
ATOM   1000  N   LYS   503      54.175  76.453  32.198  1.00  0.00
ATOM   1000  CA  LYS   503      54.228  77.877  32.064  1.00  0.00
ATOM   1000  C   LYS   503      53.762  78.552  33.333  1.00  0.00
ATOM   1000  O   LYS   503      52.929  78.019  34.075  1.00  0.00
ATOM   1000  CB  LYS   503      53.274  78.298  30.999  1.00  0.00
ATOM   1000  CG  LYS   503      51.846  78.138  31.221  1.00  0.00
ATOM   1000  CD  LYS   503      50.976  78.407  29.999  1.00  0.00
ATOM   1000  CE  LYS   503      49.500  78.213  30.310  1.00  0.00
ATOM   1000  NZ  LYS   503      48.705  78.494  29.111  1.00  0.00
ATOM   1000  N   GLY   504      54.319  79.745  33.625  1.00  0.00
ATOM   1000  CA  GLY   504      53.902  80.481  34.792  1.00  0.00
ATOM   1000  C   GLY   504      54.530  80.015  36.087  1.00  0.00
ATOM   1000  O   GLY   504      54.196  80.512  37.163  1.00  0.00
ATOM   1000  N   ILE   505      55.449  79.049  36.024  1.00  0.00
ATOM   1000  CA  ILE   505      56.121  78.550  37.206  1.00  0.00
ATOM   1000  C   ILE   505      57.500  79.174  37.344  1.00  0.00
ATOM   1000  O   ILE   505      57.896  79.521  38.466  1.00  0.00
ATOM   1000  CB  ILE   505      56.215  77.023  37.201  1.00  0.00
ATOM   1000  CG1 ILE   505      54.840  76.371  37.071  1.00  0.00
ATOM   1000  CG2 ILE   505      56.869  76.488  38.486  1.00  0.00
ATOM   1000  CD1 ILE   505      53.897  76.765  38.208  1.00  0.00
ATOM   1000  N   PRO   506      58.263  79.372  36.276  1.00  0.00
ATOM   1000  CA  PRO   506      59.604  79.941  36.424  1.00  0.00
ATOM   1000  C   PRO   506      59.564  81.321  37.041  1.00  0.00
ATOM   1000  O   PRO   506      58.597  82.061  36.864  1.00  0.00
ATOM   1000  CB  PRO   506      60.107  79.979  34.984  1.00  0.00
ATOM   1000  CG  PRO   506      59.388  78.820  34.306  1.00  0.00
ATOM   1000  CD  PRO   506      58.052  78.851  34.924  1.00  0.00
ATOM   1000  N   GLN   507      60.603  81.675  37.818  1.00  0.00
ATOM   1000  CA  GLN   507      60.657  82.959  38.447  1.00  0.00
ATOM   1000  C   GLN   507      61.744  83.836  37.854  1.00  0.00
ATOM   1000  O   GLN   507      62.935  83.671  38.109  1.00  0.00
ATOM   1000  CB  GLN   507      60.841  82.784  39.907  1.00  0.00
ATOM   1000  CG  GLN   507      59.649  82.217  40.672  1.00  0.00
ATOM   1000  CD  GLN   507      58.441  83.116  40.569  1.00  0.00
ATOM   1000  OE1 GLN   507      58.564  84.318  40.713  1.00  0.00
ATOM   1000  NE2 GLN   507      57.258  82.520  40.321  1.00  0.00
ATOM   1000  N   ILE   508      61.323  84.803  37.023  1.00  0.00
ATOM   1000  CA  ILE   508      62.224  85.707  36.354  1.00  0.00
ATOM   1000  C   ILE   508      62.078  87.051  37.026  1.00  0.00
ATOM   1000  O   ILE   508      61.072  87.732  36.853  1.00  0.00
ATOM   1000  CB  ILE   508      61.874  85.829  34.880  1.00  0.00
ATOM   1000  CG1 ILE   508      61.761  84.452  34.206  1.00  0.00
ATOM   1000  CG2 ILE   508      62.922  86.697  34.175  1.00  0.00
ATOM   1000  CD1 ILE   508      63.019  83.645  34.282  1.00  0.00
ATOM   1000  N   TYR   509      63.051  87.437  37.865  1.00  0.00
ATOM   1000  CA  TYR   509      63.015  88.711  38.537  1.00  0.00
ATOM   1000  C   TYR   509      63.623  89.770  37.647  1.00  0.00
ATOM   1000  O   TYR   509      64.772  89.661  37.216  1.00  0.00
ATOM   1000  CB  TYR   509      63.757  88.637  39.877  1.00  0.00
ATOM   1000  CG  TYR   509      63.724  89.924  40.652  1.00  0.00
ATOM   1000  CD1 TYR   509      62.580  90.315  41.298  1.00  0.00
ATOM   1000  CD2 TYR   509      64.862  90.723  40.738  1.00  0.00
ATOM   1000  CE1 TYR   509      62.577  91.327  42.153  1.00  0.00
ATOM   1000  CE2 TYR   509      64.889  91.860  41.515  1.00  0.00
ATOM   1000  CZ  TYR   509      63.888  92.012  42.476  1.00  0.00
ATOM   1000  OH  TYR   509      64.107  93.312  43.085  1.00  0.00
ATOM   1000  N   VAL   510      62.817  90.800  37.321  1.00  0.00
ATOM   1000  CA  VAL   510      63.226  91.904  36.483  1.00  0.00
ATOM   1000  C   VAL   510      63.442  93.124  37.358  1.00  0.00
ATOM   1000  O   VAL   510      62.552  93.507  38.104  1.00  0.00
ATOM   1000  CB  VAL   510      62.195  92.202  35.398  1.00  0.00
ATOM   1000  CG1 VAL   510      62.538  93.475  34.620  1.00  0.00
ATOM   1000  CG2 VAL   510      62.109  91.049  34.386  1.00  0.00
ATOM   1000  N   THR   511      64.640  93.748  37.275  1.00  0.00
ATOM   1000  CA  THR   511      64.984  94.915  38.063  1.00  0.00
ATOM   1000  C   THR   511      65.351  96.109  37.200  1.00  0.00
ATOM   1000  O   THR   511      66.171  96.008  36.292  1.00  0.00
ATOM   1000  CB  THR   511      66.137  94.631  39.019  1.00  0.00
ATOM   1000  OG1 THR   511      66.164  95.584  40.066  1.00  0.00
ATOM   1000  CG2 THR   511      67.487  94.684  38.303  1.00  0.00
ATOM   1000  N   PHE   512      64.722  97.270  37.463  1.00  0.00
ATOM   1000  CA  PHE   512      65.010  98.520  36.795  1.00  0.00
ATOM   1000  C   PHE   512      65.730  99.347  37.841  1.00  0.00
ATOM   1000  O   PHE   512      65.236  99.505  38.957  1.00  0.00
ATOM   1000  CB  PHE   512      63.699  99.240  36.371  1.00  0.00
ATOM   1000  CG  PHE   512      63.167  98.819  35.020  1.00  0.00
ATOM   1000  CD1 PHE   512      62.914  97.489  34.718  1.00  0.00
ATOM   1000  CD2 PHE   512      62.901  99.769  34.041  1.00  0.00
ATOM   1000  CE1 PHE   512      62.427  97.121  33.475  1.00  0.00
ATOM   1000  CE2 PHE   512      62.416  99.409  32.794  1.00  0.00
ATOM   1000  CZ  PHE   512      62.181  98.081  32.511  1.00  0.00
ATOM   1000  N   ASP   513      66.936  99.840  37.507  1.00  0.00
ATOM   1000  CA  ASP   513      67.676 100.602  38.362  1.00  0.00
ATOM   1000  C   ASP   513      68.122 101.827  37.580  1.00  0.00
ATOM   1000  O   ASP   513      69.094 101.708  36.827  1.00  0.00
ATOM   1000  CB  ASP   513      68.853  99.559  38.966  1.00  0.00
ATOM   1000  CG  ASP   513      70.281  99.800  39.971  1.00  0.00
ATOM   1000  OD1 ASP   513      70.229 100.107  41.307  1.00  0.00
ATOM   1000  OD2 ASP   513      71.380 100.285  39.165  1.00  0.00
ATOM   1000  N   ILE   514      67.842 103.055  38.160  1.00  0.00
ATOM   1000  CA  ILE   514      68.421 104.276  37.629  1.00  0.00
ATOM   1000  C   ILE   514      69.336 104.886  38.670  1.00  0.00
ATOM   1000  O   ILE   514      68.901 105.188  39.779  1.00  0.00
ATOM   1000  CB  ILE   514      67.305 105.233  37.242  1.00  0.00
ATOM   1000  CG1 ILE   514      66.300 104.523  36.347  1.00  0.00
ATOM   1000  CG2 ILE   514      67.875 106.445  36.482  1.00  0.00
ATOM   1000  CD1 ILE   514      65.083 105.347  35.986  1.00  0.00
ATOM   1000  N   ASP   515      70.641 104.986  38.354  1.00  0.00
ATOM   1000  CA  ASP   515      71.612 105.503  39.286  1.00  0.00
ATOM   1000  C   ASP   515      71.651 107.023  39.306  1.00  0.00
ATOM   1000  O   ASP   515      70.896 107.711  38.618  1.00  0.00
ATOM   1000  CB  ASP   515      73.027 104.936  39.006  1.00  0.00
ATOM   1000  CG  ASP   515      73.194 103.469  39.362  1.00  0.00
ATOM   1000  OD1 ASP   515      72.547 103.026  40.335  1.00  0.00
ATOM   1000  OD2 ASP   515      73.990 102.792  38.662  1.00  0.00
ATOM   1000  N   ALA   516      72.554 107.578  40.138  1.00  0.00
ATOM   1000  CA  ALA   516      72.729 109.005  40.299  1.00  0.00
ATOM   1000  C   ALA   516      73.001 109.709  38.982  1.00  0.00
ATOM   1000  O   ALA   516      72.634 110.873  38.804  1.00  0.00
ATOM   1000  CB  ALA   516      73.866 109.294  41.291  1.00  0.00
ATOM   1000  N   ASP   517      73.625 108.991  38.024  1.00  0.00
ATOM   1000  CA  ASP   517      73.957 109.539  36.725  1.00  0.00
ATOM   1000  C   ASP   517      72.823 109.450  35.735  1.00  0.00
ATOM   1000  O   ASP   517      72.944 109.897  34.614  1.00  0.00
ATOM   1000  CB  ASP   517      75.197 108.826  36.149  1.00  0.00
ATOM   1000  CG  ASP   517      75.763 109.451  34.890  1.00  0.00
ATOM   1000  OD1 ASP   517      76.670 108.810  34.294  1.00  0.00
ATOM   1000  OD2 ASP   517      75.323 110.564  34.518  1.00  0.00
ATOM   1000  N   GLY   518      71.674 108.894  36.129  1.00  0.00
ATOM   1000  CA  GLY   518      70.548 108.795  35.240  1.00  0.00
ATOM   1000  C   GLY   518      70.682 107.648  34.270  1.00  0.00
ATOM   1000  O   GLY   518      69.988 107.618  33.250  1.00  0.00
ATOM   1000  N   ILE   519      71.606 106.699  34.534  1.00  0.00
ATOM   1000  CA  ILE   519      71.781 105.524  33.703  1.00  0.00
ATOM   1000  C   ILE   519      70.844 104.451  34.197  1.00  0.00
ATOM   1000  O   ILE   519      70.771 104.181  35.394  1.00  0.00
ATOM   1000  CB  ILE   519      73.220 105.007  33.704  1.00  0.00
ATOM   1000  CG1 ILE   519      73.466 103.977  32.604  1.00  0.00
ATOM   1000  CG2 ILE   519      73.566 104.347  35.048  1.00  0.00
ATOM   1000  CD1 ILE   519      74.950 103.778  32.308  1.00  0.00
ATOM   1000  N   ILE   520      70.077 103.828  33.277  1.00  0.00
ATOM   1000  CA  ILE   520      69.122 102.788  33.600  1.00  0.00
ATOM   1000  C   ILE   520      69.751 101.426  33.382  1.00  0.00
ATOM   1000  O   ILE   520      70.240 101.110  32.300  1.00  0.00
ATOM   1000  CB  ILE   520      67.876 102.910  32.729  1.00  0.00
ATOM   1000  CG1 ILE   520      67.154 104.239  32.938  1.00  0.00
ATOM   1000  CG2 ILE   520      66.873 101.778  33.004  1.00  0.00
ATOM   1000  CD1 ILE   520      66.167 104.572  31.840  1.00  0.00
ATOM   1000  N   ASN   521      69.729 100.581  34.428  1.00  0.00
ATOM   1000  CA  ASN   521      70.260  99.241  34.370  1.00  0.00
ATOM   1000  C   ASN   521      69.091  98.288  34.484  1.00  0.00
ATOM   1000  O   ASN   521      68.378  98.310  35.484  1.00  0.00
ATOM   1000  CB  ASN   521      71.238  99.006  35.538  1.00  0.00
ATOM   1000  CG  ASN   521      72.362 100.062  35.476  1.00  0.00
ATOM   1000  OD1 ASN   521      73.367  99.860  34.798  1.00  0.00
ATOM   1000  ND2 ASN   521      72.226 101.218  36.175  1.00  0.00
ATOM   1000  N   VAL   522      68.803  97.481  33.437  1.00  0.00
ATOM   1000  CA  VAL   522      67.723  96.506  33.482  1.00  0.00
ATOM   1000  C   VAL   522      68.337  95.117  33.532  1.00  0.00
ATOM   1000  O   VAL   522      69.176  94.767  32.705  1.00  0.00
ATOM   1000  CB  VAL   522      66.747  96.584  32.304  1.00  0.00
ATOM   1000  CG1 VAL   522      65.610  95.566  32.489  1.00  0.00
ATOM   1000  CG2 VAL   522      66.143  97.993  32.163  1.00  0.00
ATOM   1000  N   SER   523      67.932  94.312  34.540  1.00  0.00
ATOM   1000  CA  SER   523      68.412  92.971  34.716  1.00  0.00
ATOM   1000  C   SER   523      67.263  91.990  34.840  1.00  0.00
ATOM   1000  O   SER   523      66.199  92.327  35.352  1.00  0.00
ATOM   1000  CB  SER   523      69.281  92.896  35.954  1.00  0.00
ATOM   1000  OG  SER   523      70.427  93.724  35.814  1.00  0.00
ATOM   1000  N   ALA   524      67.459  90.759  34.318  1.00  0.00
ATOM   1000  CA  ALA   524      66.493  89.686  34.378  1.00  0.00
ATOM   1000  C   ALA   524      67.230  88.515  34.969  1.00  0.00
ATOM   1000  O   ALA   524      68.277  88.109  34.467  1.00  0.00
ATOM   1000  CB  ALA   524      65.963  89.322  32.984  1.00  0.00
ATOM   1000  N   ALA   525      66.708  87.969  36.081  1.00  0.00
ATOM   1000  CA  ALA   525      67.349  86.881  36.773  1.00  0.00
ATOM   1000  C   ALA   525      66.413  85.707  36.978  1.00  0.00
ATOM   1000  O   ALA   525      65.309  85.860  37.489  1.00  0.00
ATOM   1000  CB  ALA   525      67.879  87.364  38.127  1.00  0.00
ATOM   1000  N   GLU   526      66.846  84.501  36.558  1.00  0.00
ATOM   1000  CA  GLU   526      66.110  83.272  36.746  1.00  0.00
ATOM   1000  C   GLU   526      66.392  82.866  38.176  1.00  0.00
ATOM   1000  O   GLU   526      67.535  82.627  38.545  1.00  0.00
ATOM   1000  CB  GLU   526      66.617  82.188  35.767  1.00  0.00
ATOM   1000  CG  GLU   526      65.813  80.890  35.817  1.00  0.00
ATOM   1000  CD  GLU   526      64.461  81.063  35.264  1.00  0.00
ATOM   1000  OE1 GLU   526      64.424  81.479  34.142  1.00  0.00
ATOM   1000  OE2 GLU   526      63.466  80.805  35.958  1.00  0.00
ATOM   1000  N   LYS   527      65.361  82.784  39.034  1.00  0.00
ATOM   1000  CA  LYS   527      65.564  82.470  40.430  1.00  0.00
ATOM   1000  C   LYS   527      65.936  81.020  40.716  1.00  0.00
ATOM   1000  O   LYS   527      66.408  80.696  41.810  1.00  0.00
ATOM   1000  CB  LYS   527      64.364  82.888  41.286  1.00  0.00
ATOM   1000  CG  LYS   527      64.266  84.411  41.434  1.00  0.00
ATOM   1000  CD  LYS   527      63.207  84.845  42.447  1.00  0.00
ATOM   1000  CE  LYS   527      61.811  84.665  41.967  1.00  0.00
ATOM   1000  NZ  LYS   527      60.773  85.042  42.898  1.00  0.00
ATOM   1000  N   SER   528      65.728  80.120  39.739  1.00  0.00
ATOM   1000  CA  SER   528      66.076  78.730  39.896  1.00  0.00
ATOM   1000  C   SER   528      67.568  78.559  39.677  1.00  0.00
ATOM   1000  O   SER   528      68.290  78.076  40.548  1.00  0.00
ATOM   1000  CB  SER   528      65.291  77.848  38.907  1.00  0.00
ATOM   1000  OG  SER   528      65.655  78.176  37.572  1.00  0.00
ATOM   1000  N   SER   529      68.073  79.009  38.514  1.00  0.00
ATOM   1000  CA  SER   529      69.454  78.862  38.156  1.00  0.00
ATOM   1000  C   SER   529      70.338  79.987  38.648  1.00  0.00
ATOM   1000  O   SER   529      71.543  79.809  38.839  1.00  0.00
ATOM   1000  CB  SER   529      69.591  78.767  36.634  1.00  0.00
ATOM   1000  OG  SER   529      69.139  79.975  36.039  1.00  0.00
ATOM   1000  N   GLY   530      69.767  81.180  38.848  1.00  0.00
ATOM   1000  CA  GLY   530      70.542  82.319  39.274  1.00  0.00
ATOM   1000  C   GLY   530      71.190  82.980  38.083  1.00  0.00
ATOM   1000  O   GLY   530      71.999  83.898  38.221  1.00  0.00
ATOM   1000  N   LYS   531      70.849  82.509  36.874  1.00  0.00
ATOM   1000  CA  LYS   531      71.377  83.031  35.650  1.00  0.00
ATOM   1000  C   LYS   531      70.791  84.413  35.439  1.00  0.00
ATOM   1000  O   LYS   531      69.616  84.646  35.722  1.00  0.00
ATOM   1000  CB  LYS   531      70.958  82.098  34.512  1.00  0.00
ATOM   1000  CG  LYS   531      71.901  82.038  33.339  1.00  0.00
ATOM   1000  CD  LYS   531      71.435  80.961  32.373  1.00  0.00
ATOM   1000  CE  LYS   531      72.094  81.107  31.011  1.00  0.00
ATOM   1000  NZ  LYS   531      71.260  80.493  29.963  1.00  0.00
ATOM   1000  N   GLN   532      71.599  85.357  34.898  1.00  0.00
ATOM   1000  CA  GLN   532      71.171  86.729  34.766  1.00  0.00
ATOM   1000  C   GLN   532      71.710  87.408  33.517  1.00  0.00
ATOM   1000  O   GLN   532      72.839  87.156  33.097  1.00  0.00
ATOM   1000  CB  GLN   532      71.604  87.503  36.016  1.00  0.00
ATOM   1000  CG  GLN   532      71.062  88.931  36.051  1.00  0.00
ATOM   1000  CD  GLN   532      71.504  89.661  37.298  1.00  0.00
ATOM   1000  OE1 GLN   532      72.227  89.135  38.133  1.00  0.00
ATOM   1000  NE2 GLN   532      71.067  90.925  37.444  1.00  0.00
ATOM   1000  N   GLN   533      70.867  88.248  32.868  1.00  0.00
ATOM   1000  CA  GLN   533      71.247  89.021  31.705  1.00  0.00
ATOM   1000  C   GLN   533      70.835  90.465  31.929  1.00  0.00
ATOM   1000  O   GLN   533      69.811  90.754  32.552  1.00  0.00
ATOM   1000  CB  GLN   533      70.623  88.476  30.404  1.00  0.00
ATOM   1000  CG  GLN   533      71.422  87.329  29.774  1.00  0.00
ATOM   1000  CD  GLN   533      72.817  87.761  29.365  1.00  0.00
ATOM   1000  OE1 GLN   533      73.019  88.464  28.382  1.00  0.00
ATOM   1000  NE2 GLN   533      73.831  87.307  30.130  1.00  0.00
ATOM   1000  N   SER   534      71.663  91.409  31.431  1.00  0.00
ATOM   1000  CA  SER   534      71.428  92.809  31.660  1.00  0.00
ATOM   1000  C   SER   534      71.558  93.649  30.419  1.00  0.00
ATOM   1000  O   SER   534      72.220  93.256  29.461  1.00  0.00
ATOM   1000  CB  SER   534      72.430  93.340  32.681  1.00  0.00
ATOM   1000  OG  SER   534      72.189  94.714  32.939  1.00  0.00
ATOM   1000  N   ILE   535      70.887  94.825  30.410  1.00  0.00
ATOM   1000  CA  ILE   535      71.006  95.804  29.354  1.00  0.00
ATOM   1000  C   ILE   535      71.164  97.131  30.061  1.00  0.00
ATOM   1000  O   ILE   535      70.482  97.400  31.051  1.00  0.00
ATOM   1000  CB  ILE   535      69.844  95.812  28.361  1.00  0.00
ATOM   1000  CG1 ILE   535      70.131  96.788  27.209  1.00  0.00
ATOM   1000  CG2 ILE   535      68.508  96.162  29.055  1.00  0.00
ATOM   1000  CD1 ILE   535      69.033  96.838  26.146  1.00  0.00
ATOM   1000  N   THR   536      72.149  97.946  29.619  1.00  0.00
ATOM   1000  CA  THR   536      72.385  99.249  30.195  1.00  0.00
ATOM   1000  C   THR   536      71.973 100.281  29.162  1.00  0.00
ATOM   1000  O   THR   536      72.308 100.165  27.977  1.00  0.00
ATOM   1000  CB  THR   536      73.838  99.437  30.634  1.00  0.00
ATOM   1000  OG1 THR   536      73.940 100.488  31.582  1.00  0.00
ATOM   1000  CG2 THR   536      74.745  99.776  29.436  1.00  0.00
ATOM   1000  N   VAL   537      71.209 101.307  29.606  1.00  0.00
ATOM   1000  CA  VAL   537      70.676 102.347  28.747  1.00  0.00
ATOM   1000  C   VAL   537      71.147 103.725  29.231  1.00  0.00
ATOM   1000  O   VAL   537      70.908 104.132  30.367  1.00  0.00
ATOM   1000  CB  VAL   537      69.149 102.235  28.677  1.00  0.00
ATOM   1000  CG1 VAL   537      68.546 103.425  27.941  1.00  0.00
ATOM   1000  CG2 VAL   537      68.736 100.940  27.961  1.00  0.00
ATOM   1000  N   ILE   538      71.883 104.447  28.361  1.00  0.00
ATOM   1000  CA  ILE   538      72.413 105.760  28.666  1.00  0.00
ATOM   1000  C   ILE   538      71.334 106.773  29.031  1.00  0.00
ATOM   1000  O   ILE   538      70.233 106.725  28.466  1.00  0.00
ATOM   1000  CB  ILE   538      73.184 106.302  27.465  1.00  0.00
ATOM   1000  CG1 ILE   538      74.314 105.358  27.045  1.00  0.00
ATOM   1000  CG2 ILE   538      73.815 107.675  27.751  1.00  0.00
ATOM   1000  CD1 ILE   538      75.326 105.126  28.170  1.00  0.00
ATOM   1000  N   PRO   539      71.679 107.777  29.911  1.00  0.00
ATOM   1000  CA  PRO   539      70.673 108.778  30.302  1.00  0.00
ATOM   1000  C   PRO   539      70.138 109.613  29.175  1.00  0.00
ATOM   1000  O   PRO   539      69.089 110.248  29.313  1.00  0.00
ATOM   1000  CB  PRO   539      71.345 109.674  31.350  1.00  0.00
ATOM   1000  CG  PRO   539      72.443 108.845  31.955  1.00  0.00
ATOM   1000  CD  PRO   539      72.683 107.678  31.044  1.00  0.00
ATOM   1000  N   ASN   540      70.843 109.613  28.041  1.00  0.00
ATOM   1000  CA  ASN   540      70.448 110.376  26.894  1.00  0.00
ATOM   1000  C   ASN   540      69.575 109.588  25.931  1.00  0.00
ATOM   1000  O   ASN   540      69.061 110.126  24.946  1.00  0.00
ATOM   1000  CB  ASN   540      71.701 110.843  26.139  1.00  0.00
ATOM   1000  CG  ASN   540      72.460 111.957  26.845  1.00  0.00
ATOM   1000  OD1 ASN   540      71.886 112.921  27.339  1.00  0.00
ATOM   1000  ND2 ASN   540      73.811 111.830  26.876  1.00  0.00
ATOM   1000  N   SER   541      69.393 108.283  26.178  1.00  0.00
ATOM   1000  CA  SER   541      68.577 107.465  25.323  1.00  0.00
ATOM   1000  C   SER   541      67.117 107.745  25.578  1.00  0.00
ATOM   1000  O   SER   541      66.753 108.287  26.621  1.00  0.00
ATOM   1000  CB  SER   541      68.878 105.988  25.581  1.00  0.00
ATOM   1000  OG  SER   541      70.267 105.745  25.381  1.00  0.00
ATOM   1000  N   GLY   542      66.253 107.407  24.595  1.00  0.00
ATOM   1000  CA  GLY   542      64.830 107.581  24.757  1.00  0.00
ATOM   1000  C   GLY   542      64.261 108.720  23.948  1.00  0.00
ATOM   1000  O   GLY   542      64.786 109.081  22.897  1.00  0.00
ATOM   1000  N   LEU   543      63.146 109.299  24.437  1.00  0.00
ATOM   1000  CA  LEU   543      62.472 110.383  23.770  1.00  0.00
ATOM   1000  C   LEU   543      62.948 111.735  24.252  1.00  0.00
ATOM   1000  O   LEU   543      63.159 111.932  25.446  1.00  0.00
ATOM   1000  CB  LEU   543      60.963 110.295  24.018  1.00  0.00
ATOM   1000  CG  LEU   543      60.401 109.005  23.435  1.00  0.00
ATOM   1000  CD1 LEU   543      59.165 108.749  23.897  1.00  0.00
ATOM   1000  CD2 LEU   543      60.331 108.990  21.921  1.00  0.00
ATOM   1000  N   SER   544      63.110 112.710  23.331  1.00  0.00
ATOM   1000  CA  SER   544      63.553 114.040  23.691  1.00  0.00
ATOM   1000  C   SER   544      62.375 114.855  24.195  1.00  0.00
ATOM   1000  O   SER   544      61.228 114.454  24.033  1.00  0.00
ATOM   1000  CB  SER   544      64.186 114.751  22.474  1.00  0.00
ATOM   1000  OG  SER   544      63.212 114.868  21.433  1.00  0.00
ATOM   1000  N   GLU   545      62.625 116.033  24.800  1.00  0.00
ATOM   1000  CA  GLU   545      61.575 116.869  25.352  1.00  0.00
ATOM   1000  C   GLU   545      60.320 117.089  24.505  1.00  0.00
ATOM   1000  O   GLU   545      59.211 117.191  25.035  1.00  0.00
ATOM   1000  CB  GLU   545      62.127 118.220  25.811  1.00  0.00
ATOM   1000  CG  GLU   545      61.075 119.098  26.489  1.00  0.00
ATOM   1000  CD  GLU   545      60.675 118.541  27.815  1.00  0.00
ATOM   1000  OE1 GLU   545      61.573 118.376  28.667  1.00  0.00
ATOM   1000  OE2 GLU   545      59.465 118.291  28.002  1.00  0.00
ATOM   1000  N   GLU   546      60.442 117.163  23.175  1.00  0.00
ATOM   1000  CA  GLU   546      59.300 117.348  22.318  1.00  0.00
ATOM   1000  C   GLU   546      58.532 116.057  22.221  1.00  0.00
ATOM   1000  O   GLU   546      57.303 116.030  22.305  1.00  0.00
ATOM   1000  CB  GLU   546      59.713 117.776  20.900  1.00  0.00
ATOM   1000  CG  GLU   546      60.366 119.162  20.872  1.00  0.00
ATOM   1000  CD  GLU   546      61.794 119.105  21.308  1.00  0.00
ATOM   1000  OE1 GLU   546      62.317 117.982  21.470  1.00  0.00
ATOM   1000  OE2 GLU   546      62.387 120.190  21.474  1.00  0.00
ATOM   1000  N   GLU   547      59.258 114.947  22.016  1.00  0.00
ATOM   1000  CA  GLU   547      58.673 113.637  21.942  1.00  0.00
ATOM   1000  C   GLU   547      57.973 113.334  23.249  1.00  0.00
ATOM   1000  O   GLU   547      56.880 112.773  23.268  1.00  0.00
ATOM   1000  CB  GLU   547      59.748 112.590  21.643  1.00  0.00
ATOM   1000  CG  GLU   547      60.374 112.769  20.261  1.00  0.00
ATOM   1000  CD  GLU   547      61.459 111.783  20.007  1.00  0.00
ATOM   1000  OE1 GLU   547      61.963 111.755  18.866  1.00  0.00
ATOM   1000  OE2 GLU   547      61.804 111.046  20.932  1.00  0.00
ATOM   1000  N   ILE   548      58.561 113.749  24.378  1.00  0.00
ATOM   1000  CA  ILE   548      57.968 113.534  25.674  1.00  0.00
ATOM   1000  C   ILE   548      56.635 114.257  25.707  1.00  0.00
ATOM   1000  O   ILE   548      55.620 113.718  26.163  1.00  0.00
ATOM   1000  CB  ILE   548      58.889 114.016  26.791  1.00  0.00
ATOM   1000  CG1 ILE   548      60.175 113.180  26.829  1.00  0.00
ATOM   1000  CG2 ILE   548      58.200 113.921  28.154  1.00  0.00
ATOM   1000  CD1 ILE   548      61.241 113.731  27.771  1.00  0.00
ATOM   1000  N   ALA   549      56.619 115.491  25.181  1.00  0.00
ATOM   1000  CA  ALA   549      55.432 116.301  25.139  1.00  0.00
ATOM   1000  C   ALA   549      54.365 115.642  24.310  1.00  0.00
ATOM   1000  O   ALA   549      53.232 115.504  24.757  1.00  0.00
ATOM   1000  CB  ALA   549      55.731 117.695  24.576  1.00  0.00
ATOM   1000  N   LYS   550      54.704 115.212  23.086  1.00  0.00
ATOM   1000  CA  LYS   550      53.771 114.538  22.218  1.00  0.00
ATOM   1000  C   LYS   550      53.218 113.299  22.896  1.00  0.00
ATOM   1000  O   LYS   550      52.019 113.031  22.832  1.00  0.00
ATOM   1000  CB  LYS   550      54.437 114.129  20.900  1.00  0.00
ATOM   1000  CG  LYS   550      54.747 115.332  20.004  1.00  0.00
ATOM   1000  CD  LYS   550      55.232 114.918  18.619  1.00  0.00
ATOM   1000  CE  LYS   550      56.649 114.341  18.650  1.00  0.00
ATOM   1000  NZ  LYS   550      57.089 113.949  17.299  1.00  0.00
ATOM   1000  N   LEU   551      54.079 112.540  23.597  1.00  0.00
ATOM   1000  CA  LEU   551      53.683 111.336  24.291  1.00  0.00
ATOM   1000  C   LEU   551      52.648 111.556  25.348  1.00  0.00
ATOM   1000  O   LEU   551      51.628 110.860  25.376  1.00  0.00
ATOM   1000  CB  LEU   551      54.891 110.627  24.927  1.00  0.00
ATOM   1000  CG  LEU   551      55.368 109.480  24.070  1.00  0.00
ATOM   1000  CD1 LEU   551      55.075 109.646  22.581  1.00  0.00
ATOM   1000  CD2 LEU   551      56.692 109.406  24.205  1.00  0.00
ATOM   1000  N   ILE   552      52.876 112.512  26.258  1.00  0.00
ATOM   1000  CA  ILE   552      51.927 112.807  27.310  1.00  0.00
ATOM   1000  C   ILE   552      50.600 113.228  26.693  1.00  0.00
ATOM   1000  O   ILE   552      49.529 112.926  27.235  1.00  0.00
ATOM   1000  CB  ILE   552      52.455 113.872  28.271  1.00  0.00
ATOM   1000  CG1 ILE   552      53.726 113.409  28.992  1.00  0.00
ATOM   1000  CG2 ILE   552      51.418 114.229  29.351  1.00  0.00
ATOM   1000  CD1 ILE   552      54.493 114.567  29.631  1.00  0.00
ATOM   1000  N   GLU   553      50.643 113.896  25.526  1.00  0.00
ATOM   1000  CA  GLU   553      49.456 114.335  24.829  1.00  0.00
ATOM   1000  C   GLU   553      48.707 113.161  24.239  1.00  0.00
ATOM   1000  O   GLU   553      47.505 113.002  24.465  1.00  0.00
ATOM   1000  CB  GLU   553      49.797 115.328  23.702  1.00  0.00
ATOM   1000  CG  GLU   553      50.359 116.640  24.253  1.00  0.00
ATOM   1000  CD  GLU   553      50.749 117.572  23.156  1.00  0.00
ATOM   1000  OE1 GLU   553      51.117 118.721  23.483  1.00  0.00
ATOM   1000  OE2 GLU   553      50.673 117.158  21.980  1.00  0.00
ATOM   1000  N   GLU   554      49.411 112.307  23.478  1.00  0.00
ATOM   1000  CA  GLU   554      48.852 111.134  22.849  1.00  0.00
ATOM   1000  C   GLU   554      48.128 110.241  23.837  1.00  0.00
ATOM   1000  O   GLU   554      47.046 109.726  23.558  1.00  0.00
ATOM   1000  CB  GLU   554      49.952 110.318  22.150  1.00  0.00
ATOM   1000  CG  GLU   554      49.384 109.147  21.355  1.00  0.00
ATOM   1000  CD  GLU   554      50.450 108.425  20.606  1.00  0.00
ATOM   1000  OE1 GLU   554      50.083 107.524  19.818  1.00  0.00
ATOM   1000  OE2 GLU   554      51.634 108.748  20.816  1.00  0.00
ATOM   1000  N   ALA   555      48.727 110.056  25.022  1.00  0.00
ATOM   1000  CA  ALA   555      48.181 109.332  26.107  1.00  0.00
ATOM   1000  C   ALA   555      46.839 109.803  26.545  1.00  0.00
ATOM   1000  O   ALA   555      45.829 109.179  26.761  1.00  0.00
ATOM   1000  CB  ALA   555      49.162 109.072  27.200  1.00  0.00
ATOM   1000  N   ASN   556      46.748 111.073  26.814  1.00  0.00
ATOM   1000  CA  ASN   556      45.517 111.686  27.268  1.00  0.00
ATOM   1000  C   ASN   556      44.504 111.634  26.159  1.00  0.00
ATOM   1000  O   ASN   556      43.323 111.351  26.366  1.00  0.00
ATOM   1000  CB  ASN   556      45.728 113.130  27.725  1.00  0.00
ATOM   1000  CG  ASN   556      46.480 113.275  29.042  1.00  0.00
ATOM   1000  OD1 ASN   556      46.218 112.576  30.017  1.00  0.00
ATOM   1000  ND2 ASN   556      47.446 114.224  29.075  1.00  0.00
ATOM   1000  N   ALA   557      44.970 111.865  24.933  1.00  0.00
ATOM   1000  CA  ALA   557      44.138 111.829  23.762  1.00  0.00
ATOM   1000  C   ALA   557      43.588 110.411  23.517  1.00  0.00
ATOM   1000  O   ALA   557      42.509 110.292  22.904  1.00  0.00
ATOM   1000  CB  ALA   557      44.952 112.271  22.532  1.00  0.00
ATOM   1000  N   ASN   558      44.365 109.332  23.958  1.00  0.00
ATOM   1000  CA  ASN   558      44.039 107.941  23.840  1.00  0.00
ATOM   1000  C   ASN   558      43.616 107.215  25.071  1.00  0.00
ATOM   1000  O   ASN   558      43.611 105.984  25.123  1.00  0.00
ATOM   1000  CB  ASN   558      45.094 107.235  23.631  1.00  0.00
ATOM   1000  CG  ASN   558      46.359 107.132  24.774  1.00  0.00
ATOM   1000  OD1 ASN   558      46.136 107.286  25.802  1.00  0.00
ATOM   1000  ND2 ASN   558      47.649 106.811  24.936  1.00  0.00
ATOM   1000  N   ARG   559      43.204 107.904  26.139  1.00  0.00
ATOM   1000  CA  ARG   559      42.950 107.199  27.377  1.00  0.00
ATOM   1000  C   ARG   559      41.858 106.160  27.238  1.00  0.00
ATOM   1000  O   ARG   559      41.943 105.074  27.804  1.00  0.00
ATOM   1000  CB  ARG   559      42.581 108.181  28.487  1.00  0.00
ATOM   1000  CG  ARG   559      43.693 109.178  28.773  1.00  0.00
ATOM   1000  CD  ARG   559      44.994 108.494  29.215  1.00  0.00
ATOM   1000  NE  ARG   559      46.088 109.479  29.289  1.00  0.00
ATOM   1000  CZ  ARG   559      47.349 109.141  29.614  1.00  0.00
ATOM   1000  NH1 ARG   559      47.638 107.853  29.931  1.00  0.00
ATOM   1000  NH2 ARG   559      48.316 110.097  29.649  1.00  0.00
ATOM   1000  N   ALA   560      40.828 106.458  26.437  1.00  0.00
ATOM   1000  CA  ALA   560      39.713 105.563  26.238  1.00  0.00
ATOM   1000  C   ALA   560      40.133 104.349  25.439  1.00  0.00
ATOM   1000  O   ALA   560      39.947 103.210  25.864  1.00  0.00
ATOM   1000  CB  ALA   560      38.555 106.305  25.548  1.00  0.00
ATOM   1000  N   GLN   561      40.737 104.570  24.265  1.00  0.00
ATOM   1000  CA  GLN   561      41.184 103.493  23.422  1.00  0.00
ATOM   1000  C   GLN   561      42.118 102.560  24.175  1.00  0.00
ATOM   1000  O   GLN   561      42.053 101.339  24.027  1.00  0.00
ATOM   1000  CB  GLN   561      41.872 104.057  22.171  1.00  0.00
ATOM   1000  CG  GLN   561      42.236 102.963  21.164  1.00  0.00
ATOM   1000  CD  GLN   561      42.979 103.518  19.965  1.00  0.00
ATOM   1000  OE1 GLN   561      43.365 102.772  19.068  1.00  0.00
ATOM   1000  NE2 GLN   561      43.194 104.851  19.939  1.00  0.00
ATOM   1000  N   ASP   562      42.977 103.113  25.043  1.00  0.00
ATOM   1000  CA  ASP   562      43.905 102.320  25.802  1.00  0.00
ATOM   1000  C   ASP   562      43.195 101.548  26.852  1.00  0.00
ATOM   1000  O   ASP   562      43.587 100.455  27.122  1.00  0.00
ATOM   1000  CB  ASP   562      44.992 103.179  26.463  1.00  0.00
ATOM   1000  CG  ASP   562      46.044 103.608  25.456  1.00  0.00
ATOM   1000  OD1 ASP   562      45.883 103.348  24.242  1.00  0.00
ATOM   1000  OD2 ASP   562      47.056 104.211  25.883  1.00  0.00
ATOM   1000  N   ASN   563      42.111 102.057  27.419  1.00  0.00
ATOM   1000  CA  ASN   563      41.352 101.363  28.422  1.00  0.00
ATOM   1000  C   ASN   563      40.719 100.162  27.769  1.00  0.00
ATOM   1000  O   ASN   563      40.623  99.084  28.351  1.00  0.00
ATOM   1000  CB  ASN   563      40.226 102.250  28.992  1.00  0.00
ATOM   1000  CG  ASN   563      40.710 103.375  29.894  1.00  0.00
ATOM   1000  OD1 ASN   563      41.563 103.189  30.756  1.00  0.00
ATOM   1000  ND2 ASN   563      40.127 104.585  29.709  1.00  0.00
ATOM   1000  N   LEU   564      40.269 100.319  26.518  1.00  0.00
ATOM   1000  CA  LEU   564      39.658  99.249  25.779  1.00  0.00
ATOM   1000  C   LEU   564      40.660  98.141  25.516  1.00  0.00
ATOM   1000  O   LEU   564      40.382  96.965  25.777  1.00  0.00
ATOM   1000  CB  LEU   564      39.041  99.775  24.475  1.00  0.00
ATOM   1000  CG  LEU   564      37.914 100.793  24.732  1.00  0.00
ATOM   1000  CD1 LEU   564      37.490 101.497  23.445  1.00  0.00
ATOM   1000  CD2 LEU   564      36.680 100.127  25.340  1.00  0.00
ATOM   1000  N   ILE   565      41.860  98.506  25.033  1.00  0.00
ATOM   1000  CA  ILE   565      42.936  97.569  24.777  1.00  0.00
ATOM   1000  C   ILE   565      43.254  96.841  26.071  1.00  0.00
ATOM   1000  O   ILE   565      43.435  95.624  26.092  1.00  0.00
ATOM   1000  CB  ILE   565      44.174  98.291  24.253  1.00  0.00
ATOM   1000  CG1 ILE   565      43.903  99.001  22.924  1.00  0.00
ATOM   1000  CG2 ILE   565      45.343  97.322  24.026  1.00  0.00
ATOM   1000  CD1 ILE   565      44.964 100.049  22.593  1.00  0.00
ATOM   1000  N   ARG   566      43.275  97.585  27.184  1.00  0.00
ATOM   1000  CA  ARG   566      43.558  97.066  28.500  1.00  0.00
ATOM   1000  C   ARG   566      42.603  95.946  28.872  1.00  0.00
ATOM   1000  O   ARG   566      43.011  94.873  29.318  1.00  0.00
ATOM   1000  CB  ARG   566      43.460  98.200  29.535  1.00  0.00
ATOM   1000  CG  ARG   566      44.473  99.300  29.352  1.00  0.00
ATOM   1000  CD  ARG   566      45.896  98.858  29.272  1.00  0.00
ATOM   1000  NE  ARG   566      46.744  99.926  28.760  1.00  0.00
ATOM   1000  CZ  ARG   566      48.054  99.760  28.860  1.00  0.00
ATOM   1000  NH1 ARG   566      48.675  98.571  29.090  1.00  0.00
ATOM   1000  NH2 ARG   566      48.680 100.910  29.050  1.00  0.00
ATOM   1000  N   GLN   567      41.296  96.151  28.651  1.00  0.00
ATOM   1000  CA  GLN   567      40.320  95.144  29.001  1.00  0.00
ATOM   1000  C   GLN   567      40.329  93.948  28.062  1.00  0.00
ATOM   1000  O   GLN   567      40.061  92.819  28.477  1.00  0.00
ATOM   1000  CB  GLN   567      38.907  95.743  29.115  1.00  0.00
ATOM   1000  CG  GLN   567      38.787  96.676  30.333  1.00  0.00
ATOM   1000  CD  GLN   567      37.392  97.255  30.471  1.00  0.00
ATOM   1000  OE1 GLN   567      37.134  98.079  31.344  1.00  0.00
ATOM   1000  NE2 GLN   567      36.460  96.822  29.593  1.00  0.00
ATOM   1000  N   ARG   568      40.651  94.173  26.778  1.00  0.00
ATOM   1000  CA  ARG   568      40.741  93.103  25.806  1.00  0.00
ATOM   1000  C   ARG   568      41.809  92.139  26.191  1.00  0.00
ATOM   1000  O   ARG   568      41.586  90.936  26.224  1.00  0.00
ATOM   1000  CB  ARG   568      41.018  93.655  24.388  1.00  0.00
ATOM   1000  CG  ARG   568      40.988  92.571  23.321  1.00  0.00
ATOM   1000  CD  ARG   568      40.693  93.142  21.956  1.00  0.00
ATOM   1000  NE  ARG   568      40.640  92.072  21.054  1.00  0.00
ATOM   1000  CZ  ARG   568      40.951  92.595  19.917  1.00  0.00
ATOM   1000  NH1 ARG   568      40.240  93.682  19.285  1.00  0.00
ATOM   1000  NH2 ARG   568      40.659  91.665  19.773  1.00  0.00
ATOM   1000  N   LEU   569      42.992  92.668  26.516  1.00  0.00
ATOM   1000  CA  LEU   569      44.120  91.873  26.939  1.00  0.00
ATOM   1000  C   LEU   569      43.802  91.080  28.176  1.00  0.00
ATOM   1000  O   LEU   569      44.111  89.893  28.249  1.00  0.00
ATOM   1000  CB  LEU   569      45.371  92.758  27.140  1.00  0.00
ATOM   1000  CG  LEU   569      46.314  92.751  25.927  1.00  0.00
ATOM   1000  CD1 LEU   569      45.609  92.412  24.634  1.00  0.00
ATOM   1000  CD2 LEU   569      46.965  94.095  25.699  1.00  0.00
ATOM   1000  N   GLU   570      43.139  91.706  29.159  1.00  0.00
ATOM   1000  CA  GLU   570      42.730  91.027  30.366  1.00  0.00
ATOM   1000  C   GLU   570      41.843  89.848  30.006  1.00  0.00
ATOM   1000  O   GLU   570      41.951  88.767  30.576  1.00  0.00
ATOM   1000  CB  GLU   570      41.981  91.989  31.302  1.00  0.00
ATOM   1000  CG  GLU   570      41.621  91.367  32.647  1.00  0.00
ATOM   1000  CD  GLU   570      42.837  91.146  33.486  1.00  0.00
ATOM   1000  OE1 GLU   570      43.541  92.141  33.754  1.00  0.00
ATOM   1000  OE2 GLU   570      43.063  89.984  33.884  1.00  0.00
ATOM   1000  N   LEU   571      40.951  90.034  29.019  1.00  0.00
ATOM   1000  CA  LEU   571      40.064  89.002  28.535  1.00  0.00
ATOM   1000  C   LEU   571      40.800  87.895  27.829  1.00  0.00
ATOM   1000  O   LEU   571      40.571  86.713  28.100  1.00  0.00
ATOM   1000  CB  LEU   571      38.989  89.598  27.587  1.00  0.00
ATOM   1000  CG  LEU   571      37.658  89.891  28.284  1.00  0.00
ATOM   1000  CD1 LEU   571      37.822  90.106  29.780  1.00  0.00
ATOM   1000  CD2 LEU   571      36.976  91.134  27.725  1.00  0.00
ATOM   1000  N   ILE   572      41.695  88.262  26.904  1.00  0.00
ATOM   1000  CA  ILE   572      42.494  87.322  26.157  1.00  0.00
ATOM   1000  C   ILE   572      43.260  86.470  27.129  1.00  0.00
ATOM   1000  O   ILE   572      43.241  85.244  27.051  1.00  0.00
ATOM   1000  CB  ILE   572      43.481  88.032  25.246  1.00  0.00
ATOM   1000  CG1 ILE   572      42.775  88.891  24.195  1.00  0.00
ATOM   1000  CG2 ILE   572      44.373  87.032  24.495  1.00  0.00
ATOM   1000  CD1 ILE   572      43.689  89.895  23.542  1.00  0.00
ATOM   1000  N   SER   573      43.938  87.113  28.085  1.00  0.00
ATOM   1000  CA  SER   573      44.734  86.426  29.061  1.00  0.00
ATOM   1000  C   SER   573      43.925  85.467  29.925  1.00  0.00
ATOM   1000  O   SER   573      44.372  84.376  30.204  1.00  0.00
ATOM   1000  CB  SER   573      45.542  87.427  29.897  1.00  0.00
ATOM   1000  OG  SER   573      44.662  88.264  30.630  1.00  0.00
ATOM   1000  N   LYS   574      42.690  85.824  30.303  1.00  0.00
ATOM   1000  CA  LYS   574      41.821  84.975  31.087  1.00  0.00
ATOM   1000  C   LYS   574      41.355  83.796  30.262  1.00  0.00
ATOM   1000  O   LYS   574      41.283  82.663  30.737  1.00  0.00
ATOM   1000  CB  LYS   574      40.621  85.759  31.577  1.00  0.00
ATOM   1000  CG  LYS   574      41.024  86.710  32.724  1.00  0.00
ATOM   1000  CD  LYS   574      39.887  87.674  33.048  1.00  0.00
ATOM   1000  CE  LYS   574      38.723  87.478  32.064  1.00  0.00
ATOM   1000  NZ  LYS   574      37.641  88.434  32.339  1.00  0.00
ATOM   1000  N   ALA   575      41.045  84.030  28.986  1.00  0.00
ATOM   1000  CA  ALA   575      40.617  82.973  28.115  1.00  0.00
ATOM   1000  C   ALA   575      41.751  82.021  27.870  1.00  0.00
ATOM   1000  O   ALA   575      41.544  80.837  27.767  1.00  0.00
ATOM   1000  CB  ALA   575      40.147  83.563  26.778  1.00  0.00
ATOM   1000  N   ASP   576      42.987  82.513  27.817  1.00  0.00
ATOM   1000  CA  ASP   576      44.151  81.689  27.583  1.00  0.00
ATOM   1000  C   ASP   576      44.428  80.798  28.783  1.00  0.00
ATOM   1000  O   ASP   576      44.813  79.635  28.647  1.00  0.00
ATOM   1000  CB  ASP   576      45.362  82.576  27.243  1.00  0.00
ATOM   1000  CG  ASP   576      46.651  81.798  27.264  1.00  0.00
ATOM   1000  OD1 ASP   576      46.965  81.090  26.278  1.00  0.00
ATOM   1000  OD2 ASP   576      47.371  81.895  28.285  1.00  0.00
ATOM   1000  N   ILE   577      44.184  81.309  29.999  1.00  0.00
ATOM   1000  CA  ILE   577      44.362  80.545  31.209  1.00  0.00
ATOM   1000  C   ILE   577      43.334  79.433  31.249  1.00  0.00
ATOM   1000  O   ILE   577      43.610  78.303  31.651  1.00  0.00
ATOM   1000  CB  ILE   577      44.196  81.447  32.422  1.00  0.00
ATOM   1000  CG1 ILE   577      45.176  82.605  32.425  1.00  0.00
ATOM   1000  CG2 ILE   577      44.440  80.690  33.732  1.00  0.00
ATOM   1000  CD1 ILE   577      46.629  82.192  32.345  1.00  0.00
ATOM   1000  N   MET   578      42.109  79.753  30.821  1.00  0.00
ATOM   1000  CA  MET   578      41.019  78.827  30.818  1.00  0.00
ATOM   1000  C   MET   578      41.283  77.709  29.846  1.00  0.00
ATOM   1000  O   MET   578      41.071  76.544  30.164  1.00  0.00
ATOM   1000  CB  MET   578      39.723  79.552  30.438  1.00  0.00
ATOM   1000  CG  MET   578      38.477  78.689  30.642  1.00  0.00
ATOM   1000  SD  MET   578      38.148  78.254  32.367  1.00  0.00
ATOM   1000  CE  MET   578      37.476  79.839  32.930  1.00  0.00
ATOM   1000  N   ILE   579      41.753  78.053  28.642  1.00  0.00
ATOM   1000  CA  ILE   579      42.067  77.091  27.614  1.00  0.00
ATOM   1000  C   ILE   579      43.157  76.146  28.087  1.00  0.00
ATOM   1000  O   ILE   579      43.024  74.922  28.012  1.00  0.00
ATOM   1000  CB  ILE   579      42.525  77.809  26.351  1.00  0.00
ATOM   1000  CG1 ILE   579      41.482  78.752  25.803  1.00  0.00
ATOM   1000  CG2 ILE   579      42.811  76.819  25.213  1.00  0.00
ATOM   1000  CD1 ILE   579      40.182  78.098  25.565  1.00  0.00
ATOM   1000  N   SER   580      44.263  76.713  28.596  1.00  0.00
ATOM   1000  CA  SER   580      45.392  75.950  29.059  1.00  0.00
ATOM   1000  C   SER   580      45.056  75.036  30.225  1.00  0.00
ATOM   1000  O   SER   580      45.385  73.847  30.228  1.00  0.00
ATOM   1000  CB  SER   580      46.491  76.887  29.474  1.00  0.00
ATOM   1000  OG  SER   580      46.106  77.711  30.571  1.00  0.00
ATOM   1000  N   ASP   581      44.385  75.579  31.249  1.00  0.00
ATOM   1000  CA  ASP   581      44.000  74.841  32.424  1.00  0.00
ATOM   1000  C   ASP   581      43.069  73.695  32.098  1.00  0.00
ATOM   1000  O   ASP   581      43.282  72.554  32.525  1.00  0.00
ATOM   1000  CB  ASP   581      43.289  75.787  33.411  1.00  0.00
ATOM   1000  CG  ASP   581      43.007  75.190  34.767  1.00  0.00
ATOM   1000  OD1 ASP   581      42.278  75.861  35.548  1.00  0.00
ATOM   1000  OD2 ASP   581      43.516  74.075  35.049  1.00  0.00
ATOM   1000  N   THR   582      42.007  73.992  31.335  1.00  0.00
ATOM   1000  CA  THR   582      41.017  73.020  30.969  1.00  0.00
ATOM   1000  C   THR   582      41.679  71.842  30.280  1.00  0.00
ATOM   1000  O   THR   582      41.415  70.695  30.642  1.00  0.00
ATOM   1000  CB  THR   582      39.912  73.652  30.128  1.00  0.00
ATOM   1000  OG1 THR   582      39.273  74.694  30.858  1.00  0.00
ATOM   1000  CG2 THR   582      38.842  72.608  29.770  1.00  0.00
ATOM   1000  N   GLU   583      42.588  72.089  29.322  1.00  0.00
ATOM   1000  CA  GLU   583      43.256  71.017  28.617  1.00  0.00
ATOM   1000  C   GLU   583      44.013  70.090  29.553  1.00  0.00
ATOM   1000  O   GLU   583      43.923  68.864  29.442  1.00  0.00
ATOM   1000  CB  GLU   583      44.172  71.565  27.521  1.00  0.00
ATOM   1000  CG  GLU   583      43.309  72.030  26.337  1.00  0.00
ATOM   1000  CD  GLU   583      44.207  72.541  25.246  1.00  0.00
ATOM   1000  OE1 GLU   583      43.737  72.784  24.124  1.00  0.00
ATOM   1000  OE2 GLU   583      45.417  72.706  25.478  1.00  0.00
ATOM   1000  N   ASN   584      44.724  70.659  30.543  1.00  0.00
ATOM   1000  CA  ASN   584      45.468  69.876  31.504  1.00  0.00
ATOM   1000  C   ASN   584      44.537  69.039  32.339  1.00  0.00
ATOM   1000  O   ASN   584      44.783  67.861  32.596  1.00  0.00
ATOM   1000  CB  ASN   584      46.275  70.794  32.441  1.00  0.00
ATOM   1000  CG  ASN   584      47.253  70.066  33.343  1.00  0.00
ATOM   1000  OD1 ASN   584      47.548  68.889  33.166  1.00  0.00
ATOM   1000  ND2 ASN   584      47.793  70.799  34.348  1.00  0.00
ATOM   1000  N   LEU   585      43.427  69.648  32.777  1.00  0.00
ATOM   1000  CA  LEU   585      42.451  68.990  33.589  1.00  0.00
ATOM   1000  C   LEU   585      41.835  67.848  32.845  1.00  0.00
ATOM   1000  O   LEU   585      41.626  66.782  33.424  1.00  0.00
ATOM   1000  CB  LEU   585      41.422  69.994  34.095  1.00  0.00
ATOM   1000  CG  LEU   585      40.511  69.404  35.130  1.00  0.00
ATOM   1000  CD1 LEU   585      39.137  70.134  35.205  1.00  0.00
ATOM   1000  CD2 LEU   585      40.029  68.018  34.960  1.00  0.00
ATOM   1000  N   PHE   586      41.625  68.099  31.590  1.00  0.00
ATOM   1000  CA  PHE   586      41.359  67.260  30.685  1.00  0.00
ATOM   1000  C   PHE   586      42.082  65.773  30.802  1.00  0.00
ATOM   1000  O   PHE   586      41.681  64.552  30.927  1.00  0.00
ATOM   1000  CB  PHE   586      40.819  67.610  29.224  1.00  0.00
ATOM   1000  CG  PHE   586      40.582  66.564  28.167  1.00  0.00
ATOM   1000  CD1 PHE   586      39.100  66.590  27.387  1.00  0.00
ATOM   1000  CD2 PHE   586      41.394  65.175  28.180  1.00  0.00
ATOM   1000  CE1 PHE   586      38.702  65.205  26.636  1.00  0.00
ATOM   1000  CE2 PHE   586      40.877  63.956  27.519  1.00  0.00
ATOM   1000  CZ  PHE   586      39.610  63.958  26.734  1.00  0.00
ATOM   1000  N   LYS   587      43.258  66.008  30.566  1.00  0.00
ATOM   1000  CA  LYS   587      44.212  64.980  30.564  1.00  0.00
ATOM   1000  C   LYS   587      44.243  64.293  31.905  1.00  0.00
ATOM   1000  O   LYS   587      44.121  63.095  31.985  1.00  0.00
ATOM   1000  CB  LYS   587      45.568  65.587  30.216  1.00  0.00
ATOM   1000  CG  LYS   587      45.658  66.007  28.744  1.00  0.00
ATOM   1000  CD  LYS   587      47.066  66.435  28.344  1.00  0.00
ATOM   1000  CE  LYS   587      47.455  67.788  28.941  1.00  0.00
ATOM   1000  NZ  LYS   587      48.820  68.171  28.540  1.00  0.00
ATOM   1000  N   ARG   588      44.384  65.045  33.000  1.00  0.00
ATOM   1000  CA  ARG   588      44.407  64.497  34.339  1.00  0.00
ATOM   1000  C   ARG   588      43.156  63.691  34.648  1.00  0.00
ATOM   1000  O   ARG   588      43.193  62.726  35.417  1.00  0.00
ATOM   1000  CB  ARG   588      44.536  65.621  35.381  1.00  0.00
ATOM   1000  CG  ARG   588      45.892  66.330  35.304  1.00  0.00
ATOM   1000  CD  ARG   588      46.073  67.373  36.407  1.00  0.00
ATOM   1000  NE  ARG   588      45.284  68.574  36.075  1.00  0.00
ATOM   1000  CZ  ARG   588      45.270  69.661  36.891  1.00  0.00
ATOM   1000  NH1 ARG   588      45.979  69.662  38.048  1.00  0.00
ATOM   1000  NH2 ARG   588      44.550  70.743  36.535  1.00  0.00
ATOM   1000  N   TYR   589      42.017  64.076  34.057  1.00  0.00
ATOM   1000  CA  TYR   589      40.773  63.395  34.272  1.00  0.00
ATOM   1000  C   TYR   589      40.681  62.061  33.567  1.00  0.00
ATOM   1000  O   TYR   589      40.278  61.062  34.171  1.00  0.00
ATOM   1000  CB  TYR   589      39.577  64.264  33.864  1.00  0.00
ATOM   1000  CG  TYR   589      39.522  64.508  32.424  1.00  0.00
ATOM   1000  CD1 TYR   589      39.747  65.632  31.994  1.00  0.00
ATOM   1000  CD2 TYR   589      38.955  63.680  31.495  1.00  0.00
ATOM   1000  CE1 TYR   589      39.401  65.705  30.629  1.00  0.00
ATOM   1000  CE2 TYR   589      38.913  63.865  30.184  1.00  0.00
ATOM   1000  CZ  TYR   589      39.373  64.859  29.899  1.00  0.00
ATOM   1000  OH  TYR   589      38.997  64.858  28.961  1.00  0.00
ATOM   1000  N   GLU   590      41.022  62.014  32.271  1.00  0.00
ATOM   1000  CA  GLU   590      40.950  60.800  31.515  1.00  0.00
ATOM   1000  C   GLU   590      39.609  60.121  31.601  1.00  0.00
ATOM   1000  O   GLU   590      38.563  60.734  31.428  1.00  0.00
ATOM   1000  CB  GLU   590      42.034  59.831  32.027  1.00  0.00
ATOM   1000  CG  GLU   590      43.414  60.322  31.685  1.00  0.00
ATOM   1000  CD  GLU   590      43.647  60.220  30.208  1.00  0.00
ATOM   1000  OE1 GLU   590      42.892  60.776  29.400  1.00  0.00
ATOM   1000  OE2 GLU   590      44.596  59.529  29.808  1.00  0.00
ATOM   1000  N   LYS   591      39.606  58.822  31.951  1.00  0.00
ATOM   1000  CA  LYS   591      38.422  57.999  32.047  1.00  0.00
ATOM   1000  C   LYS   591      37.334  58.542  32.942  1.00  0.00
ATOM   1000  O   LYS   591      36.157  58.233  32.749  1.00  0.00
ATOM   1000  CB  LYS   591      38.748  56.589  32.574  1.00  0.00
ATOM   1000  CG  LYS   591      39.645  55.806  31.611  1.00  0.00
ATOM   1000  CD  LYS   591      41.132  56.030  31.872  1.00  0.00
ATOM   1000  CE  LYS   591      41.633  55.259  33.089  1.00  0.00
ATOM   1000  NZ  LYS   591      43.068  55.508  33.319  1.00  0.00
ATOM   1000  N   LEU   592      37.701  59.337  33.956  1.00  0.00
ATOM   1000  CA  LEU   592      36.747  59.876  34.874  1.00  0.00
ATOM   1000  C   LEU   592      35.651  60.695  34.298  1.00  0.00
ATOM   1000  O   LEU   592      34.561  60.818  34.738  1.00  0.00
ATOM   1000  CB  LEU   592      37.439  60.672  35.960  1.00  0.00
ATOM   1000  CG  LEU   592      38.370  59.821  36.834  1.00  0.00
ATOM   1000  CD1 LEU   592      39.243  60.678  37.747  1.00  0.00
ATOM   1000  CD2 LEU   592      37.589  58.839  37.706  1.00  0.00
ATOM   1000  N   ILE   593      35.679  61.354  33.303  1.00  0.00
ATOM   1000  CA  ILE   593      34.418  61.962  32.877  1.00  0.00
ATOM   1000  C   ILE   593      34.227  61.388  31.528  1.00  0.00
ATOM   1000  O   ILE   593      34.954  61.698  30.595  1.00  0.00
ATOM   1000  CB  ILE   593      34.503  63.461  32.978  1.00  0.00
ATOM   1000  CG1 ILE   593      33.117  64.089  33.044  1.00  0.00
ATOM   1000  CG2 ILE   593      35.226  64.044  31.763  1.00  0.00
ATOM   1000  CD1 ILE   593      32.456  63.874  34.392  1.00  0.00
ATOM   1000  N   SER   594      33.259  60.464  31.402  1.00  0.00
ATOM   1000  CA  SER   594      32.988  59.822  30.140  1.00  0.00
ATOM   1000  C   SER   594      32.323  60.817  29.194  1.00  0.00
ATOM   1000  O   SER   594      31.759  61.817  29.474  1.00  0.00
ATOM   1000  CB  SER   594      31.987  58.681  30.390  1.00  0.00
ATOM   1000  OG  SER   594      31.699  58.018  29.170  1.00  0.00
ATOM   1000  N   SER   595      31.846  60.524  28.082  1.00  0.00
ATOM   1000  CA  SER   595      32.073  60.867  26.738  1.00  0.00
ATOM   1000  C   SER   595      31.330  62.103  26.255  1.00  0.00
ATOM   1000  O   SER   595      31.855  62.879  25.462  1.00  0.00
ATOM   1000  CB  SER   595      31.652  59.658  25.896  1.00  0.00
ATOM   1000  OG  SER   595      32.489  58.551  26.218  1.00  0.00
ATOM   1000  N   GLU   596      30.096  62.327  26.691  1.00  0.00
ATOM   1000  CA  GLU   596      29.296  63.457  26.296  1.00  0.00
ATOM   1000  C   GLU   596      29.960  64.751  26.714  1.00  0.00
ATOM   1000  O   GLU   596      30.088  65.694  25.929  1.00  0.00
ATOM   1000  CB  GLU   596      27.885  63.381  26.906  1.00  0.00
ATOM   1000  CG  GLU   596      27.901  63.102  28.415  1.00  0.00
ATOM   1000  CD  GLU   596      27.959  61.647  28.713  1.00  0.00
ATOM   1000  OE1 GLU   596      27.636  61.288  29.862  1.00  0.00
ATOM   1000  OE2 GLU   596      28.326  60.865  27.815  1.00  0.00
ATOM   1000  N   LYS   597      30.412  64.809  27.976  1.00  0.00
ATOM   1000  CA  LYS   597      31.048  65.967  28.529  1.00  0.00
ATOM   1000  C   LYS   597      32.338  66.278  27.806  1.00  0.00
ATOM   1000  O   LYS   597      32.549  67.395  27.347  1.00  0.00
ATOM   1000  CB  LYS   597      31.285  65.789  30.033  1.00  0.00
ATOM   1000  CG  LYS   597      29.976  65.838  30.830  1.00  0.00
ATOM   1000  CD  LYS   597      29.521  67.270  31.110  1.00  0.00
ATOM   1000  CE  LYS   597      30.250  67.922  32.224  1.00  0.00
ATOM   1000  NZ  LYS   597      29.813  69.255  32.555  1.00  0.00
ATOM   1000  N   GLU   598      33.219  65.289  27.629  1.00  0.00
ATOM   1000  CA  GLU   598      34.471  65.534  26.959  1.00  0.00
ATOM   1000  C   GLU   598      34.259  66.070  25.554  1.00  0.00
ATOM   1000  O   GLU   598      35.001  66.927  25.090  1.00  0.00
ATOM   1000  CB  GLU   598      35.317  64.261  26.935  1.00  0.00
ATOM   1000  CG  GLU   598      34.810  63.216  25.969  1.00  0.00
ATOM   1000  CD  GLU   598      35.677  62.017  25.910  1.00  0.00
ATOM   1000  OE1 GLU   598      36.151  61.591  26.981  1.00  0.00
ATOM   1000  OE2 GLU   598      35.869  61.500  24.788  1.00  0.00
ATOM   1000  N   TYR   599      33.208  65.605  24.856  1.00  0.00
ATOM   1000  CA  TYR   599      32.918  66.044  23.513  1.00  0.00
ATOM   1000  C   TYR   599      32.495  67.498  23.478  1.00  0.00
ATOM   1000  O   TYR   599      32.882  68.236  22.585  1.00  0.00
ATOM   1000  CB  TYR   599      31.825  65.161  22.865  1.00  0.00
ATOM   1000  CG  TYR   599      31.500  65.547  21.444  1.00  0.00
ATOM   1000  CD1 TYR   599      32.380  65.234  20.410  1.00  0.00
ATOM   1000  CD2 TYR   599      30.307  66.202  21.149  1.00  0.00
ATOM   1000  CE1 TYR   599      32.077  65.582  19.101  1.00  0.00
ATOM   1000  CE2 TYR   599      30.001  66.551  19.843  1.00  0.00
ATOM   1000  CZ  TYR   599      30.889  66.237  18.828  1.00  0.00
ATOM   1000  OH  TYR   599      30.582  66.588  17.508  1.00  0.00
ATOM   1000  N   SER   600      31.690  67.952  24.450  1.00  0.00
ATOM   1000  CA  SER   600      31.257  69.321  24.496  1.00  0.00
ATOM   1000  C   SER   600      32.443  70.217  24.833  1.00  0.00
ATOM   1000  O   SER   600      32.697  71.221  24.170  1.00  0.00
ATOM   1000  CB  SER   600      30.163  69.445  25.513  1.00  0.00
ATOM   1000  OG  SER   600      30.747  69.050  26.744  1.00  0.00
ATOM   1000  N   ASN   601      33.226  69.826  25.851  1.00  0.00
ATOM   1000  CA  ASN   601      34.387  70.545  26.311  1.00  0.00
ATOM   1000  C   ASN   601      35.420  70.728  25.228  1.00  0.00
ATOM   1000  O   ASN   601      35.930  71.828  25.024  1.00  0.00
ATOM   1000  CB  ASN   601      35.063  69.815  27.482  1.00  0.00
ATOM   1000  CG  ASN   601      34.137  69.858  28.703  1.00  0.00
ATOM   1000  OD1 ASN   601      34.406  69.225  29.706  1.00  0.00
ATOM   1000  ND2 ASN   601      33.010  70.598  28.668  1.00  0.00
ATOM   1000  N   ILE   602      35.742  69.663  24.486  1.00  0.00
ATOM   1000  CA  ILE   602      36.749  69.750  23.458  1.00  0.00
ATOM   1000  C   ILE   602      36.288  70.576  22.273  1.00  0.00
ATOM   1000  O   ILE   602      37.101  71.161  21.583  1.00  0.00
ATOM   1000  CB  ILE   602      37.259  68.370  23.074  1.00  0.00
ATOM   1000  CG1 ILE   602      37.851  67.637  24.284  1.00  0.00
ATOM   1000  CG2 ILE   602      38.366  68.451  22.009  1.00  0.00
ATOM   1000  CD1 ILE   602      38.997  68.413  24.921  1.00  0.00
ATOM   1000  N   VAL   603      34.976  70.693  22.035  1.00  0.00
ATOM   1000  CA  VAL   603      34.469  71.513  20.957  1.00  0.00
ATOM   1000  C   VAL   603      34.586  72.968  21.387  1.00  0.00
ATOM   1000  O   VAL   603      34.914  73.854  20.588  1.00  0.00
ATOM   1000  CB  VAL   603      33.015  71.174  20.641  1.00  0.00
ATOM   1000  CG1 VAL   603      32.418  72.141  19.616  1.00  0.00
ATOM   1000  CG2 VAL   603      32.884  69.764  20.054  1.00  0.00
ATOM   1000  N   GLU   604      34.333  73.221  22.680  1.00  0.00
ATOM   1000  CA  GLU   604      34.411  74.516  23.251  1.00  0.00
ATOM   1000  C   GLU   604      35.804  75.078  23.348  1.00  0.00
ATOM   1000  O   GLU   604      36.052  76.280  23.243  1.00  0.00
ATOM   1000  CB  GLU   604      33.726  74.509  24.616  1.00  0.00
ATOM   1000  CG  GLU   604      32.244  74.258  24.500  1.00  0.00
ATOM   1000  CD  GLU   604      31.519  75.164  23.912  1.00  0.00
ATOM   1000  OE1 GLU   604      31.778  75.338  22.650  1.00  0.00
ATOM   1000  OE2 GLU   604      30.643  75.779  24.622  1.00  0.00
ATOM   1000  N   ASP   605      36.783  74.206  23.558  1.00  0.00
ATOM   1000  CA  ASP   605      38.169  74.603  23.642  1.00  0.00
ATOM   1000  C   ASP   605      38.675  74.989  22.276  1.00  0.00
ATOM   1000  O   ASP   605      39.479  75.910  22.134  1.00  0.00
ATOM   1000  CB  ASP   605      39.065  73.466  24.184  1.00  0.00
ATOM   1000  CG  ASP   605      38.864  73.162  25.657  1.00  0.00
ATOM   1000  OD1 ASP   605      38.555  74.109  26.425  1.00  0.00
ATOM   1000  OD2 ASP   605      39.026  71.966  26.025  1.00  0.00
ATOM   1000  N   ILE   606      38.212  74.295  21.223  1.00  0.00
ATOM   1000  CA  ILE   606      38.615  74.601  19.871  1.00  0.00
ATOM   1000  C   ILE   606      38.108  75.974  19.495  1.00  0.00
ATOM   1000  O   ILE   606      38.845  76.794  18.949  1.00  0.00
ATOM   1000  CB  ILE   606      38.099  73.557  18.885  1.00  0.00
ATOM   1000  CG1 ILE   606      38.592  72.159  19.220  1.00  0.00
ATOM   1000  CG2 ILE   606      38.569  73.847  17.452  1.00  0.00
ATOM   1000  CD1 ILE   606      40.101  72.034  19.283  1.00  0.00
ATOM   1000  N   LYS   607      36.826  76.242  19.787  1.00  0.00
ATOM   1000  CA  LYS   607      36.205  77.510  19.516  1.00  0.00
ATOM   1000  C   LYS   607      36.918  78.616  20.269  1.00  0.00
ATOM   1000  O   LYS   607      37.240  79.655  19.699  1.00  0.00
ATOM   1000  CB  LYS   607      34.724  77.475  19.889  1.00  0.00
ATOM   1000  CG  LYS   607      34.507  77.440  21.365  1.00  0.00
ATOM   1000  CD  LYS   607      33.162  77.302  21.772  1.00  0.00
ATOM   1000  CE  LYS   607      33.080  77.480  23.317  1.00  0.00
ATOM   1000  NZ  LYS   607      31.733  77.569  23.367  1.00  0.00
ATOM   1000  N   ALA   608      37.205  78.406  21.565  1.00  0.00
ATOM   1000  CA  ALA   608      37.862  79.383  22.380  1.00  0.00
ATOM   1000  C   ALA   608      39.228  79.698  21.821  1.00  0.00
ATOM   1000  O   ALA   608      39.608  80.864  21.705  1.00  0.00
ATOM   1000  CB  ALA   608      37.937  78.929  23.812  1.00  0.00
ATOM   1000  N   LEU   609      39.979  78.671  21.403  1.00  0.00
ATOM   1000  CA  LEU   609      41.295  78.872  20.858  1.00  0.00
ATOM   1000  C   LEU   609      41.229  79.697  19.570  1.00  0.00
ATOM   1000  O   LEU   609      42.069  80.561  19.287  1.00  0.00
ATOM   1000  CB  LEU   609      41.997  77.531  20.629  1.00  0.00
ATOM   1000  CG  LEU   609      43.493  77.676  20.323  1.00  0.00
ATOM   1000  CD1 LEU   609      44.061  76.433  19.665  1.00  0.00
ATOM   1000  CD2 LEU   609      43.864  78.793  19.399  1.00  0.00
ATOM   1000  N   ARG   610      40.224  79.464  18.737  1.00  0.00
ATOM   1000  CA  ARG   610      40.074  80.208  17.510  1.00  0.00
ATOM   1000  C   ARG   610      39.772  81.656  17.843  1.00  0.00
ATOM   1000  O   ARG   610      40.302  82.588  17.237  1.00  0.00
ATOM   1000  CB  ARG   610      38.939  79.625  16.654  1.00  0.00
ATOM   1000  CG  ARG   610      39.258  78.221  16.134  1.00  0.00
ATOM   1000  CD  ARG   610      38.179  77.676  15.199  1.00  0.00
ATOM   1000  NE  ARG   610      37.009  77.257  15.993  1.00  0.00
ATOM   1000  CZ  ARG   610      35.899  76.731  15.405  1.00  0.00
ATOM   1000  NH1 ARG   610      35.843  76.593  14.054  1.00  0.00
ATOM   1000  NH2 ARG   610      34.848  76.353  16.176  1.00  0.00
ATOM   1000  N   GLN   611      38.925  81.872  18.857  1.00  0.00
ATOM   1000  CA  GLN   611      38.529  83.187  19.280  1.00  0.00
ATOM   1000  C   GLN   611      39.695  83.998  19.785  1.00  0.00
ATOM   1000  O   GLN   611      39.834  85.170  19.440  1.00  0.00
ATOM   1000  CB  GLN   611      37.450  83.103  20.348  1.00  0.00
ATOM   1000  CG  GLN   611      36.177  82.538  19.760  1.00  0.00
ATOM   1000  CD  GLN   611      35.449  83.385  18.848  1.00  0.00
ATOM   1000  OE1 GLN   611      34.881  83.017  17.836  1.00  0.00
ATOM   1000  NE2 GLN   611      35.570  84.621  19.158  1.00  0.00
ATOM   1000  N   ALA   612      40.588  83.389  20.576  1.00  0.00
ATOM   1000  CA  ALA   612      41.743  84.083  21.110  1.00  0.00
ATOM   1000  C   ALA   612      42.643  84.621  20.011  1.00  0.00
ATOM   1000  O   ALA   612      43.397  85.572  20.226  1.00  0.00
ATOM   1000  CB  ALA   612      42.550  83.180  22.057  1.00  0.00
ATOM   1000  N   ILE   613      42.554  84.047  18.790  1.00  0.00
ATOM   1000  CA  ILE   613      43.342  84.481  17.651  1.00  0.00
ATOM   1000  C   ILE   613      42.798  85.772  17.062  1.00  0.00
ATOM   1000  O   ILE   613      43.355  86.336  16.118  1.00  0.00
ATOM   1000  CB  ILE   613      43.352  83.435  16.538  1.00  0.00
ATOM   1000  CG1 ILE   613      43.980  82.117  17.000  1.00  0.00
ATOM   1000  CG2 ILE   613      44.148  83.886  15.298  1.00  0.00
ATOM   1000  CD1 ILE   613      43.642  80.949  16.073  1.00  0.00
ATOM   1000  N   LYS   614      41.667  86.270  17.581  1.00  0.00
ATOM   1000  CA  LYS   614      41.062  87.466  17.075  1.00  0.00
ATOM   1000  C   LYS   614      41.239  88.627  17.975  1.00  0.00
ATOM   1000  O   LYS   614      42.060  88.623  18.905  1.00  0.00
ATOM   1000  CB  LYS   614      39.546  87.253  16.913  1.00  0.00
ATOM   1000  CG  LYS   614      39.215  86.320  15.754  1.00  0.00
ATOM   1000  CD  LYS   614      37.719  86.251  15.467  1.00  0.00
ATOM   1000  CE  LYS   614      36.958  85.486  16.542  1.00  0.00
ATOM   1000  NZ  LYS   614      35.514  85.441  16.239  1.00  0.00
ATOM   1000  N   ASN   615      40.387  89.581  17.613  1.00  0.00
ATOM   1000  CA  ASN   615      40.753  90.645  17.708  1.00  0.00
ATOM   1000  C   ASN   615      38.614  91.275  18.778  1.00  0.00
ATOM   1000  O   ASN   615      38.316  92.253  19.759  1.00  0.00
ATOM   1000  CB  ASN   615      41.032  92.058  17.073  1.00  0.00
ATOM   1000  CG  ASN   615      42.431  92.103  16.993  1.00  0.00
ATOM   1000  OD1 ASN   615      42.649  92.238  15.824  1.00  0.00
ATOM   1000  ND2 ASN   615      43.359  92.086  17.974  1.00  0.00
ATOM   1000  N   PHE   616      38.054  90.298  18.904  1.00  0.00
ATOM   1000  CA  PHE   616      36.810  90.616  19.380  1.00  0.00
ATOM   1000  C   PHE   616      36.640  90.147  20.808  1.00  0.00
ATOM   1000  O   PHE   616      36.511  88.957  21.078  1.00  0.00
ATOM   1000  CB  PHE   616      35.858  89.957  18.430  1.00  0.00
ATOM   1000  CG  PHE   616      35.815  90.592  17.054  1.00  0.00
ATOM   1000  CD1 PHE   616      36.465  89.989  15.980  1.00  0.00
ATOM   1000  CD2 PHE   616      35.107  91.771  16.840  1.00  0.00
ATOM   1000  CE1 PHE   616      36.419  90.557  14.715  1.00  0.00
ATOM   1000  CE2 PHE   616      35.057  92.343  15.577  1.00  0.00
ATOM   1000  CZ  PHE   616      35.713  91.735  14.513  1.00  0.00
ATOM   1000  N   LYS   617      36.550  91.100  21.755  1.00  0.00
ATOM   1000  CA  LYS   617      36.396  90.779  23.152  1.00  0.00
ATOM   1000  C   LYS   617      35.150  89.980  23.456  1.00  0.00
ATOM   1000  O   LYS   617      35.173  89.049  24.264  1.00  0.00
ATOM   1000  CB  LYS   617      36.374  92.056  23.995  1.00  0.00
ATOM   1000  CG  LYS   617      37.745  92.710  24.077  1.00  0.00
ATOM   1000  CD  LYS   617      37.760  93.869  25.066  1.00  0.00
ATOM   1000  CE  LYS   617      37.041  95.097  24.557  1.00  0.00
ATOM   1000  NZ  LYS   617      37.103  96.195  25.540  1.00  0.00
ATOM   1000  N   ALA   618      34.032  90.355  22.814  1.00  0.00
ATOM   1000  CA  ALA   618      32.764  89.697  23.006  1.00  0.00
ATOM   1000  C   ALA   618      32.815  88.246  22.576  1.00  0.00
ATOM   1000  O   ALA   618      32.283  87.375  23.255  1.00  0.00
ATOM   1000  CB  ALA   618      31.651  90.441  22.251  1.00  0.00
ATOM   1000  N   ASN   619      33.475  87.956  21.451  1.00  0.00
ATOM   1000  CA  ASN   619      33.558  86.623  20.959  1.00  0.00
ATOM   1000  C   ASN   619      34.334  85.717  21.917  1.00  0.00
ATOM   1000  O   ASN   619      33.913  84.597  22.205  1.00  0.00
ATOM   1000  CB  ASN   619      34.142  86.740  19.600  1.00  0.00
ATOM   1000  CG  ASN   619      33.413  87.197  18.429  1.00  0.00
ATOM   1000  OD1 ASN   619      33.922  87.996  17.659  1.00  0.00
ATOM   1000  ND2 ASN   619      32.220  86.620  18.188  1.00  0.00
ATOM   1000  N   GLU   620      35.465  86.208  22.461  1.00  0.00
ATOM   1000  CA  GLU   620      36.255  85.459  23.422  1.00  0.00
ATOM   1000  C   GLU   620      35.450  85.171  24.665  1.00  0.00
ATOM   1000  O   GLU   620      35.456  84.055  25.184  1.00  0.00
ATOM   1000  CB  GLU   620      37.535  86.219  23.837  1.00  0.00
ATOM   1000  CG  GLU   620      38.474  86.344  22.629  1.00  0.00
ATOM   1000  CD  GLU   620      39.564  87.327  22.949  1.00  0.00
ATOM   1000  OE1 GLU   620      40.317  87.103  23.903  1.00  0.00
ATOM   1000  OE2 GLU   620      39.694  88.352  22.258  1.00  0.00
ATOM   1000  N   ASN   621      34.722  86.178  25.169  1.00  0.00
ATOM   1000  CA  ASN   621      33.926  85.987  26.352  1.00  0.00
ATOM   1000  C   ASN   621      32.793  85.026  26.090  1.00  0.00
ATOM   1000  O   ASN   621      32.384  84.323  26.970  1.00  0.00
ATOM   1000  CB  ASN   621      33.344  87.315  26.860  1.00  0.00
ATOM   1000  CG  ASN   621      34.370  88.229  27.508  1.00  0.00
ATOM   1000  OD1 ASN   621      35.196  87.805  28.310  1.00  0.00
ATOM   1000  ND2 ASN   621      34.299  89.540  27.168  1.00  0.00
ATOM   1000  N   ASP   622      32.281  84.946  24.865  1.00  0.00
ATOM   1000  CA  ASP   622      31.202  84.049  24.513  1.00  0.00
ATOM   1000  C   ASP   622      31.690  82.621  24.601  1.00  0.00
ATOM   1000  O   ASP   622      31.026  81.745  25.154  1.00  0.00
ATOM   1000  CB  ASP   622      30.716  84.359  23.084  1.00  0.00
ATOM   1000  CG  ASP   622      29.454  83.634  22.675  1.00  0.00
ATOM   1000  OD1 ASP   622      29.117  83.727  21.461  1.00  0.00
ATOM   1000  OD2 ASP   622      28.815  83.011  23.552  1.00  0.00
ATOM   1000  N   MET   623      32.912  82.369  24.102  1.00  0.00
ATOM   1000  CA  MET   623      33.480  81.047  24.106  1.00  0.00
ATOM   1000  C   MET   623      33.861  80.596  25.485  1.00  0.00
ATOM   1000  O   MET   623      33.778  79.433  25.771  1.00  0.00
ATOM   1000  CB  MET   623      34.704  80.973  23.208  1.00  0.00
ATOM   1000  CG  MET   623      34.324  81.243  21.785  1.00  0.00
ATOM   1000  SD  MET   623      33.308  80.100  20.922  1.00  0.00
ATOM   1000  CE  MET   623      32.078  81.184  20.216  1.00  0.00
ATOM   1000  N   SER   624      34.272  81.507  26.369  1.00  0.00
ATOM   1000  CA  SER   624      34.628  81.190  27.730  1.00  0.00
ATOM   1000  C   SER   624      33.390  80.783  28.502  1.00  0.00
ATOM   1000  O   SER   624      33.418  79.878  29.339  1.00  0.00
ATOM   1000  CB  SER   624      35.270  82.423  28.404  1.00  0.00
ATOM   1000  OG  SER   624      36.472  82.776  27.711  1.00  0.00
ATOM   1000  N   ILE   625      32.277  81.481  28.223  1.00  0.00
ATOM   1000  CA  ILE   625      30.988  81.244  28.822  1.00  0.00
ATOM   1000  C   ILE   625      30.512  79.864  28.432  1.00  0.00
ATOM   1000  O   ILE   625      30.015  79.104  29.266  1.00  0.00
ATOM   1000  CB  ILE   625      29.988  82.304  28.366  1.00  0.00
ATOM   1000  CG1 ILE   625      30.413  83.704  28.741  1.00  0.00
ATOM   1000  CG2 ILE   625      28.619  82.126  29.028  1.00  0.00
ATOM   1000  CD1 ILE   625      30.700  83.933  30.193  1.00  0.00
ATOM   1000  N   ASP   626      30.672  79.511  27.161  1.00  0.00
ATOM   1000  CA  ASP   626      30.243  78.247  26.707  1.00  0.00
ATOM   1000  C   ASP   626      31.008  77.119  27.376  1.00  0.00
ATOM   1000  O   ASP   626      30.409  76.173  27.890  1.00  0.00
ATOM   1000  CB  ASP   626      30.464  78.371  25.404  1.00  0.00
ATOM   1000  CG  ASP   626      29.718  79.047  24.276  1.00  0.00
ATOM   1000  OD1 ASP   626      28.542  79.181  24.574  1.00  0.00
ATOM   1000  OD2 ASP   626      30.257  79.457  23.189  1.00  0.00
ATOM   1000  N   VAL   627      32.338  77.239  27.454  1.00  0.00
ATOM   1000  CA  VAL   627      33.197  76.318  28.155  1.00  0.00
ATOM   1000  C   VAL   627      32.723  76.198  29.588  1.00  0.00
ATOM   1000  O   VAL   627      32.484  75.117  30.063  1.00  0.00
ATOM   1000  CB  VAL   627      34.638  76.800  28.109  1.00  0.00
ATOM   1000  CG1 VAL   627      35.576  75.698  28.603  1.00  0.00
ATOM   1000  CG2 VAL   627      35.040  77.130  26.686  1.00  0.00
ATOM   1000  N   ASN   628      32.486  77.307  30.285  1.00  0.00
ATOM   1000  CA  ASN   628      32.041  77.291  31.657  1.00  0.00
ATOM   1000  C   ASN   628      30.726  76.545  31.822  1.00  0.00
ATOM   1000  O   ASN   628      30.503  75.853  32.819  1.00  0.00
ATOM   1000  CB  ASN   628      31.844  78.730  32.178  1.00  0.00
ATOM   1000  CG  ASN   628      33.144  79.483  32.424  1.00  0.00
ATOM   1000  OD1 ASN   628      34.094  78.963  32.999  1.00  0.00
ATOM   1000  ND2 ASN   628      33.182  80.769  31.995  1.00  0.00
ATOM   1000  N   GLY   629      29.817  76.683  30.840  1.00  0.00
ATOM   1000  CA  GLY   629      28.538  76.052  30.863  1.00  0.00
ATOM   1000  C   GLY   629      28.703  74.633  30.566  1.00  0.00
ATOM   1000  O   GLY   629      27.912  73.906  30.778  1.00  0.00
ATOM   1000  N   ILE   630      29.622  74.025  29.919  1.00  0.00
ATOM   1000  CA  ILE   630      29.665  72.580  29.663  1.00  0.00
ATOM   1000  C   ILE   630      30.738  71.911  30.439  1.00  0.00
ATOM   1000  O   ILE   630      30.858  70.648  30.463  1.00  0.00
ATOM   1000  CB  ILE   630      29.885  72.338  28.214  1.00  0.00
ATOM   1000  CG1 ILE   630      28.779  72.890  27.321  1.00  0.00
ATOM   1000  CG2 ILE   630      29.849  70.965  28.036  1.00  0.00
ATOM   1000  CD1 ILE   630      27.396  72.350  27.698  1.00  0.00
ATOM   1000  N   LYS   631      31.470  72.895  31.029  1.00  0.00
ATOM   1000  CA  LYS   631      32.648  72.574  31.737  1.00  0.00
ATOM   1000  C   LYS   631      32.338  71.964  33.153  1.00  0.00
ATOM   1000  O   LYS   631      33.235  71.515  33.792  1.00  0.00
ATOM   1000  CB  LYS   631      33.659  73.732  31.898  1.00  0.00
ATOM   1000  CG  LYS   631      34.999  73.363  32.424  1.00  0.00
ATOM   1000  CD  LYS   631      35.948  74.539  32.551  1.00  0.00
ATOM   1000  CE  LYS   631      37.300  74.121  33.128  1.00  0.00
ATOM   1000  NZ  LYS   631      38.202  75.276  33.258  1.00  0.00
ATOM   1000  N   LYS   632      31.128  71.802  33.817  1.00  0.00
ATOM   1000  CA  LYS   632      30.784  71.568  35.253  1.00  0.00
ATOM   1000  C   LYS   632      31.166  70.194  35.829  1.00  0.00
ATOM   1000  O   LYS   632      31.500  70.068  37.007  1.00  0.00
ATOM   1000  CB  LYS   632      29.270  71.833  35.482  1.00  0.00
ATOM   1000  CG  LYS   632      28.909  73.305  35.231  1.00  0.00
ATOM   1000  CD  LYS   632      28.543  73.586  33.769  1.00  0.00
ATOM   1000  CE  LYS   632      27.115  73.072  33.506  1.00  0.00
ATOM   1000  NZ  LYS   632      26.474  73.219  32.345  1.00  0.00
ATOM   1000  N   ALA   633      31.161  69.124  35.020  1.00  0.00
ATOM   1000  CA  ALA   633      31.534  67.817  35.502  1.00  0.00
ATOM   1000  C   ALA   633      33.028  67.736  35.646  1.00  0.00
ATOM   1000  O   ALA   633      33.536  67.271  36.659  1.00  0.00
ATOM   1000  CB  ALA   633      31.057  66.674  34.657  1.00  0.00
ATOM   1000  N   THR   634      33.761  68.237  34.646  1.00  0.00
ATOM   1000  CA  THR   634      35.202  68.293  34.663  1.00  0.00
ATOM   1000  C   THR   634      35.686  69.047  35.892  1.00  0.00
ATOM   1000  O   THR   634      36.640  68.646  36.560  1.00  0.00
ATOM   1000  CB  THR   634      35.712  69.018  33.432  1.00  0.00
ATOM   1000  OG1 THR   634      35.313  70.362  33.460  1.00  0.00
ATOM   1000  CG2 THR   634      35.162  68.383  32.163  1.00  0.00
ATOM   1000  N   ASP   635      35.008  70.159  36.224  1.00  0.00
ATOM   1000  CA  ASP   635      35.359  70.984  37.347  1.00  0.00
ATOM   1000  C   ASP   635      35.257  70.212  38.651  1.00  0.00
ATOM   1000  O   ASP   635      36.096  70.342  39.543  1.00  0.00
ATOM   1000  CB  ASP   635      34.451  72.238  37.416  1.00  0.00
ATOM   1000  CG  ASP   635      34.716  73.263  36.326  1.00  0.00
ATOM   1000  OD1 ASP   635      35.890  73.389  35.906  1.00  0.00
ATOM   1000  OD2 ASP   635      33.730  73.938  35.919  1.00  0.00
ATOM   1000  N   ALA   636      34.217  69.377  38.803  1.00  0.00
ATOM   1000  CA  ALA   636      34.041  68.574  39.995  1.00  0.00
ATOM   1000  C   ALA   636      35.157  67.552  40.117  1.00  0.00
ATOM   1000  O   ALA   636      35.762  67.385  41.171  1.00  0.00
ATOM   1000  CB  ALA   636      32.674  67.871  39.969  1.00  0.00
ATOM   1000  N   LEU   637      35.473  66.863  39.019  1.00  0.00
ATOM   1000  CA  LEU   637      36.526  65.869  38.980  1.00  0.00
ATOM   1000  C   LEU   637      37.822  66.514  39.367  1.00  0.00
ATOM   1000  O   LEU   637      38.413  66.155  40.380  1.00  0.00
ATOM   1000  CB  LEU   637      36.633  65.223  37.578  1.00  0.00
ATOM   1000  CG  LEU   637      35.617  64.090  37.361  1.00  0.00
ATOM   1000  CD1 LEU   637      36.081  62.806  38.029  1.00  0.00
ATOM   1000  CD2 LEU   637      34.273  64.445  37.903  1.00  0.00
ATOM   1000  N   GLN   638      38.265  67.522  38.610  1.00  0.00
ATOM   1000  CA  GLN   638      39.492  68.230  38.899  1.00  0.00
ATOM   1000  C   GLN   638      39.585  68.672  40.330  1.00  0.00
ATOM   1000  O   GLN   638      40.638  68.558  40.958  1.00  0.00
ATOM   1000  CB  GLN   638      39.623  69.450  38.054  1.00  0.00
ATOM   1000  CG  GLN   638      40.983  70.151  38.134  1.00  0.00
ATOM   1000  CD  GLN   638      41.105  71.364  37.232  1.00  0.00
ATOM   1000  OE1 GLN   638      40.217  71.837  36.593  1.00  0.00
ATOM   1000  NE2 GLN   638      42.250  72.027  37.216  1.00  0.00
ATOM   1000  N   GLY   639      38.468  69.162  40.890  1.00  0.00
ATOM   1000  CA  GLY   639      38.431  69.602  42.265  1.00  0.00
ATOM   1000  C   GLY   639      38.645  68.438  43.202  1.00  0.00
ATOM   1000  O   GLY   639      39.457  68.500  44.122  1.00  0.00
ATOM   1000  N   ARG   640      37.920  67.333  42.983  1.00  0.00
ATOM   1000  CA  ARG   640      38.026  66.157  43.814  1.00  0.00
ATOM   1000  C   ARG   640      39.418  65.568  43.730  1.00  0.00
ATOM   1000  O   ARG   640      40.006  65.181  44.740  1.00  0.00
ATOM   1000  CB  ARG   640      36.970  65.117  43.416  1.00  0.00
ATOM   1000  CG  ARG   640      35.546  65.593  43.727  1.00  0.00
ATOM   1000  CD  ARG   640      34.493  64.524  43.437  1.00  0.00
ATOM   1000  NE  ARG   640      34.279  64.430  41.980  1.00  0.00
ATOM   1000  CZ  ARG   640      33.384  63.545  41.463  1.00  0.00
ATOM   1000  NH1 ARG   640      32.670  62.726  42.261  1.00  0.00
ATOM   1000  NH2 ARG   640      33.177  63.464  40.155  1.00  0.00
ATOM   1000  N   ALA   641      40.001  65.570  42.527  1.00  0.00
ATOM   1000  CA  ALA   641      41.306  65.016  42.265  1.00  0.00
ATOM   1000  C   ALA   641      42.387  65.559  43.163  1.00  0.00
ATOM   1000  O   ALA   641      43.340  64.849  43.487  1.00  0.00
ATOM   1000  CB  ALA   641      41.706  65.243  40.808  1.00  0.00
ATOM   1000  N   LEU   642      42.268  66.833  43.578  1.00  0.00
ATOM   1000  CA  LEU   642      43.250  67.422  44.446  1.00  0.00
ATOM   1000  C   LEU   642      42.620  67.841  45.746  1.00  0.00
ATOM   1000  O   LEU   642      43.037  68.813  46.377  1.00  0.00
ATOM   1000  CB  LEU   642      43.906  68.620  43.772  1.00  0.00
ATOM   1000  CG  LEU   642      44.671  68.219  42.500  1.00  0.00
ATOM   1000  CD1 LEU   642      45.103  69.445  41.702  1.00  0.00
ATOM   1000  CD2 LEU   642      45.920  67.399  42.827  1.00  0.00
ATOM   1000  N   LYS   643      41.598  67.087  46.188  1.00  0.00
ATOM   1000  CA  LYS   643      40.906  67.367  47.419  1.00  0.00
ATOM   1000  C   LYS   643      40.501  66.080  48.098  1.00  0.00
ATOM   1000  O   LYS   643      39.628  66.074  48.971  1.00  0.00
ATOM   1000  CB  LYS   643      39.661  68.220  47.159  1.00  0.00
ATOM   1000  CG  LYS   643      38.975  68.716  48.434  1.00  0.00
ATOM   1000  CD  LYS   643      37.667  69.420  48.169  1.00  0.00
ATOM   1000  CE  LYS   643      36.531  68.450  47.830  1.00  0.00
ATOM   1000  NZ  LYS   643      35.276  69.182  47.578  1.00  0.00
END
TER
