# Supplementary material for: In silico pathway reconstruction: Iron-sulfur cluster biogenesis in Saccharomyces cerevisiae
Source: BMC Syst Biol. 2007 Jan 31;1:10. doi: 10.1186/1752-0509-1-10 (PMC1839888; doi:10.1186/1752-0509-1-10)
Supplement: Additional File 2 — Structural models used for the docking studies of the ISC biogenesis proteins. Structural models used for the docking studies of the ISC biogenesis proteins in PDB format. [file 1752-0509-1-10-S2.zip › Yah1.pdb]

COMPND    ?
REMARK    File generated by Swiss-PdbViewer  3.70b0
REMARK    http://www.expasy.org/spdbv/
CRYST1    1.000    1.000    1.000  90.00  90.00  90.00 P 1           1
ATOM      1  N   THR    36     -17.512  15.501  27.379  1.00 50.00
ATOM      2  CA  THR    36     -17.238  16.721  26.573  1.00 50.00
ATOM      3  C   THR    36     -17.669  16.571  25.090  1.00 50.00
ATOM      4  O   THR    36     -17.821  15.456  24.584  1.00 50.00
ATOM      5  CB  THR    36     -15.731  17.045  26.629  1.00 50.00
ATOM      6  OG1 THR    36     -15.356  18.256  25.970  1.00 50.00
ATOM      7  CG2 THR    36     -14.985  15.954  25.886  1.00 50.00
ATOM      8 1H   THR    36     -17.887  14.803  26.765  1.00 99.99
ATOM      9  HG1 THR    36     -16.152  18.775  25.653  1.00 99.99
ATOM     10 2H   THR    36     -16.649  15.126  27.732  1.00 99.99
ATOM     11 3H   THR    36     -18.146  15.675  28.130  1.00 99.99
ATOM     12  N   ARG    37     -17.614  17.695  24.381  1.00 50.00
ATOM     13  CA  ARG    37     -17.821  17.759  22.927  1.00 50.00
ATOM     14  C   ARG    37     -16.560  18.314  22.269  1.00 50.00
ATOM     15  O   ARG    37     -16.051  19.370  22.647  1.00 50.00
ATOM     16  CB  ARG    37     -18.985  18.699  22.630  1.00 50.00
ATOM     17  CG  ARG    37     -20.219  18.208  23.379  1.00 50.00
ATOM     18  CD  ARG    37     -21.447  19.063  23.151  1.00 50.00
ATOM     19  NE  ARG    37     -21.258  20.267  23.965  1.00 50.00
ATOM     20  CZ  ARG    37     -22.050  21.331  23.947  1.00 50.00
ATOM     21  NH1 ARG    37     -23.107  21.391  23.147  1.00 50.00
ATOM     22  NH2 ARG    37     -21.783  22.354  24.738  1.00 50.00
ATOM     23  H   ARG    37     -17.504  18.597  24.801  1.00 99.99
ATOM     24  HE  ARG    37     -20.438  20.269  24.535  1.00 99.99
ATOM     25 1HH1 ARG    37     -23.692  22.197  23.131  1.00 99.99
ATOM     26 2HH1 ARG    37     -23.299  20.610  22.553  1.00 99.99
ATOM     27 1HH2 ARG    37     -22.372  23.158  24.713  1.00 99.99
ATOM     28 2HH2 ARG    37     -20.973  22.341  25.329  1.00 99.99
ATOM     29  N   PHE    38     -16.032  17.512  21.362  1.00 50.00
ATOM     30  CA  PHE    38     -14.863  17.891  20.567  1.00 50.00
ATOM     31  C   PHE    38     -15.249  18.012  19.093  1.00 50.00
ATOM     32  O   PHE    38     -15.612  17.026  18.465  1.00 50.00
ATOM     33  CB  PHE    38     -13.773  16.842  20.767  1.00 50.00
ATOM     34  CG  PHE    38     -12.549  17.223  19.948  1.00 50.00
ATOM     35  CD1 PHE    38     -11.691  18.190  20.417  1.00 50.00
ATOM     36  CD2 PHE    38     -12.296  16.584  18.754  1.00 50.00
ATOM     37  CE1 PHE    38     -10.551  18.512  19.703  1.00 50.00
ATOM     38  CE2 PHE    38     -11.157  16.901  18.035  1.00 50.00
ATOM     39  CZ  PHE    38     -10.292  17.853  18.515  1.00 50.00
ATOM     40  H   PHE    38     -16.364  16.570  21.227  1.00 99.99
ATOM     41  HD1 PHE    38     -11.930  18.658  21.359  1.00 99.99
ATOM     42  HD2 PHE    38     -13.033  15.887  18.364  1.00 99.99
ATOM     43  HE1 PHE    38      -9.811  19.192  20.113  1.00 99.99
ATOM     44  HE2 PHE    38     -10.908  16.389  17.108  1.00 99.99
ATOM     45  HZ  PHE    38      -9.345  17.962  18.009  1.00 99.99
ATOM     46  N   LEU    39     -15.223  19.243  18.614  1.00 50.00
ATOM     47  CA  LEU    39     -15.535  19.614  17.224  1.00 50.00
ATOM     48  C   LEU    39     -14.215  19.666  16.439  1.00 50.00
ATOM     49  O   LEU    39     -13.262  20.286  16.905  1.00 50.00
ATOM     50  CB  LEU    39     -16.245  20.970  17.190  1.00 50.00
ATOM     51  CG  LEU    39     -17.651  20.963  17.810  1.00 50.00
ATOM     52  CD1 LEU    39     -17.710  20.773  19.330  1.00 50.00
ATOM     53  CD2 LEU    39     -18.408  22.227  17.419  1.00 50.00
ATOM     54  H   LEU    39     -15.025  20.023  19.216  1.00 99.99
ATOM     55  N   PRO    40     -14.038  18.712  15.528  1.00 50.00
ATOM     56  CA  PRO    40     -12.808  18.593  14.743  1.00 50.00
ATOM     57  C   PRO    40     -13.079  18.882  13.287  1.00 50.00
ATOM     58  O   PRO    40     -14.176  18.749  12.743  1.00 50.00
ATOM     59  CB  PRO    40     -12.373  17.133  14.792  1.00 50.00
ATOM     60  CG  PRO    40     -13.338  16.581  15.807  1.00 50.00
ATOM     61  CD  PRO    40     -14.614  17.386  15.610  1.00 50.00
ATOM     62  N   PHE    41     -11.938  19.106  12.692  1.00 50.00
ATOM     63  CA  PHE    41     -11.801  19.220  11.256  1.00 50.00
ATOM     64  C   PHE    41     -10.587  18.324  10.873  1.00 50.00
ATOM     65  O   PHE    41      -9.700  18.125  11.655  1.00 50.00
ATOM     66  CB  PHE    41     -11.697  20.755  11.075  1.00 50.00
ATOM     67  CG  PHE    41     -10.451  21.272  10.353  1.00 50.00
ATOM     68  CD1 PHE    41      -9.271  20.712  10.762  1.00 50.00
ATOM     69  CD2 PHE    41     -10.383  22.416   9.577  1.00 50.00
ATOM     70  CE1 PHE    41      -8.036  21.159  10.405  1.00 50.00
ATOM     71  CE2 PHE    41      -9.139  22.924   9.268  1.00 50.00
ATOM     72  CZ  PHE    41      -7.961  22.307   9.671  1.00 50.00
ATOM     73  H   PHE    41     -11.091  19.225  13.216  1.00 99.99
ATOM     74  HD1 PHE    41      -9.330  20.207  11.700  1.00 99.99
ATOM     75  HD2 PHE    41     -11.251  23.046   9.410  1.00 99.99
ATOM     76  HE1 PHE    41      -7.156  20.699  10.852  1.00 99.99
ATOM     77  HE2 PHE    41      -9.108  23.867   8.747  1.00 99.99
ATOM     78  HZ  PHE    41      -6.979  22.754   9.527  1.00 99.99
ATOM     79  N   SER    42     -10.548  17.801   9.669  1.00 50.00
ATOM     80  CA  SER    42      -9.277  17.315   9.101  1.00 50.00
ATOM     81  C   SER    42      -8.492  18.496   8.497  1.00 50.00
ATOM     82  O   SER    42      -9.021  19.254   7.682  1.00 50.00
ATOM     83  CB  SER    42      -9.573  16.253   8.050  1.00 50.00
ATOM     84  OG  SER    42      -8.344  15.721   7.563  1.00 50.00
ATOM     85  H   SER    42     -11.398  17.440   9.252  1.00 99.99
ATOM     86  HG  SER    42      -8.559  14.970   6.941  1.00 99.99
ATOM     87  N   THR    43      -7.224  18.636   8.885  1.00 50.00
ATOM     88  CA  THR    43      -6.334  19.722   8.396  1.00 50.00
ATOM     89  C   THR    43      -6.183  19.726   6.878  1.00 50.00
ATOM     90  O   THR    43      -6.017  20.788   6.288  1.00 50.00
ATOM     91  CB  THR    43      -4.924  19.753   9.000  1.00 50.00
ATOM     92  OG1 THR    43      -4.990  19.453  10.384  1.00 50.00
ATOM     93  CG2 THR    43      -4.274  21.134   8.845  1.00 50.00
ATOM     94  H   THR    43      -6.824  18.053   9.605  1.00 99.99
ATOM     95  HG1 THR    43      -4.086  19.559  10.807  1.00 99.99
ATOM     96  N   SER    44      -6.295  18.561   6.252  1.00 50.00
ATOM     97  CA  SER    44      -6.264  18.465   4.779  1.00 50.00
ATOM     98  C   SER    44      -7.308  19.385   4.127  1.00 50.00
ATOM     99  O   SER    44      -6.962  20.132   3.218  1.00 50.00
ATOM    100  CB  SER    44      -6.476  17.028   4.300  1.00 50.00
ATOM    101  OG  SER    44      -7.772  16.563   4.684  1.00 50.00
ATOM    102  H   SER    44      -6.396  17.695   6.745  1.00 99.99
ATOM    103  HG  SER    44      -7.917  15.651   4.299  1.00 99.99
ATOM    104  N   SER    45      -8.477  19.523   4.752  1.00 50.00
ATOM    105  CA  SER    45      -9.547  20.420   4.264  1.00 50.00
ATOM    106  C   SER    45      -9.131  21.890   4.363  1.00 50.00
ATOM    107  O   SER    45      -9.256  22.648   3.404  1.00 50.00
ATOM    108  CB  SER    45     -10.830  20.236   5.065  1.00 50.00
ATOM    109  OG  SER    45     -11.252  18.872   5.028  1.00 50.00
ATOM    110  H   SER    45      -8.699  19.023   5.594  1.00 99.99
ATOM    111  HG  SER    45     -12.092  18.790   5.568  1.00 99.99
ATOM    112  N   PHE    46      -8.509  22.236   5.482  1.00 50.00
ATOM    113  CA  PHE    46      -7.897  23.557   5.680  1.00 50.00
ATOM    114  C   PHE    46      -6.821  23.863   4.635  1.00 50.00
ATOM    115  O   PHE    46      -6.834  24.926   4.017  1.00 50.00
ATOM    116  CB  PHE    46      -7.179  23.445   6.996  1.00 50.00
ATOM    117  CG  PHE    46      -6.539  24.722   7.452  1.00 50.00
ATOM    118  CD1 PHE    46      -7.327  25.731   7.961  1.00 50.00
ATOM    119  CD2 PHE    46      -5.159  24.779   7.408  1.00 50.00
ATOM    120  CE1 PHE    46      -6.689  26.855   8.395  1.00 50.00
ATOM    121  CE2 PHE    46      -4.515  25.882   7.916  1.00 50.00
ATOM    122  CZ  PHE    46      -5.291  26.905   8.397  1.00 50.00
ATOM    123  H   PHE    46      -8.397  21.607   6.256  1.00 99.99
ATOM    124  HD1 PHE    46      -8.377  25.604   8.212  1.00 99.99
ATOM    125  HD2 PHE    46      -4.593  23.953   6.991  1.00 99.99
ATOM    126  HE1 PHE    46      -7.333  27.691   8.658  1.00 99.99
ATOM    127  HE2 PHE    46      -3.442  25.897   8.090  1.00 99.99
ATOM    128  HZ  PHE    46      -4.738  27.744   8.783  1.00 99.99
ATOM    129  N   LEU    47      -5.935  22.886   4.457  1.00 50.00
ATOM    130  CA  LEU    47      -4.773  23.013   3.574  1.00 50.00
ATOM    131  C   LEU    47      -5.184  23.129   2.102  1.00 50.00
ATOM    132  O   LEU    47      -4.731  24.048   1.426  1.00 50.00
ATOM    133  CB  LEU    47      -3.819  21.837   3.799  1.00 50.00
ATOM    134  CG  LEU    47      -2.437  22.120   3.198  1.00 50.00
ATOM    135  CD1 LEU    47      -1.735  23.276   3.921  1.00 50.00
ATOM    136  CD2 LEU    47      -1.580  20.856   3.245  1.00 50.00
ATOM    137  H   LEU    47      -5.999  22.014   4.957  1.00 99.99
ATOM    138  N   ASN    48      -6.211  22.370   1.722  1.00 50.00
ATOM    139  CA  ASN    48      -6.770  22.399   0.356  1.00 50.00
ATOM    140  C   ASN    48      -7.426  23.727  -0.012  1.00 50.00
ATOM    141  O   ASN    48      -7.388  24.154  -1.162  1.00 50.00
ATOM    142  CB  ASN    48      -7.787  21.281   0.139  1.00 50.00
ATOM    143  CG  ASN    48      -7.073  19.963  -0.151  1.00 50.00
ATOM    144  OD1 ASN    48      -6.274  19.822  -1.063  1.00 50.00
ATOM    145  ND2 ASN    48      -7.388  18.956   0.626  1.00 50.00
ATOM    146  H   ASN    48      -6.651  21.715   2.344  1.00 99.99
ATOM    147 1HD2 ASN    48      -6.922  18.096   0.451  1.00 99.99
ATOM    148 2HD2 ASN    48      -8.014  19.095   1.387  1.00 99.99
ATOM    149  N   HIS    49      -7.917  24.423   1.000  1.00 50.00
ATOM    150  CA  HIS    49      -8.619  25.677   0.720  1.00 50.00
ATOM    151  C   HIS    49      -7.766  26.916   1.041  1.00 50.00
ATOM    152  O   HIS    49      -8.263  28.042   1.005  1.00 50.00
ATOM    153  CB  HIS    49      -9.871  25.682   1.564  1.00 50.00
ATOM    154  CG  HIS    49     -11.073  24.798   1.285  1.00 50.00
ATOM    155  ND1 HIS    49     -11.359  23.624   1.840  1.00 50.00
ATOM    156  CD2 HIS    49     -12.091  25.173   0.526  1.00 50.00
ATOM    157  CE1 HIS    49     -12.544  23.244   1.377  1.00 50.00
ATOM    158  NE2 HIS    49     -12.996  24.207   0.578  1.00 50.00
ATOM    159  H   HIS    49      -7.677  24.255   1.959  1.00 99.99
ATOM    160  HD1 HIS    49     -10.854  23.189   2.592  1.00 99.99
ATOM    161  N   GLY    50      -6.509  26.657   1.435  1.00 50.00
ATOM    162  CA  GLY    50      -5.525  27.691   1.800  1.00 50.00
ATOM    163  C   GLY    50      -5.940  28.479   3.047  1.00 50.00
ATOM    164  O   GLY    50      -5.455  29.591   3.235  1.00 50.00
ATOM    165  H   GLY    50      -6.138  25.727   1.549  1.00 99.99
ATOM    166  N   HIS    51      -6.845  27.886   3.838  1.00 50.00
ATOM    167  CA  HIS    51      -7.354  28.443   5.105  1.00 50.00
ATOM    168  C   HIS    51      -6.239  28.691   6.122  1.00 50.00
ATOM    169  O   HIS    51      -5.124  28.195   5.969  1.00 50.00
ATOM    170  CB  HIS    51      -8.536  27.680   5.742  1.00 50.00
ATOM    171  CG  HIS    51      -9.927  27.834   5.100  1.00 50.00
ATOM    172  ND1 HIS    51     -10.882  28.755   5.225  1.00 50.00
ATOM    173  CD2 HIS    51     -10.373  27.027   4.175  1.00 50.00
ATOM    174  CE1 HIS    51     -11.825  28.572   4.298  1.00 50.00
ATOM    175  NE2 HIS    51     -11.500  27.474   3.634  1.00 50.00
ATOM    176  H   HIS    51      -7.198  26.983   3.608  1.00 99.99
ATOM    177  HD1 HIS    51     -11.986  27.064   2.858  1.00 99.99
ATOM    178  N   LEU    52      -6.510  29.631   7.026  1.00 50.00
ATOM    179  CA  LEU    52      -5.642  29.880   8.193  1.00 50.00
ATOM    180  C   LEU    52      -6.478  29.718   9.485  1.00 50.00
ATOM    181  O   LEU    52      -7.620  30.173   9.540  1.00 50.00
ATOM    182  CB  LEU    52      -4.832  31.173   8.090  1.00 50.00
ATOM    183  CG  LEU    52      -3.880  31.460   6.922  1.00 50.00
ATOM    184  CD1 LEU    52      -4.537  31.452   5.541  1.00 50.00
ATOM    185  CD2 LEU    52      -3.363  32.882   7.126  1.00 50.00
ATOM    186  H   LEU    52      -7.317  30.216   6.944  1.00 99.99
ATOM    187  N   LYS    53      -6.022  28.833  10.385  1.00 50.00
ATOM    188  CA  LYS    53      -6.856  28.233  11.461  1.00 50.00
ATOM    189  C   LYS    53      -7.342  29.212  12.526  1.00 50.00
ATOM    190  O   LYS    53      -8.209  28.907  13.340  1.00 50.00
ATOM    191  CB  LYS    53      -6.164  27.035  12.121  1.00 50.00
ATOM    192  CG  LYS    53      -6.368  25.808  11.236  1.00 50.00
ATOM    193  CD  LYS    53      -5.689  24.531  11.688  1.00 50.00
ATOM    194  CE  LYS    53      -4.185  24.527  11.647  1.00 50.00
ATOM    195  NZ  LYS    53      -3.740  23.254  12.225  1.00 50.00
ATOM    196  H   LYS    53      -5.099  28.449  10.337  1.00 99.99
ATOM    197  HZ1 LYS    53      -2.745  23.222  12.275  1.00 99.99
ATOM    198  HZ2 LYS    53      -4.076  23.162  13.164  1.00 99.99
ATOM    199  HZ3 LYS    53      -4.073  22.480  11.684  1.00 99.99
ATOM    200  N   LYS    54      -6.837  30.424  12.372  1.00 50.00
ATOM    201  CA  LYS    54      -7.077  31.550  13.279  1.00 50.00
ATOM    202  C   LYS    54      -7.821  32.731  12.617  1.00 50.00
ATOM    203  O   LYS    54      -8.559  33.404  13.332  1.00 50.00
ATOM    204  CB  LYS    54      -5.733  31.974  13.878  1.00 50.00
ATOM    205  CG  LYS    54      -5.047  30.806  14.601  1.00 50.00
ATOM    206  CD  LYS    54      -3.715  31.206  15.232  1.00 50.00
ATOM    207  CE  LYS    54      -3.937  32.190  16.381  1.00 50.00
ATOM    208  NZ  LYS    54      -2.662  32.523  17.017  1.00 50.00
ATOM    209  H   LYS    54      -6.226  30.619  11.607  1.00 99.99
ATOM    210  HZ1 LYS    54      -2.829  33.174  17.756  1.00 99.99
ATOM    211  HZ2 LYS    54      -2.261  31.687  17.392  1.00 99.99
ATOM    212  HZ3 LYS    54      -2.044  32.923  16.341  1.00 99.99
ATOM    213  N   PRO    55      -7.619  33.038  11.321  1.00 50.00
ATOM    214  CA  PRO    55      -8.436  34.059  10.634  1.00 50.00
ATOM    215  C   PRO    55      -9.653  33.540   9.860  1.00 50.00
ATOM    216  O   PRO    55     -10.551  34.322   9.558  1.00 50.00
ATOM    217  CB  PRO    55      -7.476  34.777   9.688  1.00 50.00
ATOM    218  CG  PRO    55      -6.556  33.647   9.273  1.00 50.00
ATOM    219  CD  PRO    55      -6.357  32.873  10.578  1.00 50.00
ATOM    220  N   LYS    56      -9.681  32.253   9.528  1.00 50.00
ATOM    221  CA  LYS    56     -10.767  31.733   8.689  1.00 50.00
ATOM    222  C   LYS    56     -11.816  30.972   9.509  1.00 50.00
ATOM    223  O   LYS    56     -11.474  30.362  10.529  1.00 50.00
ATOM    224  CB  LYS    56     -10.201  30.914   7.530  1.00 50.00
ATOM    225  CG  LYS    56      -9.428  31.838   6.574  1.00 50.00
ATOM    226  CD  LYS    56      -9.173  31.092   5.274  1.00 50.00
ATOM    227  CE  LYS    56      -8.300  31.613   4.138  1.00 50.00
ATOM    228  NZ  LYS    56      -8.124  30.515   3.164  1.00 50.00
ATOM    229  H   LYS    56      -9.037  31.561   9.860  1.00 99.99
ATOM    230  HZ1 LYS    56      -7.546  30.806   2.402  1.00 99.99
ATOM    231  HZ2 LYS    56      -7.640  29.750   3.601  1.00 99.99
ATOM    232  HZ3 LYS    56      -8.993  30.163   2.818  1.00 99.99
ATOM    233  N   PRO    57     -13.096  31.117   9.134  1.00 50.00
ATOM    234  CA  PRO    57     -14.200  30.377   9.772  1.00 50.00
ATOM    235  C   PRO    57     -14.120  28.901   9.337  1.00 50.00
ATOM    236  O   PRO    57     -15.043  28.351   8.740  1.00 50.00
ATOM    237  CB  PRO    57     -15.476  31.071   9.275  1.00 50.00
ATOM    238  CG  PRO    57     -15.019  32.424   8.732  1.00 50.00
ATOM    239  CD  PRO    57     -13.617  32.138   8.203  1.00 50.00
ATOM    240  N   GLY    58     -13.102  28.213   9.871  1.00 50.00
ATOM    241  CA  GLY    58     -12.754  26.831   9.479  1.00 50.00
ATOM    242  C   GLY    58     -13.895  25.846   9.758  1.00 50.00
ATOM    243  O   GLY    58     -14.419  25.222   8.842  1.00 50.00
ATOM    244  H   GLY    58     -12.454  28.623  10.531  1.00 99.99
ATOM    245  N   GLU    59     -14.411  25.915  10.983  1.00 50.00
ATOM    246  CA  GLU    59     -15.537  25.068  11.423  1.00 50.00
ATOM    247  C   GLU    59     -16.856  25.389  10.708  1.00 50.00
ATOM    248  O   GLU    59     -17.418  24.505  10.072  1.00 50.00
ATOM    249  CB  GLU    59     -15.701  25.134  12.946  1.00 50.00
ATOM    250  CG  GLU    59     -14.537  24.458  13.682  1.00 50.00
ATOM    251  CD  GLU    59     -14.480  22.952  13.403  1.00 50.00
ATOM    252  OE1 GLU    59     -13.898  22.596  12.356  1.00 50.00
ATOM    253  OE2 GLU    59     -15.083  22.206  14.201  1.00 50.00
ATOM    254  H   GLU    59     -14.066  26.559  11.663  1.00 99.99
ATOM    255  N   GLU    60     -17.155  26.683  10.590  1.00 50.00
ATOM    256  CA  GLU    60     -18.371  27.182   9.912  1.00 50.00
ATOM    257  C   GLU    60     -18.401  26.823   8.422  1.00 50.00
ATOM    258  O   GLU    60     -19.375  26.287   7.907  1.00 50.00
ATOM    259  CB  GLU    60     -18.456  28.705  10.052  1.00 50.00
ATOM    260  CG  GLU    60     -18.673  29.152  11.501  1.00 50.00
ATOM    261  CD  GLU    60     -20.038  28.694  12.022  1.00 50.00
ATOM    262  OE1 GLU    60     -20.089  27.555  12.536  1.00 50.00
ATOM    263  OE2 GLU    60     -20.985  29.495  11.889  1.00 50.00
ATOM    264  H   GLU    60     -16.547  27.399  10.923  1.00 99.99
ATOM    265  N   LEU    61     -17.246  26.958   7.789  1.00 50.00
ATOM    266  CA  LEU    61     -17.118  26.676   6.356  1.00 50.00
ATOM    267  C   LEU    61     -17.180  25.177   6.086  1.00 50.00
ATOM    268  O   LEU    61     -18.049  24.744   5.339  1.00 50.00
ATOM    269  CB  LEU    61     -15.873  27.376   5.795  1.00 50.00
ATOM    270  CG  LEU    61     -16.123  28.827   5.332  1.00 50.00
ATOM    271  CD1 LEU    61     -16.931  28.840   4.034  1.00 50.00
ATOM    272  CD2 LEU    61     -16.845  29.710   6.356  1.00 50.00
ATOM    273  H   LEU    61     -16.399  27.243   8.246  1.00 99.99
ATOM    274  N   LYS    62     -16.556  24.402   6.965  1.00 50.00
ATOM    275  CA  LYS    62     -16.583  22.935   6.868  1.00 50.00
ATOM    276  C   LYS    62     -17.957  22.290   7.051  1.00 50.00
ATOM    277  O   LYS    62     -18.284  21.372   6.302  1.00 50.00
ATOM    278  CB  LYS    62     -15.547  22.334   7.788  1.00 50.00
ATOM    279  CG  LYS    62     -14.171  22.677   7.228  1.00 50.00
ATOM    280  CD  LYS    62     -13.109  21.963   8.035  1.00 50.00
ATOM    281  CE  LYS    62     -13.083  20.484   7.683  1.00 50.00
ATOM    282  NZ  LYS    62     -12.018  19.761   8.360  1.00 50.00
ATOM    283  H   LYS    62     -16.031  24.755   7.743  1.00 99.99
ATOM    284  HZ1 LYS    62     -12.035  18.793   8.124  1.00 99.99
ATOM    285  HZ2 LYS    62     -11.118  20.162   8.173  1.00 99.99
ATOM    286  HZ3 LYS    62     -12.181  19.840   9.348  1.00 99.99
ATOM    287  N   ILE    63     -18.800  22.959   7.839  1.00 50.00
ATOM    288  CA  ILE    63     -20.190  22.509   8.059  1.00 50.00
ATOM    289  C   ILE    63     -21.012  22.637   6.764  1.00 50.00
ATOM    290  O   ILE    63     -21.932  21.858   6.539  1.00 50.00
ATOM    291  CB  ILE    63     -20.914  23.169   9.265  1.00 50.00
ATOM    292  CG1 ILE    63     -21.429  24.605   9.083  1.00 50.00
ATOM    293  CG2 ILE    63     -20.076  23.095  10.544  1.00 50.00
ATOM    294  CD  ILE    63     -22.811  24.696   8.424  1.00 50.00
ATOM    295  H   ILE    63     -18.549  23.824   8.275  1.00 99.99
ATOM    296  N   THR    64     -20.727  23.694   5.996  1.00 50.00
ATOM    297  CA  THR    64     -21.438  23.989   4.732  1.00 50.00
ATOM    298  C   THR    64     -21.071  23.011   3.604  1.00 50.00
ATOM    299  O   THR    64     -21.820  22.880   2.639  1.00 50.00
ATOM    300  CB  THR    64     -21.270  25.440   4.241  1.00 50.00
ATOM    301  OG1 THR    64     -19.931  25.711   3.821  1.00 50.00
ATOM    302  CG2 THR    64     -21.719  26.469   5.283  1.00 50.00
ATOM    303  H   THR    64     -20.026  24.362   6.250  1.00 99.99
ATOM    304  HG1 THR    64     -19.323  24.940   4.051  1.00 99.99
ATOM    305  N   PHE    65     -19.856  22.460   3.673  1.00 50.00
ATOM    306  CA  PHE    65     -19.407  21.397   2.752  1.00 50.00
ATOM    307  C   PHE    65     -20.170  20.082   3.002  1.00 50.00
ATOM    308  O   PHE    65     -21.144  20.031   3.748  1.00 50.00
ATOM    309  CB  PHE    65     -17.893  21.173   2.885  1.00 50.00
ATOM    310  CG  PHE    65     -17.083  22.397   2.465  1.00 50.00
ATOM    311  CD1 PHE    65     -16.788  22.673   1.143  1.00 50.00
ATOM    312  CD2 PHE    65     -16.664  23.264   3.448  1.00 50.00
ATOM    313  CE1 PHE    65     -16.104  23.841   0.827  1.00 50.00
ATOM    314  CE2 PHE    65     -15.971  24.428   3.150  1.00 50.00
ATOM    315  CZ  PHE    65     -15.697  24.722   1.825  1.00 50.00
ATOM    316  H   PHE    65     -19.220  22.668   4.414  1.00 99.99
ATOM    317  HD1 PHE    65     -17.026  21.947   0.368  1.00 99.99
ATOM    318  HD2 PHE    65     -16.903  22.995   4.462  1.00 99.99
ATOM    319  HE1 PHE    65     -15.835  24.035  -0.209  1.00 99.99
ATOM    320  HE2 PHE    65     -15.581  25.061   3.946  1.00 99.99
ATOM    321  HZ  PHE    65     -15.055  25.568   1.579  1.00 99.99
ATOM    322  N   ILE    66     -19.704  19.017   2.357  1.00 50.00
ATOM    323  CA  ILE    66     -20.313  17.675   2.466  1.00 50.00
ATOM    324  C   ILE    66     -19.261  16.619   2.862  1.00 50.00
ATOM    325  O   ILE    66     -19.166  15.527   2.303  1.00 50.00
ATOM    326  CB  ILE    66     -21.112  17.300   1.190  1.00 50.00
ATOM    327  CG1 ILE    66     -20.283  16.969  -0.070  1.00 50.00
ATOM    328  CG2 ILE    66     -22.227  18.317   0.899  1.00 50.00
ATOM    329  CD  ILE    66     -19.318  18.036  -0.604  1.00 50.00
ATOM    330  H   ILE    66     -18.916  19.078   1.750  1.00 99.99
ATOM    331  N   LEU    67     -18.367  17.029   3.757  1.00 50.00
ATOM    332  CA  LEU    67     -17.277  16.157   4.230  1.00 50.00
ATOM    333  C   LEU    67     -17.827  14.902   4.912  1.00 50.00
ATOM    334  O   LEU    67     -18.913  14.905   5.486  1.00 50.00
ATOM    335  CB  LEU    67     -16.392  16.930   5.207  1.00 50.00
ATOM    336  CG  LEU    67     -15.739  18.129   4.518  1.00 50.00
ATOM    337  CD1 LEU    67     -15.170  19.043   5.584  1.00 50.00
ATOM    338  CD2 LEU    67     -14.622  17.709   3.559  1.00 50.00
ATOM    339  H   LEU    67     -18.454  17.904   4.233  1.00 99.99
ATOM    340  N   LYS    68     -17.060  13.824   4.795  1.00 50.00
ATOM    341  CA  LYS    68     -17.348  12.580   5.534  1.00 50.00
ATOM    342  C   LYS    68     -17.306  12.897   7.037  1.00 50.00
ATOM    343  O   LYS    68     -16.518  13.750   7.453  1.00 50.00
ATOM    344  CB  LYS    68     -16.300  11.513   5.188  1.00 50.00
ATOM    345  CG  LYS    68     -16.302  11.111   3.706  1.00 50.00
ATOM    346  CD  LYS    68     -17.611  10.439   3.284  1.00 50.00
ATOM    347  CE  LYS    68     -17.572  10.038   1.809  1.00 50.00
ATOM    348  NZ  LYS    68     -18.819   9.363   1.423  1.00 50.00
ATOM    349  H   LYS    68     -16.224  13.825   4.252  1.00 99.99
ATOM    350  HZ1 LYS    68     -18.773   9.101   0.459  1.00 99.99
ATOM    351  HZ2 LYS    68     -18.946   8.546   1.985  1.00 99.99
ATOM    352  HZ3 LYS    68     -19.591   9.984   1.561  1.00 99.99
ATOM    353  N   ASP    69     -18.021  12.107   7.839  1.00 50.00
ATOM    354  CA  ASP    69     -18.095  12.344   9.302  1.00 50.00
ATOM    355  C   ASP    69     -16.716  12.373   9.977  1.00 50.00
ATOM    356  O   ASP    69     -16.425  13.302  10.724  1.00 50.00
ATOM    357  CB  ASP    69     -18.984  11.326  10.027  1.00 50.00
ATOM    358  CG  ASP    69     -20.484  11.513   9.769  1.00 50.00
ATOM    359  OD1 ASP    69     -20.893  12.647   9.436  1.00 50.00
ATOM    360  OD2 ASP    69     -21.192  10.489   9.858  1.00 50.00
ATOM    361  H   ASP    69     -18.496  11.298   7.495  1.00 99.99
ATOM    362  N   GLY    70     -15.824  11.529   9.433  1.00 50.00
ATOM    363  CA  GLY    70     -14.409  11.440   9.838  1.00 50.00
ATOM    364  C   GLY    70     -13.628  12.755   9.727  1.00 50.00
ATOM    365  O   GLY    70     -12.773  13.062  10.557  1.00 50.00
ATOM    366  H   GLY    70     -16.065  10.873   8.712  1.00 99.99
ATOM    367  N   SER    71     -13.972  13.518   8.698  1.00 50.00
ATOM    368  CA  SER    71     -13.271  14.765   8.349  1.00 50.00
ATOM    369  C   SER    71     -13.774  16.004   9.091  1.00 50.00
ATOM    370  O   SER    71     -13.015  16.955   9.232  1.00 50.00
ATOM    371  CB  SER    71     -13.331  15.011   6.841  1.00 50.00
ATOM    372  OG  SER    71     -12.608  13.971   6.177  1.00 50.00
ATOM    373  H   SER    71     -14.787  13.326   8.147  1.00 99.99
ATOM    374  HG  SER    71     -12.626  14.125   5.191  1.00 99.99
ATOM    375  N   GLN    72     -15.043  16.027   9.484  1.00 50.00
ATOM    376  CA  GLN    72     -15.626  17.174  10.202  1.00 50.00
ATOM    377  C   GLN    72     -16.919  16.699  10.860  1.00 50.00
ATOM    378  O   GLN    72     -17.689  15.981  10.223  1.00 50.00
ATOM    379  CB  GLN    72     -15.957  18.285   9.199  1.00 50.00
ATOM    380  CG  GLN    72     -16.156  19.656   9.850  1.00 50.00
ATOM    381  CD  GLN    72     -17.448  19.863  10.646  1.00 50.00
ATOM    382  OE1 GLN    72     -18.432  19.143  10.580  1.00 50.00
ATOM    383  NE2 GLN    72     -17.469  20.930  11.405  1.00 50.00
ATOM    384  H   GLN    72     -15.676  15.257   9.362  1.00 99.99
ATOM    385 1HE2 GLN    72     -18.298  21.071  11.938  1.00 99.99
ATOM    386 2HE2 GLN    72     -16.706  21.564  11.399  1.00 99.99
ATOM    387  N   LYS    73     -17.035  17.033  12.144  1.00 50.00
ATOM    388  CA  LYS    73     -18.230  16.764  12.969  1.00 50.00
ATOM    389  C   LYS    73     -17.955  17.297  14.392  1.00 50.00
ATOM    390  O   LYS    73     -17.284  18.313  14.572  1.00 50.00
ATOM    391  CB  LYS    73     -18.520  15.248  12.945  1.00 50.00
ATOM    392  CG  LYS    73     -19.928  14.880  13.413  1.00 50.00
ATOM    393  CD  LYS    73     -20.068  13.363  13.515  1.00 50.00
ATOM    394  CE  LYS    73     -21.258  12.972  14.395  1.00 50.00
ATOM    395  NZ  LYS    73     -22.529  13.528  13.908  1.00 50.00
ATOM    396  H   LYS    73     -16.336  17.586  12.603  1.00 99.99
ATOM    397  HZ1 LYS    73     -23.270  13.239  14.512  1.00 99.99
ATOM    398  HZ2 LYS    73     -22.471  14.527  13.900  1.00 99.99
ATOM    399  HZ3 LYS    73     -22.700  13.201  12.978  1.00 99.99
ATOM    400  N   THR    74     -18.620  16.682  15.361  1.00 50.00
ATOM    401  CA  THR    74     -18.472  16.864  16.812  1.00 50.00
ATOM    402  C   THR    74     -18.478  15.441  17.403  1.00 50.00
ATOM    403  O   THR    74     -19.187  14.549  16.934  1.00 50.00
ATOM    404  CB  THR    74     -19.649  17.689  17.370  1.00 50.00
ATOM    405  OG1 THR    74     -20.861  16.940  17.320  1.00 50.00
ATOM    406  CG2 THR    74     -19.921  18.973  16.580  1.00 50.00
ATOM    407  H   THR    74     -19.319  16.003  15.134  1.00 99.99
ATOM    408  HG1 THR    74     -21.604  17.524  17.642  1.00 99.99
ATOM    409  N   TYR    75     -17.619  15.229  18.385  1.00 50.00
ATOM    410  CA  TYR    75     -17.414  13.916  19.022  1.00 50.00
ATOM    411  C   TYR    75     -17.602  14.060  20.527  1.00 50.00
ATOM    412  O   TYR    75     -17.073  14.985  21.143  1.00 50.00
ATOM    413  CB  TYR    75     -15.989  13.408  18.764  1.00 50.00
ATOM    414  CG  TYR    75     -15.715  13.228  17.274  1.00 50.00
ATOM    415  CD1 TYR    75     -15.368  14.328  16.523  1.00 50.00
ATOM    416  CD2 TYR    75     -15.881  12.013  16.640  1.00 50.00
ATOM    417  CE1 TYR    75     -15.192  14.235  15.152  1.00 50.00
ATOM    418  CE2 TYR    75     -15.721  11.929  15.265  1.00 50.00
ATOM    419  CZ  TYR    75     -15.360  13.044  14.514  1.00 50.00
ATOM    420  OH  TYR    75     -15.085  13.062  13.185  1.00 50.00
ATOM    421  H   TYR    75     -16.998  15.954  18.693  1.00 99.99
ATOM    422  HD1 TYR    75     -15.263  15.271  17.039  1.00 99.99
ATOM    423  HD2 TYR    75     -16.055  11.115  17.224  1.00 99.99
ATOM    424  HE1 TYR    75     -14.926  15.082  14.531  1.00 99.99
ATOM    425  HE2 TYR    75     -15.949  10.978  14.795  1.00 99.99
ATOM    426  HH  TYR    75     -14.768  13.959  12.874  1.00 99.99
ATOM    427  N   GLU    76     -18.385  13.144  21.080  1.00 50.00
ATOM    428  CA  GLU    76     -18.539  13.032  22.541  1.00 50.00
ATOM    429  C   GLU    76     -17.381  12.220  23.114  1.00 50.00
ATOM    430  O   GLU    76     -17.158  11.083  22.710  1.00 50.00
ATOM    431  CB  GLU    76     -19.855  12.356  22.928  1.00 50.00
ATOM    432  CG  GLU    76     -21.051  13.288  22.752  1.00 50.00
ATOM    433  CD  GLU    76     -20.936  14.553  23.602  1.00 50.00
ATOM    434  OE1 GLU    76     -20.674  14.452  24.824  1.00 50.00
ATOM    435  OE2 GLU    76     -21.197  15.600  22.988  1.00 50.00
ATOM    436  H   GLU    76     -18.816  12.425  20.536  1.00 99.99
ATOM    437  N   VAL    77     -16.647  12.849  24.018  1.00 50.00
ATOM    438  CA  VAL    77     -15.420  12.268  24.596  1.00 50.00
ATOM    439  C   VAL    77     -15.536  12.382  26.125  1.00 50.00
ATOM    440  O   VAL    77     -15.741  13.457  26.658  1.00 50.00
ATOM    441  CB  VAL    77     -14.200  13.054  24.058  1.00 50.00
ATOM    442  CG1 VAL    77     -12.874  12.568  24.648  1.00 50.00
ATOM    443  CG2 VAL    77     -14.111  13.090  22.525  1.00 50.00
ATOM    444  H   VAL    77     -16.899  13.758  24.365  1.00 99.99
ATOM    445  N   CYS    78     -15.610  11.293  26.863  1.00 50.00
ATOM    446  CA  CYS    78     -15.548  11.394  28.337  1.00 50.00
ATOM    447  C   CYS    78     -14.223  12.045  28.788  1.00 50.00
ATOM    448  O   CYS    78     -13.203  11.953  28.102  1.00 50.00
ATOM    449  CB  CYS    78     -15.690   9.989  28.919  1.00 50.00
ATOM    450  SG  CYS    78     -15.765   9.957  30.745  1.00 50.00
ATOM    451  H   CYS    78     -15.779  10.388  26.471  1.00 99.99
ATOM    452  HG  CYS    78     -15.856   8.635  30.839  1.00 99.99
ATOM    453  N   GLU    79     -14.243  12.716  29.941  1.00 50.00
ATOM    454  CA  GLU    79     -12.972  13.095  30.594  1.00 50.00
ATOM    455  C   GLU    79     -12.271  11.797  31.014  1.00 50.00
ATOM    456  O   GLU    79     -12.924  10.820  31.374  1.00 50.00
ATOM    457  CB  GLU    79     -13.161  13.973  31.831  1.00 50.00
ATOM    458  CG  GLU    79     -13.535  15.411  31.466  1.00 50.00
ATOM    459  CD  GLU    79     -13.213  16.386  32.605  1.00 50.00
ATOM    460  OE1 GLU    79     -13.494  16.043  33.776  1.00 50.00
ATOM    461  OE2 GLU    79     -12.725  17.485  32.266  1.00 50.00
ATOM    462  H   GLU    79     -15.057  12.766  30.515  1.00 99.99
ATOM    463  N   GLY    80     -10.958  11.758  30.814  1.00 50.00
ATOM    464  CA  GLY    80     -10.199  10.498  30.998  1.00 50.00
ATOM    465  C   GLY    80     -10.026   9.700  29.701  1.00 50.00
ATOM    466  O   GLY    80      -9.131   8.865  29.593  1.00 50.00
ATOM    467  H   GLY    80     -10.394  12.582  30.645  1.00 99.99
ATOM    468  N   GLU    81     -10.936   9.922  28.759  1.00 50.00
ATOM    469  CA  GLU    81     -10.967   9.165  27.501  1.00 50.00
ATOM    470  C   GLU    81     -10.139   9.871  26.415  1.00 50.00
ATOM    471  O   GLU    81     -10.343  11.041  26.097  1.00 50.00
ATOM    472  CB  GLU    81     -12.434   9.046  27.105  1.00 50.00
ATOM    473  CG  GLU    81     -12.686   7.842  26.199  1.00 50.00
ATOM    474  CD  GLU    81     -14.057   7.875  25.508  1.00 50.00
ATOM    475  OE1 GLU    81     -14.794   8.881  25.652  1.00 50.00
ATOM    476  OE2 GLU    81     -14.286   6.937  24.718  1.00 50.00
ATOM    477  H   GLU    81     -11.680  10.583  28.874  1.00 99.99
ATOM    478  N   THR    82      -9.234   9.101  25.825  1.00 50.00
ATOM    479  CA  THR    82      -8.305   9.550  24.761  1.00 50.00
ATOM    480  C   THR    82      -9.054   9.872  23.455  1.00 50.00
ATOM    481  O   THR    82      -9.540   8.972  22.772  1.00 50.00
ATOM    482  CB  THR    82      -7.290   8.435  24.467  1.00 50.00
ATOM    483  OG1 THR    82      -8.042   7.265  24.165  1.00 50.00
ATOM    484  CG2 THR    82      -6.368   8.114  25.644  1.00 50.00
ATOM    485  H   THR    82      -9.148   8.127  26.043  1.00 99.99
ATOM    486  HG1 THR    82      -7.432   6.525  23.839  1.00 99.99
ATOM    487  N   ILE    83      -8.886  11.090  22.954  1.00 50.00
ATOM    488  CA  ILE    83      -9.614  11.608  21.769  1.00 50.00
ATOM    489  C   ILE    83      -9.494  10.679  20.544  1.00 50.00
ATOM    490  O   ILE    83     -10.502  10.369  19.907  1.00 50.00
ATOM    491  CB  ILE    83      -9.149  13.044  21.455  1.00 50.00
ATOM    492  CG1 ILE    83      -9.503  13.966  22.631  1.00 50.00
ATOM    493  CG2 ILE    83      -9.755  13.584  20.144  1.00 50.00
ATOM    494  CD  ILE    83      -8.752  15.302  22.594  1.00 50.00
ATOM    495  H   ILE    83      -8.230  11.726  23.375  1.00 99.99
ATOM    496  N   LEU    84      -8.297  10.127  20.340  1.00 50.00
ATOM    497  CA  LEU    84      -8.054   9.189  19.228  1.00 50.00
ATOM    498  C   LEU    84      -8.979   7.962  19.313  1.00 50.00
ATOM    499  O   LEU    84      -9.697   7.663  18.364  1.00 50.00
ATOM    500  CB  LEU    84      -6.589   8.734  19.184  1.00 50.00
ATOM    501  CG  LEU    84      -6.348   7.774  18.008  1.00 50.00
ATOM    502  CD1 LEU    84      -6.438   8.488  16.662  1.00 50.00
ATOM    503  CD2 LEU    84      -5.004   7.071  18.112  1.00 50.00
ATOM    504  H   LEU    84      -7.535  10.261  20.977  1.00 99.99
ATOM    505  N   ASP    85      -9.055   7.377  20.506  1.00 50.00
ATOM    506  CA  ASP    85      -9.926   6.218  20.778  1.00 50.00
ATOM    507  C   ASP    85     -11.434   6.492  20.644  1.00 50.00
ATOM    508  O   ASP    85     -12.145   5.631  20.134  1.00 50.00
ATOM    509  CB  ASP    85      -9.576   5.576  22.125  1.00 50.00
ATOM    510  CG  ASP    85      -8.220   4.855  22.068  1.00 50.00
ATOM    511  OD1 ASP    85      -8.014   4.107  21.092  1.00 50.00
ATOM    512  OD2 ASP    85      -7.366   5.133  22.940  1.00 50.00
ATOM    513  H   ASP    85      -8.586   7.755  21.306  1.00 99.99
ATOM    514  N   ILE    86     -11.877   7.724  20.908  1.00 50.00
ATOM    515  CA  ILE    86     -13.291   8.119  20.668  1.00 50.00
ATOM    516  C   ILE    86     -13.562   8.126  19.163  1.00 50.00
ATOM    517  O   ILE    86     -14.582   7.615  18.705  1.00 50.00
ATOM    518  CB  ILE    86     -13.683   9.501  21.234  1.00 50.00
ATOM    519  CG1 ILE    86     -13.692   9.476  22.748  1.00 50.00
ATOM    520  CG2 ILE    86     -15.081   9.974  20.814  1.00 50.00
ATOM    521  CD  ILE    86     -12.282   9.542  23.301  1.00 50.00
ATOM    522  H   ILE    86     -11.266   8.457  21.217  1.00 99.99
ATOM    523  N   ALA    87     -12.631   8.748  18.447  1.00 50.00
ATOM    524  CA  ALA    87     -12.696   8.841  16.980  1.00 50.00
ATOM    525  C   ALA    87     -12.744   7.439  16.347  1.00 50.00
ATOM    526  O   ALA    87     -13.697   7.121  15.639  1.00 50.00
ATOM    527  CB  ALA    87     -11.496   9.643  16.472  1.00 50.00
ATOM    528  H   ALA    87     -11.826   9.166  18.876  1.00 99.99
ATOM    529  N   GLN    88     -11.926   6.539  16.891  1.00 50.00
ATOM    530  CA  GLN    88     -11.849   5.133  16.449  1.00 50.00
ATOM    531  C   GLN    88     -13.119   4.336  16.771  1.00 50.00
ATOM    532  O   GLN    88     -13.626   3.614  15.916  1.00 50.00
ATOM    533  CB  GLN    88     -10.634   4.444  17.075  1.00 50.00
ATOM    534  CG  GLN    88      -9.303   5.041  16.599  1.00 50.00
ATOM    535  CD  GLN    88      -9.065   4.953  15.085  1.00 50.00
ATOM    536  OE1 GLN    88      -9.751   4.293  14.316  1.00 50.00
ATOM    537  NE2 GLN    88      -8.042   5.645  14.635  1.00 50.00
ATOM    538  H   GLN    88     -11.298   6.778  17.634  1.00 99.99
ATOM    539 1HE2 GLN    88      -7.853   5.581  13.659  1.00 99.99
ATOM    540 2HE2 GLN    88      -7.450   6.150  15.252  1.00 99.99
ATOM    541  N   GLY    89     -13.682   4.617  17.955  1.00 50.00
ATOM    542  CA  GLY    89     -14.977   4.073  18.410  1.00 50.00
ATOM    543  C   GLY    89     -16.148   4.462  17.492  1.00 50.00
ATOM    544  O   GLY    89     -17.116   3.713  17.387  1.00 50.00
ATOM    545  H   GLY    89     -13.233   5.188  18.657  1.00 99.99
ATOM    546  N   HIS    90     -16.039   5.620  16.836  1.00 50.00
ATOM    547  CA  HIS    90     -17.020   6.056  15.819  1.00 50.00
ATOM    548  C   HIS    90     -16.643   5.557  14.409  1.00 50.00
ATOM    549  O   HIS    90     -17.338   5.877  13.451  1.00 50.00
ATOM    550  CB  HIS    90     -17.178   7.590  15.839  1.00 50.00
ATOM    551  CG  HIS    90     -18.332   8.128  14.961  1.00 50.00
ATOM    552  ND1 HIS    90     -19.608   8.158  15.307  1.00 50.00
ATOM    553  CD2 HIS    90     -18.301   8.649  13.736  1.00 50.00
ATOM    554  CE1 HIS    90     -20.324   8.659  14.299  1.00 50.00
ATOM    555  NE2 HIS    90     -19.508   8.971  13.303  1.00 50.00
ATOM    556  H   HIS    90     -15.254   6.232  16.960  1.00 99.99
ATOM    557  HD1 HIS    90     -19.960   7.875  16.194  1.00 99.99
ATOM    558  N   ASN    91     -15.622   4.699  14.310  1.00 50.00
ATOM    559  CA  ASN    91     -15.101   4.109  13.057  1.00 50.00
ATOM    560  C   ASN    91     -14.260   5.096  12.226  1.00 50.00
ATOM    561  O   ASN    91     -14.034   4.927  11.028  1.00 50.00
ATOM    562  CB  ASN    91     -16.263   3.510  12.242  1.00 50.00
ATOM    563  CG  ASN    91     -15.815   2.560  11.142  1.00 50.00
ATOM    564  OD1 ASN    91     -16.352   2.518  10.045  1.00 50.00
ATOM    565  ND2 ASN    91     -14.836   1.749  11.471  1.00 50.00
ATOM    566  H   ASN    91     -15.105   4.403  15.118  1.00 99.99
ATOM    567 1HD2 ASN    91     -14.513   1.117  10.779  1.00 99.99
ATOM    568 2HD2 ASN    91     -14.435   1.822  12.379  1.00 99.99
ATOM    569  N   LEU    92     -13.581   5.986  12.937  1.00 50.00
ATOM    570  CA  LEU    92     -12.771   7.009  12.273  1.00 50.00
ATOM    571  C   LEU    92     -11.337   6.635  12.456  1.00 50.00
ATOM    572  O   LEU    92     -10.810   6.682  13.566  1.00 50.00
ATOM    573  CB  LEU    92     -12.906   8.396  12.864  1.00 50.00
ATOM    574  CG  LEU    92     -14.159   9.059  12.376  1.00 50.00
ATOM    575  CD1 LEU    92     -15.389   8.346  12.868  1.00 50.00
ATOM    576  CD2 LEU    92     -14.100  10.391  13.051  1.00 50.00
ATOM    577  H   LEU    92     -13.561   6.010  13.938  1.00 99.99
ATOM    578  N   ASP    93     -10.712   6.703  11.303  1.00 50.00
ATOM    579  CA  ASP    93      -9.332   6.253  11.226  1.00 50.00
ATOM    580  C   ASP    93      -8.435   7.486  11.221  1.00 50.00
ATOM    581  O   ASP    93      -7.784   7.822  10.234  1.00 50.00
ATOM    582  CB  ASP    93      -9.147   5.344  10.010  1.00 50.00
ATOM    583  CG  ASP    93      -7.722   4.788   9.997  1.00 50.00
ATOM    584  OD1 ASP    93      -7.214   4.479  11.101  1.00 50.00
ATOM    585  OD2 ASP    93      -7.135   4.787   8.896  1.00 50.00
ATOM    586  H   ASP    93     -11.083   7.202  10.518  1.00 99.99
ATOM    587  N   MET    94      -8.447   8.143  12.373  1.00 50.00
ATOM    588  CA  MET    94      -7.573   9.295  12.602  1.00 50.00
ATOM    589  C   MET    94      -6.139   8.761  12.699  1.00 50.00
ATOM    590  O   MET    94      -5.896   7.675  13.223  1.00 50.00
ATOM    591  CB  MET    94      -8.039   9.988  13.884  1.00 50.00
ATOM    592  CG  MET    94      -7.925  11.507  13.774  1.00 50.00
ATOM    593  SD  MET    94      -8.754  12.148  12.275  1.00 50.00
ATOM    594  CE  MET    94     -10.439  12.181  12.845  1.00 50.00
ATOM    595  H   MET    94      -8.965   7.821  13.170  1.00 99.99
ATOM    596  N   GLU    95      -5.234   9.497  12.076  1.00 50.00
ATOM    597  CA  GLU    95      -3.797   9.157  12.049  1.00 50.00
ATOM    598  C   GLU    95      -3.215   8.893  13.447  1.00 50.00
ATOM    599  O   GLU    95      -3.530   9.569  14.430  1.00 50.00
ATOM    600  CB  GLU    95      -2.974  10.260  11.377  1.00 50.00
ATOM    601  CG  GLU    95      -3.095  11.598  12.111  1.00 50.00
ATOM    602  CD  GLU    95      -4.403  12.281  11.818  1.00 50.00
ATOM    603  OE1 GLU    95      -4.520  12.574  10.624  1.00 50.00
ATOM    604  OE2 GLU    95      -5.294  12.306  12.691  1.00 50.00
ATOM    605  H   GLU    95      -5.497  10.350  11.630  1.00 99.99
ATOM    606  N   GLY    96      -2.271   7.958  13.429  1.00 50.00
ATOM    607  CA  GLY    96      -1.518   7.522  14.615  1.00 50.00
ATOM    608  C   GLY    96      -0.530   6.438  14.176  1.00 50.00
ATOM    609  O   GLY    96      -0.713   5.806  13.138  1.00 50.00
ATOM    610  H   GLY    96      -2.052   7.413  12.607  1.00 99.99
ATOM    611  N   ALA    97       0.604   6.426  14.861  1.00 50.00
ATOM    612  CA  ALA    97       1.661   5.425  14.631  1.00 50.00
ATOM    613  C   ALA    97       2.037   4.705  15.932  1.00 50.00
ATOM    614  O   ALA    97       1.520   3.630  16.213  1.00 50.00
ATOM    615  CB  ALA    97       2.879   6.056  13.941  1.00 50.00
ATOM    616  H   ALA    97       0.813   7.153  15.508  1.00 99.99
ATOM    617  N   CYS    98       2.766   5.416  16.793  1.00 50.00
ATOM    618  CA  CYS    98       3.311   4.850  18.039  1.00 50.00
ATOM    619  C   CYS    98       2.245   4.651  19.123  1.00 50.00
ATOM    620  O   CYS    98       2.364   3.764  19.962  1.00 50.00
ATOM    621  CB  CYS    98       4.421   5.763  18.567  1.00 50.00
ATOM    622  SG  CYS    98       3.861   7.392  19.192  1.00 50.00
ATOM    623  H   CYS    98       2.999   6.369  16.626  1.00 99.99
ATOM    624  HG  CYS    98       5.074   7.828  19.522  1.00 99.99
ATOM    625  N   GLY    99       1.346   5.641  19.200  1.00 50.00
ATOM    626  CA  GLY    99       0.346   5.683  20.273  1.00 50.00
ATOM    627  C   GLY    99       0.966   5.768  21.675  1.00 50.00
ATOM    628  O   GLY    99       0.404   5.263  22.641  1.00 50.00
ATOM    629  H   GLY    99       1.317   6.426  18.576  1.00 99.99
ATOM    630  N   GLY   100       2.092   6.479  21.773  1.00 99.99
ATOM    631  CA  GLY   100       2.858   6.512  23.028  1.00 99.99
ATOM    632  C   GLY   100       3.787   7.719  23.102  1.00 99.99
ATOM    633  O   GLY   100       3.882   8.519  22.171  1.00 99.99
ATOM    634  H   GLY   100       2.489   7.042  21.039  1.00 99.99
ATOM    635  N   SER   101       4.479   7.770  24.234  1.00 99.99
ATOM    636  CA  SER   101       5.509   8.793  24.516  1.00 99.99
ATOM    637  C   SER   101       6.694   8.635  23.556  1.00 99.99
ATOM    638  O   SER   101       7.246   9.621  23.068  1.00 99.99
ATOM    639  CB  SER   101       6.038   8.667  25.947  1.00 99.99
ATOM    640  OG  SER   101       4.942   8.665  26.863  1.00 99.99
ATOM    641  H   SER   101       4.301   7.136  24.987  1.00 99.99
ATOM    642  HG  SER   101       5.285   8.681  27.804  1.00 99.99
ATOM    643  N   CYS   102       7.046   7.375  23.294  1.00 99.99
ATOM    644  CA  CYS   102       8.031   7.008  22.264  1.00 99.99
ATOM    645  C   CYS   102       7.549   7.471  20.885  1.00 99.99
ATOM    646  O   CYS   102       6.441   7.133  20.479  1.00 99.99
ATOM    647  CB  CYS   102       8.218   5.488  22.204  1.00 99.99
ATOM    648  SG  CYS   102       9.022   4.751  23.671  1.00 99.99
ATOM    649  H   CYS   102       6.625   6.597  23.757  1.00 99.99
ATOM    650  HG  CYS   102       9.014   3.503  23.210  1.00 99.99
ATOM    651  N   ALA   103       8.223   8.499  20.376  1.00 99.99
ATOM    652  CA  ALA   103       8.302   8.831  18.933  1.00 99.99
ATOM    653  C   ALA   103       7.578  10.043  18.336  1.00 99.99
ATOM    654  O   ALA   103       8.250  10.860  17.715  1.00 99.99
ATOM    655  CB  ALA   103       8.116   7.637  17.976  1.00 99.99
ATOM    656  H   ALA   103       8.710   9.129  20.980  1.00 99.99
ATOM    657  N   CYS   104       6.246  10.051  18.287  1.00 50.00
ATOM    658  CA  CYS   104       5.654  10.824  17.184  1.00 50.00
ATOM    659  C   CYS   104       4.701  12.014  17.315  1.00 50.00
ATOM    660  O   CYS   104       4.148  12.368  18.356  1.00 50.00
ATOM    661  CB  CYS   104       5.210   9.843  16.092  1.00 50.00
ATOM    662  SG  CYS   104       3.674   8.940  16.472  1.00 50.00
ATOM    663  H   CYS   104       5.656   9.413  18.777  1.00 99.99
ATOM    664  HG  CYS   104       3.658   8.265  15.326  1.00 99.99
ATOM    665  N   SER   105       4.584  12.578  16.120  1.00 50.00
ATOM    666  CA  SER   105       3.721  13.697  15.743  1.00 50.00
ATOM    667  C   SER   105       2.554  13.308  14.823  1.00 50.00
ATOM    668  O   SER   105       1.679  14.103  14.481  1.00 50.00
ATOM    669  CB  SER   105       4.584  14.752  15.046  1.00 50.00
ATOM    670  OG  SER   105       4.965  14.315  13.759  1.00 50.00
ATOM    671  H   SER   105       5.195  12.294  15.376  1.00 99.99
ATOM    672  HG  SER   105       5.501  15.044  13.319  1.00 99.99
ATOM    673  N   THR   106       2.412  11.998  14.661  1.00 50.00
ATOM    674  CA  THR   106       1.451  11.431  13.701  1.00 50.00
ATOM    675  C   THR   106       0.012  11.733  14.114  1.00 50.00
ATOM    676  O   THR   106      -0.705  12.254  13.282  1.00 50.00
ATOM    677  CB  THR   106       1.632   9.930  13.469  1.00 50.00
ATOM    678  OG1 THR   106       1.405   9.235  14.698  1.00 50.00
ATOM    679  CG2 THR   106       3.019   9.633  12.889  1.00 50.00
ATOM    680  H   THR   106       2.952  11.351  15.193  1.00 99.99
ATOM    681  HG1 THR   106       1.073   9.889  15.375  1.00 99.99
ATOM    682  N   CYS   107      -0.258  11.743  15.421  1.00 50.00
ATOM    683  CA  CYS   107      -1.612  12.003  15.948  1.00 50.00
ATOM    684  C   CYS   107      -1.851  13.478  16.335  1.00 50.00
ATOM    685  O   CYS   107      -2.877  13.803  16.936  1.00 50.00
ATOM    686  CB  CYS   107      -1.836  11.092  17.159  1.00 50.00
ATOM    687  SG  CYS   107      -0.757  11.495  18.582  1.00 50.00
ATOM    688  H   CYS   107       0.450  11.713  16.122  1.00 99.99
ATOM    689  HG  CYS   107      -1.224  10.548  19.387  1.00 99.99
ATOM    690  N   HIS   108      -0.882  14.355  16.057  1.00 50.00
ATOM    691  CA  HIS   108      -1.020  15.793  16.354  1.00 50.00
ATOM    692  C   HIS   108      -2.307  16.423  15.832  1.00 50.00
ATOM    693  O   HIS   108      -2.819  16.122  14.749  1.00 50.00
ATOM    694  CB  HIS   108       0.107  16.655  15.798  1.00 50.00
ATOM    695  CG  HIS   108       1.288  16.723  16.754  1.00 50.00
ATOM    696  ND1 HIS   108       2.349  15.956  16.660  1.00 50.00
ATOM    697  CD2 HIS   108       1.527  17.598  17.722  1.00 50.00
ATOM    698  CE1 HIS   108       3.273  16.350  17.521  1.00 50.00
ATOM    699  NE2 HIS   108       2.748  17.351  18.187  1.00 50.00
ATOM    700  H   HIS   108      -0.001  14.101  15.651  1.00 99.99
ATOM    701  HD1 HIS   108       3.223  17.796  18.944  1.00 99.99
ATOM    702  N   VAL   109      -2.786  17.284  16.713  1.00 50.00
ATOM    703  CA  VAL   109      -3.948  18.162  16.530  1.00 50.00
ATOM    704  C   VAL   109      -3.646  19.550  17.111  1.00 50.00
ATOM    705  O   VAL   109      -2.763  19.685  17.955  1.00 50.00
ATOM    706  CB  VAL   109      -5.241  17.586  17.113  1.00 50.00
ATOM    707  CG1 VAL   109      -5.555  16.266  16.422  1.00 50.00
ATOM    708  CG2 VAL   109      -5.220  17.458  18.640  1.00 50.00
ATOM    709  H   VAL   109      -2.357  17.372  17.618  1.00 99.99
ATOM    710  N   ILE   110      -4.432  20.524  16.678  1.00 50.00
ATOM    711  CA  ILE   110      -4.291  21.930  17.086  1.00 50.00
ATOM    712  C   ILE   110      -5.610  22.290  17.723  1.00 50.00
ATOM    713  O   ILE   110      -6.627  22.319  17.033  1.00 50.00
ATOM    714  CB  ILE   110      -4.057  22.918  15.922  1.00 50.00
ATOM    715  CG1 ILE   110      -2.841  22.546  15.080  1.00 50.00
ATOM    716  CG2 ILE   110      -3.929  24.378  16.398  1.00 50.00
ATOM    717  CD  ILE   110      -1.581  22.362  15.908  1.00 50.00
ATOM    718  H   ILE   110      -5.130  20.347  15.975  1.00 99.99
ATOM    719  N   VAL   111      -5.555  22.385  19.038  1.00 50.00
ATOM    720  CA  VAL   111      -6.700  22.904  19.794  1.00 50.00
ATOM    721  C   VAL   111      -6.909  24.407  19.536  1.00 50.00
ATOM    722  O   VAL   111      -6.104  25.241  19.941  1.00 50.00
ATOM    723  CB  VAL   111      -6.606  22.543  21.286  1.00 50.00
ATOM    724  CG1 VAL   111      -5.366  23.069  22.018  1.00 50.00
ATOM    725  CG2 VAL   111      -7.873  23.029  21.988  1.00 50.00
ATOM    726  H   VAL   111      -4.710  22.210  19.552  1.00 99.99
ATOM    727  N   ASP   112      -8.045  24.720  18.926  1.00 50.00
ATOM    728  CA  ASP   112      -8.414  26.135  18.726  1.00 50.00
ATOM    729  C   ASP   112      -9.169  26.730  19.938  1.00 50.00
ATOM    730  O   ASP   112      -8.826  27.833  20.356  1.00 50.00
ATOM    731  CB  ASP   112      -9.119  26.397  17.386  1.00 50.00
ATOM    732  CG  ASP   112      -8.275  26.019  16.181  1.00 50.00
ATOM    733  OD1 ASP   112      -7.231  26.671  15.979  1.00 50.00
ATOM    734  OD2 ASP   112      -8.738  25.098  15.486  1.00 50.00
ATOM    735  H   ASP   112      -8.738  24.021  18.715  1.00 99.99
ATOM    736  N   PRO   113     -10.274  26.117  20.392  1.00 50.00
ATOM    737  CA  PRO   113     -10.927  26.466  21.668  1.00 50.00
ATOM    738  C   PRO   113     -10.766  25.293  22.635  1.00 50.00
ATOM    739  O   PRO   113     -10.732  24.138  22.200  1.00 50.00
ATOM    740  CB  PRO   113     -12.421  26.606  21.341  1.00 50.00
ATOM    741  CG  PRO   113     -12.489  26.515  19.822  1.00 50.00
ATOM    742  CD  PRO   113     -11.325  25.587  19.531  1.00 50.00
ATOM    743  N   ASP   114     -10.903  25.635  23.920  1.00 50.00
ATOM    744  CA  ASP   114     -10.803  24.725  25.084  1.00 50.00
ATOM    745  C   ASP   114      -9.365  24.204  25.240  1.00 50.00
ATOM    746  O   ASP   114      -8.422  24.853  24.797  1.00 50.00
ATOM    747  CB  ASP   114     -11.748  23.571  24.797  1.00 50.00
ATOM    748  CG  ASP   114     -12.312  22.736  25.924  1.00 50.00
ATOM    749  OD1 ASP   114     -13.387  23.126  26.420  1.00 50.00
ATOM    750  OD2 ASP   114     -11.641  21.743  26.271  1.00 50.00
ATOM    751  H   ASP   114     -11.069  26.588  24.166  1.00 99.99
ATOM    752  N   TYR   115      -9.223  23.032  25.855  1.00 50.00
ATOM    753  CA  TYR   115      -7.926  22.387  26.056  1.00 50.00
ATOM    754  C   TYR   115      -8.049  20.858  26.083  1.00 50.00
ATOM    755  O   TYR   115      -9.127  20.303  26.297  1.00 50.00
ATOM    756  CB  TYR   115      -7.373  22.918  27.377  1.00 50.00
ATOM    757  CG  TYR   115      -5.927  22.483  27.563  1.00 50.00
ATOM    758  CD1 TYR   115      -4.950  22.962  26.703  1.00 50.00
ATOM    759  CD2 TYR   115      -5.609  21.607  28.587  1.00 50.00
ATOM    760  CE1 TYR   115      -3.646  22.512  26.830  1.00 50.00
ATOM    761  CE2 TYR   115      -4.289  21.211  28.756  1.00 50.00
ATOM    762  CZ  TYR   115      -3.317  21.624  27.846  1.00 50.00
ATOM    763  OH  TYR   115      -2.110  21.003  27.812  1.00 50.00
ATOM    764  H   TYR   115      -9.996  22.505  26.219  1.00 99.99
ATOM    765  HD1 TYR   115      -5.170  23.807  26.050  1.00 99.99
ATOM    766  HD2 TYR   115      -6.405  21.148  29.175  1.00 99.99
ATOM    767  HE1 TYR   115      -2.881  22.906  26.159  1.00 99.99
ATOM    768  HE2 TYR   115      -4.051  20.514  29.559  1.00 99.99
ATOM    769  HH  TYR   115      -2.061  20.346  28.561  1.00 99.99
ATOM    770  N   TYR   116      -6.924  20.219  25.775  1.00 50.00
ATOM    771  CA  TYR   116      -6.769  18.761  25.939  1.00 50.00
ATOM    772  C   TYR   116      -5.801  18.488  27.092  1.00 50.00
ATOM    773  O   TYR   116      -4.823  19.186  27.282  1.00 50.00
ATOM    774  CB  TYR   116      -6.271  18.037  24.669  1.00 50.00
ATOM    775  CG  TYR   116      -4.819  18.149  24.163  1.00 50.00
ATOM    776  CD1 TYR   116      -3.807  18.685  24.948  1.00 50.00
ATOM    777  CD2 TYR   116      -4.434  17.153  23.288  1.00 50.00
ATOM    778  CE1 TYR   116      -2.533  18.149  25.046  1.00 50.00
ATOM    779  CE2 TYR   116      -3.151  16.635  23.331  1.00 50.00
ATOM    780  CZ  TYR   116      -2.186  17.111  24.204  1.00 50.00
ATOM    781  OH  TYR   116      -0.876  16.798  24.005  1.00 50.00
ATOM    782  H   TYR   116      -6.091  20.724  25.545  1.00 99.99
ATOM    783  HD1 TYR   116      -3.962  19.679  25.349  1.00 99.99
ATOM    784  HD2 TYR   116      -5.175  16.672  22.651  1.00 99.99
ATOM    785  HE1 TYR   116      -1.937  18.361  25.938  1.00 99.99
ATOM    786  HE2 TYR   116      -2.976  15.743  22.745  1.00 99.99
ATOM    787  HH  TYR   116      -0.785  15.883  23.632  1.00 99.99
ATOM    788  N   ASP   117      -6.051  17.503  27.915  1.00 50.00
ATOM    789  CA  ASP   117      -5.026  17.078  28.868  1.00 50.00
ATOM    790  C   ASP   117      -4.288  15.868  28.289  1.00 50.00
ATOM    791  O   ASP   117      -4.919  14.910  27.844  1.00 50.00
ATOM    792  CB  ASP   117      -5.730  16.806  30.192  1.00 50.00
ATOM    793  CG  ASP   117      -4.771  16.406  31.310  1.00 50.00
ATOM    794  OD1 ASP   117      -3.576  16.769  31.224  1.00 50.00
ATOM    795  OD2 ASP   117      -5.292  15.756  32.238  1.00 50.00
ATOM    796  H   ASP   117      -6.929  17.018  27.919  1.00 99.99
ATOM    797  N   ALA   118      -2.964  15.938  28.340  1.00 50.00
ATOM    798  CA  ALA   118      -2.121  14.870  27.795  1.00 50.00
ATOM    799  C   ALA   118      -1.279  14.206  28.877  1.00 50.00
ATOM    800  O   ALA   118      -0.963  14.789  29.912  1.00 50.00
ATOM    801  CB  ALA   118      -1.168  15.438  26.759  1.00 50.00
ATOM    802  H   ALA   118      -2.466  16.630  28.864  1.00 99.99
ATOM    803  N   LEU   119      -0.984  12.951  28.589  1.00 50.00
ATOM    804  CA  LEU   119      -0.013  12.142  29.338  1.00 50.00
ATOM    805  C   LEU   119       1.396  12.734  29.125  1.00 50.00
ATOM    806  O   LEU   119       1.603  13.429  28.129  1.00 50.00
ATOM    807  CB  LEU   119      -0.117  10.708  28.801  1.00 50.00
ATOM    808  CG  LEU   119      -1.327   9.918  29.332  1.00 50.00
ATOM    809  CD1 LEU   119      -2.695  10.440  28.879  1.00 50.00
ATOM    810  CD2 LEU   119      -1.191   8.463  28.891  1.00 50.00
ATOM    811  H   LEU   119      -1.385  12.496  27.789  1.00 99.99
ATOM    812  N   PRO   120       2.362  12.491  30.023  1.00 50.00
ATOM    813  CA  PRO   120       3.740  12.996  29.855  1.00 50.00
ATOM    814  C   PRO   120       4.301  12.615  28.478  1.00 50.00
ATOM    815  O   PRO   120       4.044  11.535  27.952  1.00 50.00
ATOM    816  CB  PRO   120       4.535  12.360  30.997  1.00 50.00
ATOM    817  CG  PRO   120       3.726  11.112  31.350  1.00 50.00
ATOM    818  CD  PRO   120       2.283  11.583  31.182  1.00 50.00
ATOM    819  N   GLU   121       5.025  13.566  27.904  1.00 50.00
ATOM    820  CA  GLU   121       5.529  13.512  26.521  1.00 50.00
ATOM    821  C   GLU   121       6.718  14.477  26.389  1.00 50.00
ATOM    822  O   GLU   121       6.644  15.603  26.885  1.00 50.00
ATOM    823  CB  GLU   121       4.443  13.862  25.484  1.00 50.00
ATOM    824  CG  GLU   121       3.899  15.297  25.555  1.00 50.00
ATOM    825  CD  GLU   121       2.945  15.528  26.727  1.00 50.00
ATOM    826  OE1 GLU   121       3.423  15.849  27.840  1.00 50.00
ATOM    827  OE2 GLU   121       1.741  15.448  26.432  1.00 50.00
ATOM    828  H   GLU   121       5.239  14.418  28.386  1.00 99.99
ATOM    829  N   PRO   122       7.804  14.008  25.768  1.00 50.00
ATOM    830  CA  PRO   122       8.990  14.854  25.544  1.00 50.00
ATOM    831  C   PRO   122       9.181  15.299  24.081  1.00 50.00
ATOM    832  O   PRO   122      10.168  15.956  23.767  1.00 50.00
ATOM    833  CB  PRO   122      10.123  13.931  25.990  1.00 50.00
ATOM    834  CG  PRO   122       9.676  12.563  25.468  1.00 50.00
ATOM    835  CD  PRO   122       8.161  12.576  25.677  1.00 50.00
ATOM    836  N   GLU   123       8.225  14.970  23.209  1.00 50.00
ATOM    837  CA  GLU   123       8.351  15.223  21.759  1.00 50.00
ATOM    838  C   GLU   123       8.063  16.671  21.344  1.00 50.00
ATOM    839  O   GLU   123       8.752  17.242  20.505  1.00 50.00
ATOM    840  CB  GLU   123       7.484  14.238  20.963  1.00 50.00
ATOM    841  CG  GLU   123       8.021  12.803  21.043  1.00 50.00
ATOM    842  CD  GLU   123       9.438  12.695  20.467  1.00 50.00
ATOM    843  OE1 GLU   123      10.388  12.865  21.260  1.00 50.00
ATOM    844  OE2 GLU   123       9.540  12.463  19.251  1.00 50.00
ATOM    845  H   GLU   123       7.380  14.521  23.491  1.00 99.99
ATOM    846  N   ASP   124       7.029  17.241  21.952  1.00 50.00
ATOM    847  CA  ASP   124       6.650  18.645  21.727  1.00 50.00
ATOM    848  C   ASP   124       7.394  19.559  22.698  1.00 50.00
ATOM    849  O   ASP   124       7.547  19.234  23.873  1.00 50.00
ATOM    850  CB  ASP   124       5.141  18.790  21.929  1.00 50.00
ATOM    851  CG  ASP   124       4.413  18.001  20.848  1.00 50.00
ATOM    852  OD1 ASP   124       4.756  18.250  19.673  1.00 50.00
ATOM    853  OD2 ASP   124       3.599  17.124  21.205  1.00 50.00
ATOM    854  H   ASP   124       6.504  16.767  22.655  1.00 99.99
ATOM    855  N   ASP   125       7.750  20.736  22.200  1.00 50.00
ATOM    856  CA  ASP   125       8.386  21.760  23.047  1.00 50.00
ATOM    857  C   ASP   125       7.279  22.540  23.780  1.00 50.00
ATOM    858  O   ASP   125       6.142  22.604  23.309  1.00 50.00
ATOM    859  CB  ASP   125       9.253  22.676  22.171  1.00 50.00
ATOM    860  CG  ASP   125      10.204  23.545  23.002  1.00 50.00
ATOM    861  OD1 ASP   125       9.729  24.620  23.439  1.00 50.00
ATOM    862  OD2 ASP   125      11.349  23.110  23.226  1.00 50.00
ATOM    863  H   ASP   125       7.511  21.014  21.269  1.00 99.99
ATOM    864  N   GLU   126       7.675  23.242  24.837  1.00 50.00
ATOM    865  CA  GLU   126       6.803  24.188  25.564  1.00 50.00
ATOM    866  C   GLU   126       6.122  25.206  24.631  1.00 50.00
ATOM    867  O   GLU   126       4.900  25.286  24.610  1.00 50.00
ATOM    868  CB  GLU   126       7.616  24.927  26.633  1.00 50.00
ATOM    869  CG  GLU   126       8.074  24.006  27.770  1.00 50.00
ATOM    870  CD  GLU   126       6.887  23.476  28.580  1.00 50.00
ATOM    871  OE1 GLU   126       6.338  22.435  28.157  1.00 50.00
ATOM    872  OE2 GLU   126       6.531  24.156  29.564  1.00 50.00
ATOM    873  H   GLU   126       8.599  23.162  25.210  1.00 99.99
ATOM    874  N   ASN   127       6.874  25.722  23.659  1.00 50.00
ATOM    875  CA  ASN   127       6.323  26.651  22.648  1.00 50.00
ATOM    876  C   ASN   127       5.264  26.009  21.738  1.00 50.00
ATOM    877  O   ASN   127       4.191  26.574  21.538  1.00 50.00
ATOM    878  CB  ASN   127       7.426  27.265  21.786  1.00 50.00
ATOM    879  CG  ASN   127       8.344  28.159  22.617  1.00 50.00
ATOM    880  OD1 ASN   127       8.006  29.259  23.020  1.00 50.00
ATOM    881  ND2 ASN   127       9.498  27.639  22.968  1.00 50.00
ATOM    882  H   ASN   127       7.862  25.569  23.622  1.00 99.99
ATOM    883 1HD2 ASN   127      10.100  28.233  23.499  1.00 99.99
ATOM    884 2HD2 ASN   127       9.787  26.735  22.671  1.00 99.99
ATOM    885  N   ASP   128       5.510  24.760  21.342  1.00 50.00
ATOM    886  CA  ASP   128       4.530  23.969  20.567  1.00 50.00
ATOM    887  C   ASP   128       3.233  23.727  21.354  1.00 50.00
ATOM    888  O   ASP   128       2.148  24.014  20.860  1.00 50.00
ATOM    889  CB  ASP   128       5.115  22.631  20.103  1.00 50.00
ATOM    890  CG  ASP   128       6.203  22.816  19.044  1.00 50.00
ATOM    891  OD1 ASP   128       5.922  23.502  18.039  1.00 50.00
ATOM    892  OD2 ASP   128       7.325  22.353  19.348  1.00 50.00
ATOM    893  H   ASP   128       6.341  24.281  21.618  1.00 99.99
ATOM    894  N   MET   129       3.369  23.443  22.642  1.00 50.00
ATOM    895  CA  MET   129       2.200  23.187  23.499  1.00 50.00
ATOM    896  C   MET   129       1.429  24.478  23.838  1.00 50.00
ATOM    897  O   MET   129       0.278  24.627  23.441  1.00 50.00
ATOM    898  CB  MET   129       2.676  22.476  24.766  1.00 50.00
ATOM    899  CG  MET   129       1.524  21.795  25.512  1.00 50.00
ATOM    900  SD  MET   129       0.793  20.382  24.604  1.00 50.00
ATOM    901  CE  MET   129       2.189  19.282  24.481  1.00 50.00
ATOM    902  H   MET   129       4.255  23.431  23.109  1.00 99.99
ATOM    903  N   LEU   130       2.169  25.480  24.302  1.00 50.00
ATOM    904  CA  LEU   130       1.607  26.702  24.904  1.00 50.00
ATOM    905  C   LEU   130       1.217  27.779  23.881  1.00 50.00
ATOM    906  O   LEU   130       0.179  28.419  24.014  1.00 50.00
ATOM    907  CB  LEU   130       2.613  27.268  25.919  1.00 50.00
ATOM    908  CG  LEU   130       2.717  26.520  27.263  1.00 50.00
ATOM    909  CD1 LEU   130       3.238  25.083  27.181  1.00 50.00
ATOM    910  CD2 LEU   130       3.652  27.297  28.187  1.00 50.00
ATOM    911  H   LEU   130       3.172  25.432  24.341  1.00 99.99
ATOM    912  N   ASP   131       2.018  27.903  22.827  1.00 50.00
ATOM    913  CA  ASP   131       1.819  28.972  21.827  1.00 50.00
ATOM    914  C   ASP   131       1.217  28.476  20.515  1.00 50.00
ATOM    915  O   ASP   131       0.354  29.115  19.922  1.00 50.00
ATOM    916  CB  ASP   131       3.151  29.672  21.546  1.00 50.00
ATOM    917  CG  ASP   131       3.747  30.269  22.824  1.00 50.00
ATOM    918  OD1 ASP   131       2.961  30.744  23.673  1.00 50.00
ATOM    919  OD2 ASP   131       4.976  30.117  22.974  1.00 50.00
ATOM    920  H   ASP   131       2.844  27.347  22.714  1.00 99.99
ATOM    921  N   LEU   132       1.620  27.274  20.146  1.00 50.00
ATOM    922  CA  LEU   132       1.185  26.698  18.881  1.00 50.00
ATOM    923  C   LEU   132       0.008  25.716  19.040  1.00 50.00
ATOM    924  O   LEU   132      -0.580  25.282  18.052  1.00 50.00
ATOM    925  CB  LEU   132       2.459  26.136  18.259  1.00 50.00
ATOM    926  CG  LEU   132       3.429  27.109  17.561  1.00 50.00
ATOM    927  CD1 LEU   132       4.532  26.372  16.788  1.00 50.00
ATOM    928  CD2 LEU   132       2.694  28.042  16.598  1.00 50.00
ATOM    929  H   LEU   132       2.212  26.686  20.697  1.00 99.99
ATOM    930  N   ALA   133      -0.343  25.428  20.300  1.00 50.00
ATOM    931  CA  ALA   133      -1.530  24.647  20.707  1.00 50.00
ATOM    932  C   ALA   133      -1.562  23.221  20.126  1.00 50.00
ATOM    933  O   ALA   133      -2.616  22.642  19.845  1.00 50.00
ATOM    934  CB  ALA   133      -2.799  25.454  20.396  1.00 50.00
ATOM    935  H   ALA   133       0.232  25.691  21.072  1.00 99.99
ATOM    936  N   TYR   134      -0.369  22.633  20.030  1.00 50.00
ATOM    937  CA  TYR   134      -0.225  21.245  19.565  1.00 50.00
ATOM    938  C   TYR   134      -0.545  20.294  20.702  1.00 50.00
ATOM    939  O   TYR   134       0.025  20.375  21.788  1.00 50.00
ATOM    940  CB  TYR   134       1.180  20.899  19.077  1.00 50.00
ATOM    941  CG  TYR   134       1.502  21.626  17.783  1.00 50.00
ATOM    942  CD1 TYR   134       1.173  21.112  16.544  1.00 50.00
ATOM    943  CD2 TYR   134       2.094  22.861  17.842  1.00 50.00
ATOM    944  CE1 TYR   134       1.418  21.845  15.386  1.00 50.00
ATOM    945  CE2 TYR   134       2.355  23.546  16.679  1.00 50.00
ATOM    946  CZ  TYR   134       2.018  23.087  15.444  1.00 50.00
ATOM    947  OH  TYR   134       2.523  23.794  14.400  1.00 50.00
ATOM    948  H   TYR   134       0.465  23.060  20.382  1.00 99.99
ATOM    949  HD1 TYR   134       0.625  20.176  16.482  1.00 99.99
ATOM    950  HD2 TYR   134       2.266  23.339  18.790  1.00 99.99
ATOM    951  HE1 TYR   134       1.053  21.452  14.448  1.00 99.99
ATOM    952  HE2 TYR   134       3.027  24.363  16.704  1.00 99.99
ATOM    953  HH  TYR   134       2.804  24.697  14.744  1.00 99.99
ATOM    954  N   GLY   135      -1.423  19.372  20.340  1.00 50.00
ATOM    955  CA  GLY   135      -1.771  18.248  21.194  1.00 50.00
ATOM    956  C   GLY   135      -1.644  16.932  20.429  1.00 50.00
ATOM    957  O   GLY   135      -1.846  16.876  19.222  1.00 50.00
ATOM    958  H   GLY   135      -1.931  19.393  19.465  1.00 99.99
ATOM    959  N   LEU   136      -1.325  15.886  21.169  1.00 50.00
ATOM    960  CA  LEU   136      -1.242  14.500  20.680  1.00 50.00
ATOM    961  C   LEU   136      -2.504  13.720  21.061  1.00 50.00
ATOM    962  O   LEU   136      -2.620  13.244  22.193  1.00 50.00
ATOM    963  CB  LEU   136      -0.005  13.847  21.308  1.00 50.00
ATOM    964  CG  LEU   136       1.281  14.546  20.871  1.00 50.00
ATOM    965  CD1 LEU   136       2.484  13.994  21.633  1.00 50.00
ATOM    966  CD2 LEU   136       1.480  14.303  19.381  1.00 50.00
ATOM    967  H   LEU   136      -1.146  16.008  22.141  1.00 99.99
ATOM    968  N   THR   137      -3.369  13.501  20.071  1.00 50.00
ATOM    969  CA  THR   137      -4.686  12.860  20.307  1.00 50.00
ATOM    970  C   THR   137      -4.670  11.461  20.904  1.00 50.00
ATOM    971  O   THR   137      -5.596  11.092  21.628  1.00 50.00
ATOM    972  CB  THR   137      -5.589  12.744  19.087  1.00 50.00
ATOM    973  OG1 THR   137      -4.906  12.127  17.995  1.00 50.00
ATOM    974  CG2 THR   137      -6.202  14.098  18.800  1.00 50.00
ATOM    975  H   THR   137      -3.193  13.772  19.117  1.00 99.99
ATOM    976  HG1 THR   137      -5.498  12.113  17.184  1.00 99.99
ATOM    977  N   GLU   138      -3.584  10.745  20.639  1.00 50.00
ATOM    978  CA  GLU   138      -3.448   9.367  21.127  1.00 50.00
ATOM    979  C   GLU   138      -3.317   9.326  22.656  1.00 50.00
ATOM    980  O   GLU   138      -3.837   8.435  23.314  1.00 50.00
ATOM    981  CB  GLU   138      -2.240   8.680  20.498  1.00 50.00
ATOM    982  CG  GLU   138      -2.522   7.184  20.341  1.00 50.00
ATOM    983  CD  GLU   138      -2.924   6.431  21.615  1.00 50.00
ATOM    984  OE1 GLU   138      -2.012   6.137  22.407  1.00 50.00
ATOM    985  OE2 GLU   138      -4.149   6.271  21.803  1.00 50.00
ATOM    986  H   GLU   138      -2.777  11.153  20.213  1.00 99.99
ATOM    987  N   THR   139      -2.754  10.384  23.218  1.00 50.00
ATOM    988  CA  THR   139      -2.457  10.394  24.664  1.00 50.00
ATOM    989  C   THR   139      -3.163  11.554  25.367  1.00 50.00
ATOM    990  O   THR   139      -2.669  12.113  26.344  1.00 50.00
ATOM    991  CB  THR   139      -0.941  10.463  24.897  1.00 50.00
ATOM    992  OG1 THR   139      -0.431  11.660  24.298  1.00 50.00
ATOM    993  CG2 THR   139      -0.220   9.228  24.344  1.00 50.00
ATOM    994  H   THR   139      -2.671  11.262  22.743  1.00 99.99
ATOM    995  HG1 THR   139      -1.196  12.241  24.022  1.00 99.99
ATOM    996  N   SER   140      -4.273  11.978  24.781  1.00 50.00
ATOM    997  CA  SER   140      -4.975  13.150  25.298  1.00 50.00
ATOM    998  C   SER   140      -6.469  12.962  25.344  1.00 50.00
ATOM    999  O   SER   140      -7.063  12.462  24.392  1.00 50.00
ATOM   1000  CB  SER   140      -4.719  14.355  24.428  1.00 50.00
ATOM   1001  OG  SER   140      -5.169  14.197  23.074  1.00 50.00
ATOM   1002  H   SER   140      -4.739  11.488  24.045  1.00 99.99
ATOM   1003  HG  SER   140      -5.630  13.315  22.973  1.00 99.99
ATOM   1004  N   ARG   141      -6.999  13.629  26.340  1.00 50.00
ATOM   1005  CA  ARG   141      -8.438  13.718  26.566  1.00 50.00
ATOM   1006  C   ARG   141      -8.788  15.200  26.567  1.00 50.00
ATOM   1007  O   ARG   141      -7.961  16.054  26.864  1.00 50.00
ATOM   1008  CB  ARG   141      -8.736  13.108  27.934  1.00 50.00
ATOM   1009  CG  ARG   141      -8.068  13.893  29.068  1.00 50.00
ATOM   1010  CD  ARG   141      -8.423  13.214  30.364  1.00 50.00
ATOM   1011  NE  ARG   141      -8.105  14.003  31.550  1.00 50.00
ATOM   1012  CZ  ARG   141      -8.417  13.662  32.801  1.00 50.00
ATOM   1013  NH1 ARG   141      -9.146  12.595  33.112  1.00 50.00
ATOM   1014  NH2 ARG   141      -7.865  14.332  33.794  1.00 50.00
ATOM   1015  H   ARG   141      -6.433  14.153  26.988  1.00 99.99
ATOM   1016  HE  ARG   141      -7.611  14.852  31.385  1.00 99.99
ATOM   1017 1HH1 ARG   141      -9.331  12.375  34.068  1.00 99.99
ATOM   1018 2HH1 ARG   141      -9.500  12.000  32.392  1.00 99.99
ATOM   1019 1HH2 ARG   141      -8.067  14.076  34.735  1.00 99.99
ATOM   1020 2HH2 ARG   141      -7.228  15.077  33.597  1.00 99.99
ATOM   1021  N   LEU   142     -10.069  15.456  26.518  1.00 50.00
ATOM   1022  CA  LEU   142     -10.534  16.818  26.726  1.00 50.00
ATOM   1023  C   LEU   142     -10.370  17.274  28.170  1.00 50.00
ATOM   1024  O   LEU   142     -10.649  16.533  29.114  1.00 50.00
ATOM   1025  CB  LEU   142     -11.988  16.748  26.390  1.00 50.00
ATOM   1026  CG  LEU   142     -12.354  17.497  25.123  1.00 50.00
ATOM   1027  CD1 LEU   142     -12.261  18.964  25.484  1.00 50.00
ATOM   1028  CD2 LEU   142     -11.646  16.969  23.874  1.00 50.00
ATOM   1029  H   LEU   142     -10.778  14.754  26.483  1.00 99.99
ATOM   1030  N   GLY   143     -10.028  18.556  28.255  1.00 50.00
ATOM   1031  CA  GLY   143      -9.765  19.208  29.544  1.00 50.00
ATOM   1032  C   GLY   143     -10.743  20.349  29.834  1.00 50.00
ATOM   1033  O   GLY   143     -10.442  21.174  30.689  1.00 50.00
ATOM   1034  H   GLY   143      -9.961  19.175  27.454  1.00 99.99
ATOM   1035  N   CYS   144     -11.867  20.393  29.116  1.00 50.00
ATOM   1036  CA  CYS   144     -12.967  21.353  29.350  1.00 50.00
ATOM   1037  C   CYS   144     -14.176  20.919  28.495  1.00 50.00
ATOM   1038  O   CYS   144     -14.047  20.045  27.647  1.00 50.00
ATOM   1039  CB  CYS   144     -12.605  22.840  29.125  1.00 50.00
ATOM   1040  SG  CYS   144     -10.864  23.386  28.901  1.00 50.00
ATOM   1041  H   CYS   144     -12.072  19.718  28.401  1.00 99.99
ATOM   1042  HG  CYS   144     -11.119  24.667  28.648  1.00 99.99
ATOM   1043  N   GLN   145     -15.362  21.437  28.802  1.00 50.00
ATOM   1044  CA  GLN   145     -16.646  20.957  28.239  1.00 50.00
ATOM   1045  C   GLN   145     -16.763  21.037  26.695  1.00 50.00
ATOM   1046  O   GLN   145     -17.272  20.103  26.067  1.00 50.00
ATOM   1047  CB  GLN   145     -17.763  21.729  28.961  1.00 50.00
ATOM   1048  CG  GLN   145     -19.159  21.083  28.925  1.00 50.00
ATOM   1049  CD  GLN   145     -19.840  21.087  27.550  1.00 50.00
ATOM   1050  OE1 GLN   145     -19.466  21.773  26.626  1.00 50.00
ATOM   1051  NE2 GLN   145     -20.887  20.328  27.360  1.00 50.00
ATOM   1052  H   GLN   145     -15.439  22.189  29.452  1.00 99.99
ATOM   1053 1HE2 GLN   145     -21.307  20.373  26.452  1.00 99.99
ATOM   1054 2HE2 GLN   145     -21.280  19.795  28.098  1.00 99.99
ATOM   1055  N   ILE   146     -16.258  22.120  26.099  1.00 50.00
ATOM   1056  CA  ILE   146     -16.328  22.369  24.634  1.00 50.00
ATOM   1057  C   ILE   146     -14.918  22.555  24.058  1.00 50.00
ATOM   1058  O   ILE   146     -14.422  23.678  24.117  1.00 50.00
ATOM   1059  CB  ILE   146     -17.120  23.655  24.265  1.00 50.00
ATOM   1060  CG1 ILE   146     -18.574  23.597  24.722  1.00 50.00
ATOM   1061  CG2 ILE   146     -17.106  23.928  22.745  1.00 50.00
ATOM   1062  CD  ILE   146     -19.336  24.927  24.719  1.00 50.00
ATOM   1063  H   ILE   146     -15.739  22.800  26.617  1.00 99.99
ATOM   1064  N   LYS   147     -14.447  21.606  23.258  1.00 50.00
ATOM   1065  CA  LYS   147     -13.193  21.802  22.503  1.00 50.00
ATOM   1066  C   LYS   147     -13.441  21.755  21.007  1.00 50.00
ATOM   1067  O   LYS   147     -14.329  21.055  20.524  1.00 50.00
ATOM   1068  CB  LYS   147     -12.187  20.715  22.844  1.00 50.00
ATOM   1069  CG  LYS   147     -10.717  20.895  22.450  1.00 50.00
ATOM   1070  CD  LYS   147      -9.956  19.687  22.996  1.00 50.00
ATOM   1071  CE  LYS   147      -8.592  19.389  22.395  1.00 50.00
ATOM   1072  NZ  LYS   147      -7.614  20.238  23.060  1.00 50.00
ATOM   1073  H   LYS   147     -14.971  20.778  23.029  1.00 99.99
ATOM   1074  HZ1 LYS   147      -6.703  20.080  22.681  1.00 99.99
ATOM   1075  HZ2 LYS   147      -7.881  21.194  22.928  1.00 99.99
ATOM   1076  HZ3 LYS   147      -7.620  20.021  24.037  1.00 99.99
ATOM   1077  N   MET   148     -12.588  22.483  20.308  1.00 50.00
ATOM   1078  CA  MET   148     -12.526  22.324  18.849  1.00 50.00
ATOM   1079  C   MET   148     -11.058  22.255  18.442  1.00 50.00
ATOM   1080  O   MET   148     -10.177  22.892  19.021  1.00 50.00
ATOM   1081  CB  MET   148     -13.219  23.420  18.028  1.00 50.00
ATOM   1082  CG  MET   148     -14.631  23.831  18.454  1.00 50.00
ATOM   1083  SD  MET   148     -15.076  25.414  17.651  1.00 50.00
ATOM   1084  CE  MET   148     -16.845  25.297  17.551  1.00 50.00
ATOM   1085  H   MET   148     -11.806  22.945  20.742  1.00 99.99
ATOM   1086  N   SER   149     -10.790  21.245  17.648  1.00 50.00
ATOM   1087  CA  SER   149      -9.479  21.130  17.016  1.00 50.00
ATOM   1088  C   SER   149      -9.530  20.737  15.550  1.00 50.00
ATOM   1089  O   SER   149     -10.540  20.412  14.931  1.00 50.00
ATOM   1090  CB  SER   149      -8.501  20.307  17.871  1.00 50.00
ATOM   1091  OG  SER   149      -7.671  19.408  17.121  1.00 50.00
ATOM   1092  H   SER   149     -11.472  20.538  17.435  1.00 99.99
ATOM   1093  HG  SER   149      -7.111  18.862  17.742  1.00 99.99
ATOM   1094  N   LYS   150      -8.376  21.023  15.013  1.00 50.00
ATOM   1095  CA  LYS   150      -8.013  20.760  13.643  1.00 50.00
ATOM   1096  C   LYS   150      -7.096  19.539  13.685  1.00 50.00
ATOM   1097  O   LYS   150      -6.065  19.647  14.316  1.00 50.00
ATOM   1098  CB  LYS   150      -7.312  22.052  13.236  1.00 50.00
ATOM   1099  CG  LYS   150      -8.197  23.309  13.351  1.00 50.00
ATOM   1100  CD  LYS   150      -9.570  23.228  12.686  1.00 50.00
ATOM   1101  CE  LYS   150     -10.300  24.542  12.400  1.00 50.00
ATOM   1102  NZ  LYS   150     -11.421  24.275  11.480  1.00 50.00
ATOM   1103  H   LYS   150      -7.639  21.420  15.564  1.00 99.99
ATOM   1104  HZ1 LYS   150     -11.931  25.107  11.289  1.00 99.99
ATOM   1105  HZ2 LYS   150     -11.042  23.919  10.623  1.00 99.99
ATOM   1106  HZ3 LYS   150     -12.022  23.564  11.852  1.00 99.99
ATOM   1107  N   ASP   151      -7.665  18.349  13.518  1.00 50.00
ATOM   1108  CA  ASP   151      -6.885  17.094  13.562  1.00 50.00
ATOM   1109  C   ASP   151      -6.080  16.874  12.281  1.00 50.00
ATOM   1110  O   ASP   151      -6.441  17.465  11.278  1.00 50.00
ATOM   1111  CB  ASP   151      -7.794  15.895  13.856  1.00 50.00
ATOM   1112  CG  ASP   151      -8.858  15.644  12.794  1.00 50.00
ATOM   1113  OD1 ASP   151      -8.526  14.937  11.832  1.00 50.00
ATOM   1114  OD2 ASP   151      -9.993  16.091  13.029  1.00 50.00
ATOM   1115  H   ASP   151      -8.614  18.250  13.210  1.00 99.99
ATOM   1116  N   ILE   152      -5.223  15.855  12.255  1.00 50.00
ATOM   1117  CA  ILE   152      -4.360  15.524  11.092  1.00 50.00
ATOM   1118  C   ILE   152      -3.232  16.555  10.897  1.00 50.00
ATOM   1119  O   ILE   152      -2.484  16.482   9.926  1.00 50.00
ATOM   1120  CB  ILE   152      -5.090  15.196   9.744  1.00 50.00
ATOM   1121  CG1 ILE   152      -5.339  16.339   8.770  1.00 50.00
ATOM   1122  CG2 ILE   152      -6.448  14.508   9.890  1.00 50.00
ATOM   1123  CD  ILE   152      -4.373  16.380   7.592  1.00 50.00
ATOM   1124  H   ILE   152      -5.106  15.248  13.043  1.00 99.99
ATOM   1125  N   ASP   153      -2.906  17.275  11.969  1.00 50.00
ATOM   1126  CA  ASP   153      -1.862  18.321  11.929  1.00 50.00
ATOM   1127  C   ASP   153      -0.426  17.854  11.719  1.00 50.00
ATOM   1128  O   ASP   153       0.480  18.678  11.631  1.00 50.00
ATOM   1129  CB  ASP   153      -1.856  19.130  13.200  1.00 50.00
ATOM   1130  CG  ASP   153      -3.130  19.922  13.254  1.00 50.00
ATOM   1131  OD1 ASP   153      -3.559  20.530  12.259  1.00 50.00
ATOM   1132  OD2 ASP   153      -3.716  19.694  14.286  1.00 50.00
ATOM   1133  H   ASP   153      -3.290  17.080  12.876  1.00 99.99
ATOM   1134  N   GLY   154      -0.269  16.540  11.565  1.00 50.00
ATOM   1135  CA  GLY   154       1.003  15.930  11.143  1.00 50.00
ATOM   1136  C   GLY   154       1.550  16.553   9.843  1.00 50.00
ATOM   1137  O   GLY   154       2.762  16.629   9.668  1.00 50.00
ATOM   1138  H   GLY   154      -1.033  15.889  11.650  1.00 99.99
ATOM   1139  N   ILE   155       0.657  17.058   8.989  1.00 50.00
ATOM   1140  CA  ILE   155       1.018  17.702   7.701  1.00 50.00
ATOM   1141  C   ILE   155       1.687  19.086   7.857  1.00 50.00
ATOM   1142  O   ILE   155       2.180  19.651   6.884  1.00 50.00
ATOM   1143  CB  ILE   155      -0.179  17.780   6.719  1.00 50.00
ATOM   1144  CG1 ILE   155      -1.191  18.909   6.987  1.00 50.00
ATOM   1145  CG2 ILE   155      -0.861  16.417   6.540  1.00 50.00
ATOM   1146  CD  ILE   155      -1.677  19.005   8.431  1.00 50.00
ATOM   1147  H   ILE   155      -0.327  17.049   9.179  1.00 99.99
ATOM   1148  N   ARG   156       1.516  19.709   9.025  1.00 50.00
ATOM   1149  CA  ARG   156       2.136  21.011   9.331  1.00 50.00
ATOM   1150  C   ARG   156       3.655  20.884   9.209  1.00 50.00
ATOM   1151  O   ARG   156       4.241  19.977   9.792  1.00 50.00
ATOM   1152  CB  ARG   156       1.759  21.427  10.748  1.00 50.00
ATOM   1153  CG  ARG   156       0.252  21.671  10.798  1.00 50.00
ATOM   1154  CD  ARG   156      -0.222  21.872  12.226  1.00 50.00
ATOM   1155  NE  ARG   156       0.368  23.088  12.805  1.00 50.00
ATOM   1156  CZ  ARG   156      -0.220  24.276  12.848  1.00 50.00
ATOM   1157  NH1 ARG   156      -1.377  24.441  12.287  1.00 50.00
ATOM   1158  NH2 ARG   156       0.306  25.343  13.407  1.00 50.00
ATOM   1159  H   ARG   156       1.006  19.306   9.788  1.00 99.99
ATOM   1160  HE  ARG   156       1.275  22.993  13.223  1.00 99.99
ATOM   1161 1HH1 ARG   156      -1.873  25.303  12.342  1.00 99.99
ATOM   1162 2HH1 ARG   156      -1.779  23.658  11.820  1.00 99.99
ATOM   1163 1HH2 ARG   156      -0.214  26.195  13.403  1.00 99.99
ATOM   1164 2HH2 ARG   156       1.203  25.279  13.830  1.00 99.99
ATOM   1165  N   VAL   157       4.246  21.898   8.586  1.00 50.00
ATOM   1166  CA  VAL   157       5.679  21.940   8.205  1.00 50.00
ATOM   1167  C   VAL   157       6.675  22.003   9.377  1.00 50.00
ATOM   1168  O   VAL   157       7.870  21.794   9.193  1.00 50.00
ATOM   1169  CB  VAL   157       5.986  23.082   7.219  1.00 50.00
ATOM   1170  CG1 VAL   157       5.178  22.943   5.926  1.00 50.00
ATOM   1171  CG2 VAL   157       5.796  24.471   7.844  1.00 50.00
ATOM   1172  H   VAL   157       3.725  22.698   8.299  1.00 99.99
ATOM   1173  N   ALA   158       6.160  22.350  10.553  1.00 50.00
ATOM   1174  CA  ALA   158       6.941  22.376  11.801  1.00 50.00
ATOM   1175  C   ALA   158       6.622  21.188  12.731  1.00 50.00
ATOM   1176  O   ALA   158       6.924  21.218  13.921  1.00 50.00
ATOM   1177  CB  ALA   158       6.680  23.716  12.494  1.00 50.00
ATOM   1178  H   ALA   158       5.213  22.648  10.640  1.00 99.99
ATOM   1179  N   LEU   159       5.959  20.176  12.176  1.00 50.00
ATOM   1180  CA  LEU   159       5.832  18.808  12.719  1.00 50.00
ATOM   1181  C   LEU   159       6.334  17.615  11.861  1.00 50.00
ATOM   1182  O   LEU   159       6.504  16.541  12.454  1.00 50.00
ATOM   1183  CB  LEU   159       4.375  18.551  13.080  1.00 50.00
ATOM   1184  CG  LEU   159       3.844  19.475  14.171  1.00 50.00
ATOM   1185  CD1 LEU   159       2.388  19.071  14.321  1.00 50.00
ATOM   1186  CD2 LEU   159       4.584  19.336  15.508  1.00 50.00
ATOM   1187  H   LEU   159       5.452  20.298  11.318  1.00 99.99
ATOM   1188  N   PRO   160       6.627  17.756  10.547  1.00 50.00
ATOM   1189  CA  PRO   160       6.994  16.647   9.649  1.00 50.00
ATOM   1190  C   PRO   160       8.307  15.969  10.063  1.00 50.00
ATOM   1191  O   PRO   160       8.535  14.821   9.713  1.00 50.00
ATOM   1192  CB  PRO   160       7.129  17.274   8.257  1.00 50.00
ATOM   1193  CG  PRO   160       7.739  18.632   8.563  1.00 50.00
ATOM   1194  CD  PRO   160       6.980  18.989   9.832  1.00 50.00
ATOM   1195  N   GLN   161       9.147  16.664  10.828  1.00 50.00
ATOM   1196  CA  GLN   161      10.402  16.092  11.350  1.00 50.00
ATOM   1197  C   GLN   161      10.180  14.964  12.370  1.00 50.00
ATOM   1198  O   GLN   161      11.108  14.227  12.690  1.00 50.00
ATOM   1199  CB  GLN   161      11.347  17.164  11.913  1.00 50.00
ATOM   1200  CG  GLN   161      10.797  18.018  13.063  1.00 50.00
ATOM   1201  CD  GLN   161       9.756  19.055  12.637  1.00 50.00
ATOM   1202  OE1 GLN   161       9.481  19.338  11.481  1.00 50.00
ATOM   1203  NE2 GLN   161       9.060  19.567  13.612  1.00 50.00
ATOM   1204  H   GLN   161       8.989  17.625  11.082  1.00 99.99
ATOM   1205 1HE2 GLN   161       8.375  20.265  13.389  1.00 99.99
ATOM   1206 2HE2 GLN   161       9.237  19.336  14.560  1.00 99.99
ATOM   1207  N   MET   162       8.985  14.933  12.960  1.00 50.00
ATOM   1208  CA  MET   162       8.624  13.889  13.941  1.00 50.00
ATOM   1209  C   MET   162       7.469  12.979  13.477  1.00 50.00
ATOM   1210  O   MET   162       6.880  12.233  14.267  1.00 50.00
ATOM   1211  CB  MET   162       8.297  14.545  15.287  1.00 50.00
ATOM   1212  CG  MET   162       9.445  15.401  15.837  1.00 50.00
ATOM   1213  SD  MET   162       9.193  15.969  17.559  1.00 50.00
ATOM   1214  CE  MET   162       7.623  16.805  17.449  1.00 50.00
ATOM   1215  H   MET   162       8.286  15.630  12.791  1.00 99.99
ATOM   1216  N   THR   163       7.128  13.084  12.190  1.00 50.00
ATOM   1217  CA  THR   163       6.085  12.249  11.563  1.00 50.00
ATOM   1218  C   THR   163       6.762  10.972  11.049  1.00 50.00
ATOM   1219  O   THR   163       7.781  10.999  10.363  1.00 50.00
ATOM   1220  CB  THR   163       5.360  12.952  10.398  1.00 50.00
ATOM   1221  OG1 THR   163       6.282  13.231   9.350  1.00 50.00
ATOM   1222  CG2 THR   163       4.657  14.252  10.791  1.00 50.00
ATOM   1223  H   THR   163       7.608  13.675  11.540  1.00 99.99
ATOM   1224  HG1 THR   163       5.832  13.712   8.601  1.00 99.99
ATOM   1225  N   ARG   164       6.218   9.849  11.489  1.00 50.00
ATOM   1226  CA  ARG   164       6.751   8.518  11.130  1.00 50.00
ATOM   1227  C   ARG   164       5.835   7.784  10.135  1.00 50.00
ATOM   1228  O   ARG   164       6.316   6.814   9.512  1.00 50.00
ATOM   1229  CB  ARG   164       6.940   7.687  12.407  1.00 50.00
ATOM   1230  CG  ARG   164       7.879   8.339  13.436  1.00 50.00
ATOM   1231  CD  ARG   164       9.306   8.564  12.924  1.00 50.00
ATOM   1232  NE  ARG   164       9.925   7.269  12.587  1.00 50.00
ATOM   1233  CZ  ARG   164      11.210   7.058  12.299  1.00 50.00
ATOM   1234  NH1 ARG   164      12.095   8.046  12.306  1.00 50.00
ATOM   1235  NH2 ARG   164      11.635   5.839  11.998  1.00 50.00
ATOM   1236  H   ARG   164       5.438   9.846  12.107  1.00 99.99
ATOM   1237  HE  ARG   164       9.297   6.496  12.563  1.00 99.99
ATOM   1238 1HH1 ARG   164      13.053   7.876  12.092  1.00 99.99
ATOM   1239 2HH1 ARG   164      11.778   8.969  12.522  1.00 99.99
ATOM   1240 1HH2 ARG   164      12.600   5.697  11.787  1.00 99.99
ATOM   1241 2HH2 ARG   164      10.999   5.071  11.971  1.00 99.99
ATOM   1242  OXT ARG   164       4.632   8.136  10.119  1.00 99.99
TER    1243      ARG   164                                        
SPDBVT        1.0000000000         0.0000000000         0.0000000000 
SPDBVT        0.0000000000         1.0000000000         0.0000000000 
SPDBVT        0.0000000000         0.0000000000         1.0000000000 
SPDBVT        0.0000000000         0.0000000000         0.0000000000 
SPDBVT        0.0000000000         0.0000000000         0.0000000000 
SPDBVV default;
SPDBVV     12.048013832248    1661.685573147989      20.000000000000
SPDBVV        1.0000000000         0.0000000000         0.0000000000 
SPDBVV        0.0000000000         1.0000000000         0.0000000000 
SPDBVV        0.0000000000         0.0000000000         1.0000000000 
SPDBVV      -18.0214439265        12.1069061628         7.8389143916 
SPDBVV        0.0000000000         0.0000000000         0.0000000000 
SPDBVf 18 18 18 18 18 18 18 18 18 18 18 18 18 18 18 18 18 18 18 18
SPDBVf 18 18 18 18 18 18 18 18 18 18 19 19 19 19 19 19 19 19 18 19
SPDBVf 18 18 18 18 18 18 18 18 18 18 18 18 18 18 19 18 19 18 18 18
SPDBVf 18 18 18 18 18 18 18 18 18 18 18 18 18 18 18 18 18 18 18 18
SPDBVf 18 18 18 18 18 18 18 18 18 18 18 18 18 18 18 18 18 18 18 18
SPDBVf 18 18 18 18 18 18 18 18 18 18 18 18 18 18 18 18 18 18 18 18
SPDBVf 18 18 18 18 18 18 18 18 18 16
SPDBVc 1.00 1.00 0.00 1.00 1.00 0.00 1.00 1.00 0.00 1.00 1.00 0.00 
SPDBVc 1.00 1.00 0.00 1.00 1.00 0.00 1.00 1.00 0.00 1.00 1.00 0.00 
SPDBVc 1.00 0.00 0.00 1.00 0.00 0.00 1.00 0.00 0.00 1.00 0.00 0.00 
SPDBVc 1.00 0.00 0.00 1.00 0.00 0.00 0.63 0.63 0.63 0.63 0.63 0.63 
SPDBVc 0.63 0.63 0.63 0.63 0.63 0.63 0.63 0.63 0.63 0.63 0.63 0.63 
SPDBVc 0.63 0.63 0.63 0.63 0.63 0.63 1.00 0.00 0.00 1.00 0.00 0.00 
SPDBVc 1.00 0.00 0.00 1.00 0.00 0.00 1.00 0.00 0.00 1.00 0.00 0.00 
SPDBVc 0.63 0.63 0.63 0.63 0.63 0.63 0.63 0.63 0.63 0.63 0.63 0.63 
SPDBVc 0.63 0.63 0.63 0.63 0.63 0.63 0.63 0.63 0.63 0.63 0.63 0.63 
SPDBVc 0.63 0.63 0.63 0.63 0.63 0.63 0.63 0.63 0.63 1.00 1.00 0.00 
SPDBVc 1.00 1.00 0.00 1.00 1.00 0.00 0.63 0.63 0.63 0.63 0.63 0.63 
SPDBVc 0.63 0.63 0.63 0.63 0.63 0.63 0.63 0.63 0.63 1.00 0.00 0.00 
SPDBVc 1.00 0.00 0.00 1.00 0.00 0.00 1.00 0.00 0.00 1.00 0.00 0.00 
SPDBVc 1.00 0.00 0.00 1.00 0.00 0.00 0.63 0.63 0.63 0.63 0.63 0.63 
SPDBVc 0.63 0.63 0.63 0.63 0.63 0.63 0.63 0.63 0.63 0.63 0.63 0.63 
SPDBVc 0.63 0.63 0.63 0.63 0.63 0.63 0.63 0.63 0.63 0.63 0.63 0.63 
SPDBVc 0.63 0.63 0.63 0.63 0.63 0.63 0.63 0.63 0.63 0.63 0.63 0.63 
SPDBVc 0.63 0.63 0.63 0.63 0.63 0.63 0.63 0.63 0.63 1.00 1.00 0.00 
SPDBVc 1.00 1.00 0.00 1.00 1.00 0.00 1.00 1.00 0.00 1.00 1.00 0.00 
SPDBVc 1.00 1.00 0.00 0.63 0.63 0.63 0.63 0.63 0.63 1.00 1.00 0.00 
SPDBVc 1.00 1.00 0.00 1.00 1.00 0.00 1.00 1.00 0.00 1.00 1.00 0.00 
SPDBVc 0.63 0.63 0.63 0.63 0.63 0.63 0.63 0.63 0.63 0.63 0.63 0.63 
SPDBVc 0.63 0.63 0.63 0.63 0.63 0.63 1.00 0.00 0.00 1.00 0.00 0.00 
SPDBVc 1.00 0.00 0.00 1.00 0.00 0.00 1.00 0.00 0.00 1.00 0.00 0.00 
SPDBVc 0.63 0.63 0.63 1.00 1.00 0.00 1.00 1.00 0.00 1.00 1.00 0.00 
SPDBVc 1.00 1.00 0.00 1.00 1.00 0.00 0.63 0.63 0.63 1.00 1.00 0.00 
SPDBVc 1.00 1.00 0.00 1.00 1.00 0.00 1.00 1.00 0.00 1.00 1.00 0.00 
SPDBVc 0.63 0.63 0.63 1.00 1.00 0.00 1.00 1.00 0.00 1.00 1.00 0.00 
SPDBVc 1.00 1.00 0.00 1.00 1.00 0.00 1.00 1.00 0.00 1.00 1.00 0.00 
SPDBVc 0.63 0.63 0.63 0.63 0.63 0.63 0.63 0.63 0.63 0.63 0.63 0.63 
SPDBVc 0.63 0.63 0.63 0.63 0.63 0.63 0.63 0.63 0.63 0.63 0.63 0.63 
SPDBVc 0.63 0.63 0.63 0.63 0.63 0.63 0.63 0.63 0.63 0.63 0.63 0.63 
SPDBVc 0.63 0.63 0.63 0.63 0.63 0.63 
SPDBVR 0.00 1.00 0.00 0.00 1.00 0.00 0.00 1.00 0.00 0.00 1.00 0.00 
SPDBVR 0.00 1.00 0.00 0.00 1.00 0.00 0.00 1.00 0.00 0.00 1.00 0.00 
SPDBVR 0.00 1.00 0.00 0.00 1.00 0.00 0.00 1.00 0.00 0.00 1.00 0.00 
SPDBVR 0.00 1.00 0.00 0.00 1.00 0.00 0.00 1.00 0.00 0.00 1.00 0.00 
SPDBVR 0.00 1.00 0.00 0.00 1.00 0.00 0.00 1.00 0.00 0.00 1.00 0.00 
SPDBVR 0.00 1.00 0.00 0.00 1.00 0.00 0.00 1.00 0.00 0.00 1.00 0.00 
SPDBVR 0.00 1.00 0.00 0.00 1.00 0.00 0.00 1.00 0.00 0.00 1.00 0.00 
SPDBVR 0.00 1.00 0.00 0.00 1.00 0.00 0.00 1.00 0.00 0.00 1.00 0.00 
SPDBVR 0.00 1.00 0.00 0.00 1.00 0.00 0.00 1.00 0.00 0.00 1.00 0.00 
SPDBVR 0.00 1.00 0.00 0.00 1.00 0.00 0.00 1.00 0.00 0.00 1.00 0.00 
SPDBVR 0.00 1.00 0.00 0.00 1.00 0.00 0.00 1.00 0.00 0.00 1.00 0.00 
SPDBVR 0.00 1.00 0.00 0.00 1.00 0.00 0.00 1.00 0.00 0.00 1.00 0.00 
SPDBVR 0.00 1.00 0.00 0.00 1.00 0.00 0.00 1.00 0.00 0.00 1.00 0.00 
SPDBVR 0.00 1.00 0.00 0.00 1.00 0.00 0.00 1.00 0.00 0.00 1.00 0.00 
SPDBVR 0.00 1.00 0.00 0.00 1.00 0.00 0.00 1.00 0.00 0.00 1.00 0.00 
SPDBVR 0.00 1.00 0.00 0.00 1.00 0.00 0.00 1.00 0.00 0.00 1.00 0.00 
SPDBVR 1.00 0.00 0.00 1.00 0.00 0.00 1.00 0.00 0.00 1.00 0.00 0.00 
SPDBVR 0.00 1.00 0.00 0.00 1.00 0.00 0.00 1.00 0.00 0.00 1.00 0.00 
SPDBVR 0.00 1.00 0.00 0.00 1.00 0.00 0.00 1.00 0.00 0.00 1.00 0.00 
SPDBVR 0.00 1.00 0.00 0.00 1.00 0.00 0.00 1.00 0.00 0.00 1.00 0.00 
SPDBVR 0.00 1.00 0.00 0.00 1.00 0.00 0.00 1.00 0.00 0.00 1.00 0.00 
SPDBVR 0.00 1.00 0.00 0.00 1.00 0.00 0.00 1.00 0.00 0.00 1.00 0.00 
SPDBVR 0.00 1.00 0.00 0.00 1.00 0.00 0.00 1.00 0.00 0.00 1.00 0.00 
SPDBVR 0.00 1.00 0.00 0.00 1.00 0.00 0.00 1.00 0.00 0.00 1.00 0.00 
SPDBVR 0.00 1.00 0.00 0.00 1.00 0.00 0.00 1.00 0.00 0.00 1.00 0.00 
SPDBVR 0.00 1.00 0.00 0.00 1.00 0.00 0.00 1.00 0.00 0.00 1.00 0.00 
SPDBVR 0.00 1.00 0.00 0.00 1.00 0.00 0.00 1.00 0.00 0.00 1.00 0.00 
SPDBVR 0.00 1.00 0.00 0.00 1.00 0.00 0.00 1.00 0.00 0.00 1.00 0.00 
SPDBVR 0.00 1.00 0.00 0.00 1.00 0.00 0.00 1.00 0.00 0.00 1.00 0.00 
SPDBVR 0.00 1.00 0.00 0.00 1.00 0.00 0.00 1.00 0.00 0.00 1.00 0.00 
SPDBVR 0.00 1.00 0.00 0.00 1.00 0.00 0.00 1.00 0.00 0.00 1.00 0.00 
SPDBVR 0.00 1.00 0.00 0.00 1.00 0.00 0.00 1.00 0.00 0.00 1.00 0.00 
SPDBVR 0.00 1.00 0.00 1.00 0.00 0.00 
SPDBVl 1.00 1.00 1.00 1.00 1.00 1.00 1.00 1.00 1.00 1.00 1.00 1.00 
SPDBVl 1.00 1.00 1.00 1.00 1.00 1.00 1.00 1.00 1.00 1.00 1.00 1.00 
SPDBVl 1.00 1.00 1.00 1.00 1.00 1.00 1.00 1.00 1.00 1.00 1.00 1.00 
SPDBVl 1.00 1.00 1.00 1.00 1.00 1.00 1.00 1.00 1.00 1.00 1.00 1.00 
SPDBVl 1.00 1.00 1.00 1.00 1.00 1.00 1.00 1.00 1.00 1.00 1.00 1.00 
SPDBVl 1.00 1.00 1.00 1.00 1.00 1.00 1.00 1.00 1.00 1.00 1.00 1.00 
SPDBVl 1.00 1.00 1.00 1.00 1.00 1.00 1.00 1.00 1.00 1.00 1.00 1.00 
SPDBVl 1.00 1.00 1.00 1.00 1.00 1.00 1.00 1.00 1.00 1.00 1.00 1.00 
SPDBVl 1.00 1.00 1.00 1.00 1.00 1.00 1.00 1.00 1.00 1.00 1.00 1.00 
SPDBVl 1.00 1.00 1.00 1.00 1.00 1.00 1.00 1.00 1.00 1.00 1.00 1.00 
SPDBVl 1.00 1.00 1.00 1.00 1.00 1.00 1.00 1.00 1.00 1.00 1.00 1.00 
SPDBVl 1.00 1.00 1.00 1.00 1.00 1.00 1.00 1.00 1.00 1.00 1.00 1.00 
SPDBVl 1.00 1.00 1.00 1.00 1.00 1.00 1.00 1.00 1.00 1.00 1.00 1.00 
SPDBVl 1.00 1.00 1.00 1.00 1.00 1.00 1.00 1.00 1.00 1.00 1.00 1.00 
SPDBVl 1.00 1.00 1.00 1.00 1.00 1.00 1.00 1.00 1.00 1.00 1.00 1.00 
SPDBVl 1.00 1.00 1.00 1.00 1.00 1.00 1.00 1.00 1.00 1.00 1.00 1.00 
SPDBVl 1.00 1.00 1.00 1.00 1.00 1.00 1.00 1.00 1.00 1.00 1.00 1.00 
SPDBVl 1.00 1.00 1.00 1.00 1.00 1.00 1.00 1.00 1.00 1.00 1.00 1.00 
SPDBVl 1.00 1.00 1.00 1.00 1.00 1.00 1.00 1.00 1.00 1.00 1.00 1.00 
SPDBVl 1.00 1.00 1.00 1.00 1.00 1.00 1.00 1.00 1.00 1.00 1.00 1.00 
SPDBVl 1.00 1.00 1.00 1.00 1.00 1.00 1.00 1.00 1.00 1.00 1.00 1.00 
SPDBVl 1.00 1.00 1.00 1.00 1.00 1.00 1.00 1.00 1.00 1.00 1.00 1.00 
SPDBVl 1.00 1.00 1.00 1.00 1.00 1.00 1.00 1.00 1.00 1.00 1.00 1.00 
SPDBVl 1.00 1.00 1.00 1.00 1.00 1.00 1.00 1.00 1.00 1.00 1.00 1.00 
SPDBVl 1.00 1.00 1.00 1.00 1.00 1.00 1.00 1.00 1.00 1.00 1.00 1.00 
SPDBVl 1.00 1.00 1.00 1.00 1.00 1.00 1.00 1.00 1.00 1.00 1.00 1.00 
SPDBVl 1.00 1.00 1.00 1.00 1.00 1.00 1.00 1.00 1.00 1.00 1.00 1.00 
SPDBVl 1.00 1.00 1.00 1.00 1.00 1.00 1.00 1.00 1.00 1.00 1.00 1.00 
SPDBVl 1.00 1.00 1.00 1.00 1.00 1.00 1.00 1.00 1.00 1.00 1.00 1.00 
SPDBVl 1.00 1.00 1.00 1.00 1.00 1.00 1.00 1.00 1.00 1.00 1.00 1.00 
SPDBVl 1.00 1.00 1.00 1.00 1.00 1.00 1.00 1.00 1.00 1.00 1.00 1.00 
SPDBVl 1.00 1.00 1.00 1.00 1.00 1.00 1.00 1.00 1.00 1.00 1.00 1.00 
SPDBVl 1.00 1.00 1.00 1.00 1.00 1.00 
SPDBVb 0.00 0.00 0.20
END
