# Supplementary material for: In silico pathway reconstruction: Iron-sulfur cluster biogenesis in Saccharomyces cerevisiae
Source: BMC Syst Biol. 2007 Jan 31;1:10. doi: 10.1186/1752-0509-1-10 (PMC1839888; doi:10.1186/1752-0509-1-10)
Supplement: Additional File 2 — Structural models used for the docking studies of the ISC biogenesis proteins. Structural models used for the docking studies of the ISC biogenesis proteins in PDB format. [file 1752-0509-1-10-S2.zip › Yfh1.pdb]

COMPND    ?
REMARK    File generated by Swiss-PdbViewer  3.70b0
REMARK    http://www.expasy.org/spdbv/
CRYST1    1.000    1.000    1.000  90.00  90.00  90.00 P 1           1
ATOM      1  N   LEU    68       7.119  27.226  -8.399  1.00 50.00
ATOM      2  CA  LEU    68       7.498  26.254  -9.436  1.00 50.00
ATOM      3  C   LEU    68       7.257  24.778  -9.002  1.00 50.00
ATOM      4  O   LEU    68       8.151  24.151  -8.426  1.00 50.00
ATOM      5  CB  LEU    68       8.975  26.522  -9.815  1.00 50.00
ATOM      6  CG  LEU    68       9.512  25.820 -11.073  1.00 50.00
ATOM      7  CD1 LEU    68      10.705  26.613 -11.608  1.00 50.00
ATOM      8  CD2 LEU    68      10.005  24.392 -10.809  1.00 50.00
ATOM      9 1H   LEU    68       6.769  26.748  -7.586  1.00 99.99
ATOM     10 2H   LEU    68       7.910  27.777  -8.117  1.00 99.99
ATOM     11 3H   LEU    68       6.404  27.847  -8.736  1.00 99.99
ATOM     12  N   PRO    69       5.990  24.328  -9.005  1.00 25.00
ATOM     13  CA  PRO    69       5.736  22.886  -8.805  1.00 25.00
ATOM     14  C   PRO    69       5.057  22.073  -9.924  1.00 25.00
ATOM     15  O   PRO    69       5.262  20.861  -9.961  1.00 25.00
ATOM     16  CB  PRO    69       4.918  22.797  -7.513  1.00 50.00
ATOM     17  CG  PRO    69       4.780  24.244  -7.035  1.00 50.00
ATOM     18  CD  PRO    69       4.898  25.048  -8.331  1.00 50.00
ATOM     19  N   LEU    70       4.236  22.664 -10.801  1.00 12.50
ATOM     20  CA  LEU    70       3.616  21.865 -11.879  1.00 12.50
ATOM     21  C   LEU    70       4.523  21.380 -13.032  1.00 12.50
ATOM     22  O   LEU    70       4.343  20.271 -13.510  1.00 12.50
ATOM     23  CB  LEU    70       2.279  22.410 -12.398  1.00 12.50
ATOM     24  CG  LEU    70       1.057  21.933 -11.586  1.00 12.50
ATOM     25  CD1 LEU    70       0.943  20.405 -11.532  1.00 50.00
ATOM     26  CD2 LEU    70       1.024  22.537 -10.179  1.00 50.00
ATOM     27  H   LEU    70       3.833  23.572 -10.663  1.00 99.99
ATOM     28  N   GLU    71       5.644  22.063 -13.193  1.00 12.50
ATOM     29  CA  GLU    71       6.666  21.718 -14.212  1.00 12.50
ATOM     30  C   GLU    71       7.281  20.318 -13.986  1.00 12.50
ATOM     31  O   GLU    71       7.079  19.409 -14.782  1.00 12.50
ATOM     32  CB  GLU    71       7.751  22.795 -14.246  1.00 50.00
ATOM     33  CG  GLU    71       7.209  24.143 -14.740  1.00 50.00
ATOM     34  CD  GLU    71       6.721  24.057 -16.189  1.00 50.00
ATOM     35  OE1 GLU    71       5.546  23.665 -16.364  1.00 50.00
ATOM     36  OE2 GLU    71       7.547  24.353 -17.075  1.00 50.00
ATOM     37  H   GLU    71       5.849  22.870 -12.645  1.00 99.99
ATOM     38  N   LYS    72       7.817  20.140 -12.786  1.00 12.50
ATOM     39  CA  LYS    72       8.440  18.866 -12.362  1.00 12.50
ATOM     40  C   LYS    72       7.397  17.736 -12.198  1.00 12.50
ATOM     41  O   LYS    72       7.745  16.572 -12.350  1.00 12.50
ATOM     42  CB  LYS    72       9.230  19.095 -11.076  1.00 50.00
ATOM     43  CG  LYS    72      10.139  17.908 -10.741  1.00 50.00
ATOM     44  CD  LYS    72      10.895  18.139  -9.432  1.00 50.00
ATOM     45  CE  LYS    72      11.630  16.887  -8.942  1.00 50.00
ATOM     46  NZ  LYS    72      12.680  16.421  -9.862  1.00 50.00
ATOM     47  H   LYS    72       7.816  20.845 -12.082  1.00 99.99
ATOM     48  HZ1 LYS    72      13.115  15.603  -9.484  1.00 99.99
ATOM     49  HZ2 LYS    72      12.294  16.201 -10.758  1.00 99.99
ATOM     50  HZ3 LYS    72      13.371  17.137  -9.963  1.00 99.99
ATOM     51  N   TYR    73       6.129  18.099 -12.025  1.00 12.50
ATOM     52  CA  TYR    73       5.038  17.114 -11.902  1.00 12.50
ATOM     53  C   TYR    73       5.021  16.172 -13.120  1.00 12.50
ATOM     54  O   TYR    73       5.330  14.999 -12.929  1.00 12.50
ATOM     55  CB  TYR    73       3.693  17.825 -11.746  1.00 12.50
ATOM     56  CG  TYR    73       2.531  16.868 -11.552  1.00 12.50
ATOM     57  CD1 TYR    73       2.509  16.033 -10.423  1.00 12.50
ATOM     58  CD2 TYR    73       1.388  16.971 -12.336  1.00 12.50
ATOM     59  CE1 TYR    73       1.343  15.413 -10.050  1.00 12.50
ATOM     60  CE2 TYR    73       0.213  16.307 -11.968  1.00 12.50
ATOM     61  CZ  TYR    73       0.201  15.552 -10.801  1.00 12.50
ATOM     62  OH  TYR    73      -0.804  14.707 -10.431  1.00 12.50
ATOM     63  H   TYR    73       5.819  19.050 -12.049  1.00 99.99
ATOM     64  HD1 TYR    73       3.407  15.906  -9.830  1.00 99.99
ATOM     65  HD2 TYR    73       1.452  17.501 -13.287  1.00 99.99
ATOM     66  HE1 TYR    73       1.305  14.890  -9.089  1.00 99.99
ATOM     67  HE2 TYR    73      -0.610  16.263 -12.688  1.00 99.99
ATOM     68  HH  TYR    73      -0.377  13.934  -9.964  1.00 99.99
ATOM     69  N   HIS    74       5.027  16.773 -14.311  1.00 12.50
ATOM     70  CA  HIS    74       4.980  16.050 -15.607  1.00 12.50
ATOM     71  C   HIS    74       6.131  15.028 -15.788  1.00 12.50
ATOM     72  O   HIS    74       5.972  14.055 -16.507  1.00 12.50
ATOM     73  CB  HIS    74       4.999  17.032 -16.780  1.00 12.50
ATOM     74  CG  HIS    74       3.816  18.005 -16.769  1.00 12.50
ATOM     75  ND1 HIS    74       2.600  17.788 -17.268  1.00 50.00
ATOM     76  CD2 HIS    74       3.836  19.239 -16.276  1.00 50.00
ATOM     77  CE1 HIS    74       1.872  18.882 -17.070  1.00 50.00
ATOM     78  NE2 HIS    74       2.635  19.778 -16.449  1.00 50.00
ATOM     79  H   HIS    74       5.091  17.770 -14.407  1.00 99.99
ATOM     80  HD1 HIS    74       2.289  16.950 -17.720  1.00 99.99
ATOM     81  N   GLU    75       7.203  15.241 -15.040  1.00 12.50
ATOM     82  CA  GLU    75       8.406  14.368 -15.026  1.00 12.50
ATOM     83  C   GLU    75       8.411  13.356 -13.858  1.00 12.50
ATOM     84  O   GLU    75       8.559  12.158 -14.075  1.00 12.50
ATOM     85  CB  GLU    75       9.646  15.258 -14.959  1.00 12.50
ATOM     86  CG  GLU    75       9.835  16.078 -16.241  1.00 12.50
ATOM     87  CD  GLU    75      10.158  15.171 -17.431  1.00 12.50
ATOM     88  OE1 GLU    75       9.193  14.692 -18.063  1.00 50.00
ATOM     89  OE2 GLU    75      11.369  14.951 -17.647  1.00 50.00
ATOM     90  H   GLU    75       7.242  16.004 -14.401  1.00 99.99
ATOM     91  N   GLU    76       7.991  13.837 -12.696  1.00 12.50
ATOM     92  CA  GLU    76       7.946  13.038 -11.446  1.00 12.50
ATOM     93  C   GLU    76       6.997  11.860 -11.537  1.00 12.50
ATOM     94  O   GLU    76       7.442  10.713 -11.600  1.00 12.50
ATOM     95  CB  GLU    76       7.581  13.901 -10.240  1.00 12.50
ATOM     96  CG  GLU    76       8.759  14.779  -9.828  1.00 12.50
ATOM     97  CD  GLU    76       9.971  13.948  -9.398  1.00 50.00
ATOM     98  OE1 GLU    76      10.735  13.538 -10.301  1.00 50.00
ATOM     99  OE2 GLU    76      10.057  13.688  -8.181  1.00 50.00
ATOM    100  H   GLU    76       7.662  14.777 -12.593  1.00 99.99
ATOM    101  N   ALA    77       5.730  12.153 -11.821  1.00 12.50
ATOM    102  CA  ALA    77       4.795  11.023 -11.836  1.00 12.50
ATOM    103  C   ALA    77       4.576  10.406 -13.224  1.00 12.50
ATOM    104  O   ALA    77       3.929   9.367 -13.332  1.00 12.50
ATOM    105  CB  ALA    77       3.547  11.305 -11.014  1.00 12.50
ATOM    106  H   ALA    77       5.437  13.016 -12.249  1.00 99.99
ATOM    107  N   ASP    78       5.508  10.779 -14.100  1.00 12.50
ATOM    108  CA  ASP    78       5.733  10.078 -15.371  1.00 12.50
ATOM    109  C   ASP    78       6.763   8.954 -15.122  1.00 12.50
ATOM    110  O   ASP    78       6.463   7.801 -15.389  1.00 12.50
ATOM    111  CB  ASP    78       6.248  11.039 -16.437  1.00 12.50
ATOM    112  CG  ASP    78       6.229  10.361 -17.806  1.00 12.50
ATOM    113  OD1 ASP    78       7.192   9.605 -18.056  1.00 50.00
ATOM    114  OD2 ASP    78       5.214  10.540 -18.510  1.00 50.00
ATOM    115  H   ASP    78       6.157  11.516 -13.908  1.00 99.99
ATOM    116  N   ASP    79       7.850   9.295 -14.433  1.00 12.50
ATOM    117  CA  ASP    79       8.897   8.315 -14.059  1.00 12.50
ATOM    118  C   ASP    79       8.420   7.327 -12.973  1.00 12.50
ATOM    119  O   ASP    79       8.739   6.144 -13.029  1.00 12.50
ATOM    120  CB  ASP    79      10.171   9.037 -13.624  1.00 12.50
ATOM    121  CG  ASP    79      10.838   9.772 -14.796  1.00 12.50
ATOM    122  OD1 ASP    79      11.025   9.119 -15.845  1.00 50.00
ATOM    123  OD2 ASP    79      11.081  10.985 -14.629  1.00 50.00
ATOM    124  H   ASP    79       8.027  10.233 -14.121  1.00 99.99
ATOM    125  N   TYR    80       7.555   7.822 -12.095  1.00 12.50
ATOM    126  CA  TYR    80       6.977   7.026 -10.993  1.00 12.50
ATOM    127  C   TYR    80       6.107   5.859 -11.491  1.00 12.50
ATOM    128  O   TYR    80       6.485   4.694 -11.408  1.00 12.50
ATOM    129  CB  TYR    80       6.230   7.935 -10.014  1.00 50.00
ATOM    130  CG  TYR    80       5.757   7.132  -8.814  1.00 50.00
ATOM    131  CD1 TYR    80       6.653   6.815  -7.786  1.00 50.00
ATOM    132  CD2 TYR    80       4.467   6.631  -8.789  1.00 50.00
ATOM    133  CE1 TYR    80       6.256   5.991  -6.757  1.00 50.00
ATOM    134  CE2 TYR    80       4.076   5.792  -7.756  1.00 50.00
ATOM    135  CZ  TYR    80       4.977   5.468  -6.760  1.00 50.00
ATOM    136  OH  TYR    80       4.681   4.546  -5.806  1.00 50.00
ATOM    137  H   TYR    80       7.299   8.790 -12.085  1.00 99.99
ATOM    138  HD1 TYR    80       7.676   7.178  -7.839  1.00 99.99
ATOM    139  HD2 TYR    80       3.750   6.911  -9.555  1.00 99.99
ATOM    140  HE1 TYR    80       6.943   5.808  -5.923  1.00 99.99
ATOM    141  HE2 TYR    80       3.073   5.370  -7.792  1.00 99.99
ATOM    142  HH  TYR    80       5.463   4.545  -5.207  1.00 99.99
ATOM    143  N   LEU    81       5.059   6.203 -12.220  1.00 12.50
ATOM    144  CA  LEU    81       4.201   5.160 -12.802  1.00 12.50
ATOM    145  C   LEU    81       4.940   4.284 -13.830  1.00 12.50
ATOM    146  O   LEU    81       4.835   3.065 -13.783  1.00 12.50
ATOM    147  CB  LEU    81       2.904   5.787 -13.315  1.00 12.50
ATOM    148  CG  LEU    81       2.041   6.361 -12.180  1.00 12.50
ATOM    149  CD1 LEU    81       0.679   6.771 -12.729  1.00 12.50
ATOM    150  CD2 LEU    81       1.838   5.366 -11.038  1.00 12.50
ATOM    151  H   LEU    81       4.835   7.141 -12.483  1.00 99.99
ATOM    152  N   ASP    82       5.981   4.858 -14.422  1.00 12.50
ATOM    153  CA  ASP    82       6.797   4.156 -15.429  1.00 12.50
ATOM    154  C   ASP    82       7.533   2.939 -14.833  1.00 12.50
ATOM    155  O   ASP    82       7.240   1.804 -15.202  1.00 12.50
ATOM    156  CB  ASP    82       7.766   5.144 -16.073  1.00 12.50
ATOM    157  CG  ASP    82       8.429   4.515 -17.294  1.00 12.50
ATOM    158  OD1 ASP    82       7.778   4.545 -18.358  1.00 12.50
ATOM    159  OD2 ASP    82       9.542   3.985 -17.100  1.00 12.50
ATOM    160  H   ASP    82       6.325   5.749 -14.129  1.00 99.99
ATOM    161  N   HIS    83       8.343   3.191 -13.803  1.00 12.50
ATOM    162  CA  HIS    83       9.082   2.117 -13.106  1.00 12.50
ATOM    163  C   HIS    83       8.120   1.100 -12.453  1.00 12.50
ATOM    164  O   HIS    83       8.333  -0.106 -12.544  1.00 12.50
ATOM    165  CB  HIS    83      10.074   2.671 -12.074  1.00 12.50
ATOM    166  CG  HIS    83       9.437   3.308 -10.833  1.00 12.50
ATOM    167  ND1 HIS    83       9.180   4.605 -10.678  1.00 50.00
ATOM    168  CD2 HIS    83       9.089   2.682  -9.715  1.00 50.00
ATOM    169  CE1 HIS    83       8.679   4.757  -9.450  1.00 50.00
ATOM    170  NE2 HIS    83       8.597   3.576  -8.861  1.00 50.00
ATOM    171  H   HIS    83       8.486   4.117 -13.452  1.00 99.99
ATOM    172  HD1 HIS    83       9.210   5.295 -11.398  1.00 99.99
ATOM    173  N   LEU    84       7.011   1.625 -11.939  1.00 12.50
ATOM    174  CA  LEU    84       5.935   0.791 -11.362  1.00 12.50
ATOM    175  C   LEU    84       5.270  -0.165 -12.355  1.00 12.50
ATOM    176  O   LEU    84       5.069  -1.326 -12.007  1.00 12.50
ATOM    177  CB  LEU    84       4.869   1.619 -10.654  1.00 12.50
ATOM    178  CG  LEU    84       5.260   2.034  -9.233  1.00 12.50
ATOM    179  CD1 LEU    84       4.035   2.694  -8.616  1.00 12.50
ATOM    180  CD2 LEU    84       5.672   0.852  -8.346  1.00 12.50
ATOM    181  H   LEU    84       6.850   2.611 -11.877  1.00 99.99
ATOM    182  N   LEU    85       5.158   0.266 -13.618  1.00 12.50
ATOM    183  CA  LEU    85       4.691  -0.614 -14.714  1.00 12.50
ATOM    184  C   LEU    85       5.670  -1.787 -14.779  1.00 12.50
ATOM    185  O   LEU    85       5.261  -2.923 -14.597  1.00 12.50
ATOM    186  CB  LEU    85       4.653   0.025 -16.118  1.00 50.00
ATOM    187  CG  LEU    85       4.329  -0.921 -17.311  1.00 50.00
ATOM    188  CD1 LEU    85       3.954  -0.208 -18.601  1.00 50.00
ATOM    189  CD2 LEU    85       5.563  -1.645 -17.838  1.00 50.00
ATOM    190  H   LEU    85       5.473   1.179 -13.891  1.00 99.99
ATOM    191  N   ASP    86       6.924  -1.437 -15.055  1.00 12.50
ATOM    192  CA  ASP    86       7.973  -2.432 -15.369  1.00 12.50
ATOM    193  C   ASP    86       8.104  -3.486 -14.256  1.00 12.50
ATOM    194  O   ASP    86       8.162  -4.665 -14.561  1.00 12.50
ATOM    195  CB  ASP    86       9.308  -1.752 -15.658  1.00 12.50
ATOM    196  CG  ASP    86       9.268  -0.905 -16.939  1.00 12.50
ATOM    197  OD1 ASP    86       8.849  -1.452 -17.984  1.00 50.00
ATOM    198  OD2 ASP    86       9.588   0.293 -16.816  1.00 50.00
ATOM    199  H   ASP    86       7.205  -0.476 -15.097  1.00 99.99
ATOM    200  N   SER    87       7.853  -3.028 -13.038  1.00 12.50
ATOM    201  CA  SER    87       7.826  -3.889 -11.832  1.00 12.50
ATOM    202  C   SER    87       6.649  -4.886 -11.876  1.00 12.50
ATOM    203  O   SER    87       6.856  -6.079 -12.059  1.00 12.50
ATOM    204  CB  SER    87       7.757  -3.022 -10.580  1.00 12.50
ATOM    205  OG  SER    87       7.763  -3.881  -9.440  1.00 12.50
ATOM    206  H   SER    87       7.636  -2.067 -12.871  1.00 99.99
ATOM    207  HG  SER    87       7.749  -3.341  -8.601  1.00 99.99
ATOM    208  N   LEU    88       5.439  -4.346 -11.908  1.00 12.50
ATOM    209  CA  LEU    88       4.204  -5.159 -11.946  1.00 12.50
ATOM    210  C   LEU    88       4.093  -6.078 -13.176  1.00 12.50
ATOM    211  O   LEU    88       3.784  -7.257 -13.050  1.00 12.50
ATOM    212  CB  LEU    88       2.991  -4.242 -11.794  1.00 12.50
ATOM    213  CG  LEU    88       2.626  -3.939 -10.331  1.00 12.50
ATOM    214  CD1 LEU    88       2.441  -5.243  -9.549  1.00 12.50
ATOM    215  CD2 LEU    88       3.643  -3.037  -9.628  1.00 12.50
ATOM    216  H   LEU    88       5.278  -3.358 -11.867  1.00 99.99
ATOM    217  N   GLU    89       4.561  -5.545 -14.290  1.00 12.50
ATOM    218  CA  GLU    89       4.695  -6.297 -15.560  1.00 12.50
ATOM    219  C   GLU    89       5.734  -7.411 -15.473  1.00 12.50
ATOM    220  O   GLU    89       5.541  -8.466 -16.052  1.00 12.50
ATOM    221  CB  GLU    89       5.066  -5.355 -16.699  1.00 12.50
ATOM    222  CG  GLU    89       3.875  -4.463 -17.043  1.00 12.50
ATOM    223  CD  GLU    89       2.783  -5.215 -17.796  1.00 12.50
ATOM    224  OE1 GLU    89       2.053  -5.976 -17.134  1.00 12.50
ATOM    225  OE2 GLU    89       2.747  -5.061 -19.033  1.00 12.50
ATOM    226  H   GLU    89       4.874  -4.593 -14.332  1.00 99.99
ATOM    227  N   GLU    90       6.808  -7.186 -14.726  1.00 12.50
ATOM    228  CA  GLU    90       7.844  -8.214 -14.527  1.00 12.50
ATOM    229  C   GLU    90       7.302  -9.345 -13.636  1.00 12.50
ATOM    230  O   GLU    90       7.437 -10.517 -13.978  1.00 12.50
ATOM    231  CB  GLU    90       9.095  -7.557 -13.939  1.00 12.50
ATOM    232  CG  GLU    90      10.365  -8.391 -14.135  1.00 12.50
ATOM    233  CD  GLU    90      10.445  -9.594 -13.192  1.00 50.00
ATOM    234  OE1 GLU    90      10.068 -10.699 -13.632  1.00 50.00
ATOM    235  OE2 GLU    90      10.947  -9.387 -12.067  1.00 50.00
ATOM    236  H   GLU    90       6.951  -6.332 -14.222  1.00 99.99
ATOM    237  N   LEU    91       6.487  -8.975 -12.650  1.00 12.50
ATOM    238  CA  LEU    91       5.845  -9.959 -11.762  1.00 12.50
ATOM    239  C   LEU    91       4.855 -10.871 -12.499  1.00 12.50
ATOM    240  O   LEU    91       4.722 -12.029 -12.120  1.00 12.50
ATOM    241  CB  LEU    91       5.169  -9.305 -10.558  1.00 12.50
ATOM    242  CG  LEU    91       6.150  -8.554  -9.648  1.00 12.50
ATOM    243  CD1 LEU    91       5.381  -8.038  -8.435  1.00 12.50
ATOM    244  CD2 LEU    91       7.347  -9.406  -9.203  1.00 12.50
ATOM    245  H   LEU    91       6.187  -8.026 -12.523  1.00 99.99
ATOM    246  N   SER    92       4.383 -10.387 -13.648  1.00 12.50
ATOM    247  CA  SER    92       3.516 -11.166 -14.551  1.00 12.50
ATOM    248  C   SER    92       4.135 -12.506 -15.012  1.00 12.50
ATOM    249  O   SER    92       3.458 -13.520 -15.124  1.00 12.50
ATOM    250  CB  SER    92       2.972 -10.382 -15.741  1.00 50.00
ATOM    251  OG  SER    92       3.897 -10.426 -16.828  1.00 50.00
ATOM    252  H   SER    92       4.555  -9.449 -13.946  1.00 99.99
ATOM    253  HG  SER    92       3.587  -9.816 -17.550  1.00 99.99
ATOM    254  N   GLU    93       5.450 -12.480 -15.089  1.00 12.50
ATOM    255  CA  GLU    93       6.250 -13.661 -15.469  1.00 12.50
ATOM    256  C   GLU    93       6.407 -14.644 -14.282  1.00 12.50
ATOM    257  O   GLU    93       6.431 -15.848 -14.480  1.00 12.50
ATOM    258  CB  GLU    93       7.600 -13.178 -15.982  1.00 12.50
ATOM    259  CG  GLU    93       8.131 -14.072 -17.108  1.00 12.50
ATOM    260  CD  GLU    93       8.291 -15.536 -16.690  1.00 50.00
ATOM    261  OE1 GLU    93       9.367 -15.848 -16.135  1.00 50.00
ATOM    262  OE2 GLU    93       7.349 -16.310 -16.966  1.00 50.00
ATOM    263  H   GLU    93       5.979 -11.661 -14.866  1.00 99.99
ATOM    264  N   ALA    94       6.465 -14.107 -13.070  1.00 99.99
ATOM    265  CA  ALA    94       6.527 -14.926 -11.833  1.00 99.99
ATOM    266  C   ALA    94       5.275 -15.817 -11.643  1.00 99.99
ATOM    267  O   ALA    94       5.347 -16.850 -10.987  1.00 99.99
ATOM    268  CB  ALA    94       6.718 -14.019 -10.620  1.00 99.99
ATOM    269  H   ALA    94       6.370 -13.126 -12.910  1.00 99.99
ATOM    270  N   HIS    95       4.163 -15.386 -12.226  1.00 99.99
ATOM    271  CA  HIS    95       2.898 -16.148 -12.178  1.00 99.99
ATOM    272  C   HIS    95       2.572 -16.719 -13.576  1.00 99.99
ATOM    273  O   HIS    95       2.034 -16.043 -14.444  1.00 99.99
ATOM    274  CB  HIS    95       1.774 -15.287 -11.573  1.00 99.99
ATOM    275  CG  HIS    95       1.369 -14.080 -12.406  1.00 99.99
ATOM    276  ND1 HIS    95       0.586 -14.119 -13.503  1.00 99.99
ATOM    277  CD2 HIS    95       1.759 -12.825 -12.258  1.00 99.99
ATOM    278  CE1 HIS    95       0.594 -12.943 -14.085  1.00 99.99
ATOM    279  NE2 HIS    95       1.245 -12.122 -13.262  1.00 99.99
ATOM    280  H   HIS    95       4.128 -14.556 -12.779  1.00 99.99
ATOM    281  HD1 HIS    95       0.044 -14.912 -13.765  1.00 99.99
ATOM    282  N   PRO    96       2.872 -17.994 -13.830  1.00 99.99
ATOM    283  CA  PRO    96       2.560 -18.613 -15.134  1.00 99.99
ATOM    284  C   PRO    96       1.062 -18.490 -15.504  1.00 99.99
ATOM    285  O   PRO    96       0.729 -18.234 -16.656  1.00 99.99
ATOM    286  CB  PRO    96       3.022 -20.060 -14.996  1.00 99.99
ATOM    287  CG  PRO    96       2.932 -20.324 -13.491  1.00 99.99
ATOM    288  CD  PRO    96       3.355 -18.996 -12.863  1.00 99.99
ATOM    289  N   ASP    97       0.203 -18.550 -14.493  1.00 99.99
ATOM    290  CA  ASP    97      -1.255 -18.363 -14.661  1.00 99.99
ATOM    291  C   ASP    97      -1.914 -18.138 -13.291  1.00 99.99
ATOM    292  O   ASP    97      -1.587 -18.822 -12.328  1.00 99.99
ATOM    293  CB  ASP    97      -1.879 -19.608 -15.297  1.00 99.99
ATOM    294  CG  ASP    97      -3.338 -19.362 -15.695  1.00 99.99
ATOM    295  OD1 ASP    97      -4.201 -19.520 -14.803  1.00 99.99
ATOM    296  OD2 ASP    97      -3.545 -18.958 -16.856  1.00 99.99
ATOM    297  H   ASP    97       0.485 -18.740 -13.554  1.00 99.99
ATOM    298  N   CYS    98      -2.852 -17.213 -13.332  1.00 99.99
ATOM    299  CA  CYS    98      -3.834 -16.893 -12.261  1.00 99.99
ATOM    300  C   CYS    98      -4.856 -16.010 -13.047  1.00 99.99
ATOM    301  O   CYS    98      -5.251 -16.417 -14.133  1.00 99.99
ATOM    302  CB  CYS    98      -3.160 -16.202 -11.064  1.00 99.99
ATOM    303  SG  CYS    98      -1.412 -16.553 -10.608  1.00 99.99
ATOM    304  H   CYS    98      -3.059 -16.732 -14.181  1.00 99.99
ATOM    305  HG  CYS    98      -1.264 -15.627  -9.666  1.00 99.99
ATOM    306  N   ILE    99      -5.286 -14.858 -12.547  1.00 12.50
ATOM    307  CA  ILE    99      -5.823 -13.738 -13.385  1.00 12.50
ATOM    308  C   ILE    99      -5.066 -12.416 -13.041  1.00 12.50
ATOM    309  O   ILE    99      -5.666 -11.428 -12.622  1.00 12.50
ATOM    310  CB  ILE    99      -7.370 -13.642 -13.289  1.00 50.00
ATOM    311  CG1 ILE    99      -8.094 -14.907 -13.772  1.00 50.00
ATOM    312  CG2 ILE    99      -7.956 -12.547 -14.185  1.00 50.00
ATOM    313  CD  ILE    99      -8.266 -16.004 -12.720  1.00 50.00
ATOM    314  H   ILE    99      -5.299 -14.679 -11.567  1.00 99.99
ATOM    315  N   PRO   100      -3.722 -12.394 -13.076  1.00 12.50
ATOM    316  CA  PRO   100      -2.953 -11.201 -12.692  1.00 12.50
ATOM    317  C   PRO   100      -2.577 -10.480 -13.979  1.00 12.50
ATOM    318  O   PRO   100      -2.113 -11.068 -14.954  1.00 12.50
ATOM    319  CB  PRO   100      -1.706 -11.721 -11.987  1.00 50.00
ATOM    320  CG  PRO   100      -1.919 -13.233 -11.981  1.00 50.00
ATOM    321  CD  PRO   100      -2.768 -13.495 -13.222  1.00 50.00
ATOM    322  N   ASP   101      -3.042  -9.253 -14.000  1.00 12.50
ATOM    323  CA  ASP   101      -2.873  -8.403 -15.187  1.00 12.50
ATOM    324  C   ASP   101      -2.386  -7.030 -14.740  1.00 12.50
ATOM    325  O   ASP   101      -2.685  -6.577 -13.634  1.00 12.50
ATOM    326  CB  ASP   101      -4.211  -8.309 -15.925  1.00 12.50
ATOM    327  CG  ASP   101      -4.033  -7.702 -17.318  1.00 12.50
ATOM    328  OD1 ASP   101      -3.999  -6.453 -17.381  1.00 12.50
ATOM    329  OD2 ASP   101      -3.911  -8.493 -18.274  1.00 12.50
ATOM    330  H   ASP   101      -3.362  -8.798 -13.165  1.00 99.99
ATOM    331  N   VAL   102      -1.588  -6.417 -15.599  1.00 12.50
ATOM    332  CA  VAL   102      -1.127  -5.041 -15.369  1.00 12.50
ATOM    333  C   VAL   102      -1.497  -4.177 -16.596  1.00 12.50
ATOM    334  O   VAL   102      -1.393  -4.613 -17.737  1.00 12.50
ATOM    335  CB  VAL   102       0.386  -5.029 -15.101  1.00 12.50
ATOM    336  CG1 VAL   102       0.935  -3.632 -14.791  1.00 12.50
ATOM    337  CG2 VAL   102       0.797  -6.031 -14.014  1.00 12.50
ATOM    338  H   VAL   102      -1.189  -6.875 -16.396  1.00 99.99
ATOM    339  N   GLU   103      -1.877  -2.956 -16.284  1.00 12.50
ATOM    340  CA  GLU   103      -2.254  -1.937 -17.288  1.00 12.50
ATOM    341  C   GLU   103      -1.583  -0.600 -16.913  1.00 12.50
ATOM    342  O   GLU   103      -1.667  -0.159 -15.772  1.00 12.50
ATOM    343  CB  GLU   103      -3.785  -1.842 -17.283  1.00 12.50
ATOM    344  CG  GLU   103      -4.411  -1.184 -18.522  1.00 12.50
ATOM    345  CD  GLU   103      -4.222   0.332 -18.570  1.00 50.00
ATOM    346  OE1 GLU   103      -5.052   1.044 -17.967  1.00 50.00
ATOM    347  OE2 GLU   103      -3.209   0.740 -19.171  1.00 50.00
ATOM    348  H   GLU   103      -1.991  -2.662 -15.333  1.00 99.99
ATOM    349  N   LEU   104      -0.839  -0.071 -17.871  1.00 12.50
ATOM    350  CA  LEU   104      -0.318   1.324 -17.843  1.00 12.50
ATOM    351  C   LEU   104      -0.684   1.979 -19.175  1.00 12.50
ATOM    352  O   LEU   104      -0.347   1.458 -20.238  1.00 12.50
ATOM    353  CB  LEU   104       1.210   1.388 -17.700  1.00 12.50
ATOM    354  CG  LEU   104       1.860   2.801 -17.669  1.00 12.50
ATOM    355  CD1 LEU   104       3.329   2.839 -17.264  1.00 12.50
ATOM    356  CD2 LEU   104       2.029   3.404 -19.049  1.00 12.50
ATOM    357  H   LEU   104      -0.726  -0.529 -18.751  1.00 99.99
ATOM    358  N   SER   105      -1.127   3.220 -19.065  1.00 12.50
ATOM    359  CA  SER   105      -1.350   4.056 -20.260  1.00 12.50
ATOM    360  C   SER   105      -0.690   5.460 -20.143  1.00 12.50
ATOM    361  O   SER   105       0.523   5.608 -20.186  1.00 12.50
ATOM    362  CB  SER   105      -2.848   4.102 -20.568  1.00 50.00
ATOM    363  OG  SER   105      -3.385   2.820 -20.876  1.00 50.00
ATOM    364  H   SER   105      -1.259   3.651 -18.174  1.00 99.99
ATOM    365  HG  SER   105      -2.686   2.117 -20.716  1.00 99.99
ATOM    366  N   HIS   106      -1.485   6.441 -19.779  1.00 12.50
ATOM    367  CA  HIS   106      -1.086   7.869 -19.759  1.00 12.50
ATOM    368  C   HIS   106      -1.394   8.468 -18.380  1.00 12.50
ATOM    369  O   HIS   106      -2.483   8.976 -18.139  1.00 12.50
ATOM    370  CB  HIS   106      -1.752   8.629 -20.927  1.00 12.50
ATOM    371  CG  HIS   106      -3.197   8.248 -21.264  1.00 12.50
ATOM    372  ND1 HIS   106      -4.254   9.071 -21.387  1.00 50.00
ATOM    373  CD2 HIS   106      -3.647   7.048 -21.619  1.00 50.00
ATOM    374  CE1 HIS   106      -5.303   8.360 -21.763  1.00 50.00
ATOM    375  NE2 HIS   106      -4.936   7.088 -21.897  1.00 50.00
ATOM    376  H   HIS   106      -2.458   6.293 -19.621  1.00 99.99
ATOM    377  HD1 HIS   106      -4.222  10.060 -21.276  1.00 99.99
ATOM    378  N   GLY   107      -0.461   8.173 -17.469  1.00 12.50
ATOM    379  CA  GLY   107      -0.553   8.594 -16.049  1.00 12.50
ATOM    380  C   GLY   107      -1.561   7.768 -15.225  1.00 12.50
ATOM    381  O   GLY   107      -2.176   8.286 -14.295  1.00 12.50
ATOM    382  H   GLY   107       0.366   7.642 -17.682  1.00 99.99
ATOM    383  N   VAL   108      -1.645   6.482 -15.555  1.00 12.50
ATOM    384  CA  VAL   108      -2.522   5.486 -14.888  1.00 12.50
ATOM    385  C   VAL   108      -1.751   4.142 -14.785  1.00 12.50
ATOM    386  O   VAL   108      -0.946   3.844 -15.667  1.00 12.50
ATOM    387  CB  VAL   108      -3.882   5.306 -15.605  1.00 12.50
ATOM    388  CG1 VAL   108      -4.610   6.633 -15.866  1.00 12.50
ATOM    389  CG2 VAL   108      -3.829   4.491 -16.905  1.00 12.50
ATOM    390  H   VAL   108      -1.067   6.084 -16.261  1.00 99.99
ATOM    391  N   MET   109      -2.143   3.333 -13.815  1.00 12.50
ATOM    392  CA  MET   109      -1.527   2.012 -13.522  1.00 12.50
ATOM    393  C   MET   109      -2.539   1.121 -12.786  1.00 12.50
ATOM    394  O   MET   109      -2.600   1.064 -11.560  1.00 12.50
ATOM    395  CB  MET   109      -0.319   2.142 -12.599  1.00 12.50
ATOM    396  CG  MET   109       0.623   0.942 -12.756  1.00 12.50
ATOM    397  SD  MET   109       1.424   0.928 -14.394  1.00 50.00
ATOM    398  CE  MET   109       2.020   2.596 -14.291  1.00 50.00
ATOM    399  H   MET   109      -2.807   3.623 -13.130  1.00 99.99
ATOM    400  N   THR   110      -3.371   0.501 -13.591  1.00 12.50
ATOM    401  CA  THR   110      -4.387  -0.444 -13.076  1.00 12.50
ATOM    402  C   THR   110      -3.781  -1.845 -13.051  1.00 12.50
ATOM    403  O   THR   110      -3.521  -2.455 -14.085  1.00 12.50
ATOM    404  CB  THR   110      -5.650  -0.393 -13.938  1.00 12.50
ATOM    405  OG1 THR   110      -6.120   0.956 -13.976  1.00 12.50
ATOM    406  CG2 THR   110      -6.757  -1.307 -13.397  1.00 12.50
ATOM    407  H   THR   110      -3.337   0.604 -14.582  1.00 99.99
ATOM    408  HG1 THR   110      -6.961   0.996 -14.517  1.00 99.99
ATOM    409  N   LEU   111      -3.603  -2.337 -11.836  1.00 12.50
ATOM    410  CA  LEU   111      -3.141  -3.713 -11.609  1.00 12.50
ATOM    411  C   LEU   111      -4.375  -4.521 -11.190  1.00 12.50
ATOM    412  O   LEU   111      -4.887  -4.370 -10.082  1.00 12.50
ATOM    413  CB  LEU   111      -2.124  -3.714 -10.463  1.00 50.00
ATOM    414  CG  LEU   111      -1.291  -4.979 -10.191  1.00 50.00
ATOM    415  CD1 LEU   111      -0.844  -4.885  -8.736  1.00 50.00
ATOM    416  CD2 LEU   111      -1.955  -6.337 -10.423  1.00 50.00
ATOM    417  H   LEU   111      -3.795  -1.805 -11.006  1.00 99.99
ATOM    418  N   GLU   112      -4.689  -5.496 -12.024  1.00 12.50
ATOM    419  CA  GLU   112      -5.756  -6.467 -11.726  1.00 12.50
ATOM    420  C   GLU   112      -5.149  -7.669 -10.974  1.00 12.50
ATOM    421  O   GLU   112      -4.220  -8.312 -11.461  1.00 12.50
ATOM    422  CB  GLU   112      -6.380  -6.885 -13.058  1.00 12.50
ATOM    423  CG  GLU   112      -7.786  -7.469 -12.900  1.00 12.50
ATOM    424  CD  GLU   112      -7.788  -8.890 -12.344  1.00 12.50
ATOM    425  OE1 GLU   112      -7.984  -9.025 -11.126  1.00 50.00
ATOM    426  OE2 GLU   112      -7.660  -9.796 -13.185  1.00 50.00
ATOM    427  H   GLU   112      -4.119  -5.709 -12.823  1.00 99.99
ATOM    428  N   ILE   113      -5.732  -7.960  -9.817  1.00 99.99
ATOM    429  CA  ILE   113      -5.310  -9.102  -8.975  1.00 99.99
ATOM    430  C   ILE   113      -6.217 -10.318  -9.245  1.00 99.99
ATOM    431  O   ILE   113      -7.393 -10.279  -8.886  1.00 99.99
ATOM    432  CB  ILE   113      -5.330  -8.738  -7.477  1.00 99.99
ATOM    433  CG1 ILE   113      -4.575  -7.432  -7.218  1.00 99.99
ATOM    434  CG2 ILE   113      -4.720  -9.833  -6.589  1.00 99.99
ATOM    435  CD  ILE   113      -3.060  -7.528  -7.459  1.00 99.99
ATOM    436  H   ILE   113      -6.537  -7.476  -9.470  1.00 99.99
ATOM    437  N   PRO   114      -5.590 -11.454  -9.585  1.00 99.99
ATOM    438  CA  PRO   114      -6.269 -12.721  -9.917  1.00 99.99
ATOM    439  C   PRO   114      -7.403 -13.078  -8.945  1.00 99.99
ATOM    440  O   PRO   114      -8.484 -13.483  -9.351  1.00 99.99
ATOM    441  CB  PRO   114      -5.181 -13.784  -9.806  1.00 99.99
ATOM    442  CG  PRO   114      -4.034 -13.138  -9.035  1.00 99.99
ATOM    443  CD  PRO   114      -4.138 -11.684  -9.469  1.00 99.99
ATOM    444  N   ALA   115      -7.015 -13.044  -7.688  1.00 99.99
ATOM    445  CA  ALA   115      -7.912 -13.236  -6.534  1.00 99.99
ATOM    446  C   ALA   115      -7.763 -11.988  -5.654  1.00 99.99
ATOM    447  O   ALA   115      -6.655 -11.506  -5.504  1.00 99.99
ATOM    448  CB  ALA   115      -7.436 -14.466  -5.769  1.00 99.99
ATOM    449  H   ALA   115      -6.076 -12.815  -7.437  1.00 99.99
ATOM    450  N   PHE   116      -8.819 -11.663  -4.930  1.00 99.99
ATOM    451  CA  PHE   116      -8.909 -10.495  -4.018  1.00 99.99
ATOM    452  C   PHE   116      -9.227  -9.182  -4.761  1.00 99.99
ATOM    453  O   PHE   116     -10.381  -9.021  -5.158  1.00 99.99
ATOM    454  CB  PHE   116      -7.704 -10.435  -3.060  1.00 99.99
ATOM    455  CG  PHE   116      -7.909  -9.416  -1.961  1.00 99.99
ATOM    456  CD1 PHE   116      -8.890  -9.660  -0.999  1.00 99.99
ATOM    457  CD2 PHE   116      -7.165  -8.252  -1.933  1.00 99.99
ATOM    458  CE1 PHE   116      -9.145  -8.721  -0.019  1.00 99.99
ATOM    459  CE2 PHE   116      -7.440  -7.318  -0.947  1.00 99.99
ATOM    460  CZ  PHE   116      -8.420  -7.540   0.004  1.00 99.99
ATOM    461  H   PHE   116      -9.647 -12.213  -4.956  1.00 99.99
ATOM    462  HD1 PHE   116      -9.413 -10.614  -1.017  1.00 99.99
ATOM    463  HD2 PHE   116      -6.296  -8.121  -2.577  1.00 99.99
ATOM    464  HE1 PHE   116      -9.859  -8.949   0.776  1.00 99.99
ATOM    465  HE2 PHE   116      -6.899  -6.385  -0.984  1.00 99.99
ATOM    466  HZ  PHE   116      -8.581  -6.815   0.809  1.00 99.99
ATOM    467  N   GLY   117      -8.255  -8.283  -4.977  1.00 12.50
ATOM    468  CA  GLY   117      -8.605  -6.960  -5.534  1.00 12.50
ATOM    469  C   GLY   117      -7.940  -6.447  -6.826  1.00 12.50
ATOM    470  O   GLY   117      -7.841  -7.135  -7.834  1.00 12.50
ATOM    471  H   GLY   117      -7.313  -8.380  -4.634  1.00 99.99
ATOM    472  N   THR   118      -7.746  -5.140  -6.811  1.00 12.50
ATOM    473  CA  THR   118      -7.193  -4.359  -7.955  1.00 12.50
ATOM    474  C   THR   118      -6.524  -3.104  -7.368  1.00 12.50
ATOM    475  O   THR   118      -7.176  -2.312  -6.695  1.00 12.50
ATOM    476  CB  THR   118      -8.318  -3.957  -8.923  1.00 12.50
ATOM    477  OG1 THR   118      -8.970  -5.125  -9.434  1.00 12.50
ATOM    478  CG2 THR   118      -7.826  -3.127 -10.116  1.00 12.50
ATOM    479  H   THR   118      -7.986  -4.574  -6.026  1.00 99.99
ATOM    480  HG1 THR   118      -8.599  -5.951  -8.987  1.00 99.99
ATOM    481  N   TYR   119      -5.234  -2.988  -7.630  1.00 12.50
ATOM    482  CA  TYR   119      -4.417  -1.834  -7.180  1.00 12.50
ATOM    483  C   TYR   119      -4.336  -0.779  -8.295  1.00 12.50
ATOM    484  O   TYR   119      -3.652  -0.958  -9.298  1.00 12.50
ATOM    485  CB  TYR   119      -3.015  -2.297  -6.777  1.00 12.50
ATOM    486  CG  TYR   119      -3.062  -3.259  -5.602  1.00 12.50
ATOM    487  CD1 TYR   119      -3.222  -4.619  -5.827  1.00 12.50
ATOM    488  CD2 TYR   119      -2.970  -2.791  -4.293  1.00 12.50
ATOM    489  CE1 TYR   119      -3.288  -5.502  -4.756  1.00 12.50
ATOM    490  CE2 TYR   119      -3.033  -3.678  -3.230  1.00 12.50
ATOM    491  CZ  TYR   119      -3.189  -5.030  -3.468  1.00 12.50
ATOM    492  OH  TYR   119      -3.247  -5.926  -2.438  1.00 12.50
ATOM    493  H   TYR   119      -4.750  -3.656  -8.196  1.00 99.99
ATOM    494  HD1 TYR   119      -3.304  -4.956  -6.856  1.00 99.99
ATOM    495  HD2 TYR   119      -2.856  -1.723  -4.130  1.00 99.99
ATOM    496  HE1 TYR   119      -3.434  -6.571  -4.923  1.00 99.99
ATOM    497  HE2 TYR   119      -3.000  -3.286  -2.211  1.00 99.99
ATOM    498  HH  TYR   119      -3.153  -5.443  -1.574  1.00 99.99
ATOM    499  N   VAL   120      -5.163   0.240  -8.132  1.00 12.50
ATOM    500  CA  VAL   120      -5.262   1.343  -9.127  1.00 12.50
ATOM    501  C   VAL   120      -4.376   2.512  -8.660  1.00 12.50
ATOM    502  O   VAL   120      -4.671   3.160  -7.661  1.00 12.50
ATOM    503  CB  VAL   120      -6.717   1.794  -9.336  1.00 12.50
ATOM    504  CG1 VAL   120      -6.832   2.920 -10.374  1.00 12.50
ATOM    505  CG2 VAL   120      -7.614   0.634  -9.781  1.00 12.50
ATOM    506  H   VAL   120      -5.770   0.308  -7.340  1.00 99.99
ATOM    507  N   ILE   121      -3.323   2.731  -9.428  1.00 12.50
ATOM    508  CA  ILE   121      -2.336   3.799  -9.156  1.00 12.50
ATOM    509  C   ILE   121      -2.326   4.767 -10.353  1.00 12.50
ATOM    510  O   ILE   121      -1.768   4.490 -11.398  1.00 12.50
ATOM    511  CB  ILE   121      -0.919   3.260  -8.949  1.00 12.50
ATOM    512  CG1 ILE   121      -0.886   2.060  -7.993  1.00 12.50
ATOM    513  CG2 ILE   121      -0.071   4.413  -8.413  1.00 12.50
ATOM    514  CD  ILE   121       0.478   1.440  -7.663  1.00 12.50
ATOM    515  H   ILE   121      -3.107   2.158 -10.224  1.00 99.99
ATOM    516  N   ASN   122      -2.890   5.916 -10.117  1.00 12.50
ATOM    517  CA  ASN   122      -2.954   6.986 -11.154  1.00 12.50
ATOM    518  C   ASN   122      -2.409   8.299 -10.600  1.00 12.50
ATOM    519  O   ASN   122      -2.367   8.528  -9.390  1.00 12.50
ATOM    520  CB  ASN   122      -4.395   7.142 -11.653  1.00 12.50
ATOM    521  CG  ASN   122      -5.389   7.651 -10.590  1.00 12.50
ATOM    522  OD1 ASN   122      -6.464   8.153 -10.876  1.00 12.50
ATOM    523  ND2 ASN   122      -5.037   7.549  -9.339  1.00 12.50
ATOM    524  H   ASN   122      -3.230   6.131  -9.210  1.00 99.99
ATOM    525 1HD2 ASN   122      -5.682   7.853  -8.641  1.00 99.99
ATOM    526 2HD2 ASN   122      -4.111   7.279  -9.096  1.00 99.99
ATOM    527  N   LYS   123      -2.058   9.168 -11.524  1.00 12.50
ATOM    528  CA  LYS   123      -1.636  10.529 -11.204  1.00 12.50
ATOM    529  C   LYS   123      -2.813  11.483 -11.472  1.00 12.50
ATOM    530  O   LYS   123      -3.496  11.368 -12.487  1.00 12.50
ATOM    531  CB  LYS   123      -0.514  10.774 -12.194  1.00 12.50
ATOM    532  CG  LYS   123       0.192  12.071 -11.875  1.00 12.50
ATOM    533  CD  LYS   123       0.795  12.664 -13.141  1.00 12.50
ATOM    534  CE  LYS   123       1.838  13.586 -12.554  1.00 12.50
ATOM    535  NZ  LYS   123       2.679  14.479 -13.335  1.00 12.50
ATOM    536  H   LYS   123      -2.019   8.935 -12.501  1.00 99.99
ATOM    537  HZ1 LYS   123       3.195  15.011 -12.662  1.00 99.99
ATOM    538  HZ2 LYS   123       3.323  13.958 -13.890  1.00 99.99
ATOM    539  HZ3 LYS   123       2.133  15.113 -13.882  1.00 99.99
ATOM    540  N   GLN   124      -3.055  12.379 -10.525  1.00 12.50
ATOM    541  CA  GLN   124      -4.082  13.424 -10.705  1.00 12.50
ATOM    542  C   GLN   124      -3.631  14.635 -11.541  1.00 12.50
ATOM    543  O   GLN   124      -2.699  14.521 -12.338  1.00 12.50
ATOM    544  CB  GLN   124      -4.577  13.888  -9.341  1.00 12.50
ATOM    545  CG  GLN   124      -5.529  12.892  -8.713  1.00 12.50
ATOM    546  CD  GLN   124      -6.793  12.401  -9.450  1.00 12.50
ATOM    547  OE1 GLN   124      -7.323  13.049 -10.319  1.00 12.50
ATOM    548  NE2 GLN   124      -7.352  11.299  -8.978  1.00 12.50
ATOM    549  H   GLN   124      -2.621  12.350  -9.625  1.00 99.99
ATOM    550 1HE2 GLN   124      -8.181  10.976  -9.442  1.00 99.99
ATOM    551 2HE2 GLN   124      -7.007  10.818  -8.180  1.00 99.99
ATOM    552  N   PRO   125      -4.527  15.621 -11.659  1.00 12.50
ATOM    553  CA  PRO   125      -4.088  17.001 -11.927  1.00 12.50
ATOM    554  C   PRO   125      -4.043  18.041 -10.776  1.00 12.50
ATOM    555  O   PRO   125      -3.033  18.739 -10.745  1.00 12.50
ATOM    556  CB  PRO   125      -4.992  17.457 -13.071  1.00 50.00
ATOM    557  CG  PRO   125      -6.313  16.750 -12.768  1.00 50.00
ATOM    558  CD  PRO   125      -5.867  15.385 -12.242  1.00 50.00
ATOM    559  N   PRO   126      -4.958  18.085  -9.777  1.00 12.50
ATOM    560  CA  PRO   126      -5.162  19.241  -8.877  1.00 12.50
ATOM    561  C   PRO   126      -3.853  19.815  -8.301  1.00 12.50
ATOM    562  O   PRO   126      -3.405  20.855  -8.759  1.00 12.50
ATOM    563  CB  PRO   126      -6.102  18.758  -7.764  1.00 12.50
ATOM    564  CG  PRO   126      -6.903  17.660  -8.447  1.00 12.50
ATOM    565  CD  PRO   126      -5.817  16.994  -9.279  1.00 12.50
ATOM    566  N   ASN   127      -3.281  19.119  -7.326  1.00 12.50
ATOM    567  CA  ASN   127      -2.025  19.553  -6.668  1.00 12.50
ATOM    568  C   ASN   127      -1.074  18.381  -6.398  1.00 12.50
ATOM    569  O   ASN   127      -0.815  18.034  -5.250  1.00 12.50
ATOM    570  CB  ASN   127      -2.343  20.280  -5.359  1.00 12.50
ATOM    571  CG  ASN   127      -2.886  21.682  -5.585  1.00 12.50
ATOM    572  OD1 ASN   127      -2.200  22.581  -6.069  1.00 12.50
ATOM    573  ND2 ASN   127      -4.106  21.901  -5.178  1.00 12.50
ATOM    574  H   ASN   127      -3.675  18.278  -6.967  1.00 99.99
ATOM    575 1HD2 ASN   127      -4.464  22.821  -5.314  1.00 99.99
ATOM    576 2HD2 ASN   127      -4.636  21.183  -4.733  1.00 99.99
ATOM    577  N   LYS   128      -0.715  17.674  -7.465  1.00 12.50
ATOM    578  CA  LYS   128       0.226  16.532  -7.370  1.00 12.50
ATOM    579  C   LYS   128      -0.228  15.472  -6.342  1.00 12.50
ATOM    580  O   LYS   128       0.258  15.415  -5.214  1.00 12.50
ATOM    581  CB  LYS   128       1.651  16.994  -7.034  1.00 12.50
ATOM    582  CG  LYS   128       2.204  17.984  -8.058  1.00 12.50
ATOM    583  CD  LYS   128       3.727  18.009  -8.016  1.00 12.50
ATOM    584  CE  LYS   128       4.191  19.046  -7.006  1.00 12.50
ATOM    585  NZ  LYS   128       5.645  19.173  -7.078  1.00 12.50
ATOM    586  H   LYS   128      -1.024  17.903  -8.389  1.00 99.99
ATOM    587  HZ1 LYS   128       5.921  19.899  -6.451  1.00 99.99
ATOM    588  HZ2 LYS   128       6.065  18.308  -6.804  1.00 99.99
ATOM    589  HZ3 LYS   128       5.913  19.406  -8.015  1.00 99.99
ATOM    590  N   GLN   129      -1.215  14.695  -6.762  1.00 12.50
ATOM    591  CA  GLN   129      -1.862  13.699  -5.877  1.00 12.50
ATOM    592  C   GLN   129      -2.032  12.358  -6.588  1.00 12.50
ATOM    593  O   GLN   129      -2.876  12.220  -7.467  1.00 12.50
ATOM    594  CB  GLN   129      -3.242  14.181  -5.423  1.00 12.50
ATOM    595  CG  GLN   129      -3.179  15.474  -4.603  1.00 12.50
ATOM    596  CD  GLN   129      -2.466  15.401  -3.315  1.00 12.50
ATOM    597  OE1 GLN   129      -1.920  14.301  -2.835  1.00 12.50
ATOM    598  NE2 GLN   129      -2.483  16.418  -2.570  1.00 12.50
ATOM    599  H   GLN   129      -1.591  14.744  -7.683  1.00 99.99
ATOM    600 1HE2 GLN   129      -1.951  16.418  -1.739  1.00 99.99
ATOM    601 2HE2 GLN   129      -2.850  17.302  -2.937  1.00 99.99
ATOM    602  N   ILE   130      -1.122  11.437  -6.333  1.00 12.50
ATOM    603  CA  ILE   130      -1.276  10.083  -6.915  1.00 12.50
ATOM    604  C   ILE   130      -2.323   9.349  -6.060  1.00 12.50
ATOM    605  O   ILE   130      -2.263   9.467  -4.846  1.00 12.50
ATOM    606  CB  ILE   130       0.078   9.359  -6.962  1.00 12.50
ATOM    607  CG1 ILE   130       1.024  10.127  -7.900  1.00 12.50
ATOM    608  CG2 ILE   130      -0.089   7.890  -7.389  1.00 12.50
ATOM    609  CD  ILE   130       2.432   9.536  -8.004  1.00 12.50
ATOM    610  H   ILE   130      -0.467  11.530  -5.580  1.00 99.99
ATOM    611  N   TRP   131      -3.369   8.827  -6.684  1.00 12.50
ATOM    612  CA  TRP   131      -4.340   7.976  -5.958  1.00 12.50
ATOM    613  C   TRP   131      -3.978   6.490  -6.081  1.00 12.50
ATOM    614  O   TRP   131      -3.551   6.042  -7.141  1.00 12.50
ATOM    615  CB  TRP   131      -5.772   8.143  -6.447  1.00 12.50
ATOM    616  CG  TRP   131      -6.267   9.553  -6.147  1.00 12.50
ATOM    617  CD1 TRP   131      -5.784  10.658  -6.675  1.00 12.50
ATOM    618  CD2 TRP   131      -7.252   9.907  -5.273  1.00 12.50
ATOM    619  NE1 TRP   131      -6.478  11.705  -6.201  1.00 12.50
ATOM    620  CE2 TRP   131      -7.409  11.286  -5.375  1.00 12.50
ATOM    621  CE3 TRP   131      -7.916   9.191  -4.303  1.00 12.50
ATOM    622  CZ2 TRP   131      -8.316  11.947  -4.571  1.00 12.50
ATOM    623  CZ3 TRP   131      -8.822   9.852  -3.485  1.00 12.50
ATOM    624  CH2 TRP   131      -9.046  11.207  -3.637  1.00 12.50
ATOM    625  H   TRP   131      -3.579   9.032  -7.639  1.00 99.99
ATOM    626  HD1 TRP   131      -5.009  10.686  -7.431  1.00 99.99
ATOM    627  HE1 TRP   131      -6.400  12.640  -6.564  1.00 99.99
ATOM    628  HE3 TRP   131      -7.538   8.207  -4.039  1.00 99.99
ATOM    629  HZ2 TRP   131      -8.374  13.034  -4.581  1.00 99.99
ATOM    630  HZ3 TRP   131      -9.297   9.294  -2.677  1.00 99.99
ATOM    631  HH2 TRP   131      -9.813  11.715  -3.057  1.00 99.99
ATOM    632  N   LEU   132      -4.175   5.818  -4.966  1.00 12.50
ATOM    633  CA  LEU   132      -4.038   4.339  -4.881  1.00 12.50
ATOM    634  C   LEU   132      -5.344   3.745  -4.349  1.00 12.50
ATOM    635  O   LEU   132      -5.632   3.820  -3.166  1.00 12.50
ATOM    636  CB  LEU   132      -2.890   3.951  -3.962  1.00 12.50
ATOM    637  CG  LEU   132      -2.454   2.498  -3.681  1.00 12.50
ATOM    638  CD1 LEU   132      -3.456   1.633  -2.946  1.00 12.50
ATOM    639  CD2 LEU   132      -2.071   1.786  -4.958  1.00 12.50
ATOM    640  H   LEU   132      -4.359   6.293  -4.106  1.00 99.99
ATOM    641  N   ALA   133      -6.065   3.157  -5.265  1.00 12.50
ATOM    642  CA  ALA   133      -7.280   2.378  -4.915  1.00 12.50
ATOM    643  C   ALA   133      -6.877   0.955  -4.513  1.00 12.50
ATOM    644  O   ALA   133      -6.488   0.148  -5.358  1.00 12.50
ATOM    645  CB  ALA   133      -8.237   2.408  -6.102  1.00 50.00
ATOM    646  H   ALA   133      -5.778   3.134  -6.221  1.00 99.99
ATOM    647  N   SER   134      -6.757   0.762  -3.198  1.00 12.50
ATOM    648  CA  SER   134      -6.410  -0.550  -2.613  1.00 12.50
ATOM    649  C   SER   134      -7.699  -1.296  -2.252  1.00 12.50
ATOM    650  O   SER   134      -8.600  -0.688  -1.686  1.00 12.50
ATOM    651  CB  SER   134      -5.569  -0.419  -1.335  1.00 12.50
ATOM    652  OG  SER   134      -5.178  -1.717  -0.875  1.00 12.50
ATOM    653  H   SER   134      -6.934   1.497  -2.536  1.00 99.99
ATOM    654  HG  SER   134      -4.509  -1.648  -0.130  1.00 99.99
ATOM    655  N   PRO   135      -7.730  -2.619  -2.402  1.00 12.50
ATOM    656  CA  PRO   135      -8.902  -3.430  -2.012  1.00 12.50
ATOM    657  C   PRO   135      -9.162  -3.488  -0.480  1.00 12.50
ATOM    658  O   PRO   135     -10.081  -4.163  -0.036  1.00 12.50
ATOM    659  CB  PRO   135      -8.591  -4.826  -2.531  1.00 12.50
ATOM    660  CG  PRO   135      -7.416  -4.673  -3.498  1.00 12.50
ATOM    661  CD  PRO   135      -6.691  -3.412  -3.081  1.00 12.50
ATOM    662  N   LEU   136      -8.374  -2.742   0.283  1.00 12.50
ATOM    663  CA  LEU   136      -8.349  -2.798   1.767  1.00 12.50
ATOM    664  C   LEU   136      -8.930  -1.506   2.364  1.00 12.50
ATOM    665  O   LEU   136     -10.021  -1.512   2.926  1.00 12.50
ATOM    666  CB  LEU   136      -6.912  -3.048   2.260  1.00 12.50
ATOM    667  CG  LEU   136      -6.274  -4.398   1.882  1.00 12.50
ATOM    668  CD1 LEU   136      -5.894  -4.493   0.408  1.00 50.00
ATOM    669  CD2 LEU   136      -4.975  -4.594   2.659  1.00 50.00
ATOM    670  H   LEU   136      -7.715  -2.114  -0.115  1.00 99.99
ATOM    671  N   SER   137      -8.232  -0.391   2.148  1.00 16.66
ATOM    672  CA  SER   137      -8.682   0.947   2.588  1.00 16.66
ATOM    673  C   SER   137      -9.379   1.728   1.461  1.00 16.66
ATOM    674  O   SER   137     -10.109   2.687   1.707  1.00 16.66
ATOM    675  CB  SER   137      -7.494   1.769   3.095  1.00 16.66
ATOM    676  OG  SER   137      -6.514   1.887   2.058  1.00 16.66
ATOM    677  H   SER   137      -7.343  -0.393   1.695  1.00 99.99
ATOM    678  HG  SER   137      -5.756   2.443   2.386  1.00 99.99
ATOM    679  N   GLY   138      -9.056   1.332   0.230  1.00 12.50
ATOM    680  CA  GLY   138      -9.569   1.981  -0.983  1.00 12.50
ATOM    681  C   GLY   138      -8.581   3.046  -1.474  1.00 12.50
ATOM    682  O   GLY   138      -7.371   2.851  -1.344  1.00 12.50
ATOM    683  H   GLY   138      -8.469   0.543   0.026  1.00 99.99
ATOM    684  N   PRO   139      -9.109   4.118  -2.083  1.00 12.50
ATOM    685  CA  PRO   139      -8.302   5.209  -2.644  1.00 12.50
ATOM    686  C   PRO   139      -7.446   5.914  -1.575  1.00 12.50
ATOM    687  O   PRO   139      -7.907   6.226  -0.485  1.00 12.50
ATOM    688  CB  PRO   139      -9.282   6.163  -3.322  1.00 12.50
ATOM    689  CG  PRO   139     -10.686   5.764  -2.865  1.00 12.50
ATOM    690  CD  PRO   139     -10.553   4.357  -2.293  1.00 12.50
ATOM    691  N   ASN   140      -6.219   6.181  -1.964  1.00 12.50
ATOM    692  CA  ASN   140      -5.221   6.815  -1.076  1.00 12.50
ATOM    693  C   ASN   140      -4.563   7.988  -1.806  1.00 12.50
ATOM    694  O   ASN   140      -4.105   7.847  -2.935  1.00 12.50
ATOM    695  CB  ASN   140      -4.155   5.809  -0.659  1.00 12.50
ATOM    696  CG  ASN   140      -4.653   4.638   0.177  1.00 12.50
ATOM    697  OD1 ASN   140      -4.651   3.479  -0.227  1.00 50.00
ATOM    698  ND2 ASN   140      -4.859   4.935   1.426  1.00 50.00
ATOM    699  H   ASN   140      -5.857   5.835  -2.826  1.00 99.99
ATOM    700 1HD2 ASN   140      -5.214   4.223   2.018  1.00 99.99
ATOM    701 2HD2 ASN   140      -4.730   5.869   1.742  1.00 99.99
ATOM    702  N   ARG   141      -4.677   9.130  -1.160  1.00 12.50
ATOM    703  CA  ARG   141      -4.126  10.409  -1.666  1.00 12.50
ATOM    704  C   ARG   141      -2.655  10.533  -1.269  1.00 12.50
ATOM    705  O   ARG   141      -2.312  10.551  -0.085  1.00 12.50
ATOM    706  CB  ARG   141      -4.903  11.578  -1.072  1.00 12.50
ATOM    707  CG  ARG   141      -6.382  11.526  -1.444  1.00 12.50
ATOM    708  CD  ARG   141      -7.119  12.620  -0.688  1.00 12.50
ATOM    709  NE  ARG   141      -8.557  12.535  -0.999  1.00 12.50
ATOM    710  CZ  ARG   141      -9.516  13.242  -0.412  1.00 12.50
ATOM    711  NH1 ARG   141      -9.244  14.096   0.564  1.00 12.50
ATOM    712  NH2 ARG   141     -10.782  13.129  -0.807  1.00 12.50
ATOM    713  H   ARG   141      -5.155   9.204  -0.290  1.00 99.99
ATOM    714  HE  ARG   141      -8.794  11.882  -1.716  1.00 99.99
ATOM    715 1HH1 ARG   141      -9.965  14.622   1.006  1.00 99.99
ATOM    716 2HH1 ARG   141      -8.292  14.191   0.855  1.00 99.99
ATOM    717 1HH2 ARG   141     -11.481  13.671  -0.347  1.00 99.99
ATOM    718 2HH2 ARG   141     -11.035  12.511  -1.545  1.00 99.99
ATOM    719  N   PHE   142      -1.810  10.475  -2.287  1.00 12.50
ATOM    720  CA  PHE   142      -0.356  10.589  -2.105  1.00 12.50
ATOM    721  C   PHE   142       0.144  11.949  -2.581  1.00 12.50
ATOM    722  O   PHE   142       0.043  12.303  -3.754  1.00 12.50
ATOM    723  CB  PHE   142       0.403   9.487  -2.854  1.00 12.50
ATOM    724  CG  PHE   142       0.062   8.127  -2.301  1.00 12.50
ATOM    725  CD1 PHE   142      -1.065   7.456  -2.793  1.00 12.50
ATOM    726  CD2 PHE   142       0.759   7.570  -1.242  1.00 12.50
ATOM    727  CE1 PHE   142      -1.477   6.303  -2.213  1.00 12.50
ATOM    728  CE2 PHE   142       0.326   6.374  -0.672  1.00 12.50
ATOM    729  CZ  PHE   142      -0.810   5.747  -1.151  1.00 12.50
ATOM    730  H   PHE   142      -2.113  10.270  -3.223  1.00 99.99
ATOM    731  HD1 PHE   142      -1.643   7.859  -3.596  1.00 99.99
ATOM    732  HD2 PHE   142       1.630   8.079  -0.847  1.00 99.99
ATOM    733  HE1 PHE   142      -2.425   5.906  -2.558  1.00 99.99
ATOM    734  HE2 PHE   142       0.930   5.930   0.113  1.00 99.99
ATOM    735  HZ  PHE   142      -1.258   4.885  -0.638  1.00 99.99
ATOM    736  N   ASP   143       0.876  12.520  -1.645  1.00 12.50
ATOM    737  CA  ASP   143       1.486  13.853  -1.747  1.00 12.50
ATOM    738  C   ASP   143       2.981  13.795  -2.032  1.00 12.50
ATOM    739  O   ASP   143       3.662  12.861  -1.605  1.00 12.50
ATOM    740  CB  ASP   143       1.254  14.517  -0.395  1.00 12.50
ATOM    741  CG  ASP   143      -0.086  15.221  -0.476  1.00 12.50
ATOM    742  OD1 ASP   143      -0.158  16.061  -1.376  1.00 12.50
ATOM    743  OD2 ASP   143      -0.950  14.998   0.415  1.00 12.50
ATOM    744  H   ASP   143       1.015  12.089  -0.753  1.00 99.99
ATOM    745  N   LEU   144       3.459  14.830  -2.718  1.00 12.50
ATOM    746  CA  LEU   144       4.910  14.974  -2.932  1.00 12.50
ATOM    747  C   LEU   144       5.520  15.425  -1.609  1.00 12.50
ATOM    748  O   LEU   144       5.394  16.577  -1.193  1.00 12.50
ATOM    749  CB  LEU   144       5.283  15.957  -4.056  1.00 12.50
ATOM    750  CG  LEU   144       6.769  15.975  -4.493  1.00 12.50
ATOM    751  CD1 LEU   144       7.748  16.546  -3.456  1.00 50.00
ATOM    752  CD2 LEU   144       7.234  14.592  -4.960  1.00 50.00
ATOM    753  H   LEU   144       2.903  15.625  -2.965  1.00 99.99
ATOM    754  N   LEU   145       6.136  14.464  -0.951  1.00 12.50
ATOM    755  CA  LEU   145       6.992  14.777   0.189  1.00 12.50
ATOM    756  C   LEU   145       8.447  14.455  -0.123  1.00 12.50
ATOM    757  O   LEU   145       8.737  13.331  -0.497  1.00 12.50
ATOM    758  CB  LEU   145       6.577  13.991   1.415  1.00 50.00
ATOM    759  CG  LEU   145       5.438  14.668   2.162  1.00 50.00
ATOM    760  CD1 LEU   145       5.275  13.810   3.398  1.00 50.00
ATOM    761  CD2 LEU   145       5.755  16.107   2.592  1.00 50.00
ATOM    762  H   LEU   145       6.027  13.488  -1.170  1.00 99.99
ATOM    763  N   ASN   146       9.253  15.503  -0.110  1.00 12.50
ATOM    764  CA  ASN   146      10.719  15.426  -0.315  1.00 12.50
ATOM    765  C   ASN   146      11.086  14.915  -1.741  1.00 12.50
ATOM    766  O   ASN   146      11.105  15.719  -2.663  1.00 12.50
ATOM    767  CB  ASN   146      11.331  14.623   0.843  1.00 50.00
ATOM    768  CG  ASN   146      12.849  14.779   0.943  1.00 50.00
ATOM    769  OD1 ASN   146      13.588  13.846   1.233  1.00 50.00
ATOM    770  ND2 ASN   146      13.312  15.972   0.686  1.00 50.00
ATOM    771  H   ASN   146       8.907  16.432   0.002  1.00 99.99
ATOM    772 1HD2 ASN   146      14.300  16.109   0.742  1.00 99.99
ATOM    773 2HD2 ASN   146      12.686  16.705   0.434  1.00 99.99
ATOM    774  N   GLY   147      11.302  13.610  -1.870  1.00 12.50
ATOM    775  CA  GLY   147      11.556  12.934  -3.177  1.00 12.50
ATOM    776  C   GLY   147      10.732  11.644  -3.366  1.00 12.50
ATOM    777  O   GLY   147      11.157  10.736  -4.070  1.00 12.50
ATOM    778  H   GLY   147      11.254  12.969  -1.093  1.00 99.99
ATOM    779  N   GLU   148       9.553  11.602  -2.748  1.00 12.50
ATOM    780  CA  GLU   148       8.673  10.409  -2.728  1.00 12.50
ATOM    781  C   GLU   148       7.210  10.785  -2.411  1.00 12.50
ATOM    782  O   GLU   148       6.934  11.800  -1.780  1.00 12.50
ATOM    783  CB  GLU   148       9.208   9.365  -1.738  1.00 12.50
ATOM    784  CG  GLU   148       9.311   9.758  -0.256  1.00 12.50
ATOM    785  CD  GLU   148      10.609  10.500   0.060  1.00 50.00
ATOM    786  OE1 GLU   148      10.598  11.741  -0.018  1.00 50.00
ATOM    787  OE2 GLU   148      11.609   9.826   0.359  1.00 50.00
ATOM    788  H   GLU   148       9.217  12.358  -2.187  1.00 99.99
ATOM    789  N   TRP   149       6.296   9.930  -2.844  1.00 12.50
ATOM    790  CA  TRP   149       4.841  10.124  -2.664  1.00 12.50
ATOM    791  C   TRP   149       4.342   9.392  -1.405  1.00 12.50
ATOM    792  O   TRP   149       4.208   8.171  -1.401  1.00 12.50
ATOM    793  CB  TRP   149       4.090   9.593  -3.887  1.00 12.50
ATOM    794  CG  TRP   149       4.573  10.246  -5.169  1.00 12.50
ATOM    795  CD1 TRP   149       5.344   9.678  -6.104  1.00 12.50
ATOM    796  CD2 TRP   149       4.207  11.505  -5.634  1.00 12.50
ATOM    797  NE1 TRP   149       5.459  10.526  -7.131  1.00 12.50
ATOM    798  CE2 TRP   149       4.794  11.629  -6.888  1.00 12.50
ATOM    799  CE3 TRP   149       3.422  12.501  -5.103  1.00 12.50
ATOM    800  CZ2 TRP   149       4.558  12.794  -7.622  1.00 12.50
ATOM    801  CZ3 TRP   149       3.195  13.660  -5.830  1.00 12.50
ATOM    802  CH2 TRP   149       3.751  13.812  -7.084  1.00 12.50
ATOM    803  H   TRP   149       6.521   9.120  -3.382  1.00 99.99
ATOM    804  HD1 TRP   149       5.767   8.687  -6.033  1.00 99.99
ATOM    805  HE1 TRP   149       5.945  10.299  -7.990  1.00 99.99
ATOM    806  HE3 TRP   149       3.018  12.392  -4.096  1.00 99.99
ATOM    807  HZ2 TRP   149       5.000  12.922  -8.601  1.00 99.99
ATOM    808  HZ3 TRP   149       2.636  14.486  -5.371  1.00 99.99
ATOM    809  HH2 TRP   149       3.587  14.715  -7.660  1.00 99.99
ATOM    810  N   VAL   150       4.167  10.171  -0.355  1.00 12.50
ATOM    811  CA  VAL   150       3.719   9.655   0.971  1.00 12.50
ATOM    812  C   VAL   150       2.367  10.312   1.341  1.00 12.50
ATOM    813  O   VAL   150       2.041  11.404   0.882  1.00 12.50
ATOM    814  CB  VAL   150       4.783   9.927   2.054  1.00 12.50
ATOM    815  CG1 VAL   150       4.431   9.315   3.418  1.00 12.50
ATOM    816  CG2 VAL   150       6.167   9.395   1.670  1.00 12.50
ATOM    817  H   VAL   150       4.267  11.165  -0.408  1.00 99.99
ATOM    818  N   SER   151       1.603   9.569   2.122  1.00 12.50
ATOM    819  CA  SER   151       0.359  10.072   2.761  1.00 12.50
ATOM    820  C   SER   151       0.653  10.553   4.198  1.00 12.50
ATOM    821  O   SER   151       1.432   9.936   4.923  1.00 12.50
ATOM    822  CB  SER   151      -0.687   8.960   2.779  1.00 12.50
ATOM    823  OG  SER   151      -1.867   9.406   3.459  1.00 12.50
ATOM    824  H   SER   151       1.854   8.638   2.384  1.00 99.99
ATOM    825  HG  SER   151      -2.585   8.718   3.346  1.00 99.99
ATOM    826  N   LEU   152      -0.135  11.530   4.622  1.00 12.50
ATOM    827  CA  LEU   152       0.021  12.209   5.936  1.00 12.50
ATOM    828  C   LEU   152      -1.088  11.943   6.960  1.00 12.50
ATOM    829  O   LEU   152      -1.519  12.808   7.713  1.00 12.50
ATOM    830  CB  LEU   152       0.227  13.708   5.692  1.00 12.50
ATOM    831  CG  LEU   152       1.672  14.180   5.920  1.00 12.50
ATOM    832  CD1 LEU   152       2.016  14.251   7.409  1.00 50.00
ATOM    833  CD2 LEU   152       2.661  13.241   5.239  1.00 50.00
ATOM    834  H   LEU   152      -0.885  11.874   4.062  1.00 99.99
ATOM    835  N   ARG   153      -1.487  10.682   6.979  1.00 16.66
ATOM    836  CA  ARG   153      -2.516  10.203   7.918  1.00 16.66
ATOM    837  C   ARG   153      -2.092   8.888   8.588  1.00 16.66
ATOM    838  O   ARG   153      -2.367   8.653   9.760  1.00 16.66
ATOM    839  CB  ARG   153      -3.831  10.021   7.169  1.00 16.66
ATOM    840  CG  ARG   153      -4.994  10.042   8.157  1.00 16.66
ATOM    841  CD  ARG   153      -6.301   9.975   7.385  1.00 50.00
ATOM    842  NE  ARG   153      -7.387  10.468   8.253  1.00 50.00
ATOM    843  CZ  ARG   153      -8.594  10.826   7.827  1.00 50.00
ATOM    844  NH1 ARG   153      -8.934  10.740   6.550  1.00 50.00
ATOM    845  NH2 ARG   153      -9.463  11.386   8.666  1.00 50.00
ATOM    846  H   ARG   153      -1.054  10.009   6.390  1.00 99.99
ATOM    847  HE  ARG   153      -7.166  10.529   9.223  1.00 99.99
ATOM    848 1HH1 ARG   153      -9.841  11.010   6.239  1.00 99.99
ATOM    849 2HH1 ARG   153      -8.255  10.392   5.904  1.00 99.99
ATOM    850 1HH2 ARG   153     -10.362  11.648   8.327  1.00 99.99
ATOM    851 2HH2 ARG   153      -9.216  11.547   9.617  1.00 99.99
ATOM    852  N   ASN   154      -1.427   8.061   7.793  1.00 12.50
ATOM    853  CA  ASN   154      -0.945   6.751   8.255  1.00 12.50
ATOM    854  C   ASN   154       0.511   6.420   7.857  1.00 12.50
ATOM    855  O   ASN   154       0.919   5.265   7.829  1.00 12.50
ATOM    856  CB  ASN   154      -1.967   5.699   7.819  1.00 12.50
ATOM    857  CG  ASN   154      -1.991   4.510   8.791  1.00 12.50
ATOM    858  OD1 ASN   154      -2.491   3.440   8.477  1.00 12.50
ATOM    859  ND2 ASN   154      -1.536   4.722  10.002  1.00 12.50
ATOM    860  H   ASN   154      -1.221   8.275   6.846  1.00 99.99
ATOM    861 1HD2 ASN   154      -1.530   3.954  10.641  1.00 99.99
ATOM    862 2HD2 ASN   154      -1.193   5.622  10.260  1.00 99.99
ATOM    863  N   GLY   155       1.214   7.469   7.411  1.00 25.00
ATOM    864  CA  GLY   155       2.690   7.506   7.335  1.00 25.00
ATOM    865  C   GLY   155       3.410   6.694   6.255  1.00 25.00
ATOM    866  O   GLY   155       4.629   6.825   6.141  1.00 25.00
ATOM    867  H   GLY   155       0.803   8.310   7.056  1.00 99.99
ATOM    868  N   THR   156       2.703   5.924   5.426  1.00 12.50
ATOM    869  CA  THR   156       3.404   5.068   4.454  1.00 12.50
ATOM    870  C   THR   156       3.274   5.552   2.989  1.00 12.50
ATOM    871  O   THR   156       2.208   5.920   2.508  1.00 12.50
ATOM    872  CB  THR   156       3.014   3.586   4.581  1.00 12.50
ATOM    873  OG1 THR   156       1.657   3.397   4.190  1.00 12.50
ATOM    874  CG2 THR   156       3.192   3.053   6.010  1.00 12.50
ATOM    875  H   THR   156       1.741   5.690   5.577  1.00 99.99
ATOM    876  HG1 THR   156       1.463   2.413   4.198  1.00 99.99
ATOM    877  N   LYS   157       4.445   5.683   2.388  1.00 12.50
ATOM    878  CA  LYS   157       4.626   5.990   0.947  1.00 12.50
ATOM    879  C   LYS   157       3.909   4.919   0.094  1.00 12.50
ATOM    880  O   LYS   157       3.985   3.748   0.435  1.00 12.50
ATOM    881  CB  LYS   157       6.130   5.968   0.641  1.00 12.50
ATOM    882  CG  LYS   157       6.397   6.203  -0.848  1.00 12.50
ATOM    883  CD  LYS   157       7.837   6.208  -1.332  1.00 50.00
ATOM    884  CE  LYS   157       7.840   6.262  -2.867  1.00 50.00
ATOM    885  NZ  LYS   157       7.034   7.352  -3.439  1.00 50.00
ATOM    886  H   LYS   157       5.300   5.588   2.893  1.00 99.99
ATOM    887  HZ1 LYS   157       7.101   7.324  -4.439  1.00 99.99
ATOM    888  HZ2 LYS   157       6.076   7.253  -3.156  1.00 99.99
ATOM    889  HZ3 LYS   157       7.423   8.203  -3.091  1.00 99.99
ATOM    890  N   LEU   158       3.594   5.295  -1.131  1.00 12.50
ATOM    891  CA  LEU   158       2.995   4.368  -2.115  1.00 12.50
ATOM    892  C   LEU   158       3.833   3.100  -2.395  1.00 12.50
ATOM    893  O   LEU   158       3.362   1.997  -2.147  1.00 12.50
ATOM    894  CB  LEU   158       2.731   5.144  -3.395  1.00 12.50
ATOM    895  CG  LEU   158       1.860   4.326  -4.344  1.00 12.50
ATOM    896  CD1 LEU   158       0.514   4.055  -3.706  1.00 12.50
ATOM    897  CD2 LEU   158       1.595   5.138  -5.590  1.00 12.50
ATOM    898  H   LEU   158       3.763   6.223  -1.474  1.00 99.99
ATOM    899  N   THR   159       5.106   3.299  -2.731  1.00 12.50
ATOM    900  CA  THR   159       6.052   2.184  -3.011  1.00 12.50
ATOM    901  C   THR   159       6.157   1.259  -1.784  1.00 12.50
ATOM    902  O   THR   159       5.806   0.092  -1.886  1.00 12.50
ATOM    903  CB  THR   159       7.436   2.717  -3.389  1.00 50.00
ATOM    904  OG1 THR   159       7.217   3.674  -4.423  1.00 50.00
ATOM    905  CG2 THR   159       8.408   1.624  -3.855  1.00 50.00
ATOM    906  H   THR   159       5.498   4.213  -2.821  1.00 99.99
ATOM    907  HG1 THR   159       6.330   3.445  -4.813  1.00 99.99
ATOM    908  N   ASP   160       6.353   1.883  -0.629  1.00 12.50
ATOM    909  CA  ASP   160       6.434   1.165   0.666  1.00 12.50
ATOM    910  C   ASP   160       5.128   0.423   1.016  1.00 12.50
ATOM    911  O   ASP   160       5.160  -0.585   1.710  1.00 12.50
ATOM    912  CB  ASP   160       6.789   2.140   1.785  1.00 12.50
ATOM    913  CG  ASP   160       7.199   1.378   3.050  1.00 12.50
ATOM    914  OD1 ASP   160       6.280   0.978   3.794  1.00 50.00
ATOM    915  OD2 ASP   160       8.425   1.231   3.232  1.00 50.00
ATOM    916  H   ASP   160       6.417   2.875  -0.560  1.00 99.99
ATOM    917  N   ILE   161       3.990   0.983   0.612  1.00 12.50
ATOM    918  CA  ILE   161       2.682   0.322   0.789  1.00 12.50
ATOM    919  C   ILE   161       2.733  -0.997   0.004  1.00 12.50
ATOM    920  O   ILE   161       2.940  -2.037   0.610  1.00 12.50
ATOM    921  CB  ILE   161       1.493   1.199   0.365  1.00 50.00
ATOM    922  CG1 ILE   161       1.445   2.404   1.301  1.00 50.00
ATOM    923  CG2 ILE   161       0.152   0.443   0.429  1.00 50.00
ATOM    924  CD  ILE   161       0.424   3.465   0.912  1.00 50.00
ATOM    925  H   ILE   161       3.962   1.879   0.162  1.00 99.99
ATOM    926  N   LEU   162       2.787  -0.856  -1.312  1.00 12.50
ATOM    927  CA  LEU   162       2.756  -1.997  -2.252  1.00 12.50
ATOM    928  C   LEU   162       3.780  -3.100  -1.932  1.00 12.50
ATOM    929  O   LEU   162       3.370  -4.247  -1.879  1.00 12.50
ATOM    930  CB  LEU   162       2.891  -1.508  -3.695  1.00 12.50
ATOM    931  CG  LEU   162       1.576  -1.044  -4.353  1.00 12.50
ATOM    932  CD1 LEU   162       0.584  -2.202  -4.492  1.00 12.50
ATOM    933  CD2 LEU   162       0.934   0.147  -3.635  1.00 12.50
ATOM    934  H   LEU   162       2.862   0.042  -1.751  1.00 99.99
ATOM    935  N   THR   163       4.943  -2.685  -1.432  1.00 12.50
ATOM    936  CA  THR   163       6.020  -3.607  -0.979  1.00 12.50
ATOM    937  C   THR   163       5.513  -4.512   0.172  1.00 12.50
ATOM    938  O   THR   163       5.108  -5.634  -0.089  1.00 12.50
ATOM    939  CB  THR   163       7.320  -2.895  -0.579  1.00 50.00
ATOM    940  OG1 THR   163       7.108  -1.997   0.513  1.00 50.00
ATOM    941  CG2 THR   163       7.953  -2.143  -1.755  1.00 50.00
ATOM    942  H   THR   163       5.148  -1.715  -1.297  1.00 99.99
ATOM    943  HG1 THR   163       7.975  -1.595   0.807  1.00 99.99
ATOM    944  N   GLU   164       5.308  -3.898   1.328  1.00 12.50
ATOM    945  CA  GLU   164       4.801  -4.560   2.562  1.00 12.50
ATOM    946  C   GLU   164       3.420  -5.222   2.368  1.00 12.50
ATOM    947  O   GLU   164       3.180  -6.277   2.926  1.00 12.50
ATOM    948  CB  GLU   164       4.759  -3.569   3.723  1.00 50.00
ATOM    949  CG  GLU   164       6.156  -3.088   4.144  1.00 50.00
ATOM    950  CD  GLU   164       7.021  -4.228   4.691  1.00 50.00
ATOM    951  OE1 GLU   164       7.691  -4.880   3.858  1.00 50.00
ATOM    952  OE2 GLU   164       7.006  -4.405   5.927  1.00 50.00
ATOM    953  H   GLU   164       5.522  -2.926   1.440  1.00 99.99
ATOM    954  N   GLU   165       2.650  -4.683   1.431  1.00 12.50
ATOM    955  CA  GLU   165       1.314  -5.222   1.049  1.00 12.50
ATOM    956  C   GLU   165       1.422  -6.674   0.570  1.00 12.50
ATOM    957  O   GLU   165       1.193  -7.598   1.335  1.00 12.50
ATOM    958  CB  GLU   165       0.636  -4.381  -0.032  1.00 12.50
ATOM    959  CG  GLU   165       0.158  -3.030   0.487  1.00 12.50
ATOM    960  CD  GLU   165      -0.894  -3.144   1.582  1.00 12.50
ATOM    961  OE1 GLU   165      -0.491  -3.295   2.754  1.00 12.50
ATOM    962  OE2 GLU   165      -2.082  -3.042   1.203  1.00 12.50
ATOM    963  H   GLU   165       2.946  -3.876   0.921  1.00 99.99
ATOM    964  N   VAL   166       1.959  -6.820  -0.629  1.00 12.50
ATOM    965  CA  VAL   166       2.208  -8.130  -1.273  1.00 12.50
ATOM    966  C   VAL   166       3.242  -8.978  -0.487  1.00 12.50
ATOM    967  O   VAL   166       3.188 -10.197  -0.510  1.00 12.50
ATOM    968  CB  VAL   166       2.600  -7.922  -2.741  1.00 50.00
ATOM    969  CG1 VAL   166       1.448  -7.316  -3.552  1.00 50.00
ATOM    970  CG2 VAL   166       3.790  -6.981  -2.899  1.00 50.00
ATOM    971  H   VAL   166       2.280  -6.040  -1.169  1.00 99.99
ATOM    972  N   GLU   167       4.090  -8.305   0.282  1.00 12.50
ATOM    973  CA  GLU   167       5.088  -8.961   1.157  1.00 12.50
ATOM    974  C   GLU   167       4.402  -9.728   2.312  1.00 12.50
ATOM    975  O   GLU   167       4.641 -10.915   2.477  1.00 12.50
ATOM    976  CB  GLU   167       6.074  -7.908   1.668  1.00 50.00
ATOM    977  CG  GLU   167       7.429  -8.442   2.153  1.00 50.00
ATOM    978  CD  GLU   167       7.350  -9.209   3.473  1.00 50.00
ATOM    979  OE1 GLU   167       7.165 -10.443   3.427  1.00 50.00
ATOM    980  OE2 GLU   167       7.507  -8.532   4.512  1.00 50.00
ATOM    981  H   GLU   167       4.121  -7.304   0.302  1.00 99.99
ATOM    982  N   LYS   168       3.367  -9.111   2.860  1.00 12.50
ATOM    983  CA  LYS   168       2.600  -9.669   4.000  1.00 12.50
ATOM    984  C   LYS   168       1.292 -10.375   3.575  1.00 12.50
ATOM    985  O   LYS   168       0.650 -11.023   4.389  1.00 12.50
ATOM    986  CB  LYS   168       2.282  -8.559   4.999  1.00 12.50
ATOM    987  CG  LYS   168       3.555  -7.999   5.638  1.00 12.50
ATOM    988  CD  LYS   168       3.224  -6.897   6.646  1.00 12.50
ATOM    989  CE  LYS   168       4.483  -6.409   7.367  1.00 12.50
ATOM    990  NZ  LYS   168       5.125  -7.500   8.119  1.00 12.50
ATOM    991  H   LYS   168       3.062  -8.197   2.579  1.00 99.99
ATOM    992  HZ1 LYS   168       5.944  -7.157   8.578  1.00 99.99
ATOM    993  HZ2 LYS   168       4.483  -7.868   8.792  1.00 99.99
ATOM    994  HZ3 LYS   168       5.384  -8.226   7.480  1.00 99.99
ATOM    995  N   ALA   169       0.959 -10.254   2.296  1.00 12.50
ATOM    996  CA  ALA   169      -0.275 -10.835   1.714  1.00 12.50
ATOM    997  C   ALA   169       0.016 -12.022   0.781  1.00 12.50
ATOM    998  O   ALA   169      -0.779 -12.950   0.699  1.00 12.50
ATOM    999  CB  ALA   169      -1.055  -9.761   0.956  1.00 12.50
ATOM   1000  H   ALA   169       1.487  -9.680   1.676  1.00 99.99
ATOM   1001  N   ILE   170       1.171 -11.980   0.123  1.00 12.50
ATOM   1002  CA  ILE   170       1.614 -13.049  -0.801  1.00 12.50
ATOM   1003  C   ILE   170       2.789 -13.848  -0.167  1.00 12.50
ATOM   1004  O   ILE   170       3.316 -14.767  -0.781  1.00 12.50
ATOM   1005  CB  ILE   170       1.957 -12.447  -2.185  1.00 50.00
ATOM   1006  CG1 ILE   170       0.794 -11.591  -2.731  1.00 50.00
ATOM   1007  CG2 ILE   170       2.258 -13.551  -3.210  1.00 50.00
ATOM   1008  CD  ILE   170       1.068 -10.860  -4.055  1.00 50.00
ATOM   1009  H   ILE   170       1.814 -11.216   0.186  1.00 99.99
ATOM   1010  N   SER   171       3.164 -13.522   1.072  1.00 12.50
ATOM   1011  CA  SER   171       4.258 -14.211   1.807  1.00 12.50
ATOM   1012  C   SER   171       5.582 -14.213   0.997  1.00 12.50
ATOM   1013  O   SER   171       6.344 -15.174   0.992  1.00 12.50
ATOM   1014  CB  SER   171       3.844 -15.644   2.172  1.00 12.50
ATOM   1015  OG  SER   171       2.655 -15.642   2.970  1.00 12.50
ATOM   1016  H   SER   171       2.686 -12.841   1.622  1.00 99.99
ATOM   1017  HG  SER   171       2.381 -16.588   3.143  1.00 99.99
ATOM   1018  N   LYS   172       5.774 -13.131   0.258  1.00 12.50
ATOM   1019  CA  LYS   172       6.943 -12.953  -0.637  1.00 12.50
ATOM   1020  C   LYS   172       7.719 -11.683  -0.264  1.00 12.50
ATOM   1021  O   LYS   172       7.160 -10.763   0.312  1.00 12.50
ATOM   1022  CB  LYS   172       6.500 -12.881  -2.098  1.00 50.00
ATOM   1023  CG  LYS   172       6.000 -14.240  -2.590  1.00 50.00
ATOM   1024  CD  LYS   172       5.671 -14.197  -4.079  1.00 50.00
ATOM   1025  CE  LYS   172       5.032 -15.514  -4.521  1.00 50.00
ATOM   1026  NZ  LYS   172       4.633 -15.442  -5.932  1.00 50.00
ATOM   1027  H   LYS   172       5.153 -12.351   0.293  1.00 99.99
ATOM   1028  HZ1 LYS   172       4.211 -16.308  -6.202  1.00 99.99
ATOM   1029  HZ2 LYS   172       3.977 -14.698  -6.062  1.00 99.99
ATOM   1030  HZ3 LYS   172       5.444 -15.280  -6.492  1.00 99.99
ATOM   1031  N   SER   173       8.958 -11.618  -0.713  1.00 12.50
ATOM   1032  CA  SER   173       9.831 -10.452  -0.441  1.00 12.50
ATOM   1033  C   SER   173       9.976  -9.584  -1.704  1.00 12.50
ATOM   1034  O   SER   173      10.806  -9.832  -2.571  1.00 12.50
ATOM   1035  CB  SER   173      11.193 -10.929   0.053  1.00 12.50
ATOM   1036  OG  SER   173      12.016  -9.802   0.367  1.00 12.50
ATOM   1037  H   SER   173       9.365 -12.338  -1.269  1.00 99.99
ATOM   1038  HG  SER   173      12.928 -10.127   0.614  1.00 99.99
ATOM   1039  N   GLN   174       9.025  -8.676  -1.837  1.00 12.50
ATOM   1040  CA  GLN   174       9.011  -7.703  -2.961  1.00 12.50
ATOM   1041  C   GLN   174      10.054  -6.589  -2.819  1.00 12.50
ATOM   1042  O   GLN   174      11.049  -6.640  -3.575  1.00 12.50
ATOM   1043  CB  GLN   174       7.598  -7.152  -3.127  1.00 12.50
ATOM   1044  CG  GLN   174       6.691  -8.296  -3.583  1.00 12.50
ATOM   1045  CD  GLN   174       6.812  -8.676  -5.055  1.00 50.00
ATOM   1046  OE1 GLN   174       7.633  -8.186  -5.827  1.00 50.00
ATOM   1047  NE2 GLN   174       5.930  -9.545  -5.473  1.00 50.00
ATOM   1048  H   GLN   174       8.234  -8.637  -1.229  1.00 99.99
ATOM   1049 1HE2 GLN   174       5.990  -9.824  -6.427  1.00 99.99
ATOM   1050 2HE2 GLN   174       5.241  -9.914  -4.852  1.00 99.99
ATOM   1051  OXT GLN   174       9.830  -5.700  -1.964  1.00 99.99
TER    1052      GLN   174                                        
SPDBVT        1.0000000000         0.0000000000         0.0000000000 
SPDBVT        0.0000000000         1.0000000000         0.0000000000 
SPDBVT        0.0000000000         0.0000000000         1.0000000000 
SPDBVT        0.0000000000         0.0000000000         0.0000000000 
SPDBVT        0.0000000000         0.0000000000         0.0000000000 
SPDBVV default;
SPDBVV      7.480868688955    1661.685573147989      20.000000000000
SPDBVV        1.0000000000         0.0000000000         0.0000000000 
SPDBVV        0.0000000000         1.0000000000         0.0000000000 
SPDBVV        0.0000000000         0.0000000000         1.0000000000 
SPDBVV        0.0000000000         0.0000000000         0.0000000000 
SPDBVV        0.0000000000         0.0000000000         0.0000000000 
SPDBVf 19 19 19 19 19 19 19 19 19 19 19 19 19 19 19 19 19 19 19 19
SPDBVf 19 19 19 19 19 19 19 19 19 19 19 19 19 19 19 19 19 19 19 19
SPDBVf 19 19 19 19 19 19 19 19 19 19 19 19 19 19 19 19 19 19 19 19
SPDBVf 19 19 19 19 19 19 19 19 19 19 19 19 19 19 19 19 19 19 19 19
SPDBVf 19 19 19 19 19 19 19 19 19 19 19 19 19 19 19 19 19 19 19 19
SPDBVf 19 19 19 19 19 19 19 17
SPDBVc 0.63 0.63 0.63 0.63 0.63 0.63 0.63 0.63 0.63 1.00 0.00 0.00 
SPDBVc 1.00 0.00 0.00 1.00 0.00 0.00 1.00 0.00 0.00 1.00 0.00 0.00 
SPDBVc 0.63 0.63 0.63 0.63 0.63 0.63 0.63 0.63 0.63 1.00 0.00 0.00 
SPDBVc 1.00 0.00 0.00 1.00 0.00 0.00 1.00 0.00 0.00 1.00 0.00 0.00 
SPDBVc 1.00 0.00 0.00 1.00 0.00 0.00 1.00 0.00 0.00 1.00 0.00 0.00 
SPDBVc 1.00 0.00 0.00 1.00 0.00 0.00 1.00 0.00 0.00 1.00 0.00 0.00 
SPDBVc 1.00 0.00 0.00 1.00 0.00 0.00 0.63 0.63 0.63 0.63 0.63 0.63 
SPDBVc 0.63 0.63 0.63 0.63 0.63 0.63 0.63 0.63 0.63 1.00 1.00 0.00 
SPDBVc 1.00 1.00 0.00 1.00 1.00 0.00 1.00 1.00 0.00 1.00 1.00 0.00 
SPDBVc 0.63 0.63 0.63 0.63 0.63 0.63 0.63 0.63 0.63 1.00 1.00 0.00 
SPDBVc 1.00 1.00 0.00 1.00 1.00 0.00 1.00 1.00 0.00 1.00 1.00 0.00 
SPDBVc 1.00 1.00 0.00 1.00 1.00 0.00 1.00 1.00 0.00 0.63 0.63 0.63 
SPDBVc 0.63 0.63 0.63 1.00 1.00 0.00 1.00 1.00 0.00 1.00 1.00 0.00 
SPDBVc 1.00 1.00 0.00 1.00 1.00 0.00 1.00 1.00 0.00 1.00 1.00 0.00 
SPDBVc 1.00 1.00 0.00 0.63 0.63 0.63 0.63 0.63 0.63 0.63 0.63 0.63 
SPDBVc 0.63 0.63 0.63 1.00 1.00 0.00 1.00 1.00 0.00 1.00 1.00 0.00 
SPDBVc 1.00 1.00 0.00 1.00 1.00 0.00 1.00 1.00 0.00 0.63 0.63 0.63 
SPDBVc 0.63 0.63 0.63 0.63 0.63 0.63 1.00 1.00 0.00 1.00 1.00 0.00 
SPDBVc 1.00 1.00 0.00 1.00 1.00 0.00 1.00 1.00 0.00 1.00 1.00 0.00 
SPDBVc 1.00 1.00 0.00 1.00 1.00 0.00 0.63 0.63 0.63 0.63 0.63 0.63 
SPDBVc 1.00 1.00 0.00 1.00 1.00 0.00 1.00 1.00 0.00 0.63 0.63 0.63 
SPDBVc 0.63 0.63 0.63 0.63 0.63 0.63 0.63 0.63 0.63 0.63 0.63 0.63 
SPDBVc 0.63 0.63 0.63 0.63 0.63 0.63 1.00 0.00 0.00 1.00 0.00 0.00 
SPDBVc 1.00 0.00 0.00 1.00 0.00 0.00 1.00 0.00 0.00 1.00 0.00 0.00 
SPDBVc 1.00 0.00 0.00 1.00 0.00 0.00 1.00 0.00 0.00 0.63 0.63 0.63 
SPDBVc 0.63 0.63 0.63 0.63 0.63 0.63 0.63 0.63 0.63 0.63 0.63 0.63 
SPDBVc 0.63 0.63 0.63 0.63 0.63 0.63 0.63 0.63 0.63 0.63 0.63 0.63 
SPDBVR 0.00 1.00 0.00 0.00 1.00 1.00 0.00 0.40 1.00 0.00 0.40 1.00 
SPDBVR 0.00 0.40 1.00 0.00 0.40 1.00 0.00 0.40 1.00 0.00 0.40 1.00 
SPDBVR 0.00 0.40 1.00 0.00 0.40 1.00 0.00 0.40 1.00 0.00 0.40 1.00 
SPDBVR 0.00 0.40 1.00 0.00 0.40 1.00 0.00 0.40 1.00 0.00 0.40 1.00 
SPDBVR 0.00 0.40 1.00 0.00 0.40 1.00 0.00 0.40 1.00 0.00 0.40 1.00 
SPDBVR 0.00 0.40 1.00 0.00 0.40 1.00 0.00 0.40 1.00 0.00 0.40 1.00 
SPDBVR 0.00 0.40 1.00 0.00 0.40 1.00 1.00 0.00 0.00 1.00 0.00 0.00 
SPDBVR 1.00 0.00 0.00 1.00 0.00 0.00 1.00 0.00 0.00 0.00 0.40 1.00 
SPDBVR 0.00 0.40 1.00 0.00 0.40 1.00 0.00 0.40 1.00 0.00 0.40 1.00 
SPDBVR 0.00 0.40 1.00 0.00 0.40 1.00 0.00 0.40 1.00 0.00 0.40 1.00 
SPDBVR 0.00 0.40 1.00 0.00 0.40 1.00 0.00 0.40 1.00 0.00 0.40 1.00 
SPDBVR 0.00 0.40 1.00 1.00 0.00 0.00 1.00 0.00 0.00 1.00 0.00 0.00 
SPDBVR 1.00 0.00 0.00 0.00 0.40 1.00 0.00 0.40 1.00 0.00 0.40 1.00 
SPDBVR 0.00 0.40 1.00 0.00 0.40 1.00 0.00 0.40 1.00 0.00 0.40 1.00 
SPDBVR 0.00 0.40 1.00 0.00 0.40 1.00 0.00 0.40 1.00 0.00 0.40 1.00 
SPDBVR 0.00 0.40 1.00 0.00 0.40 1.00 0.00 0.40 1.00 0.00 0.40 1.00 
SPDBVR 0.00 0.40 1.00 0.00 0.40 1.00 0.00 0.40 1.00 0.00 0.40 1.00 
SPDBVR 0.00 0.40 1.00 0.00 0.60 1.00 0.00 0.40 1.00 0.00 0.40 1.00 
SPDBVR 0.00 0.40 1.00 0.00 0.40 1.00 0.00 0.40 1.00 0.00 0.40 1.00 
SPDBVR 0.00 0.40 1.00 0.00 0.40 1.00 0.00 0.40 1.00 0.00 0.40 1.00 
SPDBVR 0.00 0.40 1.00 0.00 0.40 1.00 0.00 0.40 1.00 0.00 0.40 1.00 
SPDBVR 0.00 0.40 1.00 0.00 0.60 1.00 0.00 0.40 1.00 0.00 1.00 1.00 
SPDBVR 0.00 0.40 1.00 0.00 0.40 1.00 0.00 0.40 1.00 0.00 0.40 1.00 
SPDBVR 0.00 0.40 1.00 0.00 0.40 1.00 0.00 0.40 1.00 0.00 0.40 1.00 
SPDBVR 0.00 0.40 1.00 0.00 0.40 1.00 0.00 0.40 1.00 0.00 0.40 1.00 
SPDBVR 0.00 0.40 1.00 0.00 0.40 1.00 0.00 0.40 1.00 0.00 0.40 1.00 
SPDBVR 0.00 0.40 1.00 0.00 0.40 1.00 0.00 0.40 1.00 1.00 0.00 0.00 
SPDBVl 1.00 1.00 1.00 1.00 1.00 1.00 1.00 1.00 1.00 1.00 1.00 1.00 
SPDBVl 1.00 1.00 1.00 1.00 1.00 1.00 1.00 1.00 1.00 1.00 1.00 1.00 
SPDBVl 1.00 1.00 1.00 1.00 1.00 1.00 1.00 1.00 1.00 1.00 1.00 1.00 
SPDBVl 1.00 1.00 1.00 1.00 1.00 1.00 1.00 1.00 1.00 1.00 1.00 1.00 
SPDBVl 1.00 1.00 1.00 1.00 1.00 1.00 1.00 1.00 1.00 1.00 1.00 1.00 
SPDBVl 1.00 1.00 1.00 1.00 1.00 1.00 1.00 1.00 1.00 1.00 1.00 1.00 
SPDBVl 1.00 1.00 1.00 1.00 1.00 1.00 1.00 1.00 1.00 1.00 1.00 1.00 
SPDBVl 1.00 1.00 1.00 1.00 1.00 1.00 1.00 1.00 1.00 1.00 1.00 1.00 
SPDBVl 1.00 1.00 1.00 1.00 1.00 1.00 1.00 1.00 1.00 1.00 1.00 1.00 
SPDBVl 1.00 1.00 1.00 1.00 1.00 1.00 1.00 1.00 1.00 1.00 1.00 1.00 
SPDBVl 1.00 1.00 1.00 1.00 1.00 1.00 1.00 1.00 1.00 1.00 1.00 1.00 
SPDBVl 1.00 1.00 1.00 1.00 1.00 1.00 1.00 1.00 1.00 1.00 1.00 1.00 
SPDBVl 1.00 1.00 1.00 1.00 1.00 1.00 1.00 1.00 1.00 1.00 1.00 1.00 
SPDBVl 1.00 1.00 1.00 1.00 1.00 1.00 1.00 1.00 1.00 1.00 1.00 1.00 
SPDBVl 1.00 1.00 1.00 1.00 1.00 1.00 1.00 1.00 1.00 1.00 1.00 1.00 
SPDBVl 1.00 1.00 1.00 1.00 1.00 1.00 1.00 1.00 1.00 1.00 1.00 1.00 
SPDBVl 1.00 1.00 1.00 1.00 1.00 1.00 1.00 1.00 1.00 1.00 1.00 1.00 
SPDBVl 1.00 1.00 1.00 1.00 1.00 1.00 1.00 1.00 1.00 1.00 1.00 1.00 
SPDBVl 1.00 1.00 1.00 1.00 1.00 1.00 1.00 1.00 1.00 1.00 1.00 1.00 
SPDBVl 1.00 1.00 1.00 1.00 1.00 1.00 1.00 1.00 1.00 1.00 1.00 1.00 
SPDBVl 1.00 1.00 1.00 1.00 1.00 1.00 1.00 1.00 1.00 1.00 1.00 1.00 
SPDBVl 1.00 1.00 1.00 1.00 1.00 1.00 1.00 1.00 1.00 1.00 1.00 1.00 
SPDBVl 1.00 1.00 1.00 1.00 1.00 1.00 1.00 1.00 1.00 1.00 1.00 1.00 
SPDBVl 1.00 1.00 1.00 1.00 1.00 1.00 1.00 1.00 1.00 1.00 1.00 1.00 
SPDBVl 1.00 1.00 1.00 1.00 1.00 1.00 1.00 1.00 1.00 1.00 1.00 1.00 
SPDBVl 1.00 1.00 1.00 1.00 1.00 1.00 1.00 1.00 1.00 1.00 1.00 1.00 
SPDBVl 1.00 1.00 1.00 1.00 1.00 1.00 1.00 1.00 1.00 1.00 1.00 1.00 
SPDBVb 0.00 0.00 0.20
END
