# Supplementary material for: In silico pathway reconstruction: Iron-sulfur cluster biogenesis in Saccharomyces cerevisiae
Source: BMC Syst Biol. 2007 Jan 31;1:10. doi: 10.1186/1752-0509-1-10 (PMC1839888; doi:10.1186/1752-0509-1-10)
Supplement: Additional File 3 — Model for the ISC Biogenesis. The SBML representation of the model networks that were used to generate Figure 3. [file 1752-0509-1-10-S3.xml]

<?xml version="1.0" encoding="UTF-8"?>
<!-- Created by Gepasi 3.30 on September 05, 2006, 10:19 -->
<sbml xmlns="http://www.sbml.org/sbml/level1" level="1" version="1">
	<model name="Arh1_on_synthesis">
		<listOfCompartments>
			<compartment name="compartment" volume="1"/>
		</listOfCompartments>
		<listOfSpecies>
			<specie name="Fe" compartment="compartment" initialAmount="4.195295707401485" boundaryCondition="false"/>
			<specie name="ISS2" compartment="compartment" initialAmount="0.01234323203955834" boundaryCondition="false"/>
			<specie name="ISS2_Fe2_S2" compartment="compartment" initialAmount="0.01814530445731333" boundaryCondition="false"/>
			<specie name="ISS2_Fe4_S4" compartment="compartment" initialAmount="0.9538641524172584" boundaryCondition="false"/>
			<specie name="U_ISS2" compartment="compartment" initialAmount="0.01234323203955834" boundaryCondition="false"/>
			<specie name="Apo_P1" compartment="compartment" initialAmount="0.0006077100059289457" boundaryCondition="false"/>
			<specie name="P1" compartment="compartment" initialAmount="0.9875207153154558" boundaryCondition="false"/>
			<specie name="Apo_P2" compartment="compartment" initialAmount="1.13626664918315e-005" boundaryCondition="false"/>
			<specie name="P2" compartment="compartment" initialAmount="0.9881156991807143" boundaryCondition="false"/>
			<specie name="Apo_1_P2" compartment="compartment" initialAmount="1.07623812174503e-005" boundaryCondition="false"/>
			<specie name="Apo_Arh1_Yah1" compartment="compartment" initialAmount="6.080462218961962e-005" boundaryCondition="false"/>
			<specie name="Arh1_Yah1" compartment="compartment" initialAmount="0.9880670618117126" boundaryCondition="false"/>
			<specie name="D_Arh1_Yah1" compartment="compartment" initialAmount="0.01090152551987638" boundaryCondition="false"/>
			<specie name="D_P1" compartment="compartment" initialAmount="0.01089549757855353" boundaryCondition="false"/>
			<specie name="D_P2" compartment="compartment" initialAmount="0.01090206214490911" boundaryCondition="false"/>
			<specie name="ISS2_SG" compartment="compartment" initialAmount="0.001234323203955834" boundaryCondition="false"/>
			<specie name="P1_SG" compartment="compartment" initialAmount="6.077100059289892e-006" boundaryCondition="false"/>
			<specie name="P2_SG" compartment="compartment" initialAmount="1.136266649179039e-007" boundaryCondition="false"/>
			<specie name="Arh1_Yah1_SG" compartment="compartment" initialAmount="6.080462218966756e-007" boundaryCondition="false"/>
			<specie name="Nfs1" compartment="compartment" initialAmount="0.9071820401433043" boundaryCondition="false"/>
			<specie name="ISS2_Nfs1" compartment="compartment" initialAmount="0.001119755842360906" boundaryCondition="false"/>
			<specie name="Nfs1_SG" compartment="compartment" initialAmount="0.09071820401433041" boundaryCondition="false"/>
			<specie name="Grx5" compartment="compartment" initialAmount="1" boundaryCondition="true"/>
			<specie name="Scaffold" compartment="compartment" initialAmount="1" boundaryCondition="true"/>
			<specie name="Yfh1" compartment="compartment" initialAmount="1" boundaryCondition="true"/>
			<specie name="FeHeme" compartment="compartment" initialAmount="4.145233503043476" boundaryCondition="false"/>
			<specie name="_void_" compartment="compartment" initialAmount="0.0" boundaryCondition="true"/>
		</listOfSpecies>
		<listOfRules>
			<parameterRule name="alpha_3" type="scalar" formula="alpha_5"/>
			<parameterRule name="g1_3" type="scalar" formula="g1_5"/>
			<parameterRule name="g2_3" type="scalar" formula="g2_5"/>
			<parameterRule name="g3_3" type="scalar" formula="g3_5"/>
			<parameterRule name="g4_3" type="scalar" formula="g4_5"/>
			<parameterRule name="g5_3" type="scalar" formula="g5_5"/>
			<parameterRule name="alpha_6" type="scalar" formula="alpha_4"/>
			<parameterRule name="g1_6" type="scalar" formula="g1_4"/>
			<parameterRule name="g2_6" type="scalar" formula="g2_4"/>
			<parameterRule name="alpha_34" type="scalar" formula="alpha_4"/>
			<parameterRule name="g1_34" type="scalar" formula="g1_4"/>
			<parameterRule name="g2_34" type="scalar" formula="g2_4"/>
			<parameterRule name="alpha_10" type="scalar" formula="alpha_9"/>
			<parameterRule name="alpha_11" type="scalar" formula="alpha_9"/>
			<parameterRule name="alpha_12" type="scalar" formula="alpha_9"/>
			<parameterRule name="alpha_12" type="scalar" formula="alpha_9"/>
			<parameterRule name="g1_10" type="scalar" formula="g1_9"/>
			<parameterRule name="g2_10" type="scalar" formula="g2_9"/>
			<parameterRule name="g1_11" type="scalar" formula="g1_9"/>
			<parameterRule name="g2_11" type="scalar" formula="g2_9"/>
			<parameterRule name="g1_12" type="scalar" formula="g1_9"/>
			<parameterRule name="g2_12" type="scalar" formula="g2_9"/>
			<parameterRule name="k_16" type="scalar" formula="k_14"/>
			<parameterRule name="k_35" type="scalar" formula="k_14"/>
			<parameterRule name="alpha_17" type="scalar" formula="alpha_15"/>
			<parameterRule name="alpha_36" type="scalar" formula="alpha_15"/>
			<parameterRule name="k_19" type="scalar" formula="k_18"/>
			<parameterRule name="k_20" type="scalar" formula="k_18"/>
			<parameterRule name="k_21" type="scalar" formula="k_18"/>
			<parameterRule name="k_32" type="scalar" formula="k_22"/>
			<parameterRule name="alpha_33" type="scalar" formula="alpha_23"/>
			<parameterRule name="g2_33" type="scalar" formula="g1_23"/>
			<parameterRule name="g2_33" type="scalar" formula="g2_23"/>
			<parameterRule name="k_26" type="scalar" formula="k_24"/>
			<parameterRule name="k_28" type="scalar" formula="k_24"/>
			<parameterRule name="alpha_27" type="scalar" formula="alpha_25"/>
			<parameterRule name="g1_27" type="scalar" formula="g1_25"/>
			<parameterRule name="g2_27" type="scalar" formula="g2_25"/>
			<parameterRule name="alpha_29" type="scalar" formula="alpha_25"/>
			<parameterRule name="g1_29" type="scalar" formula="g1_25"/>
			<parameterRule name="g2_29" type="scalar" formula="g2_25"/>
			<parameterRule name="g1_36" type="scalar" formula="g1_17"/>
			<parameterRule name="alpha_25" type="scalar" formula="alpha_23"/>
		</listOfRules>
		<listOfReactions>
			<reaction name="R1" reversible="false">
				<listOfReactants>
					<specieReference specie="_void_" stoichiometry="1"/>
				</listOfReactants>
				<listOfProducts>
					<specieReference specie="Fe" stoichiometry="1"/>
				</listOfProducts>
				<kineticLaw formula="(alpha_1)*((Yfh1)^(gm1_1))">
					<listOfParameters>
						<parameter name="alpha_1" value="5"/>
						<parameter name="gm1_1" value="0"/>
					</listOfParameters>
				</kineticLaw>
			</reaction>
			<reaction name="R2" reversible="false">
				<listOfReactants>
					<specieReference specie="Fe" stoichiometry="1"/>
				</listOfReactants>
				<listOfProducts>
					<specieReference specie="_void_" stoichiometry="1"/>
				</listOfProducts>
				<kineticLaw formula="k_2*Fe">
					<listOfParameters>
						<parameter name="k_2" value="1.1"/>
					</listOfParameters>
				</kineticLaw>
			</reaction>
			<reaction name="R3" reversible="false">
				<listOfReactants>
					<specieReference specie="Fe" stoichiometry="2"/>
					<specieReference specie="ISS2" stoichiometry="1"/>
				</listOfReactants>
				<listOfProducts>
					<specieReference specie="ISS2_Fe2_S2" stoichiometry="1"/>
				</listOfProducts>
				<kineticLaw formula="((((((alpha_3)*((ISS2)^(g1_3)))*((Fe)^(g2_3)))*((Fe)^(g3_3)))*((Arh1_Yah1)^(g4_3)))*((Nfs1)^(g5_3)))*((Yfh1)^(g6_3))">
					<listOfParameters>
						<parameter name="alpha_3" value="10"/>
						<parameter name="g1_3" value="1"/>
						<parameter name="g2_3" value="1"/>
						<parameter name="g3_3" value="1"/>
						<parameter name="g4_3" value="1"/>
						<parameter name="g5_3" value="1"/>
						<parameter name="g6_3" value="1"/>
					</listOfParameters>
				</kineticLaw>
			</reaction>
			<reaction name="R4" reversible="false">
				<listOfReactants>
					<specieReference specie="ISS2_Fe2_S2" stoichiometry="1"/>
				</listOfReactants>
				<listOfProducts>
					<specieReference specie="Fe" stoichiometry="2"/>
					<specieReference specie="ISS2" stoichiometry="1"/>
				</listOfProducts>
				<kineticLaw formula="((alpha_4)*((ISS2_Fe2_S2)^(g1_4)))*((Scaffold)^(g2_4))">
					<listOfParameters>
						<parameter name="alpha_4" value="0.1"/>
						<parameter name="g1_4" value="1"/>
						<parameter name="g2_4" value="-1"/>
					</listOfParameters>
				</kineticLaw>
			</reaction>
			<reaction name="R5" reversible="false">
				<listOfReactants>
					<specieReference specie="Fe" stoichiometry="2"/>
					<specieReference specie="ISS2_Fe2_S2" stoichiometry="1"/>
				</listOfReactants>
				<listOfProducts>
					<specieReference specie="ISS2_Fe4_S4" stoichiometry="1"/>
				</listOfProducts>
				<kineticLaw formula="((((((alpha_5)*((ISS2_Fe2_S2)^(g1_5)))*((Fe)^(g2_5)))*((Fe)^(g3_5)))*((Arh1_Yah1)^(g4_5)))*((Nfs1)^(g5_5)))*((Yfh1)^(g6_5))">
					<listOfParameters>
						<parameter name="alpha_5" value="1"/>
						<parameter name="g1_5" value="1"/>
						<parameter name="g2_5" value="1"/>
						<parameter name="g3_5" value="1"/>
						<parameter name="g4_5" value="1"/>
						<parameter name="g5_5" value="1"/>
						<parameter name="g6_5" value="1"/>
					</listOfParameters>
				</kineticLaw>
			</reaction>
			<reaction name="R6" reversible="false">
				<listOfReactants>
					<specieReference specie="ISS2_Fe4_S4" stoichiometry="1"/>
				</listOfReactants>
				<listOfProducts>
					<specieReference specie="Fe" stoichiometry="2"/>
					<specieReference specie="ISS2_Fe2_S2" stoichiometry="1"/>
				</listOfProducts>
				<kineticLaw formula="((alpha_6)*((ISS2_Fe4_S4)^(g1_6)))*((Scaffold)^(g2_6))">
					<listOfParameters>
						<parameter name="alpha_6" value="0.5"/>
						<parameter name="g1_6" value="1"/>
						<parameter name="g2_6" value="-1"/>
					</listOfParameters>
				</kineticLaw>
			</reaction>
			<reaction name="R7" reversible="false">
				<listOfReactants>
					<specieReference specie="U_ISS2" stoichiometry="1"/>
				</listOfReactants>
				<listOfProducts>
					<specieReference specie="ISS2" stoichiometry="1"/>
				</listOfProducts>
				<kineticLaw formula="((alpha_7)*((U_ISS2)^(g1_7)))*((Scaffold)^(g2_7))">
					<listOfParameters>
						<parameter name="alpha_7" value="1"/>
						<parameter name="g1_7" value="1"/>
						<parameter name="g2_7" value="1"/>
					</listOfParameters>
				</kineticLaw>
			</reaction>
			<reaction name="R8" reversible="false">
				<listOfReactants>
					<specieReference specie="ISS2" stoichiometry="1"/>
				</listOfReactants>
				<listOfProducts>
					<specieReference specie="U_ISS2" stoichiometry="1"/>
				</listOfProducts>
				<kineticLaw formula="k_8*ISS2">
					<listOfParameters>
						<parameter name="k_8" value="1"/>
					</listOfParameters>
				</kineticLaw>
			</reaction>
			<reaction name="R9" reversible="false">
				<listOfReactants>
					<specieReference specie="ISS2_Fe2_S2" stoichiometry="1"/>
					<specieReference specie="Apo_P1" stoichiometry="1"/>
				</listOfReactants>
				<listOfProducts>
					<specieReference specie="ISS2" stoichiometry="1"/>
					<specieReference specie="P1" stoichiometry="1"/>
				</listOfProducts>
				<kineticLaw formula="((((alpha_9)*((ISS2_Fe2_S2)^(g1_9)))*((Apo_P1)^(g2_9)))*((Arh1_Yah1)^(g3_9)))*((Yfh1)^(g4_9))">
					<listOfParameters>
						<parameter name="alpha_9" value="10"/>
						<parameter name="g1_9" value="1"/>
						<parameter name="g2_9" value="1"/>
						<parameter name="g3_9" value="0"/>
						<parameter name="g4_9" value="1"/>
					</listOfParameters>
				</kineticLaw>
			</reaction>
			<reaction name="R10" reversible="false">
				<listOfReactants>
					<specieReference specie="ISS2_Fe4_S4" stoichiometry="1"/>
					<specieReference specie="Apo_P2" stoichiometry="1"/>
				</listOfReactants>
				<listOfProducts>
					<specieReference specie="ISS2" stoichiometry="1"/>
					<specieReference specie="P2" stoichiometry="1"/>
				</listOfProducts>
				<kineticLaw formula="((((alpha_10)*((ISS2_Fe4_S4)^(g1_10)))*((Apo_P2)^(g2_10)))*((Arh1_Yah1)^(g3_10)))*((Yfh1)^(g4_10))">
					<listOfParameters>
						<parameter name="alpha_10" value="10"/>
						<parameter name="g1_10" value="1"/>
						<parameter name="g2_10" value="1"/>
						<parameter name="g3_10" value="0"/>
						<parameter name="g4_10" value="1"/>
					</listOfParameters>
				</kineticLaw>
			</reaction>
			<reaction name="R11" reversible="false">
				<listOfReactants>
					<specieReference specie="ISS2_Fe2_S2" stoichiometry="1"/>
					<specieReference specie="Apo_P2" stoichiometry="1"/>
				</listOfReactants>
				<listOfProducts>
					<specieReference specie="ISS2" stoichiometry="1"/>
					<specieReference specie="Apo_1_P2" stoichiometry="1"/>
				</listOfProducts>
				<kineticLaw formula="((((alpha_11)*((ISS2_Fe2_S2)^(g1_11)))*((Apo_P2)^(g2_11)))*((Arh1_Yah1)^(g3_11)))*((Yfh1)^(g4_11))">
					<listOfParameters>
						<parameter name="alpha_11" value="10"/>
						<parameter name="g1_11" value="1"/>
						<parameter name="g2_11" value="1"/>
						<parameter name="g3_11" value="0"/>
						<parameter name="g4_11" value="1"/>
					</listOfParameters>
				</kineticLaw>
			</reaction>
			<reaction name="R12" reversible="false">
				<listOfReactants>
					<specieReference specie="ISS2_Fe2_S2" stoichiometry="1"/>
					<specieReference specie="Apo_1_P2" stoichiometry="1"/>
				</listOfReactants>
				<listOfProducts>
					<specieReference specie="ISS2" stoichiometry="1"/>
					<specieReference specie="P2" stoichiometry="1"/>
				</listOfProducts>
				<kineticLaw formula="((((alpha_12)*((ISS2_Fe2_S2)^(g1_12)))*((Apo_1_P2)^(g2_12)))*((Arh1_Yah1)^(g3_12)))*((Yfh1)^(g4_12))">
					<listOfParameters>
						<parameter name="alpha_12" value="10"/>
						<parameter name="g1_12" value="1"/>
						<parameter name="g2_12" value="1"/>
						<parameter name="g3_12" value="0"/>
						<parameter name="g4_12" value="1"/>
					</listOfParameters>
				</kineticLaw>
			</reaction>
			<reaction name="R13" reversible="false">
				<listOfReactants>
					<specieReference specie="ISS2_Fe2_S2" stoichiometry="1"/>
					<specieReference specie="Apo_Arh1_Yah1" stoichiometry="1"/>
				</listOfReactants>
				<listOfProducts>
					<specieReference specie="ISS2" stoichiometry="1"/>
					<specieReference specie="Arh1_Yah1" stoichiometry="1"/>
				</listOfProducts>
				<kineticLaw formula="((((alpha_13)*((ISS2_Fe2_S2)^(g1_13)))*((Apo_Arh1_Yah1)^(g2_13)))*((Arh1_Yah1)^(g3_13)))*((Yfh1)^(g4_13))">
					<listOfParameters>
						<parameter name="alpha_13" value="100"/>
						<parameter name="g1_13" value="1"/>
						<parameter name="g2_13" value="1"/>
						<parameter name="g3_13" value="0"/>
						<parameter name="g4_13" value="1"/>
					</listOfParameters>
				</kineticLaw>
			</reaction>
			<reaction name="R14" reversible="false">
				<listOfReactants>
					<specieReference specie="Arh1_Yah1" stoichiometry="1"/>
				</listOfReactants>
				<listOfProducts>
					<specieReference specie="D_Arh1_Yah1" stoichiometry="1"/>
				</listOfProducts>
				<kineticLaw formula="k_14*Arh1_Yah1">
					<listOfParameters>
						<parameter name="k_14" value="0.01"/>
					</listOfParameters>
				</kineticLaw>
			</reaction>
			<reaction name="R15" reversible="false">
				<listOfReactants>
					<specieReference specie="D_Arh1_Yah1" stoichiometry="1"/>
				</listOfReactants>
				<listOfProducts>
					<specieReference specie="Arh1_Yah1" stoichiometry="1"/>
				</listOfProducts>
				<kineticLaw formula="(((((alpha_15)*((D_Arh1_Yah1)^(g11_15)))*((Arh1_Yah1)^(g1_15)))*((Nfs1)^(g2_15)))*((Scaffold)^(g3_15)))*((Yfh1)^(g4_15))">
					<listOfParameters>
						<parameter name="alpha_15" value="1"/>
						<parameter name="g11_15" value="1"/>
						<parameter name="g1_15" value="0"/>
						<parameter name="g2_15" value="1"/>
						<parameter name="g3_15" value="1"/>
						<parameter name="g4_15" value="1"/>
					</listOfParameters>
				</kineticLaw>
			</reaction>
			<reaction name="R16" reversible="false">
				<listOfReactants>
					<specieReference specie="P1" stoichiometry="1"/>
				</listOfReactants>
				<listOfProducts>
					<specieReference specie="D_P1" stoichiometry="1"/>
				</listOfProducts>
				<kineticLaw formula="k_16*P1">
					<listOfParameters>
						<parameter name="k_16" value="0.01"/>
					</listOfParameters>
				</kineticLaw>
			</reaction>
			<reaction name="R17" reversible="false">
				<listOfReactants>
					<specieReference specie="D_P1" stoichiometry="1"/>
				</listOfReactants>
				<listOfProducts>
					<specieReference specie="P1" stoichiometry="1"/>
				</listOfProducts>
				<kineticLaw formula="(((((alpha_17)*((D_P1)^(g11_17)))*((Arh1_Yah1)^(g1_17)))*((Nfs1)^(g2_17)))*((Scaffold)^(g3_17)))*((Yfh1)^(g4_17))">
					<listOfParameters>
						<parameter name="alpha_17" value="1"/>
						<parameter name="g11_17" value="1"/>
						<parameter name="g1_17" value="0"/>
						<parameter name="g2_17" value="1"/>
						<parameter name="g3_17" value="1"/>
						<parameter name="g4_17" value="1"/>
					</listOfParameters>
				</kineticLaw>
			</reaction>
			<reaction name="R18" reversible="false">
				<listOfReactants>
					<specieReference specie="Apo_1_P2" stoichiometry="1"/>
				</listOfReactants>
				<listOfProducts>
					<specieReference specie="Fe" stoichiometry="2"/>
					<specieReference specie="Apo_P2" stoichiometry="1"/>
				</listOfProducts>
				<kineticLaw formula="k_18*Apo_1_P2">
					<listOfParameters>
						<parameter name="k_18" value="0.01"/>
					</listOfParameters>
				</kineticLaw>
			</reaction>
			<reaction name="R19" reversible="false">
				<listOfReactants>
					<specieReference specie="D_Arh1_Yah1" stoichiometry="1"/>
				</listOfReactants>
				<listOfProducts>
					<specieReference specie="Fe" stoichiometry="2"/>
					<specieReference specie="Apo_Arh1_Yah1" stoichiometry="1"/>
				</listOfProducts>
				<kineticLaw formula="k_19*D_Arh1_Yah1">
					<listOfParameters>
						<parameter name="k_19" value="0.01"/>
					</listOfParameters>
				</kineticLaw>
			</reaction>
			<reaction name="R20" reversible="false">
				<listOfReactants>
					<specieReference specie="D_P1" stoichiometry="1"/>
				</listOfReactants>
				<listOfProducts>
					<specieReference specie="Fe" stoichiometry="2"/>
					<specieReference specie="Apo_P1" stoichiometry="1"/>
				</listOfProducts>
				<kineticLaw formula="k_20*D_P1">
					<listOfParameters>
						<parameter name="k_20" value="0.01"/>
					</listOfParameters>
				</kineticLaw>
			</reaction>
			<reaction name="R21" reversible="false">
				<listOfReactants>
					<specieReference specie="D_P2" stoichiometry="1"/>
				</listOfReactants>
				<listOfProducts>
					<specieReference specie="Fe" stoichiometry="4"/>
					<specieReference specie="Apo_P2" stoichiometry="1"/>
				</listOfProducts>
				<kineticLaw formula="k_21*D_P2">
					<listOfParameters>
						<parameter name="k_21" value="0.01"/>
					</listOfParameters>
				</kineticLaw>
			</reaction>
			<reaction name="R22" reversible="false">
				<listOfReactants>
					<specieReference specie="ISS2" stoichiometry="1"/>
				</listOfReactants>
				<listOfProducts>
					<specieReference specie="ISS2_SG" stoichiometry="1"/>
				</listOfProducts>
				<kineticLaw formula="k_22*ISS2">
					<listOfParameters>
						<parameter name="k_22" value="0.1"/>
					</listOfParameters>
				</kineticLaw>
			</reaction>
			<reaction name="R23" reversible="false">
				<listOfReactants>
					<specieReference specie="ISS2_SG" stoichiometry="1"/>
				</listOfReactants>
				<listOfProducts>
					<specieReference specie="ISS2" stoichiometry="1"/>
				</listOfProducts>
				<kineticLaw formula="((alpha_23)*((ISS2_SG)^(g1_23)))*((Grx5)^(g2_23))">
					<listOfParameters>
						<parameter name="alpha_23" value="1"/>
						<parameter name="g1_23" value="1"/>
						<parameter name="g2_23" value="1"/>
					</listOfParameters>
				</kineticLaw>
			</reaction>
			<reaction name="R24" reversible="false">
				<listOfReactants>
					<specieReference specie="Apo_P1" stoichiometry="1"/>
				</listOfReactants>
				<listOfProducts>
					<specieReference specie="P1_SG" stoichiometry="1"/>
				</listOfProducts>
				<kineticLaw formula="k_24*Apo_P1">
					<listOfParameters>
						<parameter name="k_24" value="0.01"/>
					</listOfParameters>
				</kineticLaw>
			</reaction>
			<reaction name="R25" reversible="false">
				<listOfReactants>
					<specieReference specie="P1_SG" stoichiometry="1"/>
				</listOfReactants>
				<listOfProducts>
					<specieReference specie="Apo_P1" stoichiometry="1"/>
				</listOfProducts>
				<kineticLaw formula="((alpha_25)*((P1_SG)^(g1_25)))*((Grx5)^(g2_25))">
					<listOfParameters>
						<parameter name="alpha_25" value="1"/>
						<parameter name="g1_25" value="1"/>
						<parameter name="g2_25" value="1"/>
					</listOfParameters>
				</kineticLaw>
			</reaction>
			<reaction name="R26" reversible="false">
				<listOfReactants>
					<specieReference specie="Apo_P2" stoichiometry="1"/>
				</listOfReactants>
				<listOfProducts>
					<specieReference specie="P2_SG" stoichiometry="1"/>
				</listOfProducts>
				<kineticLaw formula="k_26*Apo_P2">
					<listOfParameters>
						<parameter name="k_26" value="0.01"/>
					</listOfParameters>
				</kineticLaw>
			</reaction>
			<reaction name="R27" reversible="false">
				<listOfReactants>
					<specieReference specie="P2_SG" stoichiometry="1"/>
				</listOfReactants>
				<listOfProducts>
					<specieReference specie="Apo_P2" stoichiometry="1"/>
				</listOfProducts>
				<kineticLaw formula="((alpha_27)*((P2_SG)^(g1_27)))*((Grx5)^(g2_27))">
					<listOfParameters>
						<parameter name="alpha_27" value="1"/>
						<parameter name="g1_27" value="1"/>
						<parameter name="g2_27" value="1"/>
					</listOfParameters>
				</kineticLaw>
			</reaction>
			<reaction name="R28" reversible="false">
				<listOfReactants>
					<specieReference specie="Apo_Arh1_Yah1" stoichiometry="1"/>
				</listOfReactants>
				<listOfProducts>
					<specieReference specie="Arh1_Yah1_SG" stoichiometry="1"/>
				</listOfProducts>
				<kineticLaw formula="k_28*Apo_Arh1_Yah1">
					<listOfParameters>
						<parameter name="k_28" value="0.01"/>
					</listOfParameters>
				</kineticLaw>
			</reaction>
			<reaction name="R29" reversible="false">
				<listOfReactants>
					<specieReference specie="Arh1_Yah1_SG" stoichiometry="1"/>
				</listOfReactants>
				<listOfProducts>
					<specieReference specie="Apo_Arh1_Yah1" stoichiometry="1"/>
				</listOfProducts>
				<kineticLaw formula="((alpha_29)*((Arh1_Yah1_SG)^(g1_29)))*((Grx5)^(g2_29))">
					<listOfParameters>
						<parameter name="alpha_29" value="1"/>
						<parameter name="g1_29" value="1"/>
						<parameter name="g2_29" value="1"/>
					</listOfParameters>
				</kineticLaw>
			</reaction>
			<reaction name="R30" reversible="false">
				<listOfReactants>
					<specieReference specie="ISS2" stoichiometry="1"/>
					<specieReference specie="Nfs1" stoichiometry="1"/>
				</listOfReactants>
				<listOfProducts>
					<specieReference specie="ISS2_Nfs1" stoichiometry="1"/>
				</listOfProducts>
				<kineticLaw formula="k_30*ISS2*Nfs1">
					<listOfParameters>
						<parameter name="k_30" value="0.1"/>
					</listOfParameters>
				</kineticLaw>
			</reaction>
			<reaction name="R31" reversible="false">
				<listOfReactants>
					<specieReference specie="ISS2_Nfs1" stoichiometry="1"/>
				</listOfReactants>
				<listOfProducts>
					<specieReference specie="ISS2" stoichiometry="1"/>
					<specieReference specie="Nfs1" stoichiometry="1"/>
				</listOfProducts>
				<kineticLaw formula="((alpha_31)*((ISS2_Nfs1)^(g1_31)))*((Grx5)^(g2_31))">
					<listOfParameters>
						<parameter name="alpha_31" value="1"/>
						<parameter name="g1_31" value="1"/>
						<parameter name="g2_31" value="1"/>
					</listOfParameters>
				</kineticLaw>
			</reaction>
			<reaction name="R32" reversible="false">
				<listOfReactants>
					<specieReference specie="Nfs1" stoichiometry="1"/>
				</listOfReactants>
				<listOfProducts>
					<specieReference specie="Nfs1_SG" stoichiometry="1"/>
				</listOfProducts>
				<kineticLaw formula="k_32*Nfs1">
					<listOfParameters>
						<parameter name="k_32" value="0.1"/>
					</listOfParameters>
				</kineticLaw>
			</reaction>
			<reaction name="R33" reversible="false">
				<listOfReactants>
					<specieReference specie="Nfs1_SG" stoichiometry="1"/>
				</listOfReactants>
				<listOfProducts>
					<specieReference specie="Nfs1" stoichiometry="1"/>
				</listOfProducts>
				<kineticLaw formula="((alpha_33)*((Nfs1_SG)^(g1_33)))*((Grx5)^(g2_33))">
					<listOfParameters>
						<parameter name="alpha_33" value="1"/>
						<parameter name="g1_33" value="1"/>
						<parameter name="g2_33" value="1"/>
					</listOfParameters>
				</kineticLaw>
			</reaction>
			<reaction name="R34" reversible="false">
				<listOfReactants>
					<specieReference specie="ISS2_Fe4_S4" stoichiometry="1"/>
				</listOfReactants>
				<listOfProducts>
					<specieReference specie="Fe" stoichiometry="4"/>
					<specieReference specie="ISS2" stoichiometry="1"/>
				</listOfProducts>
				<kineticLaw formula="((alpha_34)*((ISS2_Fe4_S4)^(g1_34)))*((Scaffold)^(g2_34))">
					<listOfParameters>
						<parameter name="alpha_34" value="0.1"/>
						<parameter name="g1_34" value="1"/>
						<parameter name="g2_34" value="1"/>
					</listOfParameters>
				</kineticLaw>
			</reaction>
			<reaction name="R35" reversible="false">
				<listOfReactants>
					<specieReference specie="P2" stoichiometry="1"/>
				</listOfReactants>
				<listOfProducts>
					<specieReference specie="D_P2" stoichiometry="1"/>
				</listOfProducts>
				<kineticLaw formula="k_35*P2">
					<listOfParameters>
						<parameter name="k_35" value="1"/>
					</listOfParameters>
				</kineticLaw>
			</reaction>
			<reaction name="R36" reversible="false">
				<listOfReactants>
					<specieReference specie="D_P2" stoichiometry="1"/>
				</listOfReactants>
				<listOfProducts>
					<specieReference specie="P2" stoichiometry="1"/>
				</listOfProducts>
				<kineticLaw formula="(((((alpha_36)*((D_P2)^(g11_36)))*((Arh1_Yah1)^(g1_36)))*((Nfs1)^(g2_36)))*((Scaffold)^(g3_36)))*((Yfh1)^(g4_36))">
					<listOfParameters>
						<parameter name="alpha_36" value="1"/>
						<parameter name="g11_36" value="1"/>
						<parameter name="g1_36" value="0"/>
						<parameter name="g2_36" value="1"/>
						<parameter name="g3_36" value="1"/>
						<parameter name="g4_36" value="1"/>
					</listOfParameters>
				</kineticLaw>
			</reaction>
			<reaction name="R37" reversible="false">
				<listOfReactants>
					<specieReference specie="ISS2_Fe2_S2" stoichiometry="1"/>
				</listOfReactants>
				<listOfProducts>
					<specieReference specie="ISS2" stoichiometry="1"/>
				</listOfProducts>
				<kineticLaw formula="k_37*ISS2_Fe2_S2">
					<listOfParameters>
						<parameter name="k_37" value="0.1"/>
					</listOfParameters>
				</kineticLaw>
			</reaction>
			<reaction name="R38" reversible="false">
				<listOfReactants>
					<specieReference specie="ISS2_Fe4_S4" stoichiometry="1"/>
				</listOfReactants>
				<listOfProducts>
					<specieReference specie="ISS2" stoichiometry="1"/>
				</listOfProducts>
				<kineticLaw formula="k_38*ISS2_Fe4_S4">
					<listOfParameters>
						<parameter name="k_38" value="0.1"/>
					</listOfParameters>
				</kineticLaw>
			</reaction>
			<reaction name="R39" reversible="false">
				<listOfReactants>
					<specieReference specie="Fe" stoichiometry="1"/>
				</listOfReactants>
				<listOfProducts>
					<specieReference specie="FeHeme" stoichiometry="1"/>
				</listOfProducts>
				<kineticLaw formula="(((alpha_39)*((Fe)^(g1_39)))*((Arh1_Yah1)^(g2_39)))*((Yfh1)^(g3_39))">
					<listOfParameters>
						<parameter name="alpha_39" value="1"/>
						<parameter name="g1_39" value="1"/>
						<parameter name="g2_39" value="1"/>
						<parameter name="g3_39" value="1"/>
					</listOfParameters>
				</kineticLaw>
			</reaction>
			<reaction name="R40" reversible="false">
				<listOfReactants>
					<specieReference specie="FeHeme" stoichiometry="1"/>
				</listOfReactants>
				<listOfProducts>
					<specieReference specie="Fe" stoichiometry="1"/>
				</listOfProducts>
				<kineticLaw formula="k_40*FeHeme">
					<listOfParameters>
						<parameter name="k_40" value="1"/>
					</listOfParameters>
				</kineticLaw>
			</reaction>
			<reaction name="R41" reversible="false">
				<listOfReactants>
					<specieReference specie="Arh1_Yah1" stoichiometry="1"/>
				</listOfReactants>
				<listOfProducts>
					<specieReference specie="_void_" stoichiometry="1"/>
				</listOfProducts>
				<kineticLaw formula="k_41*Arh1_Yah1">
					<listOfParameters>
						<parameter name="k_41" value="0.1"/>
					</listOfParameters>
				</kineticLaw>
			</reaction>
		</listOfReactions>
	</model>
</sbml>
